# Supplementary material for: Genome-Wide Identification and Classification of Arabinogalactan Proteins Gene Family in Gossypium Species and GhAGP50 Increases Numbers of Epidermal Hairs in Arabidopsis
Source: Int J Mol Sci. 2025 Apr 27;26(9):4159. doi: 10.3390/ijms26094159 (PMC12071561; doi:10.3390/ijms26094159)
Supplement: Supplementary file 1 [file ijms-26-04159-s001.zip]

Archive with 29 entries (27 files):
- Supplymentaty Figure/
- Supplymentaty Figure/Figure S1.pdf
- Supplymentaty Figure/Figure S2.pdf
- Supplymentaty Figure/Figure S3.pdf
- Supplymentaty Figure/Figure S4.pdf
- Supplymentaty Figure/Figure S5.pdf
- Supplymentaty Figure/Figure S6a.pdf
- Supplymentaty Figure/Figure S6b.pdf
- Supplymentaty Figure/Figure S6c.pdf
- Supplymentaty Figure/Figure S6d.pdf
- Supplymentaty Figure/Figure S7.pdf
- Supplymentaty Figure/Figure S8.pdf
- Supplymentaty Table/
- Supplymentaty Table/Table S1.xlsx
- Supplymentaty Table/Table S10.tab
- Supplymentaty Table/Table S11.tab
- Supplymentaty Table/Table S12.xlsx
- Supplymentaty Table/Table S13.xlsx
- Supplymentaty Table/Table S14.xlsx
- Supplymentaty Table/Table S15.xlsx
- Supplymentaty Table/Table S16.xlsx
- Supplymentaty Table/Table S2.xlsx
- Supplymentaty Table/Table S3.xlsx
- Supplymentaty Table/Table S4.tab
- Supplymentaty Table/Table S5.tab
- Supplymentaty Table/Table S6.tab
- Supplymentaty Table/Table S7.tab
- Supplymentaty Table/Table S8.tab
- Supplymentaty Table/Table S9.tab
