# Supplementary material for: Genome-Wide Identification and Classification of Arabinogalactan Proteins Gene Family in Gossypium Species and GhAGP50 Increases Numbers of Epidermal Hairs in Arabidopsis
Source: Int J Mol Sci. 2025 Apr 27;26(9):4159. doi: 10.3390/ijms26094159 (PMC12071561; doi:10.3390/ijms26094159)
Supplement: Supplementary file 1 [file ijms-26-04159-s001.zip › Supplymentaty Table/Table S1.xlsx]

## Sheet: Sheet1
Table S1. Primer seqence for overexpression and subcellular localization of GhAGP50
Primer Name	F-primer (5'to3')	R-primer (5'to3')
GhHis3	TCAAGACTGATTTGCGTTTCCA	GCGCAAAGGTTGGTGTCTTC
GhAGP50-OE	GAACACGGGGGACTCTAGAATGATGCTTAATAATAAGTTTTTG	ATAAGGGACTGACCACCCGGGTTAAAGCATTAAAGTGAGGATACCC
GhAGP50-GFP	TCTAGAATGATGCTTAATAATAAG	TTAATTAAAAGCATTAAAGTGAGGATACCC
