# Supplementary material for: Genome-Wide Identification and Classification of Arabinogalactan Proteins Gene Family in Gossypium Species and GhAGP50 Increases Numbers of Epidermal Hairs in Arabidopsis
Source: Int J Mol Sci. 2025 Apr 27;26(9):4159. doi: 10.3390/ijms26094159 (PMC12071561; doi:10.3390/ijms26094159)
Supplement: Supplementary file 1 [file ijms-26-04159-s001.zip › Supplymentaty Table/Table S10.tab]

############### Parameters ###############
# MATCH_SCORE: 50
# MATCH_SIZE: 5
# GAP_PENALTY: -1
# OVERLAP_WINDOW: 5
# E_VALUE: 1e-05
# MAX GAPS: 25
############### Statistics ###############
# Number of collinear genes: 85916, Percentage: 78.97
# Number of all genes: 108802
##########################################
## Alignment 0: score=28731.0 e_value=0 N=581 A01&Chr02 plus
0- 0:	Gbar_A01G004580.1	Gorai.002G060500.1	0
0- 1:	Gbar_A01G004600.1	Gorai.002G060900.1	0
0- 2:	Gbar_A01G004620.1	Gorai.002G061000.1	2e-137
0- 3:	Gbar_A01G004630.1	Gorai.002G061100.1	0
0- 4:	Gbar_A01G004660.1	Gorai.002G061400.1	0
0- 5:	Gbar_A01G004670.1	Gorai.002G061500.1	3e-96
0- 6:	Gbar_A01G004680.1	Gorai.002G061700.1	1e-110
0- 7:	Gbar_A01G004690.1	Gorai.002G061800.1	0
0- 8:	Gbar_A01G004700.1	Gorai.002G062000.1	1e-169
0- 9:	Gbar_A01G004710.1	Gorai.002G062100.1	0
0- 10:	Gbar_A01G004720.1	Gorai.002G062200.1	0
0- 11:	Gbar_A01G004730.1	Gorai.002G062300.1	3e-43
0- 12:	Gbar_A01G004750.1	Gorai.002G062500.1	0
0- 13:	Gbar_A01G004760.1	Gorai.002G062600.1	0
0- 14:	Gbar_A01G004770.1	Gorai.002G062700.1	6e-51
0- 15:	Gbar_A01G004780.1	Gorai.002G062900.1	0
0- 16:	Gbar_A01G004820.1	Gorai.002G063300.1	0
0- 17:	Gbar_A01G004830.1	Gorai.002G063400.1	0
0- 18:	Gbar_A01G004840.4	Gorai.002G063500.1	0
0- 19:	Gbar_A01G004850.1	Gorai.002G063600.1	3e-58
0- 20:	Gbar_A01G004860.1	Gorai.002G063700.1	5e-88
0- 21:	Gbar_A01G004890.1	Gorai.002G064100.1	0
0- 22:	Gbar_A01G004900.1	Gorai.002G064300.1	0
0- 23:	Gbar_A01G004910.1	Gorai.002G064400.1	0
0- 24:	Gbar_A01G004920.1	Gorai.002G064500.1	0
0- 25:	Gbar_A01G004930.2	Gorai.002G064600.1	0
0- 26:	Gbar_A01G004940.1	Gorai.002G064700.1	0
0- 27:	Gbar_A01G004950.1	Gorai.002G064800.1	0
0- 28:	Gbar_A01G004970.1	Gorai.002G064900.1	0
0- 29:	Gbar_A01G004980.2	Gorai.002G065000.2	0
0- 30:	Gbar_A01G004990.1	Gorai.002G065100.1	4e-161
0- 31:	Gbar_A01G005010.1	Gorai.002G065300.1	0
0- 32:	Gbar_A01G005040.2	Gorai.002G065600.2	0
0- 33:	Gbar_A01G005050.1	Gorai.002G065700.3	5e-101
0- 34:	Gbar_A01G005070.1	Gorai.002G065900.1	2e-70
0- 35:	Gbar_A01G005080.1	Gorai.002G066100.2	0
0- 36:	Gbar_A01G005090.1	Gorai.002G066200.1	0
0- 37:	Gbar_A01G005100.1	Gorai.002G066300.1	0
0- 38:	Gbar_A01G005110.1	Gorai.002G066400.1	0
0- 39:	Gbar_A01G005120.1	Gorai.002G066500.1	0
0- 40:	Gbar_A01G005130.1	Gorai.002G066600.1	0
0- 41:	Gbar_A01G005140.2	Gorai.002G066700.1	0
0- 42:	Gbar_A01G005150.1	Gorai.002G066800.2	0
0- 43:	Gbar_A01G005160.1	Gorai.002G066900.1	0
0- 44:	Gbar_A01G005170.1	Gorai.002G067000.1	0
0- 45:	Gbar_A01G005180.1	Gorai.002G067100.1	2e-129
0- 46:	Gbar_A01G005190.1	Gorai.002G067300.1	0
0- 47:	Gbar_A01G005200.3	Gorai.002G067700.1	2e-100
0- 48:	Gbar_A01G005210.1	Gorai.002G067800.1	0
0- 49:	Gbar_A01G005220.3	Gorai.002G067900.1	0
0- 50:	Gbar_A01G005230.1	Gorai.002G068000.1	0
0- 51:	Gbar_A01G005240.1	Gorai.002G068100.1	2e-168
0- 52:	Gbar_A01G005250.1	Gorai.002G068200.1	0
0- 53:	Gbar_A01G005260.1	Gorai.002G068300.1	5e-129
0- 54:	Gbar_A01G005270.1	Gorai.002G068400.1	4e-126
0- 55:	Gbar_A01G005280.2	Gorai.002G068500.1	0
0- 56:	Gbar_A01G005300.1	Gorai.002G068600.1	0
0- 57:	Gbar_A01G005310.1	Gorai.002G068800.1	0
0- 58:	Gbar_A01G005320.1	Gorai.002G068900.1	0
0- 59:	Gbar_A01G005330.1	Gorai.002G069100.1	0
0- 60:	Gbar_A01G005350.1	Gorai.002G069300.1	0
0- 61:	Gbar_A01G005360.1	Gorai.002G069400.1	6e-175
0- 62:	Gbar_A01G005370.1	Gorai.002G069500.1	0
0- 63:	Gbar_A01G005380.1	Gorai.002G069600.1	0
0- 64:	Gbar_A01G005390.1	Gorai.002G069700.1	0
0- 65:	Gbar_A01G005400.1	Gorai.002G069800.1	0
0- 66:	Gbar_A01G005410.5	Gorai.002G069900.2	0
0- 67:	Gbar_A01G005420.1	Gorai.002G070000.1	3e-102
0- 68:	Gbar_A01G005430.3	Gorai.002G070200.1	0
0- 69:	Gbar_A01G005450.1	Gorai.002G070300.1	0
0- 70:	Gbar_A01G005460.1	Gorai.002G070700.1	9e-128
0- 71:	Gbar_A01G005480.2	Gorai.002G071000.1	0
0- 72:	Gbar_A01G005510.1	Gorai.002G071300.1	0
0- 73:	Gbar_A01G005540.1	Gorai.002G071500.1	0
0- 74:	Gbar_A01G005550.1	Gorai.002G071600.1	0
0- 75:	Gbar_A01G005560.1	Gorai.002G071700.1	0
0- 76:	Gbar_A01G005570.1	Gorai.002G071800.1	0
0- 77:	Gbar_A01G005580.1	Gorai.002G071900.1	0
0- 78:	Gbar_A01G005610.1	Gorai.002G072200.1	0
0- 79:	Gbar_A01G005620.1	Gorai.002G072300.5	0
0- 80:	Gbar_A01G005630.1	Gorai.002G072400.1	1e-32
0- 81:	Gbar_A01G005640.1	Gorai.002G072500.1	0
0- 82:	Gbar_A01G005650.1	Gorai.002G072600.1	0
0- 83:	Gbar_A01G005660.1	Gorai.002G072700.1	0
0- 84:	Gbar_A01G005670.1	Gorai.002G072800.1	0
0- 85:	Gbar_A01G005680.1	Gorai.002G072900.1	1e-115
0- 86:	Gbar_A01G005710.4	Gorai.002G073100.1	0
0- 87:	Gbar_A01G005720.1	Gorai.002G073300.2	2e-135
0- 88:	Gbar_A01G005730.1	Gorai.002G073400.1	0
0- 89:	Gbar_A01G005740.1	Gorai.002G073500.1	1e-141
0- 90:	Gbar_A01G005750.1	Gorai.002G073600.1	0
0- 91:	Gbar_A01G005760.1	Gorai.002G073700.1	0
0- 92:	Gbar_A01G005770.1	Gorai.002G073800.1	0
0- 93:	Gbar_A01G005780.1	Gorai.002G073900.1	4e-89
0- 94:	Gbar_A01G005790.1	Gorai.002G074000.1	0
0- 95:	Gbar_A01G005800.1	Gorai.002G074100.1	0
0- 96:	Gbar_A01G005810.1	Gorai.002G074200.1	0
0- 97:	Gbar_A01G005820.1	Gorai.002G074300.1	0
0- 98:	Gbar_A01G005830.1	Gorai.002G074400.1	0
0- 99:	Gbar_A01G005850.1	Gorai.002G074500.1	7e-46
0-100:	Gbar_A01G005880.1	Gorai.002G074700.1	0
0-101:	Gbar_A01G005890.1	Gorai.002G074800.1	0
0-102:	Gbar_A01G005910.1	Gorai.002G074900.1	0
0-103:	Gbar_A01G005930.1	Gorai.002G075100.1	4e-43
0-104:	Gbar_A01G005940.2	Gorai.002G075600.1	0
0-105:	Gbar_A01G005950.1	Gorai.002G075700.1	4e-174
0-106:	Gbar_A01G005960.1	Gorai.002G075800.1	0
0-107:	Gbar_A01G005970.1	Gorai.002G075900.1	0
0-108:	Gbar_A01G005980.1	Gorai.002G076000.1	1e-62
0-109:	Gbar_A01G005990.1	Gorai.002G076300.1	0
0-110:	Gbar_A01G006000.1	Gorai.002G076400.1	5e-139
0-111:	Gbar_A01G006010.1	Gorai.002G076500.1	2e-128
0-112:	Gbar_A01G006020.1	Gorai.002G076600.1	0
0-113:	Gbar_A01G006030.1	Gorai.002G076700.1	8e-76
0-114:	Gbar_A01G006040.1	Gorai.002G076800.1	6e-178
0-115:	Gbar_A01G006050.1	Gorai.002G076900.1	1e-54
0-116:	Gbar_A01G006070.4	Gorai.002G077100.1	0
0-117:	Gbar_A01G006100.1	Gorai.002G077200.1	0
0-118:	Gbar_A01G006110.1	Gorai.002G077300.1	6e-125
0-119:	Gbar_A01G006120.5	Gorai.002G077400.1	0
0-120:	Gbar_A01G006130.1	Gorai.002G077500.1	0
0-121:	Gbar_A01G006140.1	Gorai.002G077600.1	5e-163
0-122:	Gbar_A01G006150.1	Gorai.002G077700.1	4e-138
0-123:	Gbar_A01G006160.1	Gorai.002G077800.1	3e-75
0-124:	Gbar_A01G006170.1	Gorai.002G078000.1	0
0-125:	Gbar_A01G006180.1	Gorai.002G078200.1	0
0-126:	Gbar_A01G006210.1	Gorai.002G078700.1	2e-86
0-127:	Gbar_A01G006230.1	Gorai.002G078800.1	0
0-128:	Gbar_A01G006270.1	Gorai.002G079000.2	0
0-129:	Gbar_A01G006280.1	Gorai.002G079100.1	4e-146
0-130:	Gbar_A01G006290.1	Gorai.002G079200.1	0
0-131:	Gbar_A01G006300.1	Gorai.002G079300.1	0
0-132:	Gbar_A01G006310.1	Gorai.002G079500.1	0
0-133:	Gbar_A01G006330.1	Gorai.002G079700.1	0
0-134:	Gbar_A01G006340.1	Gorai.002G079900.1	9e-115
0-135:	Gbar_A01G006350.1	Gorai.002G080000.1	0
0-136:	Gbar_A01G006360.1	Gorai.002G080200.1	0
0-137:	Gbar_A01G006400.1	Gorai.002G080600.1	0
0-138:	Gbar_A01G006410.1	Gorai.002G080700.1	0
0-139:	Gbar_A01G006420.1	Gorai.002G080800.1	3e-146
0-140:	Gbar_A01G006430.1	Gorai.002G080900.2	3e-94
0-141:	Gbar_A01G006450.1	Gorai.002G081300.1	0
0-142:	Gbar_A01G006460.1	Gorai.002G081400.1	0
0-143:	Gbar_A01G006470.1	Gorai.002G081500.1	9e-77
0-144:	Gbar_A01G006480.1	Gorai.002G081600.1	5e-145
0-145:	Gbar_A01G006490.1	Gorai.002G081700.1	0
0-146:	Gbar_A01G006500.1	Gorai.002G081800.1	8e-85
0-147:	Gbar_A01G006510.1	Gorai.002G081900.1	5e-175
0-148:	Gbar_A01G006520.1	Gorai.002G082000.1	0
0-149:	Gbar_A01G006530.1	Gorai.002G082100.1	0
0-150:	Gbar_A01G006540.1	Gorai.002G082200.1	0
0-151:	Gbar_A01G006550.1	Gorai.002G082300.1	0
0-152:	Gbar_A01G006560.1	Gorai.002G082400.1	3e-83
0-153:	Gbar_A01G006580.1	Gorai.002G082500.1	9e-24
0-154:	Gbar_A01G006590.2	Gorai.002G082600.1	0
0-155:	Gbar_A01G006600.1	Gorai.002G082700.1	3e-141
0-156:	Gbar_A01G006610.1	Gorai.002G082800.1	0
0-157:	Gbar_A01G006630.1	Gorai.002G083000.1	0
0-158:	Gbar_A01G006640.1	Gorai.002G083200.1	6e-99
0-159:	Gbar_A01G006650.1	Gorai.002G083300.1	2e-80
0-160:	Gbar_A01G006660.1	Gorai.002G083400.1	8e-49
0-161:	Gbar_A01G006670.1	Gorai.002G083500.1	0
0-162:	Gbar_A01G006680.1	Gorai.002G083600.1	6e-81
0-163:	Gbar_A01G006690.1	Gorai.002G083700.1	0
0-164:	Gbar_A01G006700.2	Gorai.002G083800.1	0
0-165:	Gbar_A01G006710.1	Gorai.002G083900.1	0
0-166:	Gbar_A01G006730.1	Gorai.002G084000.1	2e-146
0-167:	Gbar_A01G006750.1	Gorai.002G084200.1	0
0-168:	Gbar_A01G006760.1	Gorai.002G084300.1	3e-125
0-169:	Gbar_A01G006770.1	Gorai.002G084500.1	0
0-170:	Gbar_A01G006800.3	Gorai.002G084600.1	3e-72
0-171:	Gbar_A01G006810.1	Gorai.002G084900.1	0
0-172:	Gbar_A01G006820.1	Gorai.002G085000.1	7e-112
0-173:	Gbar_A01G006830.1	Gorai.002G085100.1	0
0-174:	Gbar_A01G006840.1	Gorai.002G085200.1	0
0-175:	Gbar_A01G006850.1	Gorai.002G085300.1	0
0-176:	Gbar_A01G006860.1	Gorai.002G085400.1	0
0-177:	Gbar_A01G006870.1	Gorai.002G085500.2	2e-66
0-178:	Gbar_A01G006880.1	Gorai.002G085600.1	0
0-179:	Gbar_A01G006890.1	Gorai.002G085700.1	6e-126
0-180:	Gbar_A01G006900.1	Gorai.002G086000.1	0
0-181:	Gbar_A01G006930.1	Gorai.002G086700.2	7e-113
0-182:	Gbar_A01G006940.1	Gorai.002G086800.1	0
0-183:	Gbar_A01G006950.1	Gorai.002G086900.1	0
0-184:	Gbar_A01G006960.1	Gorai.002G087000.1	5e-92
0-185:	Gbar_A01G006970.1	Gorai.002G087300.1	0
0-186:	Gbar_A01G006980.1	Gorai.002G087400.1	0
0-187:	Gbar_A01G006990.1	Gorai.002G087500.1	5e-110
0-188:	Gbar_A01G007000.1	Gorai.002G087600.1	0
0-189:	Gbar_A01G007010.1	Gorai.002G087700.1	0
0-190:	Gbar_A01G007020.1	Gorai.002G087800.1	0
0-191:	Gbar_A01G007030.1	Gorai.002G087900.1	0
0-192:	Gbar_A01G007040.1	Gorai.002G088000.1	3e-81
0-193:	Gbar_A01G007050.1	Gorai.002G088100.1	0
0-194:	Gbar_A01G007070.3	Gorai.002G088200.1	0
0-195:	Gbar_A01G007080.1	Gorai.002G088300.1	1e-77
0-196:	Gbar_A01G007090.1	Gorai.002G088400.1	0
0-197:	Gbar_A01G007100.2	Gorai.002G088500.3	8e-154
0-198:	Gbar_A01G007110.1	Gorai.002G088700.1	6e-175
0-199:	Gbar_A01G007130.1	Gorai.002G088800.2	0
0-200:	Gbar_A01G007140.1	Gorai.002G089000.1	0
0-201:	Gbar_A01G007150.1	Gorai.002G089100.1	0
0-202:	Gbar_A01G007160.1	Gorai.002G089200.1	5e-127
0-203:	Gbar_A01G007170.1	Gorai.002G089300.1	0
0-204:	Gbar_A01G007190.1	Gorai.002G089400.1	1e-88
0-205:	Gbar_A01G007200.1	Gorai.002G089500.1	8e-136
0-206:	Gbar_A01G007210.1	Gorai.002G089600.1	0
0-207:	Gbar_A01G007220.1	Gorai.002G089700.1	0
0-208:	Gbar_A01G007230.1	Gorai.002G089800.1	6e-108
0-209:	Gbar_A01G007240.1	Gorai.002G089900.1	0
0-210:	Gbar_A01G007250.1	Gorai.002G090000.1	2e-54
0-211:	Gbar_A01G007260.1	Gorai.002G090100.1	0
0-212:	Gbar_A01G007270.1	Gorai.002G090200.1	0
0-213:	Gbar_A01G007280.1	Gorai.002G090300.1	0
0-214:	Gbar_A01G007290.1	Gorai.002G090400.1	2e-81
0-215:	Gbar_A01G007310.1	Gorai.002G090600.1	4e-27
0-216:	Gbar_A01G007330.1	Gorai.002G091000.1	0
0-217:	Gbar_A01G007340.2	Gorai.002G091100.1	0
0-218:	Gbar_A01G007350.1	Gorai.002G091300.1	0
0-219:	Gbar_A01G007360.3	Gorai.002G091400.1	0
0-220:	Gbar_A01G007370.1	Gorai.002G091500.1	3e-110
0-221:	Gbar_A01G007380.1	Gorai.002G091700.1	6e-93
0-222:	Gbar_A01G007400.1	Gorai.002G092000.2	0
0-223:	Gbar_A01G007410.1	Gorai.002G092100.1	4e-86
0-224:	Gbar_A01G007430.1	Gorai.002G092200.1	0
0-225:	Gbar_A01G007450.1	Gorai.002G092400.1	0
0-226:	Gbar_A01G007460.1	Gorai.002G092500.1	3e-90
0-227:	Gbar_A01G007480.2	Gorai.002G092600.2	0
0-228:	Gbar_A01G007500.1	Gorai.002G092900.1	4e-161
0-229:	Gbar_A01G007510.1	Gorai.002G093000.1	0
0-230:	Gbar_A01G007520.1	Gorai.002G093200.3	0
0-231:	Gbar_A01G007540.1	Gorai.002G093300.1	0
0-232:	Gbar_A01G007550.1	Gorai.002G093400.2	0
0-233:	Gbar_A01G007560.1	Gorai.002G093500.1	3e-138
0-234:	Gbar_A01G007570.1	Gorai.002G093600.1	0
0-235:	Gbar_A01G007580.1	Gorai.002G093700.1	0
0-236:	Gbar_A01G007590.3	Gorai.002G093800.1	0
0-237:	Gbar_A01G007600.1	Gorai.002G093900.1	0
0-238:	Gbar_A01G007610.1	Gorai.002G094000.1	2e-125
0-239:	Gbar_A01G007620.1	Gorai.002G094100.1	0
0-240:	Gbar_A01G007630.1	Gorai.002G094200.1	0
0-241:	Gbar_A01G007640.5	Gorai.002G094300.8	1e-166
0-242:	Gbar_A01G007650.1	Gorai.002G094400.1	0
0-243:	Gbar_A01G007660.1	Gorai.002G094500.1	0
0-244:	Gbar_A01G007670.1	Gorai.002G094600.1	0
0-245:	Gbar_A01G007680.1	Gorai.002G094700.1	3e-69
0-246:	Gbar_A01G007690.1	Gorai.002G094800.1	0
0-247:	Gbar_A01G007700.1	Gorai.002G094900.1	0
0-248:	Gbar_A01G007710.1	Gorai.002G095100.1	0
0-249:	Gbar_A01G007720.1	Gorai.002G095200.1	0
0-250:	Gbar_A01G007730.1	Gorai.002G095300.2	1e-146
0-251:	Gbar_A01G007740.1	Gorai.002G095400.2	0
0-252:	Gbar_A01G007750.1	Gorai.002G095500.1	1e-102
0-253:	Gbar_A01G007770.2	Gorai.002G095600.1	6e-150
0-254:	Gbar_A01G007780.4	Gorai.002G095700.2	0
0-255:	Gbar_A01G007790.1	Gorai.002G095800.1	0
0-256:	Gbar_A01G007800.1	Gorai.002G095900.3	0
0-257:	Gbar_A01G007820.1	Gorai.002G096000.1	0
0-258:	Gbar_A01G007830.2	Gorai.002G096100.1	0
0-259:	Gbar_A01G007840.1	Gorai.002G096200.1	0
0-260:	Gbar_A01G007850.1	Gorai.002G096300.1	0
0-261:	Gbar_A01G007860.1	Gorai.002G096500.1	9e-98
0-262:	Gbar_A01G007870.1	Gorai.002G096600.1	0
0-263:	Gbar_A01G007880.1	Gorai.002G096700.1	0
0-264:	Gbar_A01G007890.1	Gorai.002G096900.1	5e-61
0-265:	Gbar_A01G007900.1	Gorai.002G097000.1	0
0-266:	Gbar_A01G007910.1	Gorai.002G097100.1	0
0-267:	Gbar_A01G007920.1	Gorai.002G097200.1	1e-48
0-268:	Gbar_A01G007930.1	Gorai.002G097300.1	0
0-269:	Gbar_A01G007940.1	Gorai.002G097400.1	0
0-270:	Gbar_A01G007980.1	Gorai.002G097700.1	9e-122
0-271:	Gbar_A01G008000.1	Gorai.002G098400.1	0
0-272:	Gbar_A01G008010.1	Gorai.002G098500.1	4e-137
0-273:	Gbar_A01G008020.1	Gorai.002G098600.1	0
0-274:	Gbar_A01G008030.1	Gorai.002G098700.1	0
0-275:	Gbar_A01G008040.1	Gorai.002G098800.1	0
0-276:	Gbar_A01G008050.1	Gorai.002G098900.1	0
0-277:	Gbar_A01G008060.1	Gorai.002G099000.1	0
0-278:	Gbar_A01G008070.1	Gorai.002G099100.1	0
0-279:	Gbar_A01G008080.1	Gorai.002G099200.1	0
0-280:	Gbar_A01G008110.1	Gorai.002G099400.1	0
0-281:	Gbar_A01G008120.1	Gorai.002G099600.1	3e-173
0-282:	Gbar_A01G008140.1	Gorai.002G099900.1	2e-137
0-283:	Gbar_A01G008150.1	Gorai.002G100000.1	9e-81
0-284:	Gbar_A01G008170.1	Gorai.002G100100.2	0
0-285:	Gbar_A01G008180.1	Gorai.002G100300.1	2e-53
0-286:	Gbar_A01G008190.2	Gorai.002G100400.1	0
0-287:	Gbar_A01G008200.1	Gorai.002G100500.1	0
0-288:	Gbar_A01G008210.1	Gorai.002G100600.1	0
0-289:	Gbar_A01G008220.1	Gorai.002G100700.1	0
0-290:	Gbar_A01G008230.1	Gorai.002G100800.1	0
0-291:	Gbar_A01G008240.1	Gorai.002G100900.2	0
0-292:	Gbar_A01G008250.1	Gorai.002G101000.2	0
0-293:	Gbar_A01G008260.1	Gorai.002G101100.1	2e-42
0-294:	Gbar_A01G008270.1	Gorai.002G101400.1	0
0-295:	Gbar_A01G008280.1	Gorai.002G101600.1	0
0-296:	Gbar_A01G008290.5	Gorai.002G101700.1	0
0-297:	Gbar_A01G008300.1	Gorai.002G101800.1	0
0-298:	Gbar_A01G008310.1	Gorai.002G101900.1	0
0-299:	Gbar_A01G008320.2	Gorai.002G102000.2	0
0-300:	Gbar_A01G008330.1	Gorai.002G102100.1	0
0-301:	Gbar_A01G008340.1	Gorai.002G102200.3	0
0-302:	Gbar_A01G008350.1	Gorai.002G102300.1	0
0-303:	Gbar_A01G008360.1	Gorai.002G102400.1	6e-165
0-304:	Gbar_A01G008370.2	Gorai.002G102500.1	0
0-305:	Gbar_A01G008400.1	Gorai.002G102600.1	0
0-306:	Gbar_A01G008410.1	Gorai.002G102700.1	0
0-307:	Gbar_A01G008420.1	Gorai.002G102800.1	1e-64
0-308:	Gbar_A01G008430.1	Gorai.002G102900.1	2e-167
0-309:	Gbar_A01G008440.1	Gorai.002G103000.1	0
0-310:	Gbar_A01G008450.1	Gorai.002G103100.1	3e-152
0-311:	Gbar_A01G008460.1	Gorai.002G103200.1	8e-159
0-312:	Gbar_A01G008470.1	Gorai.002G103300.1	0
0-313:	Gbar_A01G008480.1	Gorai.002G103400.1	0
0-314:	Gbar_A01G008500.1	Gorai.002G103600.1	0
0-315:	Gbar_A01G008510.1	Gorai.002G103700.1	0
0-316:	Gbar_A01G008520.1	Gorai.002G103800.2	0
0-317:	Gbar_A01G008540.2	Gorai.002G103900.1	0
0-318:	Gbar_A01G008550.1	Gorai.002G104000.1	9e-156
0-319:	Gbar_A01G008580.1	Gorai.002G104300.1	0
0-320:	Gbar_A01G008590.1	Gorai.002G104400.1	0
0-321:	Gbar_A01G008600.1	Gorai.002G104500.1	2e-103
0-322:	Gbar_A01G008620.1	Gorai.002G104600.1	3e-174
0-323:	Gbar_A01G008630.2	Gorai.002G104700.1	1e-55
0-324:	Gbar_A01G008640.1	Gorai.002G104800.1	0
0-325:	Gbar_A01G008650.1	Gorai.002G104900.1	3e-100
0-326:	Gbar_A01G008660.1	Gorai.002G105000.1	2e-93
0-327:	Gbar_A01G008710.1	Gorai.002G105200.1	0
0-328:	Gbar_A01G008720.1	Gorai.002G105300.1	7e-147
0-329:	Gbar_A01G008730.1	Gorai.002G105600.1	8e-90
0-330:	Gbar_A01G008740.1	Gorai.002G105700.1	0
0-331:	Gbar_A01G008750.1	Gorai.002G105800.1	0
0-332:	Gbar_A01G008760.1	Gorai.002G105900.1	0
0-333:	Gbar_A01G008770.1	Gorai.002G106000.1	1e-98
0-334:	Gbar_A01G008780.1	Gorai.002G106100.1	3e-175
0-335:	Gbar_A01G008800.1	Gorai.002G106300.1	0
0-336:	Gbar_A01G008840.1	Gorai.002G106900.1	0
0-337:	Gbar_A01G008850.1	Gorai.002G107000.1	5e-178
0-338:	Gbar_A01G008870.1	Gorai.002G107200.2	0
0-339:	Gbar_A01G008890.1	Gorai.002G107500.1	5e-82
0-340:	Gbar_A01G008900.1	Gorai.002G107700.1	8e-53
0-341:	Gbar_A01G008920.1	Gorai.002G107800.1	3e-57
0-342:	Gbar_A01G008940.2	Gorai.002G108100.1	2e-62
0-343:	Gbar_A01G008950.1	Gorai.002G108200.1	0
0-344:	Gbar_A01G008960.1	Gorai.002G108300.1	0
0-345:	Gbar_A01G008970.1	Gorai.002G108400.1	6e-104
0-346:	Gbar_A01G008980.3	Gorai.002G108600.1	0
0-347:	Gbar_A01G009000.2	Gorai.002G108700.1	0
0-348:	Gbar_A01G009010.1	Gorai.002G108800.1	0
0-349:	Gbar_A01G009030.2	Gorai.002G109200.1	1e-110
0-350:	Gbar_A01G009040.1	Gorai.002G109400.1	4e-66
0-351:	Gbar_A01G009050.3	Gorai.002G109500.1	0
0-352:	Gbar_A01G009060.1	Gorai.002G109600.1	0
0-353:	Gbar_A01G009070.1	Gorai.002G109700.1	0
0-354:	Gbar_A01G009090.1	Gorai.002G110000.1	0
0-355:	Gbar_A01G009100.1	Gorai.002G110100.1	0
0-356:	Gbar_A01G009110.1	Gorai.002G110200.2	0
0-357:	Gbar_A01G009120.1	Gorai.002G110300.1	3e-48
0-358:	Gbar_A01G009130.1	Gorai.002G110400.1	0
0-359:	Gbar_A01G009140.1	Gorai.002G110500.1	0
0-360:	Gbar_A01G009150.1	Gorai.002G110600.1	0
0-361:	Gbar_A01G009170.1	Gorai.002G110700.1	0
0-362:	Gbar_A01G009190.2	Gorai.002G110800.1	0
0-363:	Gbar_A01G009200.2	Gorai.002G110900.1	0
0-364:	Gbar_A01G009210.1	Gorai.002G111000.1	0
0-365:	Gbar_A01G009220.1	Gorai.002G111100.4	0
0-366:	Gbar_A01G009230.2	Gorai.002G111400.1	0
0-367:	Gbar_A01G009240.4	Gorai.002G111500.1	0
0-368:	Gbar_A01G009250.1	Gorai.002G111600.1	0
0-369:	Gbar_A01G009260.1	Gorai.002G111700.4	0
0-370:	Gbar_A01G009270.1	Gorai.002G112000.1	2e-178
0-371:	Gbar_A01G009280.1	Gorai.002G112100.1	1e-152
0-372:	Gbar_A01G009290.1	Gorai.002G112200.1	0
0-373:	Gbar_A01G009300.1	Gorai.002G112300.1	0
0-374:	Gbar_A01G009310.1	Gorai.002G112400.2	0
0-375:	Gbar_A01G009320.1	Gorai.002G112500.1	0
0-376:	Gbar_A01G009330.3	Gorai.002G112700.2	0
0-377:	Gbar_A01G009340.1	Gorai.002G112800.1	0
0-378:	Gbar_A01G009350.1	Gorai.002G113200.1	5e-103
0-379:	Gbar_A01G009360.1	Gorai.002G113300.1	0
0-380:	Gbar_A01G009370.9	Gorai.002G113400.2	0
0-381:	Gbar_A01G009380.1	Gorai.002G113500.1	1e-135
0-382:	Gbar_A01G009390.4	Gorai.002G113600.1	0
0-383:	Gbar_A01G009400.2	Gorai.002G113700.1	4e-167
0-384:	Gbar_A01G009410.1	Gorai.002G113800.1	0
0-385:	Gbar_A01G009420.1	Gorai.002G113900.1	2e-114
0-386:	Gbar_A01G009430.1	Gorai.002G114000.1	0
0-387:	Gbar_A01G009440.1	Gorai.002G114100.1	0
0-388:	Gbar_A01G009450.1	Gorai.002G114200.1	0
0-389:	Gbar_A01G009460.1	Gorai.002G114300.1	0
0-390:	Gbar_A01G009470.1	Gorai.002G114400.1	9e-124
0-391:	Gbar_A01G009480.1	Gorai.002G114500.1	0
0-392:	Gbar_A01G009490.2	Gorai.002G114600.1	0
0-393:	Gbar_A01G009500.2	Gorai.002G114700.1	9e-159
0-394:	Gbar_A01G009510.1	Gorai.002G114800.1	0
0-395:	Gbar_A01G009530.1	Gorai.002G114900.1	0
0-396:	Gbar_A01G009540.1	Gorai.002G115000.1	0
0-397:	Gbar_A01G009560.1	Gorai.002G115100.1	6e-96
0-398:	Gbar_A01G009570.1	Gorai.002G115200.1	0
0-399:	Gbar_A01G009590.1	Gorai.002G115300.1	1e-173
0-400:	Gbar_A01G009600.1	Gorai.002G115500.1	0
0-401:	Gbar_A01G009610.1	Gorai.002G115600.1	0
0-402:	Gbar_A01G009620.1	Gorai.002G115700.1	0
0-403:	Gbar_A01G009630.1	Gorai.002G115800.2	0
0-404:	Gbar_A01G009640.1	Gorai.002G115900.1	0
0-405:	Gbar_A01G009660.1	Gorai.002G116600.1	0
0-406:	Gbar_A01G009670.2	Gorai.002G116700.1	0
0-407:	Gbar_A01G009680.1	Gorai.002G116800.1	2e-95
0-408:	Gbar_A01G009690.1	Gorai.002G116900.1	4e-175
0-409:	Gbar_A01G009700.2	Gorai.002G117000.1	0
0-410:	Gbar_A01G009710.1	Gorai.002G117100.1	0
0-411:	Gbar_A01G009720.2	Gorai.002G117200.1	0
0-412:	Gbar_A01G009740.1	Gorai.002G117500.1	9e-52
0-413:	Gbar_A01G009760.1	Gorai.002G118000.1	0
0-414:	Gbar_A01G009770.1	Gorai.002G118100.1	0
0-415:	Gbar_A01G009780.2	Gorai.002G118200.1	0
0-416:	Gbar_A01G009790.4	Gorai.002G118400.1	0
0-417:	Gbar_A01G009800.1	Gorai.002G118500.1	0
0-418:	Gbar_A01G009810.1	Gorai.002G118600.1	7e-60
0-419:	Gbar_A01G009820.1	Gorai.002G118700.1	0
0-420:	Gbar_A01G009840.1	Gorai.002G118800.1	0
0-421:	Gbar_A01G009850.1	Gorai.002G118900.1	5e-60
0-422:	Gbar_A01G009860.1	Gorai.002G119100.1	6e-164
0-423:	Gbar_A01G009870.1	Gorai.002G119200.1	1e-166
0-424:	Gbar_A01G009880.1	Gorai.002G119300.1	3e-44
0-425:	Gbar_A01G009890.2	Gorai.002G119500.1	0
0-426:	Gbar_A01G009900.1	Gorai.002G119600.1	2e-94
0-427:	Gbar_A01G009910.1	Gorai.002G119700.1	0
0-428:	Gbar_A01G009930.1	Gorai.002G119900.1	0
0-429:	Gbar_A01G009940.1	Gorai.002G120000.1	0
0-430:	Gbar_A01G009950.1	Gorai.002G120100.1	0
0-431:	Gbar_A01G009970.1	Gorai.002G120400.1	8e-152
0-432:	Gbar_A01G009990.1	Gorai.002G120600.1	3e-176
0-433:	Gbar_A01G010000.1	Gorai.002G120700.1	2e-154
0-434:	Gbar_A01G010010.1	Gorai.002G120800.1	0
0-435:	Gbar_A01G010020.2	Gorai.002G120900.1	0
0-436:	Gbar_A01G010040.1	Gorai.002G121100.1	0
0-437:	Gbar_A01G010050.1	Gorai.002G121200.1	0
0-438:	Gbar_A01G010070.1	Gorai.002G121500.1	0
0-439:	Gbar_A01G010080.1	Gorai.002G121600.1	2e-180
0-440:	Gbar_A01G010090.2	Gorai.002G121700.1	7e-163
0-441:	Gbar_A01G010100.1	Gorai.002G121800.1	0
0-442:	Gbar_A01G010110.2	Gorai.002G121900.1	0
0-443:	Gbar_A01G010130.1	Gorai.002G122200.1	1e-125
0-444:	Gbar_A01G010150.1	Gorai.002G122300.1	3e-178
0-445:	Gbar_A01G010170.1	Gorai.002G122400.1	0
0-446:	Gbar_A01G010180.1	Gorai.002G122600.1	0
0-447:	Gbar_A01G010190.1	Gorai.002G122700.1	5e-136
0-448:	Gbar_A01G010200.1	Gorai.002G122800.1	0
0-449:	Gbar_A01G010210.1	Gorai.002G122900.1	0
0-450:	Gbar_A01G010220.1	Gorai.002G123000.1	0
0-451:	Gbar_A01G010230.1	Gorai.002G123100.1	0
0-452:	Gbar_A01G010240.1	Gorai.002G123200.1	3e-106
0-453:	Gbar_A01G010250.1	Gorai.002G123300.1	0
0-454:	Gbar_A01G010260.1	Gorai.002G123400.1	0
0-455:	Gbar_A01G010270.1	Gorai.002G123500.1	0
0-456:	Gbar_A01G010290.1	Gorai.002G123600.1	0
0-457:	Gbar_A01G010320.1	Gorai.002G123800.1	2e-162
0-458:	Gbar_A01G010340.8	Gorai.002G124100.1	0
0-459:	Gbar_A01G010350.1	Gorai.002G124300.1	7e-109
0-460:	Gbar_A01G010360.1	Gorai.002G124400.1	0
0-461:	Gbar_A01G010370.1	Gorai.002G124500.1	0
0-462:	Gbar_A01G010380.1	Gorai.002G124600.1	0
0-463:	Gbar_A01G010390.2	Gorai.002G124700.1	0
0-464:	Gbar_A01G010400.6	Gorai.002G124800.1	0
0-465:	Gbar_A01G010410.1	Gorai.002G124900.2	0
0-466:	Gbar_A01G010440.2	Gorai.002G125000.1	0
0-467:	Gbar_A01G010450.1	Gorai.002G125100.1	0
0-468:	Gbar_A01G010470.1	Gorai.002G125500.1	0
0-469:	Gbar_A01G010490.1	Gorai.002G125600.1	0
0-470:	Gbar_A01G010500.1	Gorai.002G125700.1	0
0-471:	Gbar_A01G010510.1	Gorai.002G125800.2	0
0-472:	Gbar_A01G010520.2	Gorai.002G125900.1	0
0-473:	Gbar_A01G010530.1	Gorai.002G126000.1	1e-160
0-474:	Gbar_A01G010560.1	Gorai.002G126200.1	1e-75
0-475:	Gbar_A01G010580.1	Gorai.002G126300.1	0
0-476:	Gbar_A01G010600.1	Gorai.002G126500.1	3e-106
0-477:	Gbar_A01G010620.1	Gorai.002G126600.1	0
0-478:	Gbar_A01G010630.1	Gorai.002G126700.1	0
0-479:	Gbar_A01G010640.1	Gorai.002G126800.1	0
0-480:	Gbar_A01G010650.1	Gorai.002G127000.1	0
0-481:	Gbar_A01G010660.1	Gorai.002G127100.1	3e-101
0-482:	Gbar_A01G010670.1	Gorai.002G127200.1	0
0-483:	Gbar_A01G010680.1	Gorai.002G127300.1	1e-59
0-484:	Gbar_A01G010690.1	Gorai.002G127400.1	4e-43
0-485:	Gbar_A01G010700.1	Gorai.002G127500.1	0
0-486:	Gbar_A01G010710.1	Gorai.002G127700.1	0
0-487:	Gbar_A01G010720.2	Gorai.002G127800.1	1e-102
0-488:	Gbar_A01G010730.1	Gorai.002G127900.1	0
0-489:	Gbar_A01G010740.1	Gorai.002G128000.1	0
0-490:	Gbar_A01G010750.1	Gorai.002G128200.1	0
0-491:	Gbar_A01G010760.6	Gorai.002G128400.1	0
0-492:	Gbar_A01G010770.1	Gorai.002G128500.1	0
0-493:	Gbar_A01G010790.1	Gorai.002G128700.1	0
0-494:	Gbar_A01G010800.1	Gorai.002G128800.1	0
0-495:	Gbar_A01G010810.1	Gorai.002G128900.1	0
0-496:	Gbar_A01G010820.2	Gorai.002G129000.1	7e-56
0-497:	Gbar_A01G010830.1	Gorai.002G129100.1	0
0-498:	Gbar_A01G010840.1	Gorai.002G129200.1	0
0-499:	Gbar_A01G010850.1	Gorai.002G129300.1	0
0-500:	Gbar_A01G010860.2	Gorai.002G129400.1	0
0-501:	Gbar_A01G010880.1	Gorai.002G129500.1	2e-177
0-502:	Gbar_A01G010890.1	Gorai.002G129600.1	0
0-503:	Gbar_A01G010900.2	Gorai.002G129700.1	2e-171
0-504:	Gbar_A01G010910.1	Gorai.002G129800.1	0
0-505:	Gbar_A01G010920.2	Gorai.002G129900.1	5e-54
0-506:	Gbar_A01G010930.1	Gorai.002G130000.1	0
0-507:	Gbar_A01G010940.1	Gorai.002G130200.1	0
0-508:	Gbar_A01G010950.1	Gorai.002G130300.1	0
0-509:	Gbar_A01G010960.1	Gorai.002G130500.1	0
0-510:	Gbar_A01G010970.2	Gorai.002G130600.1	0
0-511:	Gbar_A01G010980.1	Gorai.002G130700.1	0
0-512:	Gbar_A01G011000.2	Gorai.002G130800.1	6e-170
0-513:	Gbar_A01G011010.1	Gorai.002G130900.1	0
0-514:	Gbar_A01G011020.1	Gorai.002G131100.2	0
0-515:	Gbar_A01G011030.1	Gorai.002G131200.1	0
0-516:	Gbar_A01G011050.1	Gorai.002G131500.1	0
0-517:	Gbar_A01G011060.2	Gorai.002G131600.1	6e-166
0-518:	Gbar_A01G011070.1	Gorai.002G131700.1	0
0-519:	Gbar_A01G011080.1	Gorai.002G131800.1	4e-90
0-520:	Gbar_A01G011090.1	Gorai.002G131900.1	1e-171
0-521:	Gbar_A01G011100.1	Gorai.002G132000.1	0
0-522:	Gbar_A01G011110.1	Gorai.002G132100.1	1e-162
0-523:	Gbar_A01G011140.1	Gorai.002G132200.1	0
0-524:	Gbar_A01G011150.1	Gorai.002G132300.1	0
0-525:	Gbar_A01G011170.1	Gorai.002G132400.1	1e-81
0-526:	Gbar_A01G011180.1	Gorai.002G132500.1	6e-118
0-527:	Gbar_A01G011190.1	Gorai.002G132600.1	3e-133
0-528:	Gbar_A01G011200.1	Gorai.002G132700.1	0
0-529:	Gbar_A01G011210.1	Gorai.002G132800.1	0
0-530:	Gbar_A01G011220.2	Gorai.002G132900.2	0
0-531:	Gbar_A01G011230.1	Gorai.002G133000.1	0
0-532:	Gbar_A01G011250.1	Gorai.002G133200.1	2e-108
0-533:	Gbar_A01G011260.1	Gorai.002G133400.1	6e-49
0-534:	Gbar_A01G011270.1	Gorai.002G133500.1	0
0-535:	Gbar_A01G011280.1	Gorai.002G133700.1	0
0-536:	Gbar_A01G011290.2	Gorai.002G133800.1	0
0-537:	Gbar_A01G011300.1	Gorai.002G133900.1	0
0-538:	Gbar_A01G011310.1	Gorai.002G134000.1	0
0-539:	Gbar_A01G011320.1	Gorai.002G134500.2	0
0-540:	Gbar_A01G011330.1	Gorai.002G134600.1	9e-84
0-541:	Gbar_A01G011350.1	Gorai.002G134800.1	2e-159
0-542:	Gbar_A01G011360.1	Gorai.002G134900.1	0
0-543:	Gbar_A01G011370.1	Gorai.002G135000.1	0
0-544:	Gbar_A01G011380.1	Gorai.002G135200.1	0
0-545:	Gbar_A01G011390.1	Gorai.002G135400.1	6e-53
0-546:	Gbar_A01G011400.1	Gorai.002G135500.1	0
0-547:	Gbar_A01G011460.1	Gorai.002G135700.1	6e-120
0-548:	Gbar_A01G011470.1	Gorai.002G135800.1	0
0-549:	Gbar_A01G011490.1	Gorai.002G135900.1	5e-99
0-550:	Gbar_A01G011510.1	Gorai.002G136000.1	0
0-551:	Gbar_A01G011520.1	Gorai.002G136200.1	5e-102
0-552:	Gbar_A01G011530.1	Gorai.002G136300.1	0
0-553:	Gbar_A01G011540.1	Gorai.002G136400.1	0
0-554:	Gbar_A01G011550.1	Gorai.002G136700.1	0
0-555:	Gbar_A01G011560.1	Gorai.002G136800.1	0
0-556:	Gbar_A01G011590.1	Gorai.002G136900.1	0
0-557:	Gbar_A01G011610.2	Gorai.002G137000.1	0
0-558:	Gbar_A01G011620.1	Gorai.002G137100.1	1e-141
0-559:	Gbar_A01G011680.1	Gorai.002G137300.1	0
0-560:	Gbar_A01G011690.1	Gorai.002G137400.1	0
0-561:	Gbar_A01G011710.1	Gorai.002G137500.1	0
0-562:	Gbar_A01G011720.1	Gorai.002G137600.1	0
0-563:	Gbar_A01G011730.1	Gorai.002G137700.1	0
0-564:	Gbar_A01G011750.2	Gorai.002G138000.1	0
0-565:	Gbar_A01G011760.2	Gorai.002G138100.1	4e-136
0-566:	Gbar_A01G011770.2	Gorai.002G138200.1	0
0-567:	Gbar_A01G011780.1	Gorai.002G138300.1	0
0-568:	Gbar_A01G011790.4	Gorai.002G138600.9	2e-102
0-569:	Gbar_A01G011810.1	Gorai.002G138800.1	0
0-570:	Gbar_A01G011820.1	Gorai.002G138900.1	0
0-571:	Gbar_A01G011830.2	Gorai.002G139000.1	0
0-572:	Gbar_A01G011840.1	Gorai.002G139100.1	0
0-573:	Gbar_A01G011850.1	Gorai.002G139200.2	2e-69
0-574:	Gbar_A01G011880.1	Gorai.002G139300.1	0
0-575:	Gbar_A01G011930.1	Gorai.002G139900.1	0
0-576:	Gbar_A01G012020.1	Gorai.002G141800.1	0
0-577:	Gbar_A01G012030.1	Gorai.002G141900.1	0
0-578:	Gbar_A01G012040.4	Gorai.002G142000.4	0
0-579:	Gbar_A01G012050.1	Gorai.002G142100.1	0
0-580:	Gbar_A01G012130.1	Gorai.002G142600.1	3e-33
## Alignment 1: score=28716.0 e_value=0 N=579 A01&Chr02 plus
1- 0:	Gbar_A01G016020.1	Gorai.002G192500.1	0
1- 1:	Gbar_A01G016050.1	Gorai.002G192700.1	0
1- 2:	Gbar_A01G016060.1	Gorai.002G192800.1	6e-75
1- 3:	Gbar_A01G016070.1	Gorai.002G192900.1	0
1- 4:	Gbar_A01G016100.1	Gorai.002G193400.1	2e-141
1- 5:	Gbar_A01G016110.1	Gorai.002G193500.1	2e-130
1- 6:	Gbar_A01G016120.1	Gorai.002G193600.1	3e-107
1- 7:	Gbar_A01G016130.2	Gorai.002G193700.1	0
1- 8:	Gbar_A01G016140.1	Gorai.002G193800.1	0
1- 9:	Gbar_A01G016190.1	Gorai.002G194300.1	3e-117
1- 10:	Gbar_A01G016200.1	Gorai.002G194400.1	3e-133
1- 11:	Gbar_A01G016210.1	Gorai.002G194500.1	3e-139
1- 12:	Gbar_A01G016240.1	Gorai.002G195000.1	4e-69
1- 13:	Gbar_A01G016290.1	Gorai.002G195200.1	0
1- 14:	Gbar_A01G016300.1	Gorai.002G195300.1	0
1- 15:	Gbar_A01G016310.2	Gorai.002G195400.1	0
1- 16:	Gbar_A01G016320.1	Gorai.002G195500.1	0
1- 17:	Gbar_A01G016330.2	Gorai.002G195600.1	0
1- 18:	Gbar_A01G016340.1	Gorai.002G195700.1	0
1- 19:	Gbar_A01G016360.1	Gorai.002G195800.1	0
1- 20:	Gbar_A01G016380.1	Gorai.002G195900.1	1e-103
1- 21:	Gbar_A01G016400.1	Gorai.002G196200.1	0
1- 22:	Gbar_A01G016410.1	Gorai.002G196700.1	0
1- 23:	Gbar_A01G016420.2	Gorai.002G196800.1	1e-164
1- 24:	Gbar_A01G016440.1	Gorai.002G196900.1	0
1- 25:	Gbar_A01G016450.1	Gorai.002G197100.1	0
1- 26:	Gbar_A01G016490.1	Gorai.002G197400.1	0
1- 27:	Gbar_A01G016500.1	Gorai.002G197500.1	4e-148
1- 28:	Gbar_A01G016510.1	Gorai.002G197600.1	1e-104
1- 29:	Gbar_A01G016520.1	Gorai.002G197700.1	0
1- 30:	Gbar_A01G016530.2	Gorai.002G197800.2	0
1- 31:	Gbar_A01G016540.1	Gorai.002G198000.1	2e-111
1- 32:	Gbar_A01G016550.1	Gorai.002G198200.1	0
1- 33:	Gbar_A01G016560.1	Gorai.002G198300.1	2e-167
1- 34:	Gbar_A01G016570.1	Gorai.002G198400.1	0
1- 35:	Gbar_A01G016580.1	Gorai.002G198600.1	0
1- 36:	Gbar_A01G016590.1	Gorai.002G198700.1	3e-112
1- 37:	Gbar_A01G016600.1	Gorai.002G198800.1	7e-109
1- 38:	Gbar_A01G016610.2	Gorai.002G198900.1	1e-173
1- 39:	Gbar_A01G016620.1	Gorai.002G199000.1	0
1- 40:	Gbar_A01G016630.1	Gorai.002G199100.1	6e-117
1- 41:	Gbar_A01G016640.1	Gorai.002G199200.1	0
1- 42:	Gbar_A01G016650.1	Gorai.002G199300.1	0
1- 43:	Gbar_A01G016670.1	Gorai.002G199700.1	0
1- 44:	Gbar_A01G016680.1	Gorai.002G199800.1	0
1- 45:	Gbar_A01G016690.2	Gorai.002G199900.1	3e-166
1- 46:	Gbar_A01G016700.1	Gorai.002G200000.2	0
1- 47:	Gbar_A01G016710.1	Gorai.002G200100.1	0
1- 48:	Gbar_A01G016720.1	Gorai.002G200200.1	0
1- 49:	Gbar_A01G016730.3	Gorai.002G200500.1	0
1- 50:	Gbar_A01G016740.1	Gorai.002G200600.1	4e-28
1- 51:	Gbar_A01G016750.1	Gorai.002G200700.1	0
1- 52:	Gbar_A01G016760.1	Gorai.002G200800.1	2e-71
1- 53:	Gbar_A01G016770.1	Gorai.002G200900.1	0
1- 54:	Gbar_A01G016780.1	Gorai.002G201000.1	9e-13
1- 55:	Gbar_A01G016790.1	Gorai.002G201100.1	0
1- 56:	Gbar_A01G016800.1	Gorai.002G201200.1	0
1- 57:	Gbar_A01G016810.2	Gorai.002G201300.1	0
1- 58:	Gbar_A01G016820.1	Gorai.002G201600.1	0
1- 59:	Gbar_A01G016830.1	Gorai.002G201700.1	0
1- 60:	Gbar_A01G016850.1	Gorai.002G201900.1	2e-55
1- 61:	Gbar_A01G016860.1	Gorai.002G202000.1	0
1- 62:	Gbar_A01G016870.1	Gorai.002G202100.1	3e-80
1- 63:	Gbar_A01G016880.1	Gorai.002G202200.1	0
1- 64:	Gbar_A01G016890.1	Gorai.002G202300.1	0
1- 65:	Gbar_A01G016900.1	Gorai.002G202400.1	0
1- 66:	Gbar_A01G016910.1	Gorai.002G202500.1	0
1- 67:	Gbar_A01G016930.1	Gorai.002G202800.1	2e-76
1- 68:	Gbar_A01G016940.1	Gorai.002G203100.1	7e-60
1- 69:	Gbar_A01G016950.1	Gorai.002G203200.1	0
1- 70:	Gbar_A01G016960.1	Gorai.002G203400.1	2e-168
1- 71:	Gbar_A01G016970.1	Gorai.002G203500.1	0
1- 72:	Gbar_A01G016990.1	Gorai.002G203800.1	5e-54
1- 73:	Gbar_A01G017000.1	Gorai.002G204000.1	1e-126
1- 74:	Gbar_A01G017040.1	Gorai.002G205000.1	6e-113
1- 75:	Gbar_A01G017050.1	Gorai.002G205100.1	0
1- 76:	Gbar_A01G017060.1	Gorai.002G205400.5	0
1- 77:	Gbar_A01G017070.1	Gorai.002G205500.1	0
1- 78:	Gbar_A01G017080.1	Gorai.002G205600.1	0
1- 79:	Gbar_A01G017090.1	Gorai.002G205700.1	0
1- 80:	Gbar_A01G017110.1	Gorai.002G205800.1	0
1- 81:	Gbar_A01G017130.1	Gorai.002G205900.1	0
1- 82:	Gbar_A01G017140.1	Gorai.002G206000.1	0
1- 83:	Gbar_A01G017150.1	Gorai.002G206100.1	0
1- 84:	Gbar_A01G017160.2	Gorai.002G206200.1	0
1- 85:	Gbar_A01G017180.1	Gorai.002G206400.1	0
1- 86:	Gbar_A01G017190.1	Gorai.002G206500.1	0
1- 87:	Gbar_A01G017200.1	Gorai.002G206600.1	0
1- 88:	Gbar_A01G017210.1	Gorai.002G206700.2	0
1- 89:	Gbar_A01G017230.2	Gorai.002G206800.1	0
1- 90:	Gbar_A01G017240.2	Gorai.002G206900.1	2e-161
1- 91:	Gbar_A01G017250.1	Gorai.002G207000.1	0
1- 92:	Gbar_A01G017260.1	Gorai.002G207100.1	0
1- 93:	Gbar_A01G017270.1	Gorai.002G207200.1	0
1- 94:	Gbar_A01G017280.1	Gorai.002G207300.3	0
1- 95:	Gbar_A01G017290.1	Gorai.002G207500.1	0
1- 96:	Gbar_A01G017300.1	Gorai.002G207600.1	0
1- 97:	Gbar_A01G017310.1	Gorai.002G207700.2	0
1- 98:	Gbar_A01G017320.1	Gorai.002G207800.1	0
1- 99:	Gbar_A01G017330.1	Gorai.002G207900.1	0
1-100:	Gbar_A01G017340.1	Gorai.002G208000.1	0
1-101:	Gbar_A01G017350.1	Gorai.002G208300.1	2e-111
1-102:	Gbar_A01G017360.1	Gorai.002G208400.1	2e-166
1-103:	Gbar_A01G017370.1	Gorai.002G208500.1	4e-160
1-104:	Gbar_A01G017380.2	Gorai.002G208600.1	0
1-105:	Gbar_A01G017400.1	Gorai.002G208700.1	6e-170
1-106:	Gbar_A01G017410.1	Gorai.002G208800.1	0
1-107:	Gbar_A01G017430.1	Gorai.002G208900.1	8e-149
1-108:	Gbar_A01G017440.1	Gorai.002G209000.1	0
1-109:	Gbar_A01G017450.1	Gorai.002G209100.1	3e-87
1-110:	Gbar_A01G017480.1	Gorai.002G209300.1	8e-177
1-111:	Gbar_A01G017490.1	Gorai.002G209500.1	0
1-112:	Gbar_A01G017500.1	Gorai.002G209600.1	0
1-113:	Gbar_A01G017510.1	Gorai.002G209700.1	6e-30
1-114:	Gbar_A01G017530.1	Gorai.002G209900.1	0
1-115:	Gbar_A01G017550.1	Gorai.002G210200.1	5e-128
1-116:	Gbar_A01G017590.1	Gorai.002G210900.1	0
1-117:	Gbar_A01G017600.1	Gorai.002G211000.1	3e-74
1-118:	Gbar_A01G017610.2	Gorai.002G211100.1	0
1-119:	Gbar_A01G017620.2	Gorai.002G211200.1	0
1-120:	Gbar_A01G017640.3	Gorai.002G211400.1	0
1-121:	Gbar_A01G017650.1	Gorai.002G211500.1	0
1-122:	Gbar_A01G017670.2	Gorai.002G211600.1	0
1-123:	Gbar_A01G017680.1	Gorai.002G211700.1	0
1-124:	Gbar_A01G017690.1	Gorai.002G211800.1	0
1-125:	Gbar_A01G017700.2	Gorai.002G211900.1	0
1-126:	Gbar_A01G017710.1	Gorai.002G212000.1	0
1-127:	Gbar_A01G017730.1	Gorai.002G212100.1	9e-38
1-128:	Gbar_A01G017740.1	Gorai.002G212400.1	0
1-129:	Gbar_A01G017750.1	Gorai.002G212500.1	0
1-130:	Gbar_A01G017770.1	Gorai.002G212700.1	3e-117
1-131:	Gbar_A01G017800.1	Gorai.002G213000.1	0
1-132:	Gbar_A01G017810.1	Gorai.002G213200.1	3e-37
1-133:	Gbar_A01G017840.1	Gorai.002G213300.1	0
1-134:	Gbar_A01G017850.1	Gorai.002G213400.1	0
1-135:	Gbar_A01G017860.1	Gorai.002G213500.1	0
1-136:	Gbar_A01G017870.1	Gorai.002G213600.1	0
1-137:	Gbar_A01G017880.1	Gorai.002G213700.1	0
1-138:	Gbar_A01G017890.1	Gorai.002G213800.1	0
1-139:	Gbar_A01G017900.1	Gorai.002G214300.1	0
1-140:	Gbar_A01G017910.1	Gorai.002G214400.1	2e-49
1-141:	Gbar_A01G017920.1	Gorai.002G214500.1	0
1-142:	Gbar_A01G017930.1	Gorai.002G214600.1	5e-72
1-143:	Gbar_A01G017940.1	Gorai.002G214700.6	0
1-144:	Gbar_A01G017950.1	Gorai.002G214800.1	0
1-145:	Gbar_A01G017960.1	Gorai.002G215000.1	0
1-146:	Gbar_A01G017980.2	Gorai.002G215100.1	0
1-147:	Gbar_A01G017990.1	Gorai.002G215400.1	0
1-148:	Gbar_A01G018000.1	Gorai.002G215500.1	3e-91
1-149:	Gbar_A01G018010.1	Gorai.002G215600.1	0
1-150:	Gbar_A01G018020.1	Gorai.002G215700.1	1e-111
1-151:	Gbar_A01G018030.1	Gorai.002G215800.1	3e-165
1-152:	Gbar_A01G018040.1	Gorai.002G215900.1	3e-167
1-153:	Gbar_A01G018050.1	Gorai.002G216000.1	0
1-154:	Gbar_A01G018060.1	Gorai.002G216100.1	0
1-155:	Gbar_A01G018070.1	Gorai.002G216200.1	0
1-156:	Gbar_A01G018080.1	Gorai.002G216300.1	0
1-157:	Gbar_A01G018090.1	Gorai.002G216400.1	1e-82
1-158:	Gbar_A01G018100.1	Gorai.002G216500.1	0
1-159:	Gbar_A01G018110.1	Gorai.002G216600.1	8e-160
1-160:	Gbar_A01G018120.4	Gorai.002G216700.1	0
1-161:	Gbar_A01G018140.1	Gorai.002G216900.1	0
1-162:	Gbar_A01G018150.1	Gorai.002G217000.1	0
1-163:	Gbar_A01G018170.1	Gorai.002G217300.2	7e-100
1-164:	Gbar_A01G018180.1	Gorai.002G217400.1	0
1-165:	Gbar_A01G018200.1	Gorai.002G217600.1	0
1-166:	Gbar_A01G018210.1	Gorai.002G217700.1	1e-115
1-167:	Gbar_A01G018230.1	Gorai.002G217800.1	1e-160
1-168:	Gbar_A01G018240.1	Gorai.002G217900.1	3e-69
1-169:	Gbar_A01G018260.1	Gorai.002G218000.1	0
1-170:	Gbar_A01G018270.1	Gorai.002G218100.1	0
1-171:	Gbar_A01G018280.1	Gorai.002G218200.1	0
1-172:	Gbar_A01G018290.1	Gorai.002G218300.1	0
1-173:	Gbar_A01G018310.1	Gorai.002G218400.1	0
1-174:	Gbar_A01G018320.1	Gorai.002G218500.1	0
1-175:	Gbar_A01G018330.1	Gorai.002G218600.1	0
1-176:	Gbar_A01G018350.2	Gorai.002G218700.1	0
1-177:	Gbar_A01G018360.1	Gorai.002G218800.1	1e-174
1-178:	Gbar_A01G018370.1	Gorai.002G218900.1	0
1-179:	Gbar_A01G018380.1	Gorai.002G219000.1	0
1-180:	Gbar_A01G018390.1	Gorai.002G219100.1	0
1-181:	Gbar_A01G018400.1	Gorai.002G219200.1	0
1-182:	Gbar_A01G018410.1	Gorai.002G219300.1	0
1-183:	Gbar_A01G018440.1	Gorai.002G219400.2	0
1-184:	Gbar_A01G018450.1	Gorai.002G219500.1	0
1-185:	Gbar_A01G018460.1	Gorai.002G219600.1	2e-104
1-186:	Gbar_A01G018470.3	Gorai.002G219700.1	0
1-187:	Gbar_A01G018480.1	Gorai.002G219800.1	0
1-188:	Gbar_A01G018490.1	Gorai.002G219900.1	0
1-189:	Gbar_A01G018500.1	Gorai.002G220000.1	0
1-190:	Gbar_A01G018510.2	Gorai.002G220100.1	0
1-191:	Gbar_A01G018520.1	Gorai.002G220300.1	0
1-192:	Gbar_A01G018530.2	Gorai.002G220400.1	5e-85
1-193:	Gbar_A01G018540.1	Gorai.002G220500.1	0
1-194:	Gbar_A01G018550.1	Gorai.002G220600.1	9e-110
1-195:	Gbar_A01G018560.1	Gorai.002G220700.1	0
1-196:	Gbar_A01G018570.1	Gorai.002G220800.1	0
1-197:	Gbar_A01G018580.1	Gorai.002G220900.1	2e-147
1-198:	Gbar_A01G018590.1	Gorai.002G221000.1	0
1-199:	Gbar_A01G018610.1	Gorai.002G221300.1	0
1-200:	Gbar_A01G018620.1	Gorai.002G221500.1	0
1-201:	Gbar_A01G018630.1	Gorai.002G221700.1	0
1-202:	Gbar_A01G018640.1	Gorai.002G221900.1	0
1-203:	Gbar_A01G018650.1	Gorai.002G222000.1	3e-142
1-204:	Gbar_A01G018660.1	Gorai.002G222100.1	8e-118
1-205:	Gbar_A01G018670.1	Gorai.002G222200.1	0
1-206:	Gbar_A01G018680.2	Gorai.002G222300.1	3e-77
1-207:	Gbar_A01G018690.1	Gorai.002G222400.1	0
1-208:	Gbar_A01G018710.1	Gorai.002G222500.2	0
1-209:	Gbar_A01G018720.1	Gorai.002G222600.1	0
1-210:	Gbar_A01G018740.1	Gorai.002G222700.2	0
1-211:	Gbar_A01G018750.1	Gorai.002G222800.1	0
1-212:	Gbar_A01G018760.2	Gorai.002G222900.1	0
1-213:	Gbar_A01G018770.1	Gorai.002G223000.1	1e-90
1-214:	Gbar_A01G018790.1	Gorai.002G223100.1	9e-134
1-215:	Gbar_A01G018800.1	Gorai.002G223200.1	0
1-216:	Gbar_A01G018820.1	Gorai.002G223300.1	7e-158
1-217:	Gbar_A01G018830.1	Gorai.002G223400.1	1e-154
1-218:	Gbar_A01G018840.2	Gorai.002G223600.1	0
1-219:	Gbar_A01G018850.1	Gorai.002G223700.1	5e-88
1-220:	Gbar_A01G018860.1	Gorai.002G223800.1	0
1-221:	Gbar_A01G018870.1	Gorai.002G224000.1	0
1-222:	Gbar_A01G018890.1	Gorai.002G224100.1	0
1-223:	Gbar_A01G018900.1	Gorai.002G224200.1	0
1-224:	Gbar_A01G018910.1	Gorai.002G224300.1	1e-113
1-225:	Gbar_A01G018920.1	Gorai.002G224500.1	2e-89
1-226:	Gbar_A01G018930.1	Gorai.002G224600.1	3e-69
1-227:	Gbar_A01G018940.1	Gorai.002G224700.1	5e-76
1-228:	Gbar_A01G018960.1	Gorai.002G224900.1	0
1-229:	Gbar_A01G018970.1	Gorai.002G225000.1	9e-174
1-230:	Gbar_A01G018980.2	Gorai.002G225100.1	4e-114
1-231:	Gbar_A01G018990.1	Gorai.002G225200.5	9e-93
1-232:	Gbar_A01G019000.1	Gorai.002G225300.1	0
1-233:	Gbar_A01G019030.1	Gorai.002G225400.1	0
1-234:	Gbar_A01G019040.1	Gorai.002G225600.1	2e-141
1-235:	Gbar_A01G019050.1	Gorai.002G225700.1	0
1-236:	Gbar_A01G019080.2	Gorai.002G225800.1	0
1-237:	Gbar_A01G019090.3	Gorai.002G225900.1	0
1-238:	Gbar_A01G019100.1	Gorai.002G226000.1	0
1-239:	Gbar_A01G019110.1	Gorai.002G226100.1	0
1-240:	Gbar_A01G019120.1	Gorai.002G226200.1	1e-98
1-241:	Gbar_A01G019130.1	Gorai.002G226300.1	2e-150
1-242:	Gbar_A01G019140.1	Gorai.002G226400.1	0
1-243:	Gbar_A01G019160.1	Gorai.002G226500.1	0
1-244:	Gbar_A01G019170.1	Gorai.002G226600.1	0
1-245:	Gbar_A01G019180.1	Gorai.002G226700.1	0
1-246:	Gbar_A01G019200.3	Gorai.002G227000.1	2e-177
1-247:	Gbar_A01G019210.1	Gorai.002G227200.1	2e-144
1-248:	Gbar_A01G019220.1	Gorai.002G227400.1	6e-176
1-249:	Gbar_A01G019230.1	Gorai.002G227500.1	0
1-250:	Gbar_A01G019240.1	Gorai.002G227600.1	0
1-251:	Gbar_A01G019250.1	Gorai.002G227700.1	3e-86
1-252:	Gbar_A01G019260.1	Gorai.002G227800.2	0
1-253:	Gbar_A01G019270.1	Gorai.002G227900.1	0
1-254:	Gbar_A01G019280.1	Gorai.002G228000.1	0
1-255:	Gbar_A01G019290.4	Gorai.002G228100.1	0
1-256:	Gbar_A01G019300.1	Gorai.002G228200.1	0
1-257:	Gbar_A01G019310.1	Gorai.002G228400.1	6e-167
1-258:	Gbar_A01G019320.1	Gorai.002G228500.1	0
1-259:	Gbar_A01G019330.1	Gorai.002G228600.1	0
1-260:	Gbar_A01G019340.1	Gorai.002G228700.1	0
1-261:	Gbar_A01G019350.1	Gorai.002G228800.1	0
1-262:	Gbar_A01G019360.1	Gorai.002G228900.1	0
1-263:	Gbar_A01G019370.1	Gorai.002G229000.1	0
1-264:	Gbar_A01G019380.3	Gorai.002G229100.1	0
1-265:	Gbar_A01G019390.3	Gorai.002G229200.1	2e-123
1-266:	Gbar_A01G019400.1	Gorai.002G229300.1	0
1-267:	Gbar_A01G019410.1	Gorai.002G229400.2	0
1-268:	Gbar_A01G019420.1	Gorai.002G229500.1	1e-23
1-269:	Gbar_A01G019450.1	Gorai.002G229800.1	0
1-270:	Gbar_A01G019460.3	Gorai.002G229900.1	0
1-271:	Gbar_A01G019470.1	Gorai.002G230000.1	0
1-272:	Gbar_A01G019480.1	Gorai.002G230200.1	0
1-273:	Gbar_A01G019500.1	Gorai.002G230300.1	0
1-274:	Gbar_A01G019520.1	Gorai.002G230400.1	0
1-275:	Gbar_A01G019530.2	Gorai.002G230500.1	0
1-276:	Gbar_A01G019540.1	Gorai.002G230600.1	9e-53
1-277:	Gbar_A01G019550.1	Gorai.002G230900.1	0
1-278:	Gbar_A01G019560.1	Gorai.002G231000.1	2e-71
1-279:	Gbar_A01G019570.2	Gorai.002G231100.1	0
1-280:	Gbar_A01G019580.1	Gorai.002G231200.1	0
1-281:	Gbar_A01G019590.1	Gorai.002G231300.1	0
1-282:	Gbar_A01G019600.1	Gorai.002G231400.1	0
1-283:	Gbar_A01G019610.1	Gorai.002G231500.1	0
1-284:	Gbar_A01G019620.1	Gorai.002G231600.1	0
1-285:	Gbar_A01G019630.1	Gorai.002G231700.2	0
1-286:	Gbar_A01G019640.1	Gorai.002G231800.1	2e-120
1-287:	Gbar_A01G019650.1	Gorai.002G231900.1	0
1-288:	Gbar_A01G019660.4	Gorai.002G232200.1	0
1-289:	Gbar_A01G019670.3	Gorai.002G232300.1	0
1-290:	Gbar_A01G019680.1	Gorai.002G232500.1	0
1-291:	Gbar_A01G019690.1	Gorai.002G232700.1	0
1-292:	Gbar_A01G019700.1	Gorai.002G232800.1	0
1-293:	Gbar_A01G019710.1	Gorai.002G232900.1	2e-167
1-294:	Gbar_A01G019720.1	Gorai.002G233100.1	0
1-295:	Gbar_A01G019730.1	Gorai.002G233200.1	0
1-296:	Gbar_A01G019740.1	Gorai.002G233300.1	0
1-297:	Gbar_A01G019750.1	Gorai.002G233400.1	1e-104
1-298:	Gbar_A01G019760.1	Gorai.002G233500.1	0
1-299:	Gbar_A01G019770.1	Gorai.002G233600.1	3e-95
1-300:	Gbar_A01G019780.2	Gorai.002G233700.1	0
1-301:	Gbar_A01G019790.1	Gorai.002G233800.1	1e-128
1-302:	Gbar_A01G019800.1	Gorai.002G233900.1	0
1-303:	Gbar_A01G019810.1	Gorai.002G234000.1	0
1-304:	Gbar_A01G019820.1	Gorai.002G234100.1	0
1-305:	Gbar_A01G019830.1	Gorai.002G234200.1	0
1-306:	Gbar_A01G019840.1	Gorai.002G234300.1	2e-149
1-307:	Gbar_A01G019850.1	Gorai.002G234400.1	0
1-308:	Gbar_A01G019860.1	Gorai.002G234500.1	0
1-309:	Gbar_A01G019870.1	Gorai.002G234600.1	0
1-310:	Gbar_A01G019890.1	Gorai.002G234800.1	0
1-311:	Gbar_A01G019900.1	Gorai.002G234900.1	0
1-312:	Gbar_A01G019910.1	Gorai.002G235100.1	0
1-313:	Gbar_A01G019920.1	Gorai.002G235200.1	0
1-314:	Gbar_A01G019930.1	Gorai.002G235300.1	0
1-315:	Gbar_A01G019940.1	Gorai.002G235400.1	0
1-316:	Gbar_A01G019950.2	Gorai.002G235500.1	0
1-317:	Gbar_A01G019960.1	Gorai.002G235600.1	5e-156
1-318:	Gbar_A01G019970.1	Gorai.002G235700.1	2e-136
1-319:	Gbar_A01G019980.1	Gorai.002G235800.1	4e-153
1-320:	Gbar_A01G019990.1	Gorai.002G235900.1	5e-168
1-321:	Gbar_A01G020000.1	Gorai.002G236000.1	0
1-322:	Gbar_A01G020010.1	Gorai.002G236100.1	2e-155
1-323:	Gbar_A01G020030.1	Gorai.002G236200.1	2e-116
1-324:	Gbar_A01G020040.1	Gorai.002G236400.1	2e-150
1-325:	Gbar_A01G020050.1	Gorai.002G236500.1	0
1-326:	Gbar_A01G020060.1	Gorai.002G236600.1	2e-109
1-327:	Gbar_A01G020070.1	Gorai.002G236700.1	1e-76
1-328:	Gbar_A01G020080.1	Gorai.002G236800.1	0
1-329:	Gbar_A01G020090.1	Gorai.002G236900.1	4e-144
1-330:	Gbar_A01G020130.1	Gorai.002G237300.1	0
1-331:	Gbar_A01G020140.1	Gorai.002G237500.1	2e-156
1-332:	Gbar_A01G020150.1	Gorai.002G237600.1	0
1-333:	Gbar_A01G020160.1	Gorai.002G237700.1	0
1-334:	Gbar_A01G020170.1	Gorai.002G237800.1	0
1-335:	Gbar_A01G020180.1	Gorai.002G237900.1	0
1-336:	Gbar_A01G020190.1	Gorai.002G238000.1	0
1-337:	Gbar_A01G020200.1	Gorai.002G238100.1	3e-121
1-338:	Gbar_A01G020210.1	Gorai.002G238200.1	0
1-339:	Gbar_A01G020220.1	Gorai.002G238300.1	2e-168
1-340:	Gbar_A01G020230.1	Gorai.002G238400.1	3e-150
1-341:	Gbar_A01G020250.1	Gorai.002G238600.1	0
1-342:	Gbar_A01G020260.1	Gorai.002G238700.1	0
1-343:	Gbar_A01G020270.2	Gorai.002G238800.1	0
1-344:	Gbar_A01G020290.1	Gorai.002G239000.1	0
1-345:	Gbar_A01G020300.1	Gorai.002G239100.1	0
1-346:	Gbar_A01G020310.1	Gorai.002G239200.1	0
1-347:	Gbar_A01G020320.1	Gorai.002G239300.1	0
1-348:	Gbar_A01G020330.1	Gorai.002G239400.1	0
1-349:	Gbar_A01G020340.1	Gorai.002G239500.1	1e-34
1-350:	Gbar_A01G020360.1	Gorai.002G239600.1	0
1-351:	Gbar_A01G020370.1	Gorai.002G239700.2	0
1-352:	Gbar_A01G020380.1	Gorai.002G239800.1	1e-110
1-353:	Gbar_A01G020390.1	Gorai.002G239900.1	3e-111
1-354:	Gbar_A01G020400.1	Gorai.002G240000.2	4e-48
1-355:	Gbar_A01G020410.1	Gorai.002G240100.1	0
1-356:	Gbar_A01G020420.1	Gorai.002G240200.1	4e-87
1-357:	Gbar_A01G020430.1	Gorai.002G240300.1	0
1-358:	Gbar_A01G020440.7	Gorai.002G240400.1	0
1-359:	Gbar_A01G020450.1	Gorai.002G240500.2	0
1-360:	Gbar_A01G020460.1	Gorai.002G240600.1	8e-50
1-361:	Gbar_A01G020480.1	Gorai.002G240900.1	1e-120
1-362:	Gbar_A01G020500.1	Gorai.002G241000.1	0
1-363:	Gbar_A01G020520.1	Gorai.002G241100.1	0
1-364:	Gbar_A01G020550.1	Gorai.002G241300.1	0
1-365:	Gbar_A01G020560.1	Gorai.002G241400.2	0
1-366:	Gbar_A01G020570.1	Gorai.002G241500.1	3e-119
1-367:	Gbar_A01G020580.1	Gorai.002G241600.1	0
1-368:	Gbar_A01G020590.1	Gorai.002G241700.1	3e-110
1-369:	Gbar_A01G020600.1	Gorai.002G241800.1	5e-124
1-370:	Gbar_A01G020610.1	Gorai.002G242000.1	0
1-371:	Gbar_A01G020620.1	Gorai.002G242100.1	0
1-372:	Gbar_A01G020630.1	Gorai.002G242200.1	0
1-373:	Gbar_A01G020640.1	Gorai.002G242400.1	4e-52
1-374:	Gbar_A01G020650.1	Gorai.002G242600.1	0
1-375:	Gbar_A01G020660.1	Gorai.002G242700.1	0
1-376:	Gbar_A01G020670.4	Gorai.002G242800.1	6e-87
1-377:	Gbar_A01G020690.1	Gorai.002G243100.1	0
1-378:	Gbar_A01G020700.1	Gorai.002G243200.1	3e-161
1-379:	Gbar_A01G020710.1	Gorai.002G243300.1	0
1-380:	Gbar_A01G020720.1	Gorai.002G243400.1	0
1-381:	Gbar_A01G020730.1	Gorai.002G243500.1	0
1-382:	Gbar_A01G020740.2	Gorai.002G243600.1	0
1-383:	Gbar_A01G020750.2	Gorai.002G243700.1	0
1-384:	Gbar_A01G020770.1	Gorai.002G243900.1	0
1-385:	Gbar_A01G020780.1	Gorai.002G244000.1	2e-120
1-386:	Gbar_A01G020800.1	Gorai.002G244300.1	3e-116
1-387:	Gbar_A01G020810.1	Gorai.002G244400.1	0
1-388:	Gbar_A01G020820.1	Gorai.002G244500.1	4e-78
1-389:	Gbar_A01G020840.1	Gorai.002G244700.1	0
1-390:	Gbar_A01G020850.1	Gorai.002G244800.1	0
1-391:	Gbar_A01G020860.1	Gorai.002G244900.1	0
1-392:	Gbar_A01G020880.1	Gorai.002G245000.2	0
1-393:	Gbar_A01G020890.1	Gorai.002G245100.1	0
1-394:	Gbar_A01G020900.1	Gorai.002G245200.1	1e-173
1-395:	Gbar_A01G020910.1	Gorai.002G245300.1	0
1-396:	Gbar_A01G020920.2	Gorai.002G245400.1	0
1-397:	Gbar_A01G020960.1	Gorai.002G245600.1	0
1-398:	Gbar_A01G020970.1	Gorai.002G245700.1	1e-126
1-399:	Gbar_A01G020980.1	Gorai.002G245800.1	2e-149
1-400:	Gbar_A01G020990.1	Gorai.002G245900.1	2e-175
1-401:	Gbar_A01G021000.2	Gorai.002G246000.1	0
1-402:	Gbar_A01G021010.1	Gorai.002G246100.1	1e-142
1-403:	Gbar_A01G021020.1	Gorai.002G246200.1	0
1-404:	Gbar_A01G021030.1	Gorai.002G246300.1	0
1-405:	Gbar_A01G021040.1	Gorai.002G246400.1	0
1-406:	Gbar_A01G021050.1	Gorai.002G246500.1	0
1-407:	Gbar_A01G021060.2	Gorai.002G246600.3	0
1-408:	Gbar_A01G021070.1	Gorai.002G246700.1	6e-145
1-409:	Gbar_A01G021080.1	Gorai.002G246800.1	0
1-410:	Gbar_A01G021090.1	Gorai.002G246900.1	2e-84
1-411:	Gbar_A01G021100.3	Gorai.002G247000.1	0
1-412:	Gbar_A01G021110.1	Gorai.002G247100.1	0
1-413:	Gbar_A01G021140.1	Gorai.002G247700.1	0
1-414:	Gbar_A01G021150.1	Gorai.002G247800.1	0
1-415:	Gbar_A01G021160.1	Gorai.002G247900.1	2e-60
1-416:	Gbar_A01G021170.1	Gorai.002G248000.1	0
1-417:	Gbar_A01G021180.1	Gorai.002G248100.1	0
1-418:	Gbar_A01G021190.1	Gorai.002G248200.1	0
1-419:	Gbar_A01G021200.1	Gorai.002G248300.1	6e-161
1-420:	Gbar_A01G021210.1	Gorai.002G248400.1	0
1-421:	Gbar_A01G021220.1	Gorai.002G248500.1	0
1-422:	Gbar_A01G021230.1	Gorai.002G248600.2	0
1-423:	Gbar_A01G021240.1	Gorai.002G248700.1	0
1-424:	Gbar_A01G021250.1	Gorai.002G248800.1	0
1-425:	Gbar_A01G021260.1	Gorai.002G248900.1	0
1-426:	Gbar_A01G021280.1	Gorai.002G249100.1	0
1-427:	Gbar_A01G021290.1	Gorai.002G249200.1	0
1-428:	Gbar_A01G021300.1	Gorai.002G249300.1	3e-51
1-429:	Gbar_A01G021310.1	Gorai.002G249400.1	0
1-430:	Gbar_A01G021320.1	Gorai.002G249500.1	1e-53
1-431:	Gbar_A01G021330.2	Gorai.002G249600.1	0
1-432:	Gbar_A01G021340.1	Gorai.002G249700.1	0
1-433:	Gbar_A01G021350.1	Gorai.002G249800.1	8e-87
1-434:	Gbar_A01G021360.1	Gorai.002G249900.1	0
1-435:	Gbar_A01G021370.1	Gorai.002G250000.1	1e-73
1-436:	Gbar_A01G021380.1	Gorai.002G250100.1	0
1-437:	Gbar_A01G021390.1	Gorai.002G250200.1	1e-101
1-438:	Gbar_A01G021400.1	Gorai.002G250300.1	0
1-439:	Gbar_A01G021410.1	Gorai.002G250400.1	0
1-440:	Gbar_A01G021420.1	Gorai.002G250500.1	0
1-441:	Gbar_A01G021430.2	Gorai.002G250600.3	2e-134
1-442:	Gbar_A01G021440.1	Gorai.002G250700.1	2e-58
1-443:	Gbar_A01G021450.1	Gorai.002G251300.1	0
1-444:	Gbar_A01G021460.1	Gorai.002G251500.1	0
1-445:	Gbar_A01G021470.1	Gorai.002G251600.1	0
1-446:	Gbar_A01G021480.1	Gorai.002G251700.1	0
1-447:	Gbar_A01G021490.1	Gorai.002G251800.2	0
1-448:	Gbar_A01G021500.1	Gorai.002G251900.1	0
1-449:	Gbar_A01G021510.1	Gorai.002G252100.1	0
1-450:	Gbar_A01G021520.1	Gorai.002G252200.1	3e-147
1-451:	Gbar_A01G021530.1	Gorai.002G252300.1	4e-165
1-452:	Gbar_A01G021540.1	Gorai.002G252400.1	2e-118
1-453:	Gbar_A01G021550.1	Gorai.002G252500.1	2e-173
1-454:	Gbar_A01G021560.1	Gorai.002G252600.1	0
1-455:	Gbar_A01G021570.1	Gorai.002G252700.1	0
1-456:	Gbar_A01G021580.1	Gorai.002G252900.1	0
1-457:	Gbar_A01G021590.1	Gorai.002G253000.1	2e-104
1-458:	Gbar_A01G021600.1	Gorai.002G253200.1	0
1-459:	Gbar_A01G021610.1	Gorai.002G253300.1	0
1-460:	Gbar_A01G021620.1	Gorai.002G253400.1	2e-136
1-461:	Gbar_A01G021630.3	Gorai.002G253500.1	0
1-462:	Gbar_A01G021640.1	Gorai.002G253600.1	0
1-463:	Gbar_A01G021650.1	Gorai.002G253700.1	4e-93
1-464:	Gbar_A01G021660.1	Gorai.002G253800.1	8e-161
1-465:	Gbar_A01G021670.1	Gorai.002G253900.1	6e-91
1-466:	Gbar_A01G021680.1	Gorai.002G254000.1	6e-98
1-467:	Gbar_A01G021710.1	Gorai.002G254200.1	3e-102
1-468:	Gbar_A01G021720.1	Gorai.002G254400.1	0
1-469:	Gbar_A01G021740.2	Gorai.002G254700.1	2e-100
1-470:	Gbar_A01G021760.2	Gorai.002G254900.1	0
1-471:	Gbar_A01G021770.1	Gorai.002G255000.1	0
1-472:	Gbar_A01G021780.1	Gorai.002G255100.1	0
1-473:	Gbar_A01G021800.1	Gorai.002G255300.1	6e-85
1-474:	Gbar_A01G021810.1	Gorai.002G255400.1	0
1-475:	Gbar_A01G021820.1	Gorai.002G255500.1	0
1-476:	Gbar_A01G021830.1	Gorai.002G255700.1	0
1-477:	Gbar_A01G021840.1	Gorai.002G255800.1	0
1-478:	Gbar_A01G021850.1	Gorai.002G255900.1	3e-74
1-479:	Gbar_A01G021860.1	Gorai.002G256000.1	0
1-480:	Gbar_A01G021870.2	Gorai.002G256100.1	0
1-481:	Gbar_A01G021880.1	Gorai.002G256200.1	0
1-482:	Gbar_A01G021890.1	Gorai.002G256400.1	0
1-483:	Gbar_A01G021900.1	Gorai.002G256500.1	9e-87
1-484:	Gbar_A01G021910.1	Gorai.002G256600.1	0
1-485:	Gbar_A01G021920.1	Gorai.002G256700.1	0
1-486:	Gbar_A01G021930.1	Gorai.002G257000.1	0
1-487:	Gbar_A01G021940.1	Gorai.002G257100.1	0
1-488:	Gbar_A01G021960.1	Gorai.002G257200.1	0
1-489:	Gbar_A01G021970.1	Gorai.002G257300.1	0
1-490:	Gbar_A01G021980.1	Gorai.002G257400.1	0
1-491:	Gbar_A01G021990.1	Gorai.002G257500.1	0
1-492:	Gbar_A01G022000.1	Gorai.002G257600.3	0
1-493:	Gbar_A01G022010.1	Gorai.002G257700.1	4e-33
1-494:	Gbar_A01G022020.1	Gorai.002G257800.1	0
1-495:	Gbar_A01G022030.1	Gorai.002G257900.1	0
1-496:	Gbar_A01G022040.1	Gorai.002G258000.1	8e-105
1-497:	Gbar_A01G022050.1	Gorai.002G258100.1	0
1-498:	Gbar_A01G022090.1	Gorai.002G258300.1	0
1-499:	Gbar_A01G022110.1	Gorai.002G258500.1	0
1-500:	Gbar_A01G022120.1	Gorai.002G258600.1	1e-101
1-501:	Gbar_A01G022130.1	Gorai.002G258900.1	0
1-502:	Gbar_A01G022140.1	Gorai.002G259000.1	1e-100
1-503:	Gbar_A01G022150.2	Gorai.002G259100.1	0
1-504:	Gbar_A01G022160.1	Gorai.002G259200.1	0
1-505:	Gbar_A01G022170.1	Gorai.002G259300.1	3e-119
1-506:	Gbar_A01G022180.1	Gorai.002G259400.1	0
1-507:	Gbar_A01G022210.1	Gorai.002G259700.1	0
1-508:	Gbar_A01G022220.1	Gorai.002G259800.1	7e-79
1-509:	Gbar_A01G022230.1	Gorai.002G259900.1	6e-53
1-510:	Gbar_A01G022260.1	Gorai.002G260400.1	0
1-511:	Gbar_A01G022270.1	Gorai.002G260500.1	0
1-512:	Gbar_A01G022280.1	Gorai.002G260600.1	0
1-513:	Gbar_A01G022290.1	Gorai.002G260800.1	1e-165
1-514:	Gbar_A01G022300.1	Gorai.002G260900.1	0
1-515:	Gbar_A01G022310.1	Gorai.002G261000.1	0
1-516:	Gbar_A01G022320.1	Gorai.002G261100.1	0
1-517:	Gbar_A01G022330.1	Gorai.002G261200.1	0
1-518:	Gbar_A01G022340.1	Gorai.002G261300.1	0
1-519:	Gbar_A01G022360.1	Gorai.002G261500.1	0
1-520:	Gbar_A01G022370.1	Gorai.002G261600.1	0
1-521:	Gbar_A01G022380.1	Gorai.002G261700.1	0
1-522:	Gbar_A01G022390.1	Gorai.002G261800.1	4e-59
1-523:	Gbar_A01G022400.2	Gorai.002G261900.1	1e-145
1-524:	Gbar_A01G022410.1	Gorai.002G262000.1	0
1-525:	Gbar_A01G022430.1	Gorai.002G262200.1	1e-82
1-526:	Gbar_A01G022440.1	Gorai.002G262300.1	0
1-527:	Gbar_A01G022460.1	Gorai.002G262500.1	0
1-528:	Gbar_A01G022470.1	Gorai.002G262600.1	8e-157
1-529:	Gbar_A01G022480.1	Gorai.002G262700.2	0
1-530:	Gbar_A01G022490.1	Gorai.002G262800.1	0
1-531:	Gbar_A01G022510.1	Gorai.002G262900.1	9e-169
1-532:	Gbar_A01G022520.7	Gorai.002G263000.3	0
1-533:	Gbar_A01G022530.1	Gorai.002G263100.1	0
1-534:	Gbar_A01G022540.1	Gorai.002G263200.1	0
1-535:	Gbar_A01G022550.2	Gorai.002G263300.1	0
1-536:	Gbar_A01G022560.1	Gorai.002G263400.1	0
1-537:	Gbar_A01G022570.2	Gorai.002G263500.1	0
1-538:	Gbar_A01G022580.1	Gorai.002G263600.1	0
1-539:	Gbar_A01G022590.1	Gorai.002G263700.1	0
1-540:	Gbar_A01G022600.1	Gorai.002G263800.2	1e-85
1-541:	Gbar_A01G022610.1	Gorai.002G263900.1	0
1-542:	Gbar_A01G022620.1	Gorai.002G264100.1	3e-116
1-543:	Gbar_A01G022630.1	Gorai.002G264200.1	0
1-544:	Gbar_A01G022640.5	Gorai.002G264300.1	0
1-545:	Gbar_A01G022650.1	Gorai.002G264500.1	0
1-546:	Gbar_A01G022660.1	Gorai.002G264700.1	0
1-547:	Gbar_A01G022670.1	Gorai.002G264900.1	1e-121
1-548:	Gbar_A01G022680.1	Gorai.002G265000.1	0
1-549:	Gbar_A01G022690.1	Gorai.002G265100.1	0
1-550:	Gbar_A01G022700.1	Gorai.002G265200.1	0
1-551:	Gbar_A01G022710.1	Gorai.002G265400.1	0
1-552:	Gbar_A01G022720.1	Gorai.002G265500.1	0
1-553:	Gbar_A01G022730.1	Gorai.002G265600.1	0
1-554:	Gbar_A01G022740.1	Gorai.002G265700.1	3e-136
1-555:	Gbar_A01G022750.1	Gorai.002G265900.1	0
1-556:	Gbar_A01G022780.1	Gorai.002G266100.1	9e-132
1-557:	Gbar_A01G022790.1	Gorai.002G266200.1	0
1-558:	Gbar_A01G022800.1	Gorai.002G266300.1	1e-152
1-559:	Gbar_A01G022810.1	Gorai.002G266400.1	0
1-560:	Gbar_A01G022820.1	Gorai.002G266500.1	2e-151
1-561:	Gbar_A01G022830.1	Gorai.002G266600.1	2e-71
1-562:	Gbar_A01G022840.1	Gorai.002G266700.1	0
1-563:	Gbar_A01G022850.1	Gorai.002G266800.1	9e-87
1-564:	Gbar_A01G022860.1	Gorai.002G266900.1	0
1-565:	Gbar_A01G022870.1	Gorai.002G267000.1	0
1-566:	Gbar_A01G022880.1	Gorai.002G267100.1	0
1-567:	Gbar_A01G022890.1	Gorai.002G267200.1	1e-151
1-568:	Gbar_A01G022900.1	Gorai.002G267300.1	4e-118
1-569:	Gbar_A01G022910.1	Gorai.002G267400.1	0
1-570:	Gbar_A01G022920.1	Gorai.002G267600.2	9e-124
1-571:	Gbar_A01G022930.1	Gorai.002G267700.1	0
1-572:	Gbar_A01G022940.1	Gorai.002G267800.1	0
1-573:	Gbar_A01G022950.1	Gorai.002G267900.1	5e-87
1-574:	Gbar_A01G022970.1	Gorai.002G268100.1	0
1-575:	Gbar_A01G022980.1	Gorai.002G268200.1	0
1-576:	Gbar_A01G022990.1	Gorai.002G268300.1	0
1-577:	Gbar_A01G023000.1	Gorai.002G268400.1	0
1-578:	Gbar_A01G023010.1	Gorai.002G268600.1	0
## Alignment 2: score=17586.0 e_value=0 N=356 A01&Chr02 plus
2- 0:	Gbar_A01G000010.1	Gorai.002G001900.1	0
2- 1:	Gbar_A01G000020.1	Gorai.002G002000.1	4e-160
2- 2:	Gbar_A01G000030.1	Gorai.002G002100.1	0
2- 3:	Gbar_A01G000040.1	Gorai.002G002200.1	0
2- 4:	Gbar_A01G000050.1	Gorai.002G002300.1	0
2- 5:	Gbar_A01G000060.1	Gorai.002G002400.1	2e-91
2- 6:	Gbar_A01G000070.1	Gorai.002G002500.1	0
2- 7:	Gbar_A01G000080.1	Gorai.002G002600.1	3e-109
2- 8:	Gbar_A01G000090.1	Gorai.002G002800.1	5e-130
2- 9:	Gbar_A01G000100.1	Gorai.002G002900.1	0
2- 10:	Gbar_A01G000110.3	Gorai.002G003000.1	0
2- 11:	Gbar_A01G000120.1	Gorai.002G003200.1	0
2- 12:	Gbar_A01G000130.1	Gorai.002G003300.1	0
2- 13:	Gbar_A01G000140.1	Gorai.002G003400.1	8e-162
2- 14:	Gbar_A01G000150.1	Gorai.002G003600.1	0
2- 15:	Gbar_A01G000160.1	Gorai.002G003700.1	0
2- 16:	Gbar_A01G000180.1	Gorai.002G003800.1	6e-126
2- 17:	Gbar_A01G000190.1	Gorai.002G003900.1	0
2- 18:	Gbar_A01G000200.1	Gorai.002G004200.1	4e-139
2- 19:	Gbar_A01G000210.1	Gorai.002G004300.1	0
2- 20:	Gbar_A01G000220.1	Gorai.002G004400.1	0
2- 21:	Gbar_A01G000230.1	Gorai.002G004500.1	0
2- 22:	Gbar_A01G000240.4	Gorai.002G004600.1	0
2- 23:	Gbar_A01G000250.1	Gorai.002G004700.1	6e-148
2- 24:	Gbar_A01G000260.1	Gorai.002G004800.1	0
2- 25:	Gbar_A01G000270.1	Gorai.002G004900.1	0
2- 26:	Gbar_A01G000290.1	Gorai.002G005100.1	1e-56
2- 27:	Gbar_A01G000300.2	Gorai.002G005200.1	0
2- 28:	Gbar_A01G000320.3	Gorai.002G005400.1	3e-49
2- 29:	Gbar_A01G000330.1	Gorai.002G005500.1	0
2- 30:	Gbar_A01G000350.1	Gorai.002G005800.1	3e-53
2- 31:	Gbar_A01G000360.1	Gorai.002G005900.1	0
2- 32:	Gbar_A01G000380.1	Gorai.002G006000.1	0
2- 33:	Gbar_A01G000390.1	Gorai.002G006100.1	0
2- 34:	Gbar_A01G000400.1	Gorai.002G006200.1	0
2- 35:	Gbar_A01G000410.1	Gorai.002G006300.1	0
2- 36:	Gbar_A01G000420.1	Gorai.002G006400.1	2e-88
2- 37:	Gbar_A01G000430.1	Gorai.002G006500.1	0
2- 38:	Gbar_A01G000440.1	Gorai.002G006700.1	0
2- 39:	Gbar_A01G000460.2	Gorai.002G006900.1	0
2- 40:	Gbar_A01G000470.1	Gorai.002G007000.1	0
2- 41:	Gbar_A01G000490.1	Gorai.002G007100.1	0
2- 42:	Gbar_A01G000510.1	Gorai.002G007300.1	0
2- 43:	Gbar_A01G000520.1	Gorai.002G007400.1	3e-78
2- 44:	Gbar_A01G000530.1	Gorai.002G007500.1	0
2- 45:	Gbar_A01G000540.1	Gorai.002G007600.1	0
2- 46:	Gbar_A01G000550.1	Gorai.002G007700.1	0
2- 47:	Gbar_A01G000570.1	Gorai.002G007900.1	0
2- 48:	Gbar_A01G000580.1	Gorai.002G008000.1	1e-123
2- 49:	Gbar_A01G000590.1	Gorai.002G008100.1	0
2- 50:	Gbar_A01G000600.1	Gorai.002G008200.1	0
2- 51:	Gbar_A01G000610.1	Gorai.002G008300.1	5e-164
2- 52:	Gbar_A01G000620.1	Gorai.002G008400.1	2e-104
2- 53:	Gbar_A01G000630.1	Gorai.002G008500.1	0
2- 54:	Gbar_A01G000640.1	Gorai.002G008600.1	0
2- 55:	Gbar_A01G000650.1	Gorai.002G008700.2	0
2- 56:	Gbar_A01G000660.1	Gorai.002G008800.1	3e-113
2- 57:	Gbar_A01G000670.1	Gorai.002G008900.1	0
2- 58:	Gbar_A01G000690.1	Gorai.002G009100.1	0
2- 59:	Gbar_A01G000700.1	Gorai.002G009200.1	0
2- 60:	Gbar_A01G000710.1	Gorai.002G009300.1	6e-123
2- 61:	Gbar_A01G000720.1	Gorai.002G009500.1	0
2- 62:	Gbar_A01G000730.1	Gorai.002G009600.1	0
2- 63:	Gbar_A01G000740.4	Gorai.002G009700.1	0
2- 64:	Gbar_A01G000750.1	Gorai.002G009800.1	5e-77
2- 65:	Gbar_A01G000760.1	Gorai.002G009900.1	0
2- 66:	Gbar_A01G000770.1	Gorai.002G010000.1	0
2- 67:	Gbar_A01G000790.1	Gorai.002G010200.1	0
2- 68:	Gbar_A01G000800.1	Gorai.002G010300.2	0
2- 69:	Gbar_A01G000810.1	Gorai.002G010400.1	7e-157
2- 70:	Gbar_A01G000820.1	Gorai.002G010600.1	0
2- 71:	Gbar_A01G000840.2	Gorai.002G010900.1	0
2- 72:	Gbar_A01G000850.2	Gorai.002G011000.1	0
2- 73:	Gbar_A01G000860.1	Gorai.002G011100.1	2e-129
2- 74:	Gbar_A01G000870.1	Gorai.002G011200.1	0
2- 75:	Gbar_A01G000880.1	Gorai.002G011300.1	0
2- 76:	Gbar_A01G000890.1	Gorai.002G011400.1	0
2- 77:	Gbar_A01G000900.1	Gorai.002G011600.1	0
2- 78:	Gbar_A01G000920.4	Gorai.002G011800.2	0
2- 79:	Gbar_A01G000930.1	Gorai.002G011900.1	0
2- 80:	Gbar_A01G000940.1	Gorai.002G012000.1	0
2- 81:	Gbar_A01G000950.1	Gorai.002G012100.1	0
2- 82:	Gbar_A01G000960.1	Gorai.002G012200.1	8e-89
2- 83:	Gbar_A01G000970.1	Gorai.002G012300.1	6e-20
2- 84:	Gbar_A01G001000.3	Gorai.002G012500.1	0
2- 85:	Gbar_A01G001010.1	Gorai.002G012600.1	0
2- 86:	Gbar_A01G001020.1	Gorai.002G012700.1	0
2- 87:	Gbar_A01G001030.1	Gorai.002G012800.1	0
2- 88:	Gbar_A01G001040.1	Gorai.002G013000.1	0
2- 89:	Gbar_A01G001060.1	Gorai.002G013100.1	1e-51
2- 90:	Gbar_A01G001090.1	Gorai.002G013300.1	0
2- 91:	Gbar_A01G001100.1	Gorai.002G013400.1	0
2- 92:	Gbar_A01G001110.1	Gorai.002G013500.1	6e-150
2- 93:	Gbar_A01G001120.1	Gorai.002G013600.1	0
2- 94:	Gbar_A01G001130.1	Gorai.002G013700.1	2e-50
2- 95:	Gbar_A01G001140.2	Gorai.002G014400.1	0
2- 96:	Gbar_A01G001150.1	Gorai.002G014500.1	0
2- 97:	Gbar_A01G001160.1	Gorai.002G014600.1	0
2- 98:	Gbar_A01G001170.1	Gorai.002G014700.2	0
2- 99:	Gbar_A01G001180.1	Gorai.002G014800.1	0
2-100:	Gbar_A01G001190.4	Gorai.002G014900.1	0
2-101:	Gbar_A01G001200.1	Gorai.002G015000.1	0
2-102:	Gbar_A01G001210.1	Gorai.002G015100.1	0
2-103:	Gbar_A01G001220.1	Gorai.002G015200.1	0
2-104:	Gbar_A01G001230.1	Gorai.002G015300.1	0
2-105:	Gbar_A01G001240.1	Gorai.002G015400.1	2e-111
2-106:	Gbar_A01G001250.1	Gorai.002G015500.1	0
2-107:	Gbar_A01G001260.1	Gorai.002G015600.1	0
2-108:	Gbar_A01G001280.1	Gorai.002G015700.1	0
2-109:	Gbar_A01G001290.1	Gorai.002G015800.1	0
2-110:	Gbar_A01G001300.1	Gorai.002G015900.1	0
2-111:	Gbar_A01G001310.1	Gorai.002G016000.1	0
2-112:	Gbar_A01G001320.1	Gorai.002G016100.1	0
2-113:	Gbar_A01G001330.1	Gorai.002G016200.1	0
2-114:	Gbar_A01G001340.1	Gorai.002G016300.1	0
2-115:	Gbar_A01G001350.1	Gorai.002G016400.4	0
2-116:	Gbar_A01G001360.1	Gorai.002G016500.1	6e-165
2-117:	Gbar_A01G001370.1	Gorai.002G016600.1	0
2-118:	Gbar_A01G001380.1	Gorai.002G016700.1	8e-145
2-119:	Gbar_A01G001390.1	Gorai.002G016800.1	2e-173
2-120:	Gbar_A01G001400.1	Gorai.002G016900.1	0
2-121:	Gbar_A01G001420.1	Gorai.002G017000.1	7e-55
2-122:	Gbar_A01G001430.1	Gorai.002G017100.1	0
2-123:	Gbar_A01G001440.1	Gorai.002G017200.1	0
2-124:	Gbar_A01G001450.1	Gorai.002G017300.1	6e-45
2-125:	Gbar_A01G001460.1	Gorai.002G017400.1	0
2-126:	Gbar_A01G001470.1	Gorai.002G017500.1	0
2-127:	Gbar_A01G001480.1	Gorai.002G017600.1	2e-119
2-128:	Gbar_A01G001490.1	Gorai.002G017700.1	0
2-129:	Gbar_A01G001500.1	Gorai.002G017800.1	8e-175
2-130:	Gbar_A01G001510.1	Gorai.002G017900.1	5e-82
2-131:	Gbar_A01G001520.1	Gorai.002G018000.1	0
2-132:	Gbar_A01G001530.1	Gorai.002G018100.1	0
2-133:	Gbar_A01G001550.1	Gorai.002G018200.2	0
2-134:	Gbar_A01G001560.1	Gorai.002G018300.1	8e-100
2-135:	Gbar_A01G001570.1	Gorai.002G018400.1	0
2-136:	Gbar_A01G001580.1	Gorai.002G018800.1	2e-134
2-137:	Gbar_A01G001620.1	Gorai.002G018900.1	0
2-138:	Gbar_A01G001640.1	Gorai.002G019400.1	7e-61
2-139:	Gbar_A01G001670.2	Gorai.002G019600.1	0
2-140:	Gbar_A01G001690.1	Gorai.002G019800.1	0
2-141:	Gbar_A01G001700.1	Gorai.002G019900.1	0
2-142:	Gbar_A01G001710.1	Gorai.002G020000.1	9e-80
2-143:	Gbar_A01G001720.1	Gorai.002G020100.1	0
2-144:	Gbar_A01G001750.1	Gorai.002G020200.1	0
2-145:	Gbar_A01G001760.1	Gorai.002G020300.1	0
2-146:	Gbar_A01G001770.1	Gorai.002G020400.1	5e-44
2-147:	Gbar_A01G001780.1	Gorai.002G020500.1	0
2-148:	Gbar_A01G001800.1	Gorai.002G020600.1	0
2-149:	Gbar_A01G001810.1	Gorai.002G020800.1	0
2-150:	Gbar_A01G001820.1	Gorai.002G020900.1	0
2-151:	Gbar_A01G001830.1	Gorai.002G021000.1	0
2-152:	Gbar_A01G001840.2	Gorai.002G021100.1	1e-156
2-153:	Gbar_A01G001850.2	Gorai.002G021200.1	6e-129
2-154:	Gbar_A01G001860.1	Gorai.002G021300.1	0
2-155:	Gbar_A01G001870.1	Gorai.002G021400.1	0
2-156:	Gbar_A01G001880.1	Gorai.002G021500.1	0
2-157:	Gbar_A01G001890.1	Gorai.002G021600.1	0
2-158:	Gbar_A01G001900.1	Gorai.002G021700.1	0
2-159:	Gbar_A01G001910.1	Gorai.002G021800.1	6e-136
2-160:	Gbar_A01G001920.1	Gorai.002G021900.1	0
2-161:	Gbar_A01G001930.1	Gorai.002G022000.1	1e-132
2-162:	Gbar_A01G001940.1	Gorai.002G022100.1	5e-93
2-163:	Gbar_A01G001950.1	Gorai.002G022300.1	0
2-164:	Gbar_A01G001960.1	Gorai.002G022600.1	0
2-165:	Gbar_A01G001970.1	Gorai.002G022700.1	0
2-166:	Gbar_A01G001990.1	Gorai.002G022900.1	0
2-167:	Gbar_A01G002000.1	Gorai.002G023000.1	0
2-168:	Gbar_A01G002010.1	Gorai.002G023100.1	0
2-169:	Gbar_A01G002020.1	Gorai.002G023200.1	0
2-170:	Gbar_A01G002030.1	Gorai.002G023300.1	2e-154
2-171:	Gbar_A01G002040.3	Gorai.002G023400.1	0
2-172:	Gbar_A01G002050.2	Gorai.002G023500.1	0
2-173:	Gbar_A01G002060.1	Gorai.002G023600.1	0
2-174:	Gbar_A01G002070.4	Gorai.002G023700.1	0
2-175:	Gbar_A01G002080.1	Gorai.002G023800.1	0
2-176:	Gbar_A01G002100.4	Gorai.002G024000.1	0
2-177:	Gbar_A01G002110.1	Gorai.002G024100.1	0
2-178:	Gbar_A01G002120.1	Gorai.002G024200.1	4e-103
2-179:	Gbar_A01G002130.1	Gorai.002G024300.1	5e-113
2-180:	Gbar_A01G002140.1	Gorai.002G024400.1	0
2-181:	Gbar_A01G002150.1	Gorai.002G024500.1	3e-143
2-182:	Gbar_A01G002160.1	Gorai.002G024600.1	0
2-183:	Gbar_A01G002170.1	Gorai.002G024700.1	0
2-184:	Gbar_A01G002180.2	Gorai.002G024800.1	0
2-185:	Gbar_A01G002190.3	Gorai.002G024900.1	0
2-186:	Gbar_A01G002200.1	Gorai.002G025000.1	3e-103
2-187:	Gbar_A01G002210.1	Gorai.002G025100.1	4e-147
2-188:	Gbar_A01G002230.1	Gorai.002G025300.1	2e-146
2-189:	Gbar_A01G002240.1	Gorai.002G025400.1	0
2-190:	Gbar_A01G002250.1	Gorai.002G025600.1	0
2-191:	Gbar_A01G002260.1	Gorai.002G025700.1	5e-94
2-192:	Gbar_A01G002270.1	Gorai.002G025800.1	0
2-193:	Gbar_A01G002280.1	Gorai.002G025900.1	0
2-194:	Gbar_A01G002290.2	Gorai.002G026000.1	2e-133
2-195:	Gbar_A01G002310.1	Gorai.002G026200.1	2e-58
2-196:	Gbar_A01G002320.1	Gorai.002G026300.1	0
2-197:	Gbar_A01G002340.1	Gorai.002G026700.1	0
2-198:	Gbar_A01G002350.2	Gorai.002G026800.1	0
2-199:	Gbar_A01G002360.1	Gorai.002G026900.1	0
2-200:	Gbar_A01G002370.1	Gorai.002G027000.1	0
2-201:	Gbar_A01G002380.1	Gorai.002G027100.1	0
2-202:	Gbar_A01G002400.1	Gorai.002G027200.1	2e-173
2-203:	Gbar_A01G002430.1	Gorai.002G027400.1	2e-65
2-204:	Gbar_A01G002440.2	Gorai.002G027800.1	0
2-205:	Gbar_A01G002450.1	Gorai.002G028000.3	3e-146
2-206:	Gbar_A01G002460.1	Gorai.002G028100.1	2e-77
2-207:	Gbar_A01G002470.1	Gorai.002G028200.1	5e-165
2-208:	Gbar_A01G002480.1	Gorai.002G028300.1	4e-83
2-209:	Gbar_A01G002490.2	Gorai.002G028400.1	0
2-210:	Gbar_A01G002510.1	Gorai.002G028600.1	4e-164
2-211:	Gbar_A01G002520.1	Gorai.002G028700.1	0
2-212:	Gbar_A01G002530.2	Gorai.002G028800.1	0
2-213:	Gbar_A01G002540.2	Gorai.002G028900.1	0
2-214:	Gbar_A01G002550.1	Gorai.002G029000.1	0
2-215:	Gbar_A01G002560.1	Gorai.002G029100.1	0
2-216:	Gbar_A01G002570.1	Gorai.002G029200.1	0
2-217:	Gbar_A01G002590.1	Gorai.002G029400.1	2e-94
2-218:	Gbar_A01G002600.1	Gorai.002G029500.1	4e-39
2-219:	Gbar_A01G002610.2	Gorai.002G029800.1	0
2-220:	Gbar_A01G002620.1	Gorai.002G029900.1	6e-54
2-221:	Gbar_A01G002630.1	Gorai.002G030000.1	3e-84
2-222:	Gbar_A01G002640.1	Gorai.002G030100.1	0
2-223:	Gbar_A01G002660.1	Gorai.002G030200.1	0
2-224:	Gbar_A01G002670.1	Gorai.002G030300.1	1e-72
2-225:	Gbar_A01G002680.1	Gorai.002G030400.1	0
2-226:	Gbar_A01G002690.1	Gorai.002G030500.1	0
2-227:	Gbar_A01G002700.2	Gorai.002G030800.2	3e-142
2-228:	Gbar_A01G002710.1	Gorai.002G030900.1	0
2-229:	Gbar_A01G002730.1	Gorai.002G031000.3	1e-153
2-230:	Gbar_A01G002740.1	Gorai.002G031100.1	4e-125
2-231:	Gbar_A01G002760.1	Gorai.002G031200.1	1e-118
2-232:	Gbar_A01G002770.1	Gorai.002G031300.1	4e-23
2-233:	Gbar_A01G002780.1	Gorai.002G031400.1	0
2-234:	Gbar_A01G002790.1	Gorai.002G031500.1	0
2-235:	Gbar_A01G002800.1	Gorai.002G031600.1	0
2-236:	Gbar_A01G002810.1	Gorai.002G031700.1	0
2-237:	Gbar_A01G002830.3	Gorai.002G031800.1	0
2-238:	Gbar_A01G002840.4	Gorai.002G031900.1	0
2-239:	Gbar_A01G002850.1	Gorai.002G032000.4	0
2-240:	Gbar_A01G002860.1	Gorai.002G032100.1	0
2-241:	Gbar_A01G002870.1	Gorai.002G032200.1	2e-47
2-242:	Gbar_A01G002880.2	Gorai.002G032300.3	0
2-243:	Gbar_A01G002890.1	Gorai.002G032400.1	0
2-244:	Gbar_A01G002900.1	Gorai.002G032500.1	0
2-245:	Gbar_A01G002910.1	Gorai.002G032600.1	0
2-246:	Gbar_A01G002920.1	Gorai.002G032700.1	0
2-247:	Gbar_A01G002930.2	Gorai.002G032800.2	0
2-248:	Gbar_A01G002940.1	Gorai.002G032900.1	2e-59
2-249:	Gbar_A01G002950.1	Gorai.002G033000.1	0
2-250:	Gbar_A01G002960.1	Gorai.002G033100.1	0
2-251:	Gbar_A01G002970.1	Gorai.002G033200.1	0
2-252:	Gbar_A01G002980.1	Gorai.002G033300.1	0
2-253:	Gbar_A01G002990.1	Gorai.002G033400.1	0
2-254:	Gbar_A01G003010.1	Gorai.002G034000.1	0
2-255:	Gbar_A01G003020.1	Gorai.002G034200.1	0
2-256:	Gbar_A01G003040.1	Gorai.002G035000.1	0
2-257:	Gbar_A01G003050.1	Gorai.002G035500.1	0
2-258:	Gbar_A01G003070.1	Gorai.002G035800.1	4e-78
2-259:	Gbar_A01G003080.1	Gorai.002G036000.1	2e-85
2-260:	Gbar_A01G003090.1	Gorai.002G036100.1	5e-105
2-261:	Gbar_A01G003100.1	Gorai.002G036200.1	0
2-262:	Gbar_A01G003110.1	Gorai.002G036300.1	0
2-263:	Gbar_A01G003120.1	Gorai.002G036400.1	0
2-264:	Gbar_A01G003130.1	Gorai.002G036500.1	0
2-265:	Gbar_A01G003140.1	Gorai.002G036600.1	0
2-266:	Gbar_A01G003150.1	Gorai.002G036700.1	0
2-267:	Gbar_A01G003160.1	Gorai.002G036800.1	0
2-268:	Gbar_A01G003170.1	Gorai.002G036900.1	0
2-269:	Gbar_A01G003180.1	Gorai.002G037000.1	0
2-270:	Gbar_A01G003210.2	Gorai.002G037200.1	0
2-271:	Gbar_A01G003240.1	Gorai.002G037400.1	0
2-272:	Gbar_A01G003250.1	Gorai.002G037500.1	9e-142
2-273:	Gbar_A01G003260.1	Gorai.002G037600.1	7e-172
2-274:	Gbar_A01G003270.1	Gorai.002G037700.1	3e-58
2-275:	Gbar_A01G003280.1	Gorai.002G037800.1	0
2-276:	Gbar_A01G003290.1	Gorai.002G037900.1	0
2-277:	Gbar_A01G003320.1	Gorai.002G038100.1	0
2-278:	Gbar_A01G003330.1	Gorai.002G038300.1	0
2-279:	Gbar_A01G003350.1	Gorai.002G038400.1	0
2-280:	Gbar_A01G003360.1	Gorai.002G038500.1	0
2-281:	Gbar_A01G003370.1	Gorai.002G038600.1	4e-75
2-282:	Gbar_A01G003400.1	Gorai.002G038700.1	0
2-283:	Gbar_A01G003410.1	Gorai.002G038800.1	0
2-284:	Gbar_A01G003430.1	Gorai.002G038900.1	0
2-285:	Gbar_A01G003440.1	Gorai.002G039200.1	2e-49
2-286:	Gbar_A01G003450.1	Gorai.002G039300.1	0
2-287:	Gbar_A01G003460.1	Gorai.002G039700.1	8e-169
2-288:	Gbar_A01G003480.1	Gorai.002G039900.1	0
2-289:	Gbar_A01G003500.1	Gorai.002G040300.1	0
2-290:	Gbar_A01G003510.1	Gorai.002G040400.1	6e-101
2-291:	Gbar_A01G003520.1	Gorai.002G040500.1	4e-93
2-292:	Gbar_A01G003560.1	Gorai.002G041000.1	0
2-293:	Gbar_A01G003570.1	Gorai.002G041600.1	0
2-294:	Gbar_A01G003590.2	Gorai.002G042800.1	0
2-295:	Gbar_A01G003610.1	Gorai.002G043000.2	0
2-296:	Gbar_A01G003620.3	Gorai.002G043100.1	0
2-297:	Gbar_A01G003640.1	Gorai.002G043200.1	0
2-298:	Gbar_A01G003680.1	Gorai.002G043700.1	7e-52
2-299:	Gbar_A01G003690.1	Gorai.002G043800.1	3e-45
2-300:	Gbar_A01G003700.1	Gorai.002G044000.1	2e-38
2-301:	Gbar_A01G003720.1	Gorai.002G044300.1	1e-82
2-302:	Gbar_A01G003730.1	Gorai.002G044400.1	0
2-303:	Gbar_A01G003740.1	Gorai.002G044500.1	0
2-304:	Gbar_A01G003750.1	Gorai.002G044600.1	0
2-305:	Gbar_A01G003770.2	Gorai.002G045100.1	0
2-306:	Gbar_A01G003780.1	Gorai.002G045200.1	9e-131
2-307:	Gbar_A01G003790.1	Gorai.002G045300.1	0
2-308:	Gbar_A01G003800.1	Gorai.002G045400.1	0
2-309:	Gbar_A01G003810.1	Gorai.002G045500.1	0
2-310:	Gbar_A01G003830.1	Gorai.002G045800.1	0
2-311:	Gbar_A01G003850.1	Gorai.002G046000.1	0
2-312:	Gbar_A01G003860.1	Gorai.002G046100.1	0
2-313:	Gbar_A01G003880.4	Gorai.002G046300.1	2e-125
2-314:	Gbar_A01G003920.1	Gorai.002G046500.1	0
2-315:	Gbar_A01G003960.1	Gorai.002G047000.1	0
2-316:	Gbar_A01G003970.1	Gorai.002G047100.1	4e-26
2-317:	Gbar_A01G003980.1	Gorai.002G047200.1	0
2-318:	Gbar_A01G003990.1	Gorai.002G047300.1	0
2-319:	Gbar_A01G004020.1	Gorai.002G048000.1	0
2-320:	Gbar_A01G004030.1	Gorai.002G048100.1	0
2-321:	Gbar_A01G004040.1	Gorai.002G048200.1	0
2-322:	Gbar_A01G004050.1	Gorai.002G048300.1	0
2-323:	Gbar_A01G004080.1	Gorai.002G048900.1	0
2-324:	Gbar_A01G004090.1	Gorai.002G049000.1	0
2-325:	Gbar_A01G004100.1	Gorai.002G049100.1	0
2-326:	Gbar_A01G004110.1	Gorai.002G049200.1	1e-41
2-327:	Gbar_A01G004150.1	Gorai.002G050200.1	0
2-328:	Gbar_A01G004170.2	Gorai.002G050300.1	0
2-329:	Gbar_A01G004180.1	Gorai.002G050500.1	3e-131
2-330:	Gbar_A01G004190.1	Gorai.002G050900.1	6e-72
2-331:	Gbar_A01G004200.1	Gorai.002G051000.1	0
2-332:	Gbar_A01G004210.1	Gorai.002G051200.1	0
2-333:	Gbar_A01G004240.1	Gorai.002G051800.1	3e-101
2-334:	Gbar_A01G004290.1	Gorai.002G052100.1	0
2-335:	Gbar_A01G004300.1	Gorai.002G052200.1	0
2-336:	Gbar_A01G004320.1	Gorai.002G052400.2	0
2-337:	Gbar_A01G004330.1	Gorai.002G052500.1	0
2-338:	Gbar_A01G004370.1	Gorai.002G052700.1	3e-42
2-339:	Gbar_A01G004380.1	Gorai.002G053200.3	0
2-340:	Gbar_A01G004390.1	Gorai.002G053300.1	0
2-341:	Gbar_A01G004400.1	Gorai.002G053400.1	0
2-342:	Gbar_A01G004410.1	Gorai.002G053500.1	0
2-343:	Gbar_A01G004420.1	Gorai.002G053600.1	1e-74
2-344:	Gbar_A01G004430.1	Gorai.002G053700.1	2e-107
2-345:	Gbar_A01G004440.1	Gorai.002G053800.1	0
2-346:	Gbar_A01G004450.1	Gorai.002G053900.1	1e-173
2-347:	Gbar_A01G004470.2	Gorai.002G054000.1	0
2-348:	Gbar_A01G004480.1	Gorai.002G054100.2	2e-42
2-349:	Gbar_A01G004490.1	Gorai.002G054200.1	2e-136
2-350:	Gbar_A01G004500.1	Gorai.002G054300.1	0
2-351:	Gbar_A01G004510.1	Gorai.002G054400.1	1e-100
2-352:	Gbar_A01G004520.1	Gorai.002G054500.1	0
2-353:	Gbar_A01G004530.1	Gorai.002G054600.2	0
2-354:	Gbar_A01G004540.1	Gorai.002G054700.1	0
2-355:	Gbar_A01G004560.1	Gorai.002G055000.1	7e-36
## Alignment 3: score=2471.0 e_value=1.3e-240 N=52 A01&Chr02 plus
3- 0:	Gbar_A01G012610.1	Gorai.002G152300.1	0
3- 1:	Gbar_A01G012640.1	Gorai.002G152600.1	0
3- 2:	Gbar_A01G012650.1	Gorai.002G152700.1	1e-36
3- 3:	Gbar_A01G012670.1	Gorai.002G152900.1	5e-37
3- 4:	Gbar_A01G012680.1	Gorai.002G153000.1	2e-27
3- 5:	Gbar_A01G012710.1	Gorai.002G153200.1	0
3- 6:	Gbar_A01G012720.1	Gorai.002G153300.1	0
3- 7:	Gbar_A01G012730.1	Gorai.002G153400.1	2e-96
3- 8:	Gbar_A01G012740.1	Gorai.002G153500.1	0
3- 9:	Gbar_A01G012750.1	Gorai.002G153600.1	0
3- 10:	Gbar_A01G012770.1	Gorai.002G153700.1	1e-123
3- 11:	Gbar_A01G012780.1	Gorai.002G153800.1	0
3- 12:	Gbar_A01G012790.1	Gorai.002G153900.1	0
3- 13:	Gbar_A01G012810.1	Gorai.002G154100.1	0
3- 14:	Gbar_A01G012820.2	Gorai.002G154300.1	6e-153
3- 15:	Gbar_A01G012830.1	Gorai.002G154400.1	5e-41
3- 16:	Gbar_A01G012850.1	Gorai.002G154600.1	0
3- 17:	Gbar_A01G012890.1	Gorai.002G154700.1	3e-54
3- 18:	Gbar_A01G012960.1	Gorai.002G155400.1	0
3- 19:	Gbar_A01G013000.1	Gorai.002G156200.1	0
3- 20:	Gbar_A01G013040.1	Gorai.002G156300.1	2e-168
3- 21:	Gbar_A01G013050.1	Gorai.002G156500.1	0
3- 22:	Gbar_A01G013070.1	Gorai.002G156700.1	0
3- 23:	Gbar_A01G013080.2	Gorai.002G156800.1	0
3- 24:	Gbar_A01G013090.1	Gorai.002G156900.1	5e-160
3- 25:	Gbar_A01G013100.1	Gorai.002G157000.1	1e-168
3- 26:	Gbar_A01G013110.1	Gorai.002G157200.1	0
3- 27:	Gbar_A01G013120.1	Gorai.002G157300.1	1e-126
3- 28:	Gbar_A01G013130.1	Gorai.002G157700.1	4e-141
3- 29:	Gbar_A01G013140.1	Gorai.002G157900.1	2e-30
3- 30:	Gbar_A01G013150.1	Gorai.002G158100.1	4e-108
3- 31:	Gbar_A01G013180.1	Gorai.002G158200.1	0
3- 32:	Gbar_A01G013190.1	Gorai.002G158300.1	2e-108
3- 33:	Gbar_A01G013200.1	Gorai.002G158400.1	8e-117
3- 34:	Gbar_A01G013210.1	Gorai.002G158500.1	6e-36
3- 35:	Gbar_A01G013220.1	Gorai.002G158600.1	0
3- 36:	Gbar_A01G013230.1	Gorai.002G158700.1	0
3- 37:	Gbar_A01G013240.1	Gorai.002G158800.1	5e-179
3- 38:	Gbar_A01G013250.2	Gorai.002G158900.1	0
3- 39:	Gbar_A01G013260.1	Gorai.002G159100.1	0
3- 40:	Gbar_A01G013280.1	Gorai.002G159400.1	4e-129
3- 41:	Gbar_A01G013290.1	Gorai.002G159600.1	0
3- 42:	Gbar_A01G013360.4	Gorai.002G160300.1	0
3- 43:	Gbar_A01G013420.1	Gorai.002G161000.1	1e-106
3- 44:	Gbar_A01G013500.1	Gorai.002G161900.1	0
3- 45:	Gbar_A01G013670.1	Gorai.002G163400.1	0
3- 46:	Gbar_A01G013850.1	Gorai.002G165100.1	0
3- 47:	Gbar_A01G013900.1	Gorai.002G166300.1	0
3- 48:	Gbar_A01G013910.1	Gorai.002G166500.1	0
3- 49:	Gbar_A01G013920.1	Gorai.002G166600.1	0
3- 50:	Gbar_A01G013930.1	Gorai.002G166700.1	0
3- 51:	Gbar_A01G014160.1	Gorai.002G169000.1	0
## Alignment 4: score=1266.0 e_value=1.3e-95 N=26 A01&Chr02 plus
4- 0:	Gbar_A01G014770.1	Gorai.002G177600.1	6e-115
4- 1:	Gbar_A01G014830.1	Gorai.002G179000.1	0
4- 2:	Gbar_A01G014870.1	Gorai.002G179300.1	1e-61
4- 3:	Gbar_A01G014890.1	Gorai.002G179700.1	0
4- 4:	Gbar_A01G014900.1	Gorai.002G179900.2	0
4- 5:	Gbar_A01G014910.1	Gorai.002G180000.2	0
4- 6:	Gbar_A01G014920.1	Gorai.002G180100.1	3e-151
4- 7:	Gbar_A01G014930.1	Gorai.002G180200.1	0
4- 8:	Gbar_A01G014950.1	Gorai.002G180300.1	0
4- 9:	Gbar_A01G014970.1	Gorai.002G180400.1	0
4- 10:	Gbar_A01G014980.1	Gorai.002G180500.1	0
4- 11:	Gbar_A01G014990.1	Gorai.002G180700.1	0
4- 12:	Gbar_A01G015000.1	Gorai.002G181000.1	3e-106
4- 13:	Gbar_A01G015010.1	Gorai.002G181100.1	0
4- 14:	Gbar_A01G015020.1	Gorai.002G181200.1	0
4- 15:	Gbar_A01G015030.1	Gorai.002G181300.1	0
4- 16:	Gbar_A01G015040.1	Gorai.002G181600.1	9e-110
4- 17:	Gbar_A01G015050.1	Gorai.002G181700.2	0
4- 18:	Gbar_A01G015060.1	Gorai.002G181900.2	1e-94
4- 19:	Gbar_A01G015070.1	Gorai.002G182000.2	7e-88
4- 20:	Gbar_A01G015080.1	Gorai.002G182200.1	0
4- 21:	Gbar_A01G015090.1	Gorai.002G182300.1	4e-43
4- 22:	Gbar_A01G015100.1	Gorai.002G182600.1	0
4- 23:	Gbar_A01G015120.1	Gorai.002G182700.4	0
4- 24:	Gbar_A01G015130.1	Gorai.002G182900.1	0
4- 25:	Gbar_A01G015140.1	Gorai.002G183100.1	4e-135
## Alignment 5: score=735.0 e_value=8.5e-46 N=15 A01&Chr02 plus
5- 0:	Gbar_A01G015710.1	Gorai.002G183300.1	7e-156
5- 1:	Gbar_A01G015760.2	Gorai.002G184100.1	0
5- 2:	Gbar_A01G015790.1	Gorai.002G184300.1	0
5- 3:	Gbar_A01G015800.1	Gorai.002G184400.1	0
5- 4:	Gbar_A01G015810.1	Gorai.002G184500.1	5e-118
5- 5:	Gbar_A01G015820.1	Gorai.002G184600.1	0
5- 6:	Gbar_A01G015830.1	Gorai.002G184700.1	0
5- 7:	Gbar_A01G015850.1	Gorai.002G185100.1	0
5- 8:	Gbar_A01G015860.2	Gorai.002G185200.1	3e-143
5- 9:	Gbar_A01G015880.1	Gorai.002G185300.1	0
5- 10:	Gbar_A01G015890.1	Gorai.002G185500.1	0
5- 11:	Gbar_A01G015900.2	Gorai.002G185600.1	2e-86
5- 12:	Gbar_A01G015910.1	Gorai.002G185700.5	0
5- 13:	Gbar_A01G015930.1	Gorai.002G185800.1	3e-56
5- 14:	Gbar_A01G015940.1	Gorai.002G185900.1	7e-94
## Alignment 6: score=447.0 e_value=2.4e-23 N=9 A01&Chr02 plus
6- 0:	Gbar_A01G014670.3	Gorai.002G166800.1	0
6- 1:	Gbar_A01G014680.1	Gorai.002G166900.1	1e-124
6- 2:	Gbar_A01G014690.3	Gorai.002G167000.1	0
6- 3:	Gbar_A01G014710.1	Gorai.002G167200.1	0
6- 4:	Gbar_A01G014720.1	Gorai.002G167300.1	0
6- 5:	Gbar_A01G014730.1	Gorai.002G167400.1	9e-166
6- 6:	Gbar_A01G014740.1	Gorai.002G167500.1	0
6- 7:	Gbar_A01G014750.1	Gorai.002G167700.1	0
6- 8:	Gbar_A01G014760.1	Gorai.002G167900.1	0
## Alignment 7: score=330.0 e_value=4.2e-14 N=7 A01&Chr02 plus
7- 0:	Gbar_A01G020390.1	Gorai.002G158400.1	5e-87
7- 1:	Gbar_A01G020400.1	Gorai.002G158500.1	1e-43
7- 2:	Gbar_A01G020460.1	Gorai.002G158800.1	9e-129
7- 3:	Gbar_A01G020580.1	Gorai.002G159100.1	2e-139
7- 4:	Gbar_A01G020600.1	Gorai.002G159400.1	9e-82
7- 5:	Gbar_A01G020610.1	Gorai.002G159600.1	0
7- 6:	Gbar_A01G020630.1	Gorai.002G159700.1	5e-119
## Alignment 8: score=278.0 e_value=6.2e-11 N=6 A01&Chr02 plus
8- 0:	Gbar_A01G015740.1	Gorai.002G183200.1	0
8- 1:	Gbar_A01G015950.1	Gorai.002G183400.1	0
8- 2:	Gbar_A01G015970.2	Gorai.002G183600.1	0
8- 3:	Gbar_A01G015980.1	Gorai.002G183700.1	5e-141
8- 4:	Gbar_A01G016000.1	Gorai.002G183900.1	0
8- 5:	Gbar_A01G016010.1	Gorai.002G184000.1	0
## Alignment 9: score=273.0 e_value=6.7e-13 N=6 A01&Chr02 plus
9- 0:	Gbar_A01G013200.1	Gorai.002G239900.1	1e-81
9- 1:	Gbar_A01G013210.1	Gorai.002G240000.2	1e-31
9- 2:	Gbar_A01G013240.1	Gorai.002G240700.1	5e-150
9- 3:	Gbar_A01G013280.1	Gorai.002G241800.1	1e-84
9- 4:	Gbar_A01G013290.1	Gorai.002G242000.1	0
9- 5:	Gbar_A01G013400.1	Gorai.002G242200.1	2e-122
## Alignment 10: score=2305.0 e_value=3.5e-187 N=47 A01&Chr02 minus
10- 0:	Gbar_A01G015150.1	Gorai.002G191900.1	8e-129
10- 1:	Gbar_A01G015170.1	Gorai.002G191800.1	0
10- 2:	Gbar_A01G015180.1	Gorai.002G191700.1	0
10- 3:	Gbar_A01G015200.2	Gorai.002G191500.1	4e-62
10- 4:	Gbar_A01G015210.1	Gorai.002G191400.1	2e-132
10- 5:	Gbar_A01G015220.2	Gorai.002G191300.1	2e-177
10- 6:	Gbar_A01G015230.1	Gorai.002G191200.1	0
10- 7:	Gbar_A01G015240.1	Gorai.002G191100.1	1e-53
10- 8:	Gbar_A01G015250.2	Gorai.002G191000.1	0
10- 9:	Gbar_A01G015260.1	Gorai.002G190800.1	0
10- 10:	Gbar_A01G015280.1	Gorai.002G190700.1	2e-152
10- 11:	Gbar_A01G015290.1	Gorai.002G190600.1	0
10- 12:	Gbar_A01G015300.1	Gorai.002G190500.1	0
10- 13:	Gbar_A01G015320.1	Gorai.002G190200.1	9e-33
10- 14:	Gbar_A01G015330.1	Gorai.002G190100.1	0
10- 15:	Gbar_A01G015350.1	Gorai.002G190000.1	4e-141
10- 16:	Gbar_A01G015370.1	Gorai.002G189900.1	0
10- 17:	Gbar_A01G015380.2	Gorai.002G189700.2	0
10- 18:	Gbar_A01G015400.1	Gorai.002G189600.1	8e-44
10- 19:	Gbar_A01G015410.1	Gorai.002G189500.1	1e-12
10- 20:	Gbar_A01G015420.1	Gorai.002G189400.1	0
10- 21:	Gbar_A01G015430.1	Gorai.002G189200.1	2e-68
10- 22:	Gbar_A01G015450.1	Gorai.002G188900.1	0
10- 23:	Gbar_A01G015460.1	Gorai.002G188800.1	0
10- 24:	Gbar_A01G015480.2	Gorai.002G188600.1	0
10- 25:	Gbar_A01G015490.1	Gorai.002G188500.1	0
10- 26:	Gbar_A01G015500.1	Gorai.002G188400.1	0
10- 27:	Gbar_A01G015510.2	Gorai.002G188300.1	0
10- 28:	Gbar_A01G015530.1	Gorai.002G188100.1	0
10- 29:	Gbar_A01G015540.1	Gorai.002G188000.1	0
10- 30:	Gbar_A01G015550.1	Gorai.002G187900.1	1e-112
10- 31:	Gbar_A01G015560.1	Gorai.002G187800.1	0
10- 32:	Gbar_A01G015570.2	Gorai.002G187700.1	0
10- 33:	Gbar_A01G015580.1	Gorai.002G187500.1	0
10- 34:	Gbar_A01G015590.1	Gorai.002G187400.1	0
10- 35:	Gbar_A01G015600.1	Gorai.002G187200.1	0
10- 36:	Gbar_A01G015610.1	Gorai.002G187000.1	0
10- 37:	Gbar_A01G015620.1	Gorai.002G186900.1	0
10- 38:	Gbar_A01G015630.1	Gorai.002G186800.1	2e-105
10- 39:	Gbar_A01G015640.1	Gorai.002G186600.1	0
10- 40:	Gbar_A01G015650.1	Gorai.002G186500.1	0
10- 41:	Gbar_A01G015660.1	Gorai.002G186400.1	0
10- 42:	Gbar_A01G015670.1	Gorai.002G186200.1	0
10- 43:	Gbar_A01G015680.1	Gorai.002G186100.1	0
10- 44:	Gbar_A01G015690.1	Gorai.002G186000.1	0
10- 45:	Gbar_A01G015830.1	Gorai.002G184700.1	0
10- 46:	Gbar_A01G015950.1	Gorai.002G183400.1	0
## Alignment 11: score=1424.0 e_value=5.2e-98 N=29 A01&Chr02 minus
11- 0:	Gbar_A01G012140.3	Gorai.002G147800.1	0
11- 1:	Gbar_A01G012150.1	Gorai.002G147600.1	0
11- 2:	Gbar_A01G012190.1	Gorai.002G147300.1	0
11- 3:	Gbar_A01G012220.1	Gorai.002G147100.1	0
11- 4:	Gbar_A01G012230.1	Gorai.002G147000.1	0
11- 5:	Gbar_A01G012280.1	Gorai.002G146400.1	0
11- 6:	Gbar_A01G012300.1	Gorai.002G146300.1	0
11- 7:	Gbar_A01G012310.1	Gorai.002G146200.1	0
11- 8:	Gbar_A01G012320.1	Gorai.002G146100.1	0
11- 9:	Gbar_A01G012350.1	Gorai.002G145800.1	0
11- 10:	Gbar_A01G012370.1	Gorai.002G145600.1	0
11- 11:	Gbar_A01G012380.6	Gorai.002G145500.1	0
11- 12:	Gbar_A01G012390.1	Gorai.002G145400.1	4e-42
11- 13:	Gbar_A01G012400.1	Gorai.002G145100.1	0
11- 14:	Gbar_A01G012420.1	Gorai.002G145000.2	0
11- 15:	Gbar_A01G012430.2	Gorai.002G144900.1	0
11- 16:	Gbar_A01G012440.1	Gorai.002G144800.1	0
11- 17:	Gbar_A01G012450.1	Gorai.002G144700.1	0
11- 18:	Gbar_A01G012460.1	Gorai.002G144500.1	0
11- 19:	Gbar_A01G012470.1	Gorai.002G144400.1	7e-80
11- 20:	Gbar_A01G012480.1	Gorai.002G144300.1	9e-175
11- 21:	Gbar_A01G012490.1	Gorai.002G144000.2	3e-104
11- 22:	Gbar_A01G012500.1	Gorai.002G143900.1	0
11- 23:	Gbar_A01G012540.1	Gorai.002G143500.2	1e-78
11- 24:	Gbar_A01G012550.1	Gorai.002G143400.1	5e-119
11- 25:	Gbar_A01G012560.1	Gorai.002G143300.1	0
11- 26:	Gbar_A01G012570.1	Gorai.002G143200.1	0
11- 27:	Gbar_A01G012580.1	Gorai.002G143000.1	0
11- 28:	Gbar_A01G012600.1	Gorai.002G142800.1	0
## Alignment 12: score=1412.0 e_value=6.2e-102 N=29 A01&Chr02 minus
12- 0:	Gbar_A01G014240.1	Gorai.002G178000.1	5e-104
12- 1:	Gbar_A01G014300.1	Gorai.002G176900.1	0
12- 2:	Gbar_A01G014310.1	Gorai.002G176700.1	0
12- 3:	Gbar_A01G014320.1	Gorai.002G176600.1	8e-123
12- 4:	Gbar_A01G014330.1	Gorai.002G176500.2	0
12- 5:	Gbar_A01G014350.1	Gorai.002G176300.1	0
12- 6:	Gbar_A01G014360.1	Gorai.002G176200.1	0
12- 7:	Gbar_A01G014380.1	Gorai.002G176000.1	0
12- 8:	Gbar_A01G014400.1	Gorai.002G175700.1	0
12- 9:	Gbar_A01G014420.1	Gorai.002G174500.1	6e-70
12- 10:	Gbar_A01G014440.1	Gorai.002G174400.1	7e-93
12- 11:	Gbar_A01G014450.1	Gorai.002G174200.1	0
12- 12:	Gbar_A01G014460.1	Gorai.002G174100.1	0
12- 13:	Gbar_A01G014470.1	Gorai.002G174000.1	4e-93
12- 14:	Gbar_A01G014490.1	Gorai.002G173500.1	2e-92
12- 15:	Gbar_A01G014500.1	Gorai.002G173400.1	0
12- 16:	Gbar_A01G014510.1	Gorai.002G173300.1	0
12- 17:	Gbar_A01G014520.1	Gorai.002G173200.1	2e-147
12- 18:	Gbar_A01G014530.1	Gorai.002G173100.1	4e-117
12- 19:	Gbar_A01G014550.1	Gorai.002G172700.1	0
12- 20:	Gbar_A01G014560.1	Gorai.002G172600.1	1e-119
12- 21:	Gbar_A01G014570.1	Gorai.002G172500.1	7e-55
12- 22:	Gbar_A01G014580.1	Gorai.002G172400.1	2e-141
12- 23:	Gbar_A01G014600.1	Gorai.002G172300.1	0
12- 24:	Gbar_A01G014620.1	Gorai.002G172200.1	0
12- 25:	Gbar_A01G014630.7	Gorai.002G172000.2	0
12- 26:	Gbar_A01G014640.1	Gorai.002G171900.2	0
12- 27:	Gbar_A01G014650.4	Gorai.002G171800.2	0
12- 28:	Gbar_A01G014660.1	Gorai.002G171700.1	0
## Alignment 13: score=982.0 e_value=4.1e-64 N=20 A01&Chr02 minus
13- 0:	Gbar_A01G013960.1	Gorai.002G171300.1	0
13- 1:	Gbar_A01G013970.1	Gorai.002G171100.1	0
13- 2:	Gbar_A01G013980.1	Gorai.002G171000.1	0
13- 3:	Gbar_A01G013990.1	Gorai.002G170600.1	1e-161
13- 4:	Gbar_A01G014010.1	Gorai.002G170500.2	0
13- 5:	Gbar_A01G014020.1	Gorai.002G170400.1	0
13- 6:	Gbar_A01G014030.1	Gorai.002G170300.1	4e-43
13- 7:	Gbar_A01G014040.1	Gorai.002G170200.1	0
13- 8:	Gbar_A01G014050.1	Gorai.002G170000.1	2e-74
13- 9:	Gbar_A01G014060.1	Gorai.002G169900.1	0
13- 10:	Gbar_A01G014070.1	Gorai.002G169800.3	0
13- 11:	Gbar_A01G014080.1	Gorai.002G169700.1	1e-167
13- 12:	Gbar_A01G014090.1	Gorai.002G169500.1	1e-44
13- 13:	Gbar_A01G014110.1	Gorai.002G169300.1	0
13- 14:	Gbar_A01G014140.2	Gorai.002G169200.1	0
13- 15:	Gbar_A01G014150.2	Gorai.002G169100.1	0
13- 16:	Gbar_A01G014180.1	Gorai.002G168400.1	0
13- 17:	Gbar_A01G014200.1	Gorai.002G168300.1	0
13- 18:	Gbar_A01G014220.1	Gorai.002G168200.2	0
13- 19:	Gbar_A01G014230.2	Gorai.002G168100.1	0
## Alignment 14: score=821.0 e_value=1.2e-58 N=17 A01&Chr02 minus
14- 0:	Gbar_A01G013520.1	Gorai.002G164700.1	0
14- 1:	Gbar_A01G013530.1	Gorai.002G164600.1	0
14- 2:	Gbar_A01G013550.2	Gorai.002G164400.1	0
14- 3:	Gbar_A01G013560.1	Gorai.002G164300.1	0
14- 4:	Gbar_A01G013570.2	Gorai.002G164200.1	0
14- 5:	Gbar_A01G013590.1	Gorai.002G164100.2	0
14- 6:	Gbar_A01G013600.1	Gorai.002G164000.2	0
14- 7:	Gbar_A01G013610.2	Gorai.002G163900.1	0
14- 8:	Gbar_A01G013620.1	Gorai.002G163800.1	1e-96
14- 9:	Gbar_A01G013640.1	Gorai.002G163700.1	4e-176
14- 10:	Gbar_A01G013650.1	Gorai.002G163600.1	0
14- 11:	Gbar_A01G013660.1	Gorai.002G163500.1	0
14- 12:	Gbar_A01G013720.1	Gorai.002G163200.1	0
14- 13:	Gbar_A01G013730.1	Gorai.002G163100.1	0
14- 14:	Gbar_A01G013740.1	Gorai.002G162600.1	0
14- 15:	Gbar_A01G013750.1	Gorai.002G161400.1	0
14- 16:	Gbar_A01G013820.2	Gorai.002G160800.1	1e-111
## Alignment 15: score=390.0 e_value=1.7e-17 N=8 A01&Chr02 minus
15- 0:	Gbar_A01G012000.2	Gorai.002G142500.1	0
15- 1:	Gbar_A01G012010.6	Gorai.002G142400.1	0
15- 2:	Gbar_A01G012060.1	Gorai.002G141400.1	0
15- 3:	Gbar_A01G012070.1	Gorai.002G141300.1	7e-38
15- 4:	Gbar_A01G012090.1	Gorai.002G141200.1	0
15- 5:	Gbar_A01G012100.1	Gorai.002G141100.1	1e-74
15- 6:	Gbar_A01G012110.2	Gorai.002G141000.1	3e-176
15- 7:	Gbar_A01G012120.1	Gorai.002G140900.1	0
## Alignment 16: score=346.0 e_value=1.2e-14 N=8 A01&Chr02 minus
16- 0:	Gbar_A01G016120.1	Gorai.002G003800.1	4e-120
16- 1:	Gbar_A01G016240.1	Gorai.002G003500.1	5e-39
16- 2:	Gbar_A01G016440.1	Gorai.002G003200.1	0
16- 3:	Gbar_A01G016530.2	Gorai.002G003000.1	3e-161
16- 4:	Gbar_A01G016550.1	Gorai.002G002800.1	2e-71
16- 5:	Gbar_A01G016590.1	Gorai.002G002600.1	4e-68
16- 6:	Gbar_A01G016610.2	Gorai.002G002500.1	0
16- 7:	Gbar_A01G016730.3	Gorai.002G002200.1	0
## Alignment 17: score=299.0 e_value=2.5e-13 N=6 A01&Chr02 minus
17- 0:	Gbar_A01G014770.1	Gorai.002G177600.1	6e-115
17- 1:	Gbar_A01G014780.1	Gorai.002G177400.1	9e-44
17- 2:	Gbar_A01G014790.1	Gorai.002G177300.1	0
17- 3:	Gbar_A01G014800.1	Gorai.002G177200.1	6e-30
17- 4:	Gbar_A01G014810.1	Gorai.002G177100.1	1e-98
17- 5:	Gbar_A01G014820.1	Gorai.002G177000.1	0
## Alignment 18: score=296.0 e_value=9e-10 N=6 A01&Chr02 minus
18- 0:	Gbar_A01G012910.2	Gorai.002G155800.1	0
18- 1:	Gbar_A01G012930.1	Gorai.002G155700.1	0
18- 2:	Gbar_A01G012940.3	Gorai.002G155600.1	0
18- 3:	Gbar_A01G012950.1	Gorai.002G155500.1	0
18- 4:	Gbar_A01G012970.1	Gorai.002G155200.1	0
18- 5:	Gbar_A01G012990.1	Gorai.002G155100.1	2e-172
## Alignment 19: score=292.0 e_value=3.4e-13 N=6 A01&Chr02 minus
19- 0:	Gbar_A01G011890.4	Gorai.002G140700.1	0
19- 1:	Gbar_A01G011900.1	Gorai.002G140600.1	0
19- 2:	Gbar_A01G011910.2	Gorai.002G140500.1	8e-173
19- 3:	Gbar_A01G011920.1	Gorai.002G140400.1	0
19- 4:	Gbar_A01G011960.1	Gorai.002G139700.1	0
19- 5:	Gbar_A01G011970.1	Gorai.002G139400.1	3e-165
## Alignment 20: score=2032.0 e_value=3e-159 N=44 A01&Chr05 plus
20- 0:	Gbar_A01G016240.1	Gorai.005G253200.1	3e-40
20- 1:	Gbar_A01G016290.1	Gorai.005G253300.1	0
20- 2:	Gbar_A01G016320.1	Gorai.005G253500.1	4e-180
20- 3:	Gbar_A01G016340.1	Gorai.005G253600.1	0
20- 4:	Gbar_A01G016420.2	Gorai.005G254100.1	5e-151
20- 5:	Gbar_A01G016530.2	Gorai.005G254200.1	8e-174
20- 6:	Gbar_A01G016550.1	Gorai.005G254300.1	3e-86
20- 7:	Gbar_A01G016670.1	Gorai.005G255000.1	0
20- 8:	Gbar_A01G016730.3	Gorai.005G255100.1	0
20- 9:	Gbar_A01G016760.1	Gorai.005G255400.1	4e-45
20- 10:	Gbar_A01G016830.1	Gorai.005G255700.1	8e-112
20- 11:	Gbar_A01G016860.1	Gorai.005G255800.1	0
20- 12:	Gbar_A01G016870.1	Gorai.005G255900.1	9e-28
20- 13:	Gbar_A01G016900.1	Gorai.005G256100.1	6e-178
20- 14:	Gbar_A01G016920.1	Gorai.005G256200.1	0
20- 15:	Gbar_A01G016930.1	Gorai.005G256800.1	3e-72
20- 16:	Gbar_A01G016950.1	Gorai.005G257500.1	1e-159
20- 17:	Gbar_A01G016980.1	Gorai.005G257900.1	4e-119
20- 18:	Gbar_A01G017060.1	Gorai.005G258200.1	0
20- 19:	Gbar_A01G017070.1	Gorai.005G258400.1	0
20- 20:	Gbar_A01G017160.2	Gorai.005G258700.1	0
20- 21:	Gbar_A01G017180.1	Gorai.005G258800.1	0
20- 22:	Gbar_A01G017190.1	Gorai.005G258900.3	2e-133
20- 23:	Gbar_A01G017200.1	Gorai.005G259000.1	4e-115
20- 24:	Gbar_A01G017210.1	Gorai.005G259100.1	0
20- 25:	Gbar_A01G017260.1	Gorai.005G259600.1	0
20- 26:	Gbar_A01G017320.1	Gorai.005G260100.1	0
20- 27:	Gbar_A01G017340.1	Gorai.005G260200.1	0
20- 28:	Gbar_A01G017370.1	Gorai.005G260300.1	9e-115
20- 29:	Gbar_A01G017440.1	Gorai.005G260400.1	0
20- 30:	Gbar_A01G017490.1	Gorai.005G260500.1	0
20- 31:	Gbar_A01G017570.1	Gorai.005G261000.1	7e-61
20- 32:	Gbar_A01G017600.1	Gorai.005G261600.1	1e-30
20- 33:	Gbar_A01G017690.1	Gorai.005G262200.1	0
20- 34:	Gbar_A01G017730.1	Gorai.005G262600.1	4e-46
20- 35:	Gbar_A01G017850.1	Gorai.005G263000.1	0
20- 36:	Gbar_A01G017860.1	Gorai.005G263100.1	3e-82
20- 37:	Gbar_A01G017910.1	Gorai.005G263700.1	9e-18
20- 38:	Gbar_A01G017930.1	Gorai.005G264100.1	8e-56
20- 39:	Gbar_A01G017980.2	Gorai.005G264400.1	0
20- 40:	Gbar_A01G018000.1	Gorai.005G264500.1	7e-43
20- 41:	Gbar_A01G018010.1	Gorai.005G264600.1	0
20- 42:	Gbar_A01G018150.1	Gorai.005G265400.1	0
20- 43:	Gbar_A01G018170.1	Gorai.005G265600.2	2e-78
## Alignment 21: score=963.0 e_value=2e-69 N=21 A01&Chr05 plus
21- 0:	Gbar_A01G014560.1	Gorai.005G156300.1	9e-110
21- 1:	Gbar_A01G014570.1	Gorai.005G156500.1	2e-43
21- 2:	Gbar_A01G014580.1	Gorai.005G156600.1	2e-82
21- 3:	Gbar_A01G014620.1	Gorai.005G157000.1	0
21- 4:	Gbar_A01G014800.1	Gorai.005G159600.1	5e-16
21- 5:	Gbar_A01G014830.1	Gorai.005G161800.1	0
21- 6:	Gbar_A01G014870.1	Gorai.005G162200.1	4e-33
21- 7:	Gbar_A01G014910.1	Gorai.005G162400.1	0
21- 8:	Gbar_A01G014920.1	Gorai.005G162500.1	8e-107
21- 9:	Gbar_A01G014950.1	Gorai.005G162600.1	8e-100
21- 10:	Gbar_A01G014980.1	Gorai.005G162900.1	0
21- 11:	Gbar_A01G015000.1	Gorai.005G163000.1	1e-49
21- 12:	Gbar_A01G015010.1	Gorai.005G163200.1	8e-174
21- 13:	Gbar_A01G015020.1	Gorai.005G163500.1	3e-132
21- 14:	Gbar_A01G015040.1	Gorai.005G164300.1	3e-73
21- 15:	Gbar_A01G015060.1	Gorai.005G165100.1	2e-47
21- 16:	Gbar_A01G015070.1	Gorai.005G165500.1	1e-85
21- 17:	Gbar_A01G015080.1	Gorai.005G165600.1	0
21- 18:	Gbar_A01G015090.1	Gorai.005G165800.1	5e-38
21- 19:	Gbar_A01G015100.1	Gorai.005G165900.1	0
21- 20:	Gbar_A01G015120.1	Gorai.005G166500.2	0
## Alignment 22: score=578.0 e_value=6.6e-31 N=13 A01&Chr05 plus
22- 0:	Gbar_A01G015280.1	Gorai.005G172500.1	3e-150
22- 1:	Gbar_A01G015320.1	Gorai.005G173500.1	7e-165
22- 2:	Gbar_A01G015330.1	Gorai.005G173600.1	0
22- 3:	Gbar_A01G015420.1	Gorai.005G174800.1	0
22- 4:	Gbar_A01G015460.1	Gorai.005G175100.1	0
22- 5:	Gbar_A01G015500.1	Gorai.005G176500.1	0
22- 6:	Gbar_A01G015530.1	Gorai.005G176700.1	0
22- 7:	Gbar_A01G015540.1	Gorai.005G177000.1	1e-27
22- 8:	Gbar_A01G015570.2	Gorai.005G177600.1	0
22- 9:	Gbar_A01G015580.1	Gorai.005G177900.1	2e-158
22- 10:	Gbar_A01G015630.1	Gorai.005G178700.1	4e-70
22- 11:	Gbar_A01G015660.1	Gorai.005G180300.1	0
22- 12:	Gbar_A01G015690.1	Gorai.005G180700.1	1e-167
## Alignment 23: score=678.0 e_value=3.3e-41 N=16 A01&Chr05 minus
23- 0:	Gbar_A01G001380.1	Gorai.005G206900.1	4e-52
23- 1:	Gbar_A01G001390.1	Gorai.005G206800.1	7e-97
23- 2:	Gbar_A01G001450.1	Gorai.005G204700.1	5e-38
23- 3:	Gbar_A01G001520.1	Gorai.005G202900.1	1e-128
23- 4:	Gbar_A01G001530.1	Gorai.005G202000.1	9e-118
23- 5:	Gbar_A01G001550.1	Gorai.005G201300.1	7e-131
23- 6:	Gbar_A01G001560.1	Gorai.005G201000.1	3e-69
23- 7:	Gbar_A01G001670.2	Gorai.005G200500.1	5e-62
23- 8:	Gbar_A01G001700.1	Gorai.005G200300.1	0
23- 9:	Gbar_A01G001810.1	Gorai.005G197900.1	0
23- 10:	Gbar_A01G001900.1	Gorai.005G196700.1	0
23- 11:	Gbar_A01G001910.1	Gorai.005G196200.1	5e-89
23- 12:	Gbar_A01G001920.1	Gorai.005G196000.1	9e-135
23- 13:	Gbar_A01G001950.1	Gorai.005G195800.1	6e-150
23- 14:	Gbar_A01G001960.1	Gorai.005G195100.1	2e-143
23- 15:	Gbar_A01G002020.1	Gorai.005G194000.1	0
## Alignment 24: score=457.0 e_value=3.7e-21 N=10 A01&Chr05 minus
24- 0:	Gbar_A01G000430.1	Gorai.005G240900.1	0
24- 1:	Gbar_A01G000460.2	Gorai.005G239800.1	0
24- 2:	Gbar_A01G000530.1	Gorai.005G238800.1	0
24- 3:	Gbar_A01G000540.1	Gorai.005G238600.3	2e-102
24- 4:	Gbar_A01G000570.1	Gorai.005G238300.1	0
24- 5:	Gbar_A01G000580.1	Gorai.005G238200.1	5e-41
24- 6:	Gbar_A01G000590.1	Gorai.005G238100.1	0
24- 7:	Gbar_A01G000620.1	Gorai.005G236900.1	5e-101
24- 8:	Gbar_A01G000640.1	Gorai.005G236100.1	0
24- 9:	Gbar_A01G000660.1	Gorai.005G235700.1	1e-78
## Alignment 25: score=407.0 e_value=6.2e-19 N=9 A01&Chr05 minus
25- 0:	Gbar_A01G009390.4	Gorai.005G114900.1	0
25- 1:	Gbar_A01G009420.1	Gorai.005G114700.1	5e-88
25- 2:	Gbar_A01G009460.1	Gorai.005G114600.1	0
25- 3:	Gbar_A01G009560.1	Gorai.005G114500.1	7e-64
25- 4:	Gbar_A01G009660.1	Gorai.005G114100.1	0
25- 5:	Gbar_A01G009680.1	Gorai.005G113900.1	9e-94
25- 6:	Gbar_A01G009690.1	Gorai.005G113700.1	4e-168
25- 7:	Gbar_A01G009780.2	Gorai.005G113300.1	0
25- 8:	Gbar_A01G009890.2	Gorai.005G113000.1	0
## Alignment 26: score=339.0 e_value=2.8e-16 N=9 A01&Chr05 minus
26- 0:	Gbar_A01G010350.1	Gorai.005G111700.1	2e-38
26- 1:	Gbar_A01G010390.2	Gorai.005G111400.1	0
26- 2:	Gbar_A01G010490.1	Gorai.005G110600.2	4e-102
26- 3:	Gbar_A01G010560.1	Gorai.005G110000.1	5e-54
26- 4:	Gbar_A01G010650.1	Gorai.005G108300.1	0
26- 5:	Gbar_A01G010820.2	Gorai.005G107100.1	9e-28
26- 6:	Gbar_A01G011000.2	Gorai.005G104800.1	6e-123
26- 7:	Gbar_A01G011080.1	Gorai.005G102600.1	3e-18
26- 8:	Gbar_A01G011270.1	Gorai.005G101100.1	9e-167
## Alignment 27: score=323.0 e_value=3.6e-12 N=7 A01&Chr05 minus
27- 0:	Gbar_A01G014250.2	Gorai.005G161000.1	0
27- 1:	Gbar_A01G014330.1	Gorai.005G159900.1	0
27- 2:	Gbar_A01G014420.1	Gorai.005G159200.1	3e-69
27- 3:	Gbar_A01G014460.1	Gorai.005G159100.1	0
27- 4:	Gbar_A01G014500.1	Gorai.005G158800.2	0
27- 5:	Gbar_A01G014510.1	Gorai.005G158500.1	1e-160
27- 6:	Gbar_A01G014530.1	Gorai.005G158400.2	7e-110
## Alignment 28: score=299.0 e_value=9.1e-11 N=7 A01&Chr05 minus
28- 0:	Gbar_A01G018400.1	Gorai.005G093200.1	0
28- 1:	Gbar_A01G018480.1	Gorai.005G092400.1	0
28- 2:	Gbar_A01G018530.2	Gorai.005G092000.1	5e-57
28- 3:	Gbar_A01G018560.1	Gorai.005G091600.1	0
28- 4:	Gbar_A01G018610.1	Gorai.005G090300.1	0
28- 5:	Gbar_A01G018650.1	Gorai.005G089800.1	2e-86
28- 6:	Gbar_A01G018790.1	Gorai.005G087600.1	4e-119
## Alignment 29: score=294.0 e_value=2.1e-08 N=6 A01&Chr05 minus
29- 0:	Gbar_A01G000040.1	Gorai.005G255100.1	0
29- 1:	Gbar_A01G000050.1	Gorai.005G254800.1	0
29- 2:	Gbar_A01G000060.1	Gorai.005G254600.1	9e-74
29- 3:	Gbar_A01G000070.1	Gorai.005G254400.1	0
29- 4:	Gbar_A01G000090.1	Gorai.005G254300.1	3e-68
29- 5:	Gbar_A01G000110.3	Gorai.005G254200.1	8e-167
## Alignment 30: score=267.0 e_value=3.9e-10 N=6 A01&Chr05 minus
30- 0:	Gbar_A01G000210.1	Gorai.005G247800.1	0
30- 1:	Gbar_A01G000220.1	Gorai.005G247700.1	0
30- 2:	Gbar_A01G000300.2	Gorai.005G245400.2	0
[truncated: 84,737 more rows]
