# Supplementary material for: Genome-Wide Identification and Classification of Arabinogalactan Proteins Gene Family in Gossypium Species and GhAGP50 Increases Numbers of Epidermal Hairs in Arabidopsis
Source: Int J Mol Sci. 2025 Apr 27;26(9):4159. doi: 10.3390/ijms26094159 (PMC12071561; doi:10.3390/ijms26094159)
Supplement: Supplementary file 1 [file ijms-26-04159-s001.zip › Supplymentaty Table/Table S11.tab]

############### Parameters ###############
# MATCH_SCORE: 50
# MATCH_SIZE: 5
# GAP_PENALTY: -1
# OVERLAP_WINDOW: 5
# E_VALUE: 1e-05
# MAX GAPS: 25
############### Statistics ###############
# Number of collinear genes: 84284, Percentage: 78.05
# Number of all genes: 107983
##########################################
## Alignment 0: score=28400.0 e_value=0 N=575 A01&Chr02 plus
0- 0:	Gh_A01G0383.1	Gorai.002G060300.1	0
0- 1:	Gh_A01G0385.1	Gorai.002G060900.1	0
0- 2:	Gh_A01G0386.1	Gorai.002G061000.1	2e-138
0- 3:	Gh_A01G0387.1	Gorai.002G061100.1	0
0- 4:	Gh_A01G0388.1	Gorai.002G061300.1	0
0- 5:	Gh_A01G0390.1	Gorai.002G061400.1	0
0- 6:	Gh_A01G0391.1	Gorai.002G061700.1	1e-110
0- 7:	Gh_A01G0392.1	Gorai.002G061800.1	0
0- 8:	Gh_A01G0393.1	Gorai.002G061900.1	9e-77
0- 9:	Gh_A01G0394.1	Gorai.002G062000.1	0
0- 10:	Gh_A01G0395.1	Gorai.002G062100.1	0
0- 11:	Gh_A01G0396.1	Gorai.002G062200.1	0
0- 12:	Gh_A01G0397.1	Gorai.002G062500.1	0
0- 13:	Gh_A01G0398.1	Gorai.002G062600.1	0
0- 14:	Gh_A01G0399.1	Gorai.002G062700.1	5e-50
0- 15:	Gh_A01G0400.1	Gorai.002G062800.1	9e-62
0- 16:	Gh_A01G0401.1	Gorai.002G062900.1	0
0- 17:	Gh_A01G0402.1	Gorai.002G063000.1	0
0- 18:	Gh_A01G0404.1	Gorai.002G063300.1	0
0- 19:	Gh_A01G0405.1	Gorai.002G063400.1	0
0- 20:	Gh_A01G0406.1	Gorai.002G063500.1	0
0- 21:	Gh_A01G0407.1	Gorai.002G063600.1	4e-59
0- 22:	Gh_A01G0408.1	Gorai.002G063700.1	5e-88
0- 23:	Gh_A01G0411.1	Gorai.002G064100.1	0
0- 24:	Gh_A01G0412.1	Gorai.002G064300.1	0
0- 25:	Gh_A01G0413.1	Gorai.002G064400.1	0
0- 26:	Gh_A01G0414.1	Gorai.002G064500.1	0
0- 27:	Gh_A01G0415.1	Gorai.002G064600.1	0
0- 28:	Gh_A01G0416.1	Gorai.002G064700.1	0
0- 29:	Gh_A01G0417.1	Gorai.002G064800.1	0
0- 30:	Gh_A01G0419.1	Gorai.002G064900.1	0
0- 31:	Gh_A01G0420.1	Gorai.002G065000.2	0
0- 32:	Gh_A01G0421.1	Gorai.002G065100.1	4e-161
0- 33:	Gh_A01G0422.1	Gorai.002G065300.1	0
0- 34:	Gh_A01G0425.1	Gorai.002G065600.2	0
0- 35:	Gh_A01G0426.1	Gorai.002G065700.3	1e-103
0- 36:	Gh_A01G0427.1	Gorai.002G065800.1	8e-51
0- 37:	Gh_A01G0428.1	Gorai.002G065900.1	2e-70
0- 38:	Gh_A01G0429.1	Gorai.002G066100.2	0
0- 39:	Gh_A01G0430.1	Gorai.002G066200.1	0
0- 40:	Gh_A01G0431.1	Gorai.002G066400.1	0
0- 41:	Gh_A01G0432.1	Gorai.002G066500.1	0
0- 42:	Gh_A01G0433.1	Gorai.002G066600.1	0
0- 43:	Gh_A01G0434.1	Gorai.002G066700.1	0
0- 44:	Gh_A01G0435.1	Gorai.002G066800.2	0
0- 45:	Gh_A01G0436.1	Gorai.002G066900.1	0
0- 46:	Gh_A01G0437.1	Gorai.002G067000.1	9e-148
0- 47:	Gh_A01G0439.1	Gorai.002G067100.1	7e-129
0- 48:	Gh_A01G0440.1	Gorai.002G067300.1	0
0- 49:	Gh_A01G0441.1	Gorai.002G067700.1	2e-101
0- 50:	Gh_A01G0442.1	Gorai.002G067800.1	0
0- 51:	Gh_A01G0443.1	Gorai.002G067900.1	0
0- 52:	Gh_A01G0444.1	Gorai.002G068000.1	0
0- 53:	Gh_A01G0445.1	Gorai.002G068100.1	2e-168
0- 54:	Gh_A01G0446.1	Gorai.002G068200.1	0
0- 55:	Gh_A01G0447.1	Gorai.002G068300.1	6e-130
0- 56:	Gh_A01G0448.1	Gorai.002G068400.1	6e-121
0- 57:	Gh_A01G0449.1	Gorai.002G068500.1	0
0- 58:	Gh_A01G0450.1	Gorai.002G068600.1	0
0- 59:	Gh_A01G0453.1	Gorai.002G068800.1	0
0- 60:	Gh_A01G0455.1	Gorai.002G068900.1	0
0- 61:	Gh_A01G0457.1	Gorai.002G069300.1	0
0- 62:	Gh_A01G0458.1	Gorai.002G069400.1	4e-176
0- 63:	Gh_A01G0459.1	Gorai.002G069500.1	0
0- 64:	Gh_A01G0460.1	Gorai.002G069600.1	0
0- 65:	Gh_A01G0461.1	Gorai.002G069700.1	0
0- 66:	Gh_A01G0462.1	Gorai.002G069800.1	0
0- 67:	Gh_A01G0463.1	Gorai.002G069900.2	0
0- 68:	Gh_A01G0464.1	Gorai.002G070000.1	2e-102
0- 69:	Gh_A01G0465.1	Gorai.002G070100.1	1e-30
0- 70:	Gh_A01G0466.1	Gorai.002G070200.1	0
0- 71:	Gh_A01G0467.1	Gorai.002G070300.1	0
0- 72:	Gh_A01G0469.1	Gorai.002G070600.1	0
0- 73:	Gh_A01G0470.1	Gorai.002G070700.1	2e-130
0- 74:	Gh_A01G0472.1	Gorai.002G071000.1	0
0- 75:	Gh_A01G0475.1	Gorai.002G071300.1	0
0- 76:	Gh_A01G0476.1	Gorai.002G071500.1	0
0- 77:	Gh_A01G0477.1	Gorai.002G071600.1	0
0- 78:	Gh_A01G0478.1	Gorai.002G071700.1	0
0- 79:	Gh_A01G0479.1	Gorai.002G071800.1	0
0- 80:	Gh_A01G0482.1	Gorai.002G072200.1	0
0- 81:	Gh_A01G0483.1	Gorai.002G072300.5	0
0- 82:	Gh_A01G0484.1	Gorai.002G072400.1	1e-32
0- 83:	Gh_A01G0485.1	Gorai.002G072500.1	0
0- 84:	Gh_A01G0486.1	Gorai.002G072600.1	0
0- 85:	Gh_A01G0487.1	Gorai.002G072700.1	0
0- 86:	Gh_A01G0488.1	Gorai.002G072800.1	0
0- 87:	Gh_A01G0489.1	Gorai.002G072900.1	1e-117
0- 88:	Gh_A01G0492.1	Gorai.002G073100.1	0
0- 89:	Gh_A01G0493.1	Gorai.002G073200.1	5e-44
0- 90:	Gh_A01G0494.1	Gorai.002G073300.2	5e-100
0- 91:	Gh_A01G0495.1	Gorai.002G073400.1	0
0- 92:	Gh_A01G0496.1	Gorai.002G073500.1	3e-142
0- 93:	Gh_A01G0497.1	Gorai.002G073800.1	0
0- 94:	Gh_A01G0498.1	Gorai.002G073900.1	4e-89
0- 95:	Gh_A01G0499.1	Gorai.002G074000.1	0
0- 96:	Gh_A01G0500.1	Gorai.002G074100.1	0
0- 97:	Gh_A01G0501.1	Gorai.002G074200.1	0
0- 98:	Gh_A01G0502.1	Gorai.002G074300.1	0
0- 99:	Gh_A01G0503.1	Gorai.002G074400.1	0
0-100:	Gh_A01G0504.1	Gorai.002G074500.1	6e-46
0-101:	Gh_A01G0505.1	Gorai.002G074700.1	0
0-102:	Gh_A01G0506.1	Gorai.002G074800.1	0
0-103:	Gh_A01G0509.1	Gorai.002G075100.1	4e-43
0-104:	Gh_A01G0511.1	Gorai.002G075500.1	4e-12
0-105:	Gh_A01G0512.1	Gorai.002G075600.1	0
0-106:	Gh_A01G0513.1	Gorai.002G075700.1	3e-175
0-107:	Gh_A01G0514.1	Gorai.002G075800.1	0
0-108:	Gh_A01G0515.1	Gorai.002G075900.1	0
0-109:	Gh_A01G0516.1	Gorai.002G076000.1	1e-62
0-110:	Gh_A01G0518.1	Gorai.002G076300.1	0
0-111:	Gh_A01G0519.1	Gorai.002G076500.1	1e-116
0-112:	Gh_A01G0520.1	Gorai.002G076600.1	0
0-113:	Gh_A01G0521.1	Gorai.002G076700.1	3e-75
0-114:	Gh_A01G0522.1	Gorai.002G076800.1	0
0-115:	Gh_A01G0523.1	Gorai.002G076900.1	1e-54
0-116:	Gh_A01G0525.1	Gorai.002G077100.1	0
0-117:	Gh_A01G0526.1	Gorai.002G077200.1	0
0-118:	Gh_A01G0527.1	Gorai.002G077300.1	1e-125
0-119:	Gh_A01G0528.1	Gorai.002G077400.1	0
0-120:	Gh_A01G0529.1	Gorai.002G077500.1	0
0-121:	Gh_A01G0530.1	Gorai.002G077600.1	1e-158
0-122:	Gh_A01G0531.1	Gorai.002G077700.1	4e-138
0-123:	Gh_A01G0532.1	Gorai.002G077800.1	6e-76
0-124:	Gh_A01G0533.1	Gorai.002G078000.1	0
0-125:	Gh_A01G0534.1	Gorai.002G078200.1	0
0-126:	Gh_A01G0536.1	Gorai.002G078400.1	0
0-127:	Gh_A01G0537.1	Gorai.002G078700.1	2e-86
0-128:	Gh_A01G0538.1	Gorai.002G078800.1	0
0-129:	Gh_A01G0539.1	Gorai.002G078900.1	0
0-130:	Gh_A01G0542.1	Gorai.002G079000.2	0
0-131:	Gh_A01G0543.1	Gorai.002G079100.1	4e-146
0-132:	Gh_A01G0544.1	Gorai.002G079200.1	0
0-133:	Gh_A01G0545.1	Gorai.002G079300.1	0
0-134:	Gh_A01G0546.1	Gorai.002G079500.1	0
0-135:	Gh_A01G0548.1	Gorai.002G079700.1	0
0-136:	Gh_A01G0549.1	Gorai.002G079900.1	9e-115
0-137:	Gh_A01G0550.1	Gorai.002G080000.1	0
0-138:	Gh_A01G0552.1	Gorai.002G080100.1	2e-85
0-139:	Gh_A01G0553.1	Gorai.002G080200.1	0
0-140:	Gh_A01G0555.1	Gorai.002G080300.1	0
0-141:	Gh_A01G0556.1	Gorai.002G080600.1	0
0-142:	Gh_A01G0557.1	Gorai.002G080700.1	0
0-143:	Gh_A01G0558.1	Gorai.002G080800.1	3e-146
0-144:	Gh_A01G0559.1	Gorai.002G080900.2	4e-94
0-145:	Gh_A01G0561.1	Gorai.002G081300.1	0
0-146:	Gh_A01G0562.1	Gorai.002G081400.1	0
0-147:	Gh_A01G0563.1	Gorai.002G081600.1	2e-143
0-148:	Gh_A01G0564.1	Gorai.002G081700.1	0
0-149:	Gh_A01G0565.1	Gorai.002G081800.1	1e-90
0-150:	Gh_A01G0566.1	Gorai.002G081900.1	4e-174
0-151:	Gh_A01G0567.1	Gorai.002G082000.1	0
0-152:	Gh_A01G0568.1	Gorai.002G082100.1	0
0-153:	Gh_A01G0569.1	Gorai.002G082200.1	0
0-154:	Gh_A01G0570.1	Gorai.002G082300.1	0
0-155:	Gh_A01G0571.1	Gorai.002G082400.1	0
0-156:	Gh_A01G0572.1	Gorai.002G082600.1	0
0-157:	Gh_A01G0573.1	Gorai.002G082800.1	0
0-158:	Gh_A01G0575.1	Gorai.002G083000.1	0
0-159:	Gh_A01G0576.1	Gorai.002G083200.1	2e-100
0-160:	Gh_A01G0577.1	Gorai.002G083300.1	2e-80
0-161:	Gh_A01G0578.1	Gorai.002G083400.1	8e-49
0-162:	Gh_A01G0579.1	Gorai.002G083500.1	0
0-163:	Gh_A01G0580.1	Gorai.002G083600.1	6e-81
0-164:	Gh_A01G0581.1	Gorai.002G083700.1	0
0-165:	Gh_A01G0582.1	Gorai.002G083800.1	0
0-166:	Gh_A01G0583.1	Gorai.002G083900.1	0
0-167:	Gh_A01G0585.1	Gorai.002G084000.1	1e-148
0-168:	Gh_A01G0587.1	Gorai.002G084200.1	0
0-169:	Gh_A01G0588.1	Gorai.002G084300.1	3e-125
0-170:	Gh_A01G0591.1	Gorai.002G084600.1	3e-73
0-171:	Gh_A01G0593.1	Gorai.002G085100.1	0
0-172:	Gh_A01G0594.1	Gorai.002G085200.1	0
0-173:	Gh_A01G0595.1	Gorai.002G085300.1	0
0-174:	Gh_A01G0596.1	Gorai.002G085400.1	0
0-175:	Gh_A01G0597.1	Gorai.002G085500.2	2e-66
0-176:	Gh_A01G0598.1	Gorai.002G085600.1	0
0-177:	Gh_A01G0599.1	Gorai.002G085700.1	6e-126
0-178:	Gh_A01G0601.1	Gorai.002G086000.1	0
0-179:	Gh_A01G0603.1	Gorai.002G086700.2	5e-114
0-180:	Gh_A01G0604.1	Gorai.002G086800.1	0
0-181:	Gh_A01G0605.1	Gorai.002G086900.1	0
0-182:	Gh_A01G0606.1	Gorai.002G087000.1	6e-92
0-183:	Gh_A01G0607.1	Gorai.002G087300.1	0
0-184:	Gh_A01G0608.1	Gorai.002G087400.1	0
0-185:	Gh_A01G0609.1	Gorai.002G087500.1	5e-110
0-186:	Gh_A01G0610.1	Gorai.002G087600.1	0
0-187:	Gh_A01G0611.1	Gorai.002G087700.1	0
0-188:	Gh_A01G0612.1	Gorai.002G087800.1	0
0-189:	Gh_A01G0613.1	Gorai.002G087900.1	0
0-190:	Gh_A01G0614.1	Gorai.002G088000.1	2e-32
0-191:	Gh_A01G0615.1	Gorai.002G088100.1	0
0-192:	Gh_A01G0616.1	Gorai.002G088200.1	0
0-193:	Gh_A01G0617.1	Gorai.002G088300.1	8e-78
0-194:	Gh_A01G0618.1	Gorai.002G088400.1	0
0-195:	Gh_A01G0619.1	Gorai.002G088500.3	1e-152
0-196:	Gh_A01G0620.1	Gorai.002G088700.1	1e-173
0-197:	Gh_A01G0621.1	Gorai.002G088800.2	0
0-198:	Gh_A01G0622.1	Gorai.002G088900.1	4e-78
0-199:	Gh_A01G0623.1	Gorai.002G089000.1	0
0-200:	Gh_A01G0624.1	Gorai.002G089100.1	0
0-201:	Gh_A01G0625.1	Gorai.002G089200.1	5e-108
0-202:	Gh_A01G0626.1	Gorai.002G089300.1	0
0-203:	Gh_A01G0627.1	Gorai.002G089400.1	1e-111
0-204:	Gh_A01G0628.1	Gorai.002G089500.1	2e-137
0-205:	Gh_A01G0629.1	Gorai.002G089600.1	0
0-206:	Gh_A01G0630.1	Gorai.002G089700.1	0
0-207:	Gh_A01G0631.1	Gorai.002G089900.1	0
0-208:	Gh_A01G0632.1	Gorai.002G090000.1	1e-55
0-209:	Gh_A01G0633.1	Gorai.002G090100.1	0
0-210:	Gh_A01G0634.1	Gorai.002G090200.1	0
0-211:	Gh_A01G0635.1	Gorai.002G090600.1	4e-27
0-212:	Gh_A01G0637.1	Gorai.002G091000.1	0
0-213:	Gh_A01G0638.1	Gorai.002G091100.1	0
0-214:	Gh_A01G0639.1	Gorai.002G091300.1	0
0-215:	Gh_A01G0640.1	Gorai.002G091400.1	0
0-216:	Gh_A01G0641.1	Gorai.002G091500.1	2e-110
0-217:	Gh_A01G0642.1	Gorai.002G091700.1	5e-93
0-218:	Gh_A01G0644.1	Gorai.002G092000.2	0
0-219:	Gh_A01G0645.1	Gorai.002G092100.1	1e-87
0-220:	Gh_A01G0646.1	Gorai.002G092200.1	0
0-221:	Gh_A01G0647.1	Gorai.002G092400.1	0
0-222:	Gh_A01G0648.1	Gorai.002G092500.1	1e-89
0-223:	Gh_A01G0650.1	Gorai.002G092900.1	1e-166
0-224:	Gh_A01G0651.1	Gorai.002G093000.1	0
0-225:	Gh_A01G0652.1	Gorai.002G093200.3	0
0-226:	Gh_A01G0653.1	Gorai.002G093300.1	0
0-227:	Gh_A01G0654.1	Gorai.002G093400.2	0
0-228:	Gh_A01G0655.1	Gorai.002G093500.1	2e-138
0-229:	Gh_A01G0656.1	Gorai.002G093600.1	0
0-230:	Gh_A01G0657.1	Gorai.002G093700.1	0
0-231:	Gh_A01G0658.1	Gorai.002G093800.1	0
0-232:	Gh_A01G0659.1	Gorai.002G093900.1	0
0-233:	Gh_A01G0660.1	Gorai.002G094000.1	1e-126
0-234:	Gh_A01G0661.1	Gorai.002G094100.1	0
0-235:	Gh_A01G0662.1	Gorai.002G094200.1	0
0-236:	Gh_A01G0663.1	Gorai.002G094300.8	5e-170
0-237:	Gh_A01G0665.1	Gorai.002G094500.1	0
0-238:	Gh_A01G0666.1	Gorai.002G094600.1	0
0-239:	Gh_A01G0667.1	Gorai.002G094700.1	1e-69
0-240:	Gh_A01G0668.1	Gorai.002G094800.1	0
0-241:	Gh_A01G0669.1	Gorai.002G094900.1	0
0-242:	Gh_A01G0670.1	Gorai.002G095100.1	0
0-243:	Gh_A01G0671.1	Gorai.002G095200.1	0
0-244:	Gh_A01G0672.1	Gorai.002G095300.2	5e-161
0-245:	Gh_A01G0674.1	Gorai.002G095400.2	0
0-246:	Gh_A01G0675.1	Gorai.002G095500.1	0
0-247:	Gh_A01G0676.1	Gorai.002G095600.1	9e-151
0-248:	Gh_A01G0677.1	Gorai.002G095700.2	0
0-249:	Gh_A01G0678.1	Gorai.002G095800.1	0
0-250:	Gh_A01G0679.1	Gorai.002G096000.1	0
0-251:	Gh_A01G0680.1	Gorai.002G096100.1	0
0-252:	Gh_A01G0681.1	Gorai.002G096200.1	0
0-253:	Gh_A01G0682.1	Gorai.002G096300.1	0
0-254:	Gh_A01G0683.1	Gorai.002G096400.1	0
0-255:	Gh_A01G0684.1	Gorai.002G096500.1	2e-96
0-256:	Gh_A01G0685.1	Gorai.002G096700.1	0
0-257:	Gh_A01G0688.1	Gorai.002G096900.1	6e-61
0-258:	Gh_A01G0689.1	Gorai.002G097000.1	0
0-259:	Gh_A01G0690.1	Gorai.002G097100.1	0
0-260:	Gh_A01G0692.1	Gorai.002G097200.1	4e-47
0-261:	Gh_A01G0694.1	Gorai.002G097300.1	0
0-262:	Gh_A01G0696.1	Gorai.002G097400.1	0
0-263:	Gh_A01G0700.1	Gorai.002G098400.1	0
0-264:	Gh_A01G0701.1	Gorai.002G098500.1	4e-137
0-265:	Gh_A01G0702.1	Gorai.002G098600.1	0
0-266:	Gh_A01G0703.1	Gorai.002G098700.1	0
0-267:	Gh_A01G0704.1	Gorai.002G098800.1	0
0-268:	Gh_A01G0705.1	Gorai.002G098900.1	0
0-269:	Gh_A01G0706.1	Gorai.002G099000.1	0
0-270:	Gh_A01G0707.1	Gorai.002G099200.1	0
0-271:	Gh_A01G0709.1	Gorai.002G099400.1	0
0-272:	Gh_A01G0710.1	Gorai.002G099500.1	8e-65
0-273:	Gh_A01G0711.1	Gorai.002G099600.1	2e-173
0-274:	Gh_A01G0712.1	Gorai.002G099900.1	1e-135
0-275:	Gh_A01G0713.1	Gorai.002G100000.1	3e-83
0-276:	Gh_A01G0714.1	Gorai.002G100100.2	0
0-277:	Gh_A01G0716.1	Gorai.002G100400.1	0
0-278:	Gh_A01G0717.1	Gorai.002G100500.1	0
0-279:	Gh_A01G0718.1	Gorai.002G100600.1	0
0-280:	Gh_A01G0719.1	Gorai.002G100700.1	0
0-281:	Gh_A01G0720.1	Gorai.002G100800.1	0
0-282:	Gh_A01G0721.1	Gorai.002G100900.2	0
0-283:	Gh_A01G0722.1	Gorai.002G101000.2	0
0-284:	Gh_A01G0723.1	Gorai.002G101100.1	3e-57
0-285:	Gh_A01G0724.1	Gorai.002G101200.1	2e-159
0-286:	Gh_A01G0725.1	Gorai.002G101400.1	0
0-287:	Gh_A01G0726.1	Gorai.002G101600.1	0
0-288:	Gh_A01G0727.1	Gorai.002G101700.1	0
0-289:	Gh_A01G0728.1	Gorai.002G101800.1	0
0-290:	Gh_A01G0729.1	Gorai.002G101900.1	0
0-291:	Gh_A01G0730.1	Gorai.002G102000.2	0
0-292:	Gh_A01G0731.1	Gorai.002G102100.1	0
0-293:	Gh_A01G0732.1	Gorai.002G102200.3	0
0-294:	Gh_A01G0733.1	Gorai.002G102300.1	0
0-295:	Gh_A01G0735.1	Gorai.002G102500.1	0
0-296:	Gh_A01G0737.1	Gorai.002G102600.1	0
0-297:	Gh_A01G0738.1	Gorai.002G102700.1	0
0-298:	Gh_A01G0739.1	Gorai.002G102800.1	9e-66
0-299:	Gh_A01G0740.1	Gorai.002G102900.1	1e-167
0-300:	Gh_A01G0741.1	Gorai.002G103000.1	0
0-301:	Gh_A01G0742.1	Gorai.002G103100.1	9e-151
0-302:	Gh_A01G0743.1	Gorai.002G103200.1	9e-39
0-303:	Gh_A01G0744.1	Gorai.002G103300.1	0
0-304:	Gh_A01G0745.1	Gorai.002G103400.1	0
0-305:	Gh_A01G0747.1	Gorai.002G103600.1	0
0-306:	Gh_A01G0749.1	Gorai.002G103700.1	0
0-307:	Gh_A01G0750.1	Gorai.002G103800.2	0
0-308:	Gh_A01G0753.1	Gorai.002G103900.1	0
0-309:	Gh_A01G0754.1	Gorai.002G104000.1	2e-117
0-310:	Gh_A01G0755.1	Gorai.002G104400.1	0
0-311:	Gh_A01G0756.1	Gorai.002G104500.1	9e-128
0-312:	Gh_A01G0757.1	Gorai.002G104600.1	3e-175
0-313:	Gh_A01G0758.1	Gorai.002G104700.1	4e-37
0-314:	Gh_A01G0759.1	Gorai.002G104800.1	0
0-315:	Gh_A01G0760.1	Gorai.002G104900.1	1e-88
0-316:	Gh_A01G0762.1	Gorai.002G105000.1	1e-93
0-317:	Gh_A01G0766.1	Gorai.002G105300.1	7e-147
0-318:	Gh_A01G0767.1	Gorai.002G105800.1	0
0-319:	Gh_A01G0768.1	Gorai.002G105900.1	0
0-320:	Gh_A01G0769.1	Gorai.002G106000.1	1e-97
0-321:	Gh_A01G0770.1	Gorai.002G106300.1	0
0-322:	Gh_A01G0771.1	Gorai.002G106800.1	5e-46
0-323:	Gh_A01G0772.1	Gorai.002G107000.1	1e-178
0-324:	Gh_A01G0773.1	Gorai.002G107100.1	0
0-325:	Gh_A01G0774.1	Gorai.002G107200.2	0
0-326:	Gh_A01G0777.1	Gorai.002G107500.1	5e-82
0-327:	Gh_A01G0778.1	Gorai.002G107700.1	5e-47
0-328:	Gh_A01G0780.1	Gorai.002G108100.1	2e-35
0-329:	Gh_A01G0781.1	Gorai.002G108200.1	0
0-330:	Gh_A01G0782.1	Gorai.002G108300.1	0
0-331:	Gh_A01G0783.1	Gorai.002G108400.1	6e-104
0-332:	Gh_A01G0784.1	Gorai.002G108600.1	0
0-333:	Gh_A01G0785.1	Gorai.002G108700.1	0
0-334:	Gh_A01G0786.1	Gorai.002G108800.1	0
0-335:	Gh_A01G0788.1	Gorai.002G109200.1	6e-81
0-336:	Gh_A01G0789.1	Gorai.002G109300.1	1e-45
0-337:	Gh_A01G0790.1	Gorai.002G109400.1	1e-11
0-338:	Gh_A01G0791.1	Gorai.002G109500.1	0
0-339:	Gh_A01G0792.1	Gorai.002G109700.1	0
0-340:	Gh_A01G0794.1	Gorai.002G110000.1	0
0-341:	Gh_A01G0795.1	Gorai.002G110100.1	0
0-342:	Gh_A01G0796.1	Gorai.002G110200.2	0
0-343:	Gh_A01G0797.1	Gorai.002G110300.1	3e-64
0-344:	Gh_A01G0799.1	Gorai.002G110500.1	0
0-345:	Gh_A01G0800.1	Gorai.002G110600.1	0
0-346:	Gh_A01G0801.1	Gorai.002G110700.1	0
0-347:	Gh_A01G0802.1	Gorai.002G110800.1	0
0-348:	Gh_A01G0803.1	Gorai.002G110900.1	0
0-349:	Gh_A01G0804.1	Gorai.002G111000.1	0
0-350:	Gh_A01G0805.1	Gorai.002G111100.4	0
0-351:	Gh_A01G0807.1	Gorai.002G111400.1	2e-143
0-352:	Gh_A01G0808.1	Gorai.002G111500.1	0
0-353:	Gh_A01G0809.1	Gorai.002G111600.1	0
0-354:	Gh_A01G0810.1	Gorai.002G112000.1	1e-179
0-355:	Gh_A01G0811.1	Gorai.002G112100.1	1e-152
0-356:	Gh_A01G0812.1	Gorai.002G112200.1	0
0-357:	Gh_A01G0813.1	Gorai.002G112300.1	0
0-358:	Gh_A01G0814.1	Gorai.002G112400.2	0
0-359:	Gh_A01G0815.1	Gorai.002G112500.1	0
0-360:	Gh_A01G0816.1	Gorai.002G112700.2	0
0-361:	Gh_A01G0817.1	Gorai.002G112800.1	0
0-362:	Gh_A01G0818.1	Gorai.002G113200.1	1e-103
0-363:	Gh_A01G0819.1	Gorai.002G113300.1	0
0-364:	Gh_A01G0820.1	Gorai.002G113400.2	0
0-365:	Gh_A01G0821.1	Gorai.002G113500.1	2e-136
0-366:	Gh_A01G0822.1	Gorai.002G113600.1	0
0-367:	Gh_A01G0823.1	Gorai.002G113700.1	4e-167
0-368:	Gh_A01G0824.1	Gorai.002G113800.1	0
0-369:	Gh_A01G0825.1	Gorai.002G113900.1	1e-114
0-370:	Gh_A01G0826.1	Gorai.002G114000.1	0
0-371:	Gh_A01G0827.1	Gorai.002G114100.1	0
0-372:	Gh_A01G0828.1	Gorai.002G114200.1	0
0-373:	Gh_A01G0829.1	Gorai.002G114300.1	0
0-374:	Gh_A01G0830.1	Gorai.002G114400.1	9e-124
0-375:	Gh_A01G0831.1	Gorai.002G114500.1	0
0-376:	Gh_A01G0832.1	Gorai.002G114600.1	0
0-377:	Gh_A01G0833.1	Gorai.002G114700.1	4e-158
0-378:	Gh_A01G0834.1	Gorai.002G114800.1	0
0-379:	Gh_A01G0835.1	Gorai.002G114900.1	1e-147
0-380:	Gh_A01G0836.1	Gorai.002G115000.1	0
0-381:	Gh_A01G0838.1	Gorai.002G115100.1	4e-97
0-382:	Gh_A01G0839.1	Gorai.002G115200.1	0
0-383:	Gh_A01G0841.1	Gorai.002G115500.1	0
0-384:	Gh_A01G0842.1	Gorai.002G115600.1	0
0-385:	Gh_A01G0843.1	Gorai.002G115700.1	0
0-386:	Gh_A01G0844.1	Gorai.002G115800.2	0
0-387:	Gh_A01G0845.1	Gorai.002G115900.1	0
0-388:	Gh_A01G0847.1	Gorai.002G116600.1	0
0-389:	Gh_A01G0848.1	Gorai.002G116700.1	0
0-390:	Gh_A01G0849.1	Gorai.002G116800.1	2e-95
0-391:	Gh_A01G0850.1	Gorai.002G116900.1	1e-165
0-392:	Gh_A01G0851.1	Gorai.002G117000.1	0
0-393:	Gh_A01G0852.1	Gorai.002G117100.1	0
0-394:	Gh_A01G0853.1	Gorai.002G117200.1	0
0-395:	Gh_A01G0854.1	Gorai.002G117700.1	2e-51
0-396:	Gh_A01G0855.1	Gorai.002G117900.1	0
0-397:	Gh_A01G0856.1	Gorai.002G118000.1	0
0-398:	Gh_A01G0857.1	Gorai.002G118100.1	0
0-399:	Gh_A01G0858.1	Gorai.002G118200.1	0
0-400:	Gh_A01G0859.1	Gorai.002G118400.1	0
0-401:	Gh_A01G0860.1	Gorai.002G118500.1	0
0-402:	Gh_A01G0861.1	Gorai.002G118600.1	6e-61
0-403:	Gh_A01G0862.1	Gorai.002G118700.1	0
0-404:	Gh_A01G0864.1	Gorai.002G118800.1	0
0-405:	Gh_A01G0865.1	Gorai.002G118900.1	0
0-406:	Gh_A01G0867.1	Gorai.002G119100.1	1e-163
0-407:	Gh_A01G0868.1	Gorai.002G119200.1	1e-166
0-408:	Gh_A01G0869.1	Gorai.002G119300.1	5e-30
0-409:	Gh_A01G0870.1	Gorai.002G119500.1	0
0-410:	Gh_A01G0871.1	Gorai.002G119600.1	4e-93
0-411:	Gh_A01G0872.1	Gorai.002G119700.1	0
0-412:	Gh_A01G0873.1	Gorai.002G120000.1	0
0-413:	Gh_A01G0874.1	Gorai.002G120100.1	0
0-414:	Gh_A01G0876.1	Gorai.002G120300.1	0
0-415:	Gh_A01G0877.1	Gorai.002G120400.1	6e-151
0-416:	Gh_A01G0879.1	Gorai.002G120700.1	1e-154
0-417:	Gh_A01G0880.1	Gorai.002G120800.1	0
0-418:	Gh_A01G0881.1	Gorai.002G120900.1	0
0-419:	Gh_A01G0882.1	Gorai.002G121100.1	0
0-420:	Gh_A01G0883.1	Gorai.002G121200.1	0
0-421:	Gh_A01G0884.1	Gorai.002G121600.1	6e-178
0-422:	Gh_A01G0885.1	Gorai.002G121700.1	8e-164
0-423:	Gh_A01G0886.1	Gorai.002G121800.1	0
0-424:	Gh_A01G0887.1	Gorai.002G121900.1	0
0-425:	Gh_A01G0888.1	Gorai.002G122200.1	1e-125
0-426:	Gh_A01G0889.1	Gorai.002G122300.1	2e-172
0-427:	Gh_A01G0890.1	Gorai.002G122400.1	5e-155
0-428:	Gh_A01G0891.1	Gorai.002G122500.1	0
0-429:	Gh_A01G0892.1	Gorai.002G122600.1	0
0-430:	Gh_A01G0893.1	Gorai.002G122700.1	4e-134
0-431:	Gh_A01G0894.1	Gorai.002G122800.1	0
0-432:	Gh_A01G0895.1	Gorai.002G122900.1	0
0-433:	Gh_A01G0896.1	Gorai.002G123000.1	0
0-434:	Gh_A01G0897.1	Gorai.002G123100.1	0
0-435:	Gh_A01G0898.1	Gorai.002G123200.1	9e-107
0-436:	Gh_A01G0899.1	Gorai.002G123300.1	0
0-437:	Gh_A01G0900.1	Gorai.002G123400.1	0
0-438:	Gh_A01G0901.1	Gorai.002G123500.1	0
0-439:	Gh_A01G0902.1	Gorai.002G123600.1	0
0-440:	Gh_A01G0904.1	Gorai.002G123800.1	3e-163
0-441:	Gh_A01G0906.1	Gorai.002G124000.1	1e-75
0-442:	Gh_A01G0907.1	Gorai.002G124100.1	0
0-443:	Gh_A01G0908.1	Gorai.002G124400.1	0
0-444:	Gh_A01G0909.1	Gorai.002G124500.1	0
0-445:	Gh_A01G0910.1	Gorai.002G124600.1	0
0-446:	Gh_A01G0911.1	Gorai.002G124700.1	0
0-447:	Gh_A01G0912.1	Gorai.002G124800.1	0
0-448:	Gh_A01G0913.1	Gorai.002G124900.2	0
0-449:	Gh_A01G0914.1	Gorai.002G125000.1	0
0-450:	Gh_A01G0915.1	Gorai.002G125100.1	0
0-451:	Gh_A01G0916.1	Gorai.002G125300.1	0
0-452:	Gh_A01G0918.1	Gorai.002G125500.1	0
0-453:	Gh_A01G0919.1	Gorai.002G125600.1	0
0-454:	Gh_A01G0920.1	Gorai.002G125700.1	0
0-455:	Gh_A01G0921.1	Gorai.002G125800.2	0
0-456:	Gh_A01G0922.1	Gorai.002G125900.1	0
0-457:	Gh_A01G0923.1	Gorai.002G126000.1	1e-160
0-458:	Gh_A01G0925.1	Gorai.002G126200.1	2e-76
0-459:	Gh_A01G0927.1	Gorai.002G126300.1	0
0-460:	Gh_A01G0929.1	Gorai.002G126500.1	2e-135
0-461:	Gh_A01G0930.1	Gorai.002G126600.1	2e-179
0-462:	Gh_A01G0931.1	Gorai.002G126700.1	0
0-463:	Gh_A01G0932.1	Gorai.002G126800.1	0
0-464:	Gh_A01G0933.1	Gorai.002G127000.1	0
0-465:	Gh_A01G0934.1	Gorai.002G127100.1	3e-100
0-466:	Gh_A01G0935.1	Gorai.002G127200.1	0
0-467:	Gh_A01G0936.1	Gorai.002G127300.1	1e-58
0-468:	Gh_A01G0937.1	Gorai.002G127400.1	2e-63
0-469:	Gh_A01G0938.1	Gorai.002G127500.1	0
0-470:	Gh_A01G0939.1	Gorai.002G127700.1	0
0-471:	Gh_A01G0940.1	Gorai.002G127800.1	1e-102
0-472:	Gh_A01G0941.1	Gorai.002G127900.1	0
0-473:	Gh_A01G0942.1	Gorai.002G128000.1	0
0-474:	Gh_A01G0943.1	Gorai.002G128200.1	0
0-475:	Gh_A01G0944.1	Gorai.002G128400.1	0
0-476:	Gh_A01G0945.1	Gorai.002G128500.1	0
0-477:	Gh_A01G0947.1	Gorai.002G128700.1	0
0-478:	Gh_A01G0948.1	Gorai.002G128800.1	0
0-479:	Gh_A01G0950.1	Gorai.002G129100.1	0
0-480:	Gh_A01G0952.1	Gorai.002G129300.1	0
0-481:	Gh_A01G0953.1	Gorai.002G129400.1	0
0-482:	Gh_A01G0954.1	Gorai.002G129500.1	2e-177
0-483:	Gh_A01G0955.1	Gorai.002G129600.1	0
0-484:	Gh_A01G0956.1	Gorai.002G129700.1	5e-148
0-485:	Gh_A01G0957.1	Gorai.002G129800.1	0
0-486:	Gh_A01G0958.1	Gorai.002G129900.1	1e-50
0-487:	Gh_A01G0959.1	Gorai.002G130000.1	0
0-488:	Gh_A01G0960.1	Gorai.002G130200.1	0
0-489:	Gh_A01G0961.1	Gorai.002G130300.1	0
0-490:	Gh_A01G0962.1	Gorai.002G130500.1	0
0-491:	Gh_A01G0963.1	Gorai.002G130600.1	0
0-492:	Gh_A01G0964.1	Gorai.002G130700.1	0
0-493:	Gh_A01G0965.1	Gorai.002G130800.1	9e-173
0-494:	Gh_A01G0966.1	Gorai.002G130900.1	9e-100
0-495:	Gh_A01G0967.1	Gorai.002G131100.2	0
0-496:	Gh_A01G0968.1	Gorai.002G131200.1	0
0-497:	Gh_A01G0970.1	Gorai.002G131500.1	0
0-498:	Gh_A01G0971.1	Gorai.002G131600.1	6e-166
0-499:	Gh_A01G0972.1	Gorai.002G131700.1	0
0-500:	Gh_A01G0973.1	Gorai.002G131800.1	4e-90
0-501:	Gh_A01G0974.1	Gorai.002G131900.1	1e-171
0-502:	Gh_A01G0975.1	Gorai.002G132000.1	0
0-503:	Gh_A01G0976.1	Gorai.002G132100.1	0
0-504:	Gh_A01G0978.1	Gorai.002G132200.1	0
0-505:	Gh_A01G0979.1	Gorai.002G132300.1	0
0-506:	Gh_A01G0983.1	Gorai.002G132500.1	2e-118
0-507:	Gh_A01G0984.1	Gorai.002G132600.1	3e-115
0-508:	Gh_A01G0985.1	Gorai.002G132700.1	0
0-509:	Gh_A01G0986.1	Gorai.002G132800.1	0
0-510:	Gh_A01G0987.1	Gorai.002G132900.2	0
0-511:	Gh_A01G0988.1	Gorai.002G133000.1	0
0-512:	Gh_A01G0989.1	Gorai.002G133200.1	3e-108
0-513:	Gh_A01G0990.1	Gorai.002G133400.1	1e-49
0-514:	Gh_A01G0991.1	Gorai.002G133500.1	0
0-515:	Gh_A01G0992.1	Gorai.002G133700.1	0
0-516:	Gh_A01G0993.1	Gorai.002G133800.1	0
0-517:	Gh_A01G0994.1	Gorai.002G133900.1	0
0-518:	Gh_A01G0995.1	Gorai.002G134000.1	0
0-519:	Gh_A01G0996.1	Gorai.002G134500.2	0
0-520:	Gh_A01G0997.1	Gorai.002G134600.1	2e-83
0-521:	Gh_A01G0998.1	Gorai.002G134800.1	2e-160
0-522:	Gh_A01G0999.1	Gorai.002G134900.1	0
0-523:	Gh_A01G1000.1	Gorai.002G135200.1	0
0-524:	Gh_A01G1001.1	Gorai.002G135400.1	6e-53
0-525:	Gh_A01G1002.1	Gorai.002G135500.1	0
0-526:	Gh_A01G1007.1	Gorai.002G135700.1	5e-120
0-527:	Gh_A01G1008.1	Gorai.002G135900.1	9e-100
0-528:	Gh_A01G1009.1	Gorai.002G136000.1	0
0-529:	Gh_A01G1012.1	Gorai.002G136100.1	1e-77
0-530:	Gh_A01G1013.1	Gorai.002G136200.1	3e-101
0-531:	Gh_A01G1014.1	Gorai.002G136300.1	4e-130
0-532:	Gh_A01G1016.1	Gorai.002G136400.1	0
0-533:	Gh_A01G1017.1	Gorai.002G136700.1	0
0-534:	Gh_A01G1018.1	Gorai.002G136800.1	0
0-535:	Gh_A01G1020.1	Gorai.002G136900.1	0
0-536:	Gh_A01G1022.1	Gorai.002G137000.1	0
0-537:	Gh_A01G1023.1	Gorai.002G137100.1	5e-141
0-538:	Gh_A01G1024.1	Gorai.002G137200.1	4e-36
0-539:	Gh_A01G1026.1	Gorai.002G137300.1	0
0-540:	Gh_A01G1029.1	Gorai.002G137400.1	0
0-541:	Gh_A01G1030.1	Gorai.002G137500.1	0
0-542:	Gh_A01G1031.1	Gorai.002G137600.1	0
0-543:	Gh_A01G1032.1	Gorai.002G137700.1	0
0-544:	Gh_A01G1033.1	Gorai.002G137800.1	0
0-545:	Gh_A01G1034.1	Gorai.002G137900.1	0
0-546:	Gh_A01G1037.1	Gorai.002G138000.1	0
0-547:	Gh_A01G1038.1	Gorai.002G138100.1	2e-144
0-548:	Gh_A01G1040.1	Gorai.002G138200.1	0
0-549:	Gh_A01G1041.1	Gorai.002G138300.1	0
0-550:	Gh_A01G1044.1	Gorai.002G138600.9	1e-102
0-551:	Gh_A01G1047.1	Gorai.002G138800.1	0
0-552:	Gh_A01G1048.1	Gorai.002G138900.1	0
0-553:	Gh_A01G1050.1	Gorai.002G139000.1	0
0-554:	Gh_A01G1051.1	Gorai.002G139100.1	0
0-555:	Gh_A01G1053.1	Gorai.002G139200.2	3e-119
0-556:	Gh_A01G1055.1	Gorai.002G139300.1	0
0-557:	Gh_A01G1059.1	Gorai.002G140400.1	0
0-558:	Gh_A01G1064.1	Gorai.002G141800.1	0
0-559:	Gh_A01G1065.1	Gorai.002G142400.1	0
0-560:	Gh_A01G1066.1	Gorai.002G145000.2	0
0-561:	Gh_A01G1068.1	Gorai.002G145100.1	0
0-562:	Gh_A01G1069.1	Gorai.002G145400.1	2e-43
0-563:	Gh_A01G1070.1	Gorai.002G145500.1	0
0-564:	Gh_A01G1071.1	Gorai.002G145600.1	0
0-565:	Gh_A01G1073.1	Gorai.002G145800.1	0
0-566:	Gh_A01G1075.1	Gorai.002G146100.1	0
0-567:	Gh_A01G1076.1	Gorai.002G146200.1	0
0-568:	Gh_A01G1077.1	Gorai.002G146300.1	0
0-569:	Gh_A01G1079.1	Gorai.002G146400.1	0
0-570:	Gh_A01G1081.1	Gorai.002G147000.1	0
0-571:	Gh_A01G1083.1	Gorai.002G147100.1	0
0-572:	Gh_A01G1084.1	Gorai.002G147300.1	0
0-573:	Gh_A01G1087.1	Gorai.002G147700.1	1e-51
0-574:	Gh_A01G1088.1	Gorai.002G147800.1	0
## Alignment 1: score=2.17400.0 e_value=0 N=553 A01&Chr02 plus
1- 0:	Gh_A01G1330.1	Gorai.002G192400.3	0
1- 1:	Gh_A01G1351.1	Gorai.002G192500.1	0
1- 2:	Gh_A01G1352.1	Gorai.002G192600.1	0
1- 3:	Gh_A01G1353.1	Gorai.002G192700.1	0
1- 4:	Gh_A01G1354.1	Gorai.002G192800.1	3e-78
1- 5:	Gh_A01G1355.1	Gorai.002G192900.1	0
1- 6:	Gh_A01G1356.1	Gorai.002G193000.1	0
1- 7:	Gh_A01G1357.1	Gorai.002G193100.1	2e-72
1- 8:	Gh_A01G1359.1	Gorai.002G193400.1	5e-146
1- 9:	Gh_A01G1360.1	Gorai.002G193500.1	1e-128
1- 10:	Gh_A01G1361.1	Gorai.002G193600.1	3e-107
1- 11:	Gh_A01G1362.1	Gorai.002G193700.1	0
1- 12:	Gh_A01G1363.1	Gorai.002G193800.1	6e-136
1- 13:	Gh_A01G1365.1	Gorai.002G194300.1	4e-129
1- 14:	Gh_A01G1366.1	Gorai.002G194400.1	3e-133
1- 15:	Gh_A01G1367.1	Gorai.002G194500.1	3e-139
1- 16:	Gh_A01G1370.1	Gorai.002G195000.1	4e-71
1- 17:	Gh_A01G1374.1	Gorai.002G195200.1	0
1- 18:	Gh_A01G1375.1	Gorai.002G195300.1	0
1- 19:	Gh_A01G1376.1	Gorai.002G195400.1	0
1- 20:	Gh_A01G1377.1	Gorai.002G195500.1	0
1- 21:	Gh_A01G1378.1	Gorai.002G195600.1	0
1- 22:	Gh_A01G1379.1	Gorai.002G195700.1	0
1- 23:	Gh_A01G1381.1	Gorai.002G195800.1	0
1- 24:	Gh_A01G1384.1	Gorai.002G195900.1	1e-103
1- 25:	Gh_A01G1386.1	Gorai.002G196200.1	0
1- 26:	Gh_A01G1387.1	Gorai.002G196700.1	0
1- 27:	Gh_A01G1388.1	Gorai.002G196800.1	0
1- 28:	Gh_A01G1391.1	Gorai.002G197400.1	0
1- 29:	Gh_A01G1392.1	Gorai.002G197500.1	4e-148
1- 30:	Gh_A01G1393.1	Gorai.002G197600.1	1e-104
1- 31:	Gh_A01G1397.1	Gorai.002G197700.1	0
1- 32:	Gh_A01G1398.1	Gorai.002G197800.2	0
1- 33:	Gh_A01G1399.1	Gorai.002G198000.1	1e-111
1- 34:	Gh_A01G1400.1	Gorai.002G198200.1	0
1- 35:	Gh_A01G1401.1	Gorai.002G198300.1	2e-167
1- 36:	Gh_A01G1402.1	Gorai.002G198400.1	0
1- 37:	Gh_A01G1403.1	Gorai.002G198600.1	0
1- 38:	Gh_A01G1404.1	Gorai.002G198700.1	3e-84
1- 39:	Gh_A01G1405.1	Gorai.002G198800.1	7e-109
1- 40:	Gh_A01G1406.1	Gorai.002G198900.1	4e-174
1- 41:	Gh_A01G1407.1	Gorai.002G199000.1	0
1- 42:	Gh_A01G1408.1	Gorai.002G199100.1	6e-117
1- 43:	Gh_A01G1409.1	Gorai.002G199200.1	0
1- 44:	Gh_A01G1410.1	Gorai.002G199300.1	0
1- 45:	Gh_A01G1411.1	Gorai.002G199500.1	0
1- 46:	Gh_A01G1412.1	Gorai.002G199700.1	0
1- 47:	Gh_A01G1413.1	Gorai.002G199800.1	0
1- 48:	Gh_A01G1414.1	Gorai.002G199900.1	0
1- 49:	Gh_A01G1415.1	Gorai.002G200000.2	0
1- 50:	Gh_A01G1416.1	Gorai.002G200100.1	0
1- 51:	Gh_A01G1418.1	Gorai.002G200200.1	0
1- 52:	Gh_A01G1419.1	Gorai.002G200500.1	0
1- 53:	Gh_A01G1420.1	Gorai.002G200700.1	0
1- 54:	Gh_A01G1421.1	Gorai.002G200800.1	2e-71
1- 55:	Gh_A01G1422.1	Gorai.002G200900.1	0
1- 56:	Gh_A01G1424.1	Gorai.002G201100.1	0
1- 57:	Gh_A01G1425.1	Gorai.002G201200.1	0
1- 58:	Gh_A01G1426.1	Gorai.002G201300.1	0
1- 59:	Gh_A01G1427.1	Gorai.002G201600.1	0
1- 60:	Gh_A01G1428.1	Gorai.002G201700.1	0
1- 61:	Gh_A01G1429.1	Gorai.002G201800.1	4e-98
1- 62:	Gh_A01G1430.1	Gorai.002G201900.1	2e-55
1- 63:	Gh_A01G1431.1	Gorai.002G202000.1	0
1- 64:	Gh_A01G1432.1	Gorai.002G202100.1	7e-39
1- 65:	Gh_A01G1433.1	Gorai.002G202200.1	0
1- 66:	Gh_A01G1434.1	Gorai.002G202300.1	0
1- 67:	Gh_A01G1435.1	Gorai.002G202400.1	0
1- 68:	Gh_A01G1436.1	Gorai.002G202500.1	0
1- 69:	Gh_A01G1437.1	Gorai.002G202800.1	2e-76
1- 70:	Gh_A01G1438.1	Gorai.002G203100.1	6e-60
1- 71:	Gh_A01G1439.1	Gorai.002G203200.1	0
1- 72:	Gh_A01G1440.1	Gorai.002G203400.1	4e-143
1- 73:	Gh_A01G1442.1	Gorai.002G203500.1	3e-162
1- 74:	Gh_A01G1444.1	Gorai.002G203800.1	2e-54
1- 75:	Gh_A01G1445.1	Gorai.002G204000.1	2e-127
1- 76:	Gh_A01G1453.1	Gorai.002G205000.1	6e-70
1- 77:	Gh_A01G1454.1	Gorai.002G205100.1	0
1- 78:	Gh_A01G1455.1	Gorai.002G205400.5	0
1- 79:	Gh_A01G1456.1	Gorai.002G205500.1	0
1- 80:	Gh_A01G1457.1	Gorai.002G205600.1	0
1- 81:	Gh_A01G1458.1	Gorai.002G205700.1	0
1- 82:	Gh_A01G1459.1	Gorai.002G205800.1	0
1- 83:	Gh_A01G1460.1	Gorai.002G205900.1	0
1- 84:	Gh_A01G1461.1	Gorai.002G206000.1	0
1- 85:	Gh_A01G1462.1	Gorai.002G206100.1	0
1- 86:	Gh_A01G1463.1	Gorai.002G206200.1	0
1- 87:	Gh_A01G1465.1	Gorai.002G206400.1	0
1- 88:	Gh_A01G1466.1	Gorai.002G206500.1	0
1- 89:	Gh_A01G1467.1	Gorai.002G206600.1	0
1- 90:	Gh_A01G1468.1	Gorai.002G206700.2	0
1- 91:	Gh_A01G1469.1	Gorai.002G206800.1	0
1- 92:	Gh_A01G1470.1	Gorai.002G206900.1	2e-178
1- 93:	Gh_A01G1472.1	Gorai.002G207000.1	0
1- 94:	Gh_A01G1473.1	Gorai.002G207100.1	0
1- 95:	Gh_A01G1474.1	Gorai.002G207200.1	0
1- 96:	Gh_A01G1475.1	Gorai.002G207300.3	0
1- 97:	Gh_A01G1476.1	Gorai.002G207500.1	0
1- 98:	Gh_A01G1477.1	Gorai.002G207600.1	0
1- 99:	Gh_A01G1478.1	Gorai.002G207700.2	0
1-100:	Gh_A01G1479.1	Gorai.002G207800.1	0
1-101:	Gh_A01G1480.1	Gorai.002G207900.1	0
1-102:	Gh_A01G1481.1	Gorai.002G208000.1	0
1-103:	Gh_A01G1482.1	Gorai.002G208300.1	5e-89
1-104:	Gh_A01G1483.1	Gorai.002G208400.1	1e-159
1-105:	Gh_A01G1484.1	Gorai.002G208500.1	2e-160
1-106:	Gh_A01G1485.1	Gorai.002G208600.1	0
1-107:	Gh_A01G1486.1	Gorai.002G208700.1	3e-165
1-108:	Gh_A01G1487.1	Gorai.002G208800.1	0
1-109:	Gh_A01G1488.1	Gorai.002G208900.1	1e-160
1-110:	Gh_A01G1489.1	Gorai.002G209000.1	0
1-111:	Gh_A01G1490.1	Gorai.002G209100.1	3e-87
1-112:	Gh_A01G1493.1	Gorai.002G209300.1	8e-177
1-113:	Gh_A01G1494.1	Gorai.002G209500.1	0
1-114:	Gh_A01G1495.1	Gorai.002G209600.1	0
1-115:	Gh_A01G1496.1	Gorai.002G209900.1	0
1-116:	Gh_A01G1497.1	Gorai.002G210000.1	3e-61
1-117:	Gh_A01G1499.1	Gorai.002G211100.1	0
1-118:	Gh_A01G1500.1	Gorai.002G211300.1	0
1-119:	Gh_A01G1501.1	Gorai.002G211400.1	0
1-120:	Gh_A01G1502.1	Gorai.002G211500.1	0
1-121:	Gh_A01G1504.1	Gorai.002G211600.1	0
1-122:	Gh_A01G1505.1	Gorai.002G211700.1	0
1-123:	Gh_A01G1506.1	Gorai.002G211800.1	0
1-124:	Gh_A01G1507.1	Gorai.002G211900.1	0
1-125:	Gh_A01G1508.1	Gorai.002G212000.1	0
1-126:	Gh_A01G1509.1	Gorai.002G212100.1	4e-49
1-127:	Gh_A01G1510.1	Gorai.002G212300.1	0
1-128:	Gh_A01G1511.1	Gorai.002G212400.1	2e-177
1-129:	Gh_A01G1512.1	Gorai.002G212500.1	2e-62
1-130:	Gh_A01G1514.1	Gorai.002G212700.1	3e-117
1-131:	Gh_A01G1516.1	Gorai.002G213000.1	0
1-132:	Gh_A01G1518.1	Gorai.002G213200.1	9e-113
1-133:	Gh_A01G1519.1	Gorai.002G213400.1	0
1-134:	Gh_A01G1520.1	Gorai.002G213500.1	0
1-135:	Gh_A01G1521.1	Gorai.002G213600.1	0
1-136:	Gh_A01G1522.1	Gorai.002G213700.1	0
1-137:	Gh_A01G1523.1	Gorai.002G213800.1	0
1-138:	Gh_A01G1524.1	Gorai.002G213900.2	7e-120
1-139:	Gh_A01G1525.1	Gorai.002G214000.1	4e-104
1-140:	Gh_A01G1526.1	Gorai.002G214100.1	0
1-141:	Gh_A01G1527.1	Gorai.002G214200.1	0
1-142:	Gh_A01G1528.1	Gorai.002G214300.1	0
1-143:	Gh_A01G1529.1	Gorai.002G214400.1	2e-50
1-144:	Gh_A01G1530.1	Gorai.002G214500.1	0
1-145:	Gh_A01G1531.1	Gorai.002G214600.1	5e-72
1-146:	Gh_A01G1532.1	Gorai.002G214700.6	0
1-147:	Gh_A01G1533.1	Gorai.002G214800.1	0
1-148:	Gh_A01G1534.1	Gorai.002G215000.1	0
1-149:	Gh_A01G1535.1	Gorai.002G215100.1	0
1-150:	Gh_A01G1536.1	Gorai.002G215500.1	3e-91
1-151:	Gh_A01G1538.1	Gorai.002G215700.1	8e-132
1-152:	Gh_A01G1539.1	Gorai.002G215800.1	3e-165
1-153:	Gh_A01G1540.1	Gorai.002G215900.1	3e-167
1-154:	Gh_A01G1541.1	Gorai.002G216000.1	0
1-155:	Gh_A01G1542.1	Gorai.002G216100.1	0
1-156:	Gh_A01G1543.1	Gorai.002G216200.1	0
1-157:	Gh_A01G1544.1	Gorai.002G216300.1	0
1-158:	Gh_A01G1545.1	Gorai.002G216500.1	0
1-159:	Gh_A01G1546.1	Gorai.002G216600.1	1e-160
1-160:	Gh_A01G1547.1	Gorai.002G216700.1	1e-47
1-161:	Gh_A01G1548.1	Gorai.002G216900.1	0
1-162:	Gh_A01G1549.1	Gorai.002G217000.1	0
1-163:	Gh_A01G1551.1	Gorai.002G217300.2	7e-100
1-164:	Gh_A01G1552.1	Gorai.002G217400.1	0
1-165:	Gh_A01G1553.1	Gorai.002G217600.1	0
1-166:	Gh_A01G1554.1	Gorai.002G217700.1	1e-115
1-167:	Gh_A01G1555.1	Gorai.002G217800.1	1e-160
1-168:	Gh_A01G1556.1	Gorai.002G217900.1	2e-68
1-169:	Gh_A01G1557.1	Gorai.002G218000.1	0
1-170:	Gh_A01G1558.1	Gorai.002G218100.1	0
1-171:	Gh_A01G1559.1	Gorai.002G218200.1	0
1-172:	Gh_A01G1560.1	Gorai.002G218300.1	0
1-173:	Gh_A01G1562.1	Gorai.002G218400.1	0
1-174:	Gh_A01G1563.1	Gorai.002G218500.1	0
1-175:	Gh_A01G1564.1	Gorai.002G218600.1	0
1-176:	Gh_A01G1566.1	Gorai.002G218700.1	0
1-177:	Gh_A01G1567.1	Gorai.002G218800.1	0
1-178:	Gh_A01G1570.1	Gorai.002G219000.1	0
1-179:	Gh_A01G1571.1	Gorai.002G219100.1	0
1-180:	Gh_A01G1572.1	Gorai.002G219200.1	0
1-181:	Gh_A01G1573.1	Gorai.002G219300.1	0
1-182:	Gh_A01G1574.1	Gorai.002G219400.2	0
1-183:	Gh_A01G1575.1	Gorai.002G219500.1	0
1-184:	Gh_A01G1576.1	Gorai.002G219600.1	2e-106
1-185:	Gh_A01G1577.1	Gorai.002G219700.1	0
1-186:	Gh_A01G1578.1	Gorai.002G219800.1	0
1-187:	Gh_A01G1579.1	Gorai.002G219900.1	0
1-188:	Gh_A01G1580.1	Gorai.002G220000.1	0
1-189:	Gh_A01G1581.1	Gorai.002G220100.1	0
1-190:	Gh_A01G1582.1	Gorai.002G220300.1	0
1-191:	Gh_A01G1584.1	Gorai.002G220500.1	0
1-192:	Gh_A01G1585.1	Gorai.002G220600.1	6e-108
1-193:	Gh_A01G1586.1	Gorai.002G220700.1	0
1-194:	Gh_A01G1587.1	Gorai.002G220800.1	0
1-195:	Gh_A01G1589.1	Gorai.002G221000.1	0
1-196:	Gh_A01G1590.1	Gorai.002G221300.1	0
1-197:	Gh_A01G1592.1	Gorai.002G221500.1	0
1-198:	Gh_A01G1593.1	Gorai.002G221600.1	6e-160
1-199:	Gh_A01G1594.1	Gorai.002G221700.1	0
1-200:	Gh_A01G1595.1	Gorai.002G221900.1	0
1-201:	Gh_A01G1596.1	Gorai.002G222000.1	3e-142
1-202:	Gh_A01G1597.1	Gorai.002G222100.1	8e-118
1-203:	Gh_A01G1598.1	Gorai.002G222200.1	0
1-204:	Gh_A01G1599.1	Gorai.002G222300.1	3e-77
1-205:	Gh_A01G1600.1	Gorai.002G222400.1	0
1-206:	Gh_A01G1601.1	Gorai.002G222500.2	0
1-207:	Gh_A01G1602.1	Gorai.002G222600.1	0
1-208:	Gh_A01G1603.1	Gorai.002G222700.2	0
1-209:	Gh_A01G1604.1	Gorai.002G222800.1	0
1-210:	Gh_A01G1605.1	Gorai.002G222900.1	0
1-211:	Gh_A01G1606.1	Gorai.002G223000.1	1e-91
1-212:	Gh_A01G1608.1	Gorai.002G223100.1	0
1-213:	Gh_A01G1610.1	Gorai.002G223300.1	7e-158
1-214:	Gh_A01G1611.1	Gorai.002G223400.1	1e-167
1-215:	Gh_A01G1612.1	Gorai.002G223500.1	5e-46
1-216:	Gh_A01G1613.1	Gorai.002G223600.1	0
1-217:	Gh_A01G1614.1	Gorai.002G223700.1	3e-103
1-218:	Gh_A01G1615.1	Gorai.002G223800.1	0
1-219:	Gh_A01G1616.1	Gorai.002G223900.1	0
1-220:	Gh_A01G1618.1	Gorai.002G224000.1	0
1-221:	Gh_A01G1620.1	Gorai.002G224100.1	0
1-222:	Gh_A01G1621.1	Gorai.002G224200.1	0
1-223:	Gh_A01G1622.1	Gorai.002G224300.1	1e-113
1-224:	Gh_A01G1623.1	Gorai.002G224500.1	2e-89
1-225:	Gh_A01G1624.1	Gorai.002G224600.1	2e-69
1-226:	Gh_A01G1625.1	Gorai.002G224700.1	1e-77
1-227:	Gh_A01G1627.1	Gorai.002G224900.1	0
1-228:	Gh_A01G1628.1	Gorai.002G225000.1	8e-174
1-229:	Gh_A01G1629.1	Gorai.002G225100.1	3e-114
1-230:	Gh_A01G1630.1	Gorai.002G225200.5	9e-93
1-231:	Gh_A01G1631.1	Gorai.002G225300.1	0
1-232:	Gh_A01G1632.1	Gorai.002G225400.1	0
1-233:	Gh_A01G1633.1	Gorai.002G225600.1	1e-149
1-234:	Gh_A01G1634.1	Gorai.002G225700.1	0
1-235:	Gh_A01G1635.1	Gorai.002G225800.1	0
1-236:	Gh_A01G1636.1	Gorai.002G225900.1	0
1-237:	Gh_A01G1637.1	Gorai.002G226000.1	0
1-238:	Gh_A01G1638.1	Gorai.002G226100.1	0
1-239:	Gh_A01G1639.1	Gorai.002G226200.1	1e-98
1-240:	Gh_A01G1640.1	Gorai.002G226300.1	2e-150
1-241:	Gh_A01G1641.1	Gorai.002G226400.1	0
1-242:	Gh_A01G1642.1	Gorai.002G226500.1	0
1-243:	Gh_A01G1643.1	Gorai.002G226600.1	0
1-244:	Gh_A01G1644.1	Gorai.002G226700.1	0
1-245:	Gh_A01G1645.1	Gorai.002G227000.1	2e-177
1-246:	Gh_A01G1646.1	Gorai.002G227200.1	2e-144
1-247:	Gh_A01G1647.1	Gorai.002G227300.1	3e-70
1-248:	Gh_A01G1648.1	Gorai.002G227400.1	4e-174
1-249:	Gh_A01G1649.1	Gorai.002G227500.1	0
1-250:	Gh_A01G1650.1	Gorai.002G227600.1	0
1-251:	Gh_A01G1651.1	Gorai.002G227700.1	7e-73
1-252:	Gh_A01G1652.1	Gorai.002G227900.1	0
1-253:	Gh_A01G1653.1	Gorai.002G228000.1	0
1-254:	Gh_A01G1654.1	Gorai.002G228100.1	0
1-255:	Gh_A01G1655.1	Gorai.002G228200.1	0
1-256:	Gh_A01G1656.1	Gorai.002G228400.1	3e-165
1-257:	Gh_A01G1657.1	Gorai.002G228500.1	0
1-258:	Gh_A01G1658.1	Gorai.002G228600.1	0
1-259:	Gh_A01G1660.1	Gorai.002G228800.1	0
1-260:	Gh_A01G1661.1	Gorai.002G228900.1	0
1-261:	Gh_A01G1662.1	Gorai.002G229000.1	0
1-262:	Gh_A01G1663.1	Gorai.002G229100.1	0
1-263:	Gh_A01G1664.1	Gorai.002G229200.1	2e-123
1-264:	Gh_A01G1665.1	Gorai.002G229300.1	0
1-265:	Gh_A01G1666.1	Gorai.002G229400.2	0
1-266:	Gh_A01G1667.1	Gorai.002G229500.1	2e-23
1-267:	Gh_A01G1669.1	Gorai.002G229700.1	8e-23
1-268:	Gh_A01G1670.1	Gorai.002G229800.1	0
1-269:	Gh_A01G1671.1	Gorai.002G229900.1	0
1-270:	Gh_A01G1672.1	Gorai.002G230000.1	0
1-271:	Gh_A01G1673.1	Gorai.002G230200.1	0
1-272:	Gh_A01G1675.1	Gorai.002G230300.1	0
1-273:	Gh_A01G1676.1	Gorai.002G230400.1	0
1-274:	Gh_A01G1677.1	Gorai.002G230500.1	0
1-275:	Gh_A01G1678.1	Gorai.002G230600.1	6e-54
1-276:	Gh_A01G1679.1	Gorai.002G230700.1	0
1-277:	Gh_A01G1680.1	Gorai.002G230800.2	0
1-278:	Gh_A01G1681.1	Gorai.002G230900.1	0
1-279:	Gh_A01G1682.1	Gorai.002G231000.1	0
1-280:	Gh_A01G1683.1	Gorai.002G231100.1	0
1-281:	Gh_A01G1684.1	Gorai.002G231200.1	0
1-282:	Gh_A01G1685.1	Gorai.002G231300.1	0
1-283:	Gh_A01G1686.1	Gorai.002G231400.1	0
1-284:	Gh_A01G1687.1	Gorai.002G231500.1	0
1-285:	Gh_A01G1690.1	Gorai.002G232300.1	0
1-286:	Gh_A01G1691.1	Gorai.002G232400.1	4e-104
1-287:	Gh_A01G1692.1	Gorai.002G232500.1	0
1-288:	Gh_A01G1694.1	Gorai.002G232700.1	0
1-289:	Gh_A01G1695.1	Gorai.002G232800.1	0
1-290:	Gh_A01G1696.1	Gorai.002G232900.1	6e-168
1-291:	Gh_A01G1697.1	Gorai.002G233100.1	0
1-292:	Gh_A01G1698.1	Gorai.002G233200.1	0
1-293:	Gh_A01G1699.1	Gorai.002G233300.1	0
1-294:	Gh_A01G1700.1	Gorai.002G233400.1	1e-104
1-295:	Gh_A01G1701.1	Gorai.002G233500.1	0
1-296:	Gh_A01G1702.1	Gorai.002G233600.1	8e-95
1-297:	Gh_A01G1703.1	Gorai.002G233700.1	0
1-298:	Gh_A01G1704.1	Gorai.002G233800.1	2e-130
1-299:	Gh_A01G1705.1	Gorai.002G233900.1	0
1-300:	Gh_A01G1706.1	Gorai.002G234000.1	0
1-301:	Gh_A01G1707.1	Gorai.002G234100.1	0
1-302:	Gh_A01G1708.1	Gorai.002G234200.1	0
1-303:	Gh_A01G1709.1	Gorai.002G234300.1	3e-147
1-304:	Gh_A01G1710.1	Gorai.002G234400.1	0
1-305:	Gh_A01G1711.1	Gorai.002G234500.1	0
1-306:	Gh_A01G1712.1	Gorai.002G234600.1	0
1-307:	Gh_A01G1713.1	Gorai.002G234700.1	0
1-308:	Gh_A01G1714.1	Gorai.002G234800.1	0
1-309:	Gh_A01G1715.1	Gorai.002G234900.1	0
1-310:	Gh_A01G1717.1	Gorai.002G235100.1	0
1-311:	Gh_A01G1718.1	Gorai.002G235200.1	8e-164
1-312:	Gh_A01G1719.1	Gorai.002G235300.1	0
1-313:	Gh_A01G1720.1	Gorai.002G235400.1	0
1-314:	Gh_A01G1721.1	Gorai.002G235500.1	0
1-315:	Gh_A01G1722.1	Gorai.002G235600.1	1e-156
1-316:	Gh_A01G1723.1	Gorai.002G235700.1	9e-154
1-317:	Gh_A01G1725.1	Gorai.002G235800.1	6e-153
1-318:	Gh_A01G1726.1	Gorai.002G235900.1	4e-168
1-319:	Gh_A01G1727.1	Gorai.002G236000.1	0
1-320:	Gh_A01G1728.1	Gorai.002G236100.1	2e-155
1-321:	Gh_A01G1729.1	Gorai.002G236200.1	4e-116
1-322:	Gh_A01G1730.1	Gorai.002G236300.1	6e-149
1-323:	Gh_A01G1731.1	Gorai.002G236400.1	1e-149
1-324:	Gh_A01G1732.1	Gorai.002G236500.1	0
1-325:	Gh_A01G1733.1	Gorai.002G236600.1	3e-109
1-326:	Gh_A01G1734.1	Gorai.002G236700.1	2e-77
1-327:	Gh_A01G1736.1	Gorai.002G236800.1	0
1-328:	Gh_A01G1737.1	Gorai.002G236900.1	3e-141
1-329:	Gh_A01G1742.1	Gorai.002G237600.1	0
1-330:	Gh_A01G1743.1	Gorai.002G237700.1	0
1-331:	Gh_A01G1744.1	Gorai.002G237800.1	0
1-332:	Gh_A01G1745.1	Gorai.002G237900.1	0
1-333:	Gh_A01G1746.1	Gorai.002G238000.1	0
1-334:	Gh_A01G1747.1	Gorai.002G238100.1	3e-121
1-335:	Gh_A01G1748.1	Gorai.002G238200.1	0
1-336:	Gh_A01G1749.1	Gorai.002G238400.1	3e-162
1-337:	Gh_A01G1750.1	Gorai.002G238500.1	0
1-338:	Gh_A01G1751.1	Gorai.002G238600.1	0
1-339:	Gh_A01G1752.1	Gorai.002G238700.1	0
1-340:	Gh_A01G1753.1	Gorai.002G238900.1	5e-54
1-341:	Gh_A01G1754.1	Gorai.002G239000.1	0
1-342:	Gh_A01G1755.1	Gorai.002G239100.1	0
1-343:	Gh_A01G1756.1	Gorai.002G239200.1	0
1-344:	Gh_A01G1757.1	Gorai.002G239300.1	0
1-345:	Gh_A01G1758.1	Gorai.002G239400.1	0
1-346:	Gh_A01G1759.1	Gorai.002G239600.1	0
1-347:	Gh_A01G1760.1	Gorai.002G239700.2	0
1-348:	Gh_A01G1761.1	Gorai.002G239800.1	1e-110
1-349:	Gh_A01G1762.1	Gorai.002G239900.1	3e-111
1-350:	Gh_A01G1763.1	Gorai.002G240000.2	4e-48
1-351:	Gh_A01G1764.1	Gorai.002G240100.1	0
1-352:	Gh_A01G1765.1	Gorai.002G240200.1	1e-87
1-353:	Gh_A01G1766.1	Gorai.002G240300.1	0
1-354:	Gh_A01G1767.1	Gorai.002G240400.1	0
1-355:	Gh_A01G1768.1	Gorai.002G240500.2	0
1-356:	Gh_A01G1769.1	Gorai.002G240600.1	2e-55
1-357:	Gh_A01G1770.1	Gorai.002G240700.1	0
1-358:	Gh_A01G1771.1	Gorai.002G240800.1	5e-41
1-359:	Gh_A01G1773.1	Gorai.002G240900.1	1e-120
1-360:	Gh_A01G1774.1	Gorai.002G241000.1	0
1-361:	Gh_A01G1776.1	Gorai.002G241200.1	4e-63
1-362:	Gh_A01G1777.1	Gorai.002G241300.1	0
1-363:	Gh_A01G1778.1	Gorai.002G241400.2	0
1-364:	Gh_A01G1779.1	Gorai.002G241500.1	1e-110
1-365:	Gh_A01G1780.1	Gorai.002G241600.1	0
1-366:	Gh_A01G1782.1	Gorai.002G241700.1	2e-120
1-367:	Gh_A01G1783.1	Gorai.002G241800.1	2e-122
1-368:	Gh_A01G1784.1	Gorai.002G242000.1	0
1-369:	Gh_A01G1785.1	Gorai.002G242100.1	0
1-370:	Gh_A01G1786.1	Gorai.002G242200.1	0
1-371:	Gh_A01G1787.1	Gorai.002G242400.1	3e-52
1-372:	Gh_A01G1789.1	Gorai.002G242600.1	0
1-373:	Gh_A01G1790.1	Gorai.002G242700.1	0
1-374:	Gh_A01G1791.1	Gorai.002G242800.1	4e-97
1-375:	Gh_A01G1792.1	Gorai.002G243100.1	0
1-376:	Gh_A01G1793.1	Gorai.002G243200.1	3e-161
1-377:	Gh_A01G1794.1	Gorai.002G243300.1	0
1-378:	Gh_A01G1795.1	Gorai.002G243400.1	0
1-379:	Gh_A01G1796.1	Gorai.002G243500.1	0
1-380:	Gh_A01G1797.1	Gorai.002G243600.1	0
1-381:	Gh_A01G1798.1	Gorai.002G243700.1	0
1-382:	Gh_A01G1800.1	Gorai.002G243900.1	0
1-383:	Gh_A01G1801.1	Gorai.002G244000.1	1e-121
1-384:	Gh_A01G1803.1	Gorai.002G244300.1	5e-42
1-385:	Gh_A01G1804.1	Gorai.002G244400.1	0
1-386:	Gh_A01G1805.1	Gorai.002G244500.1	1e-175
1-387:	Gh_A01G1807.1	Gorai.002G244700.1	0
1-388:	Gh_A01G1808.1	Gorai.002G244800.1	0
1-389:	Gh_A01G1811.1	Gorai.002G245000.2	0
1-390:	Gh_A01G1812.1	Gorai.002G245100.1	0
1-391:	Gh_A01G1813.1	Gorai.002G245200.1	8e-167
1-392:	Gh_A01G1814.1	Gorai.002G245300.1	0
1-393:	Gh_A01G1815.1	Gorai.002G245400.1	0
1-394:	Gh_A01G1817.1	Gorai.002G245600.1	0
1-395:	Gh_A01G1818.1	Gorai.002G245700.1	3e-126
1-396:	Gh_A01G1819.1	Gorai.002G245800.1	1e-149
1-397:	Gh_A01G1820.1	Gorai.002G245900.1	2e-175
1-398:	Gh_A01G1821.1	Gorai.002G246000.1	0
1-399:	Gh_A01G1823.1	Gorai.002G246200.1	0
1-400:	Gh_A01G1824.1	Gorai.002G246300.1	0
1-401:	Gh_A01G1825.1	Gorai.002G246400.1	0
1-402:	Gh_A01G1826.1	Gorai.002G246500.1	0
1-403:	Gh_A01G1827.1	Gorai.002G246600.3	0
1-404:	Gh_A01G1828.1	Gorai.002G246700.1	7e-175
1-405:	Gh_A01G1829.1	Gorai.002G246800.1	0
1-406:	Gh_A01G1830.1	Gorai.002G246900.1	4e-63
1-407:	Gh_A01G1831.1	Gorai.002G247000.1	0
1-408:	Gh_A01G1832.1	Gorai.002G247100.1	0
1-409:	Gh_A01G1834.1	Gorai.002G247200.1	0
1-410:	Gh_A01G1835.1	Gorai.002G247300.1	2e-59
1-411:	Gh_A01G1836.1	Gorai.002G247700.1	0
1-412:	Gh_A01G1837.1	Gorai.002G247800.1	0
1-413:	Gh_A01G1838.1	Gorai.002G247900.1	5e-60
1-414:	Gh_A01G1839.1	Gorai.002G248000.1	0
1-415:	Gh_A01G1840.1	Gorai.002G248100.1	0
1-416:	Gh_A01G1841.1	Gorai.002G248200.1	0
1-417:	Gh_A01G1842.1	Gorai.002G248300.1	5e-163
1-418:	Gh_A01G1843.1	Gorai.002G248400.1	0
1-419:	Gh_A01G1845.1	Gorai.002G248500.1	0
1-420:	Gh_A01G1846.1	Gorai.002G248600.2	0
1-421:	Gh_A01G1847.1	Gorai.002G248700.1	0
1-422:	Gh_A01G1848.1	Gorai.002G248800.1	0
1-423:	Gh_A01G1849.1	Gorai.002G248900.1	0
1-424:	Gh_A01G1851.1	Gorai.002G249100.1	0
1-425:	Gh_A01G1852.1	Gorai.002G249200.1	0
1-426:	Gh_A01G1853.1	Gorai.002G249300.1	3e-51
1-427:	Gh_A01G1854.1	Gorai.002G249400.1	0
1-428:	Gh_A01G1855.1	Gorai.002G249500.1	2e-48
1-429:	Gh_A01G1856.1	Gorai.002G249600.1	0
1-430:	Gh_A01G1857.1	Gorai.002G249700.1	0
1-431:	Gh_A01G1858.1	Gorai.002G249800.1	7e-87
1-432:	Gh_A01G1859.1	Gorai.002G249900.1	0
1-433:	Gh_A01G1860.1	Gorai.002G250100.1	0
1-434:	Gh_A01G1861.1	Gorai.002G250200.1	1e-101
1-435:	Gh_A01G1862.1	Gorai.002G250300.1	0
1-436:	Gh_A01G1863.1	Gorai.002G250500.1	0
1-437:	Gh_A01G1864.1	Gorai.002G250600.3	1e-130
1-438:	Gh_A01G1865.1	Gorai.002G251300.1	2e-158
1-439:	Gh_A01G1867.1	Gorai.002G251500.1	0
1-440:	Gh_A01G1868.1	Gorai.002G252900.1	0
1-441:	Gh_A01G1869.1	Gorai.002G253000.1	4e-105
1-442:	Gh_A01G1870.1	Gorai.002G253200.1	0
1-443:	Gh_A01G1871.1	Gorai.002G253300.1	0
1-444:	Gh_A01G1872.1	Gorai.002G253400.1	2e-136
1-445:	Gh_A01G1873.1	Gorai.002G253500.1	0
1-446:	Gh_A01G1874.1	Gorai.002G253600.1	0
1-447:	Gh_A01G1875.1	Gorai.002G253700.1	3e-76
1-448:	Gh_A01G1876.1	Gorai.002G253800.1	8e-161
1-449:	Gh_A01G1877.1	Gorai.002G253900.1	7e-90
1-450:	Gh_A01G1879.1	Gorai.002G254000.1	5e-105
1-451:	Gh_A01G1881.1	Gorai.002G254200.1	3e-101
1-452:	Gh_A01G1882.1	Gorai.002G254400.1	0
1-453:	Gh_A01G1883.1	Gorai.002G254500.1	5e-63
1-454:	Gh_A01G1884.1	Gorai.002G254600.1	4e-69
1-455:	Gh_A01G1885.1	Gorai.002G254700.1	7e-102
1-456:	Gh_A01G1887.1	Gorai.002G254900.1	0
1-457:	Gh_A01G1888.1	Gorai.002G255000.1	0
1-458:	Gh_A01G1889.1	Gorai.002G255100.1	0
1-459:	Gh_A01G1891.1	Gorai.002G255400.1	4e-164
1-460:	Gh_A01G1892.1	Gorai.002G255500.1	0
1-461:	Gh_A01G1893.1	Gorai.002G255600.1	2e-83
1-462:	Gh_A01G1894.1	Gorai.002G255700.1	0
1-463:	Gh_A01G1895.1	Gorai.002G255800.1	0
1-464:	Gh_A01G1896.1	Gorai.002G255900.1	3e-74
1-465:	Gh_A01G1897.1	Gorai.002G256000.1	0
1-466:	Gh_A01G1898.1	Gorai.002G256100.1	0
1-467:	Gh_A01G1899.1	Gorai.002G256200.1	0
1-468:	Gh_A01G1900.1	Gorai.002G256400.1	0
1-469:	Gh_A01G1901.1	Gorai.002G256500.1	9e-87
1-470:	Gh_A01G1902.1	Gorai.002G256600.1	0
1-471:	Gh_A01G1903.1	Gorai.002G256700.1	0
1-472:	Gh_A01G1904.1	Gorai.002G257000.1	0
1-473:	Gh_A01G1905.1	Gorai.002G257100.1	0
1-474:	Gh_A01G1907.1	Gorai.002G257200.1	0
1-475:	Gh_A01G1909.1	Gorai.002G257300.1	0
1-476:	Gh_A01G1910.1	Gorai.002G257400.1	0
1-477:	Gh_A01G1911.1	Gorai.002G257500.1	0
1-478:	Gh_A01G1912.1	Gorai.002G257600.3	0
1-479:	Gh_A01G1913.1	Gorai.002G257700.1	3e-47
1-480:	Gh_A01G1914.1	Gorai.002G257800.1	0
1-481:	Gh_A01G1916.1	Gorai.002G258000.1	8e-106
1-482:	Gh_A01G1917.1	Gorai.002G258100.1	0
1-483:	Gh_A01G1918.1	Gorai.002G258200.1	2e-97
1-484:	Gh_A01G1921.1	Gorai.002G258300.1	0
1-485:	Gh_A01G1923.1	Gorai.002G258500.1	0
1-486:	Gh_A01G1924.1	Gorai.002G258700.1	0
1-487:	Gh_A01G1925.1	Gorai.002G258900.1	0
1-488:	Gh_A01G1926.1	Gorai.002G259000.1	1e-100
1-489:	Gh_A01G1927.1	Gorai.002G259100.1	0
1-490:	Gh_A01G1928.1	Gorai.002G259200.1	0
1-491:	Gh_A01G1929.1	Gorai.002G259300.1	3e-119
1-492:	Gh_A01G1932.1	Gorai.002G259700.1	0
1-493:	Gh_A01G1933.1	Gorai.002G259800.1	5e-79
1-494:	Gh_A01G1934.1	Gorai.002G260000.1	0
1-495:	Gh_A01G1935.1	Gorai.002G260200.1	0
1-496:	Gh_A01G1939.1	Gorai.002G260400.1	0
1-497:	Gh_A01G1940.1	Gorai.002G260500.1	0
1-498:	Gh_A01G1941.1	Gorai.002G260600.1	0
1-499:	Gh_A01G1942.1	Gorai.002G260800.1	1e-165
1-500:	Gh_A01G1943.1	Gorai.002G260900.1	0
1-501:	Gh_A01G1944.1	Gorai.002G261000.1	0
1-502:	Gh_A01G1946.1	Gorai.002G261200.1	0
1-503:	Gh_A01G1947.1	Gorai.002G261300.1	0
1-504:	Gh_A01G1948.1	Gorai.002G261500.1	0
1-505:	Gh_A01G1949.1	Gorai.002G261600.1	0
1-506:	Gh_A01G1950.1	Gorai.002G261700.1	0
1-507:	Gh_A01G1951.1	Gorai.002G261800.1	7e-60
1-508:	Gh_A01G1952.1	Gorai.002G261900.1	8e-146
1-509:	Gh_A01G1953.1	Gorai.002G262000.1	0
1-510:	Gh_A01G1955.1	Gorai.002G262100.1	0
1-511:	Gh_A01G1956.1	Gorai.002G262200.1	8e-83
1-512:	Gh_A01G1957.1	Gorai.002G262300.1	0
1-513:	Gh_A01G1958.1	Gorai.002G262500.1	0
1-514:	Gh_A01G1959.1	Gorai.002G262600.1	5e-156
1-515:	Gh_A01G1960.1	Gorai.002G262700.2	0
1-516:	Gh_A01G1961.1	Gorai.002G262800.1	0
1-517:	Gh_A01G1962.1	Gorai.002G262900.1	1e-168
1-518:	Gh_A01G1963.1	Gorai.002G263000.3	0
1-519:	Gh_A01G1964.1	Gorai.002G263100.1	0
1-520:	Gh_A01G1965.1	Gorai.002G263200.1	0
1-521:	Gh_A01G1966.1	Gorai.002G263300.1	0
1-522:	Gh_A01G1967.1	Gorai.002G263400.1	0
1-523:	Gh_A01G1968.1	Gorai.002G263500.1	0
1-524:	Gh_A01G1969.1	Gorai.002G263600.1	0
1-525:	Gh_A01G1970.1	Gorai.002G263700.1	0
1-526:	Gh_A01G1971.1	Gorai.002G263800.2	1e-85
1-527:	Gh_A01G1972.1	Gorai.002G263900.1	0
1-528:	Gh_A01G1973.1	Gorai.002G264100.1	3e-116
1-529:	Gh_A01G1974.1	Gorai.002G264200.1	0
1-530:	Gh_A01G1975.1	Gorai.002G264300.1	0
1-531:	Gh_A01G1976.1	Gorai.002G264600.1	0
1-532:	Gh_A01G1977.1	Gorai.002G264700.1	0
1-533:	Gh_A01G1978.1	Gorai.002G264900.1	1e-121
1-534:	Gh_A01G1979.1	Gorai.002G265000.1	0
1-535:	Gh_A01G1980.1	Gorai.002G265100.1	0
1-536:	Gh_A01G1981.1	Gorai.002G265200.1	0
1-537:	Gh_A01G1982.1	Gorai.002G265300.1	6e-124
1-538:	Gh_A01G1983.1	Gorai.002G265400.1	0
1-539:	Gh_A01G1984.1	Gorai.002G265500.1	0
1-540:	Gh_A01G1985.1	Gorai.002G265600.1	0
1-541:	Gh_A01G1986.1	Gorai.002G265700.1	2e-66
1-542:	Gh_A01G1987.1	Gorai.002G265900.1	0
1-543:	Gh_A01G1990.1	Gorai.002G266100.1	2e-121
1-544:	Gh_A01G1991.1	Gorai.002G266200.1	0
1-545:	Gh_A01G1992.1	Gorai.002G266300.1	0
1-546:	Gh_A01G1993.1	Gorai.002G266400.1	0
1-547:	Gh_A01G1994.1	Gorai.002G266500.1	2e-151
1-548:	Gh_A01G1995.1	Gorai.002G266600.1	3e-106
1-549:	Gh_A01G1996.1	Gorai.002G266700.1	0
1-550:	Gh_A01G1997.1	Gorai.002G266800.1	6e-178
1-551:	Gh_A01G1998.1	Gorai.002G266900.1	0
1-552:	Gh_A01G1999.1	Gorai.002G267000.1	0
## Alignment 2: score=1.10475.0 e_value=0 N=213 A01&Chr02 plus
2- 0:	Gh_A01G0116.1	Gorai.002G017700.1	0
2- 1:	Gh_A01G0117.1	Gorai.002G017800.1	8e-175
2- 2:	Gh_A01G0118.1	Gorai.002G017900.1	1e-98
2- 3:	Gh_A01G0119.1	Gorai.002G018000.1	0
2- 4:	Gh_A01G0120.1	Gorai.002G018100.1	0
2- 5:	Gh_A01G0121.1	Gorai.002G018200.2	0
2- 6:	Gh_A01G0122.1	Gorai.002G018300.1	7e-100
2- 7:	Gh_A01G0123.1	Gorai.002G018400.1	0
2- 8:	Gh_A01G0124.1	Gorai.002G018800.1	4e-138
2- 9:	Gh_A01G0126.1	Gorai.002G019300.1	4e-72
2- 10:	Gh_A01G0127.1	Gorai.002G019400.1	2e-48
2- 11:	Gh_A01G0130.1	Gorai.002G019600.1	0
2- 12:	Gh_A01G0131.1	Gorai.002G019700.1	2e-152
2- 13:	Gh_A01G0132.1	Gorai.002G019800.1	0
2- 14:	Gh_A01G0133.1	Gorai.002G019900.1	0
2- 15:	Gh_A01G0134.1	Gorai.002G020000.1	1e-81
2- 16:	Gh_A01G0135.1	Gorai.002G020100.1	0
2- 17:	Gh_A01G0138.1	Gorai.002G020200.1	0
2- 18:	Gh_A01G0139.1	Gorai.002G020300.1	0
2- 19:	Gh_A01G0140.1	Gorai.002G020400.1	4e-30
2- 20:	Gh_A01G0141.1	Gorai.002G020600.1	0
2- 21:	Gh_A01G0143.1	Gorai.002G020800.1	0
2- 22:	Gh_A01G0144.1	Gorai.002G020900.1	0
2- 23:	Gh_A01G0145.1	Gorai.002G021000.1	0
2- 24:	Gh_A01G0146.1	Gorai.002G021100.1	1e-156
2- 25:	Gh_A01G0147.1	Gorai.002G021200.1	0
2- 26:	Gh_A01G0148.1	Gorai.002G021300.1	0
2- 27:	Gh_A01G0149.1	Gorai.002G021400.1	0
2- 28:	Gh_A01G0150.1	Gorai.002G021500.1	0
2- 29:	Gh_A01G0151.1	Gorai.002G021600.1	0
2- 30:	Gh_A01G0152.1	Gorai.002G021700.1	0
2- 31:	Gh_A01G0153.1	Gorai.002G021800.1	6e-126
2- 32:	Gh_A01G0154.1	Gorai.002G021900.1	0
2- 33:	Gh_A01G0155.1	Gorai.002G022000.1	1e-132
2- 34:	Gh_A01G0156.1	Gorai.002G022100.1	9e-94
2- 35:	Gh_A01G0157.1	Gorai.002G022300.1	0
2- 36:	Gh_A01G0158.1	Gorai.002G022400.1	6e-157
2- 37:	Gh_A01G0159.1	Gorai.002G022500.1	0
2- 38:	Gh_A01G0160.1	Gorai.002G022600.1	0
2- 39:	Gh_A01G0161.1	Gorai.002G023200.1	0
2- 40:	Gh_A01G0162.1	Gorai.002G023300.1	5e-156
2- 41:	Gh_A01G0163.1	Gorai.002G023400.1	0
2- 42:	Gh_A01G0164.1	Gorai.002G023500.1	0
2- 43:	Gh_A01G0165.1	Gorai.002G023600.1	0
2- 44:	Gh_A01G0166.1	Gorai.002G023700.1	0
2- 45:	Gh_A01G0167.1	Gorai.002G023800.1	0
2- 46:	Gh_A01G0168.1	Gorai.002G024000.1	0
2- 47:	Gh_A01G0169.1	Gorai.002G024100.1	0
2- 48:	Gh_A01G0170.1	Gorai.002G024200.1	5e-74
2- 49:	Gh_A01G0171.1	Gorai.002G024300.1	2e-113
2- 50:	Gh_A01G0172.1	Gorai.002G024400.1	0
2- 51:	Gh_A01G0174.1	Gorai.002G024500.1	3e-143
2- 52:	Gh_A01G0175.1	Gorai.002G024600.1	0
2- 53:	Gh_A01G0176.1	Gorai.002G024700.1	0
2- 54:	Gh_A01G0177.1	Gorai.002G024800.1	0
2- 55:	Gh_A01G0178.1	Gorai.002G024900.1	0
2- 56:	Gh_A01G0179.1	Gorai.002G025000.1	3e-103
2- 57:	Gh_A01G0180.1	Gorai.002G025100.1	1e-147
2- 58:	Gh_A01G0182.1	Gorai.002G025300.1	1e-148
2- 59:	Gh_A01G0183.1	Gorai.002G025400.1	0
2- 60:	Gh_A01G0184.1	Gorai.002G025600.1	0
2- 61:	Gh_A01G0185.1	Gorai.002G025700.1	4e-93
2- 62:	Gh_A01G0186.1	Gorai.002G025800.1	0
2- 63:	Gh_A01G0187.1	Gorai.002G025900.1	0
2- 64:	Gh_A01G0188.1	Gorai.002G026000.1	2e-133
2- 65:	Gh_A01G0190.1	Gorai.002G026200.1	1e-57
2- 66:	Gh_A01G0191.1	Gorai.002G026300.1	0
2- 67:	Gh_A01G0192.1	Gorai.002G026400.1	5e-80
2- 68:	Gh_A01G0193.1	Gorai.002G026500.1	0
2- 69:	Gh_A01G0194.1	Gorai.002G026800.1	0
2- 70:	Gh_A01G0195.1	Gorai.002G026900.1	0
2- 71:	Gh_A01G0196.1	Gorai.002G027000.1	0
2- 72:	Gh_A01G0197.1	Gorai.002G027100.1	0
2- 73:	Gh_A01G0198.1	Gorai.002G027300.1	1e-172
2- 74:	Gh_A01G0203.1	Gorai.002G027700.1	0
2- 75:	Gh_A01G0204.1	Gorai.002G027800.1	0
2- 76:	Gh_A01G0205.1	Gorai.002G028000.3	3e-145
2- 77:	Gh_A01G0206.1	Gorai.002G028100.1	7e-79
2- 78:	Gh_A01G0207.1	Gorai.002G028200.1	1e-165
2- 79:	Gh_A01G0208.1	Gorai.002G028300.1	3e-83
2- 80:	Gh_A01G0209.1	Gorai.002G028400.1	2e-176
2- 81:	Gh_A01G0210.1	Gorai.002G028500.2	0
2- 82:	Gh_A01G0211.1	Gorai.002G028600.1	1e-163
2- 83:	Gh_A01G0212.1	Gorai.002G028700.1	0
2- 84:	Gh_A01G0213.1	Gorai.002G028800.1	0
2- 85:	Gh_A01G0214.1	Gorai.002G028900.1	0
2- 86:	Gh_A01G0215.1	Gorai.002G029000.1	0
2- 87:	Gh_A01G0216.1	Gorai.002G029100.1	0
2- 88:	Gh_A01G0217.1	Gorai.002G029200.1	0
2- 89:	Gh_A01G0218.1	Gorai.002G029300.1	3e-78
2- 90:	Gh_A01G0219.1	Gorai.002G029400.1	2e-94
2- 91:	Gh_A01G0220.1	Gorai.002G029500.1	9e-40
2- 92:	Gh_A01G0221.1	Gorai.002G029800.1	0
2- 93:	Gh_A01G0222.1	Gorai.002G029900.1	7e-55
2- 94:	Gh_A01G0223.1	Gorai.002G030100.1	0
2- 95:	Gh_A01G0224.1	Gorai.002G030200.1	0
2- 96:	Gh_A01G0225.1	Gorai.002G030300.1	7e-72
2- 97:	Gh_A01G0226.1	Gorai.002G030400.1	0
2- 98:	Gh_A01G0227.1	Gorai.002G030500.1	0
2- 99:	Gh_A01G0228.1	Gorai.002G030800.2	2e-140
2-100:	Gh_A01G0229.1	Gorai.002G030900.1	0
2-101:	Gh_A01G0230.1	Gorai.002G031000.3	2e-131
2-102:	Gh_A01G0231.1	Gorai.002G031100.1	8e-125
2-103:	Gh_A01G0232.1	Gorai.002G031200.1	3e-120
2-104:	Gh_A01G0233.1	Gorai.002G031300.1	7e-24
2-105:	Gh_A01G0234.1	Gorai.002G031400.1	0
2-106:	Gh_A01G0235.1	Gorai.002G031500.1	0
2-107:	Gh_A01G0236.1	Gorai.002G031600.1	0
2-108:	Gh_A01G0237.1	Gorai.002G031700.1	0
2-109:	Gh_A01G0238.1	Gorai.002G031800.1	0
2-110:	Gh_A01G0239.1	Gorai.002G031900.1	0
2-111:	Gh_A01G0240.1	Gorai.002G032000.4	0
2-112:	Gh_A01G0241.1	Gorai.002G032100.1	0
2-113:	Gh_A01G0242.1	Gorai.002G032200.1	2e-48
2-114:	Gh_A01G0243.1	Gorai.002G032300.3	0
2-115:	Gh_A01G0244.1	Gorai.002G032400.1	0
2-116:	Gh_A01G0245.1	Gorai.002G032500.1	0
2-117:	Gh_A01G0246.1	Gorai.002G032600.1	0
2-118:	Gh_A01G0247.1	Gorai.002G032700.1	0
2-119:	Gh_A01G0248.1	Gorai.002G032800.2	0
2-120:	Gh_A01G0249.1	Gorai.002G032900.1	6e-97
2-121:	Gh_A01G0250.1	Gorai.002G033000.1	0
2-122:	Gh_A01G0251.1	Gorai.002G033200.1	0
2-123:	Gh_A01G0252.1	Gorai.002G033300.1	0
2-124:	Gh_A01G0253.1	Gorai.002G034800.1	6e-41
2-125:	Gh_A01G0256.1	Gorai.002G035500.1	0
2-126:	Gh_A01G0258.1	Gorai.002G035800.1	6e-36
2-127:	Gh_A01G0260.1	Gorai.002G036000.1	6e-86
2-128:	Gh_A01G0261.1	Gorai.002G036100.1	5e-105
2-129:	Gh_A01G0262.1	Gorai.002G036200.1	0
2-130:	Gh_A01G0263.1	Gorai.002G036300.1	0
2-131:	Gh_A01G0264.1	Gorai.002G036400.1	0
2-132:	Gh_A01G0265.1	Gorai.002G036500.1	0
2-133:	Gh_A01G0266.1	Gorai.002G036600.1	0
2-134:	Gh_A01G0267.1	Gorai.002G036700.1	0
2-135:	Gh_A01G0268.1	Gorai.002G036800.1	0
2-136:	Gh_A01G0269.1	Gorai.002G037000.1	0
2-137:	Gh_A01G0271.1	Gorai.002G037200.1	0
2-138:	Gh_A01G0274.1	Gorai.002G037500.1	1e-152
2-139:	Gh_A01G0275.1	Gorai.002G037600.1	6e-172
2-140:	Gh_A01G0276.1	Gorai.002G037700.1	3e-60
2-141:	Gh_A01G0277.1	Gorai.002G037800.1	0
2-142:	Gh_A01G0278.1	Gorai.002G037900.1	0
2-143:	Gh_A01G0280.1	Gorai.002G038100.1	0
2-144:	Gh_A01G0281.1	Gorai.002G039300.1	0
2-145:	Gh_A01G0283.1	Gorai.002G039500.1	0
2-146:	Gh_A01G0284.1	Gorai.002G040900.1	2e-95
2-147:	Gh_A01G0285.1	Gorai.002G041400.1	0
2-148:	Gh_A01G0286.1	Gorai.002G042800.1	0
2-149:	Gh_A01G0288.1	Gorai.002G043000.2	0
2-150:	Gh_A01G0289.1	Gorai.002G043100.1	0
2-151:	Gh_A01G0290.1	Gorai.002G043200.1	0
2-152:	Gh_A01G0295.1	Gorai.002G043700.1	7e-52
2-153:	Gh_A01G0296.1	Gorai.002G043800.1	3e-45
2-154:	Gh_A01G0299.1	Gorai.002G044300.1	4e-38
2-155:	Gh_A01G0300.1	Gorai.002G044400.1	0
2-156:	Gh_A01G0302.1	Gorai.002G045100.1	0
2-157:	Gh_A01G0303.1	Gorai.002G045200.1	6e-130
2-158:	Gh_A01G0304.1	Gorai.002G045300.1	0
2-159:	Gh_A01G0305.1	Gorai.002G045400.1	0
2-160:	Gh_A01G0306.1	Gorai.002G045600.1	2e-20
2-161:	Gh_A01G0308.1	Gorai.002G045800.1	6e-143
2-162:	Gh_A01G0309.1	Gorai.002G046000.1	0
2-163:	Gh_A01G0310.1	Gorai.002G046100.1	0
2-164:	Gh_A01G0312.1	Gorai.002G046300.1	2e-124
2-165:	Gh_A01G0313.1	Gorai.002G046400.2	0
2-166:	Gh_A01G0315.1	Gorai.002G046500.1	9e-161
2-167:	Gh_A01G0317.1	Gorai.002G046700.2	0
2-168:	Gh_A01G0318.1	Gorai.002G047000.1	0
2-169:	Gh_A01G0319.1	Gorai.002G047100.1	1e-24
2-170:	Gh_A01G0320.1	Gorai.002G047200.1	0
2-171:	Gh_A01G0321.1	Gorai.002G047300.1	0
2-172:	Gh_A01G0323.1	Gorai.002G048000.1	0
2-173:	Gh_A01G0324.1	Gorai.002G048100.1	0
2-174:	Gh_A01G0326.1	Gorai.002G048300.1	0
2-175:	Gh_A01G0328.1	Gorai.002G048900.1	0
2-176:	Gh_A01G0329.1	Gorai.002G049000.1	0
2-177:	Gh_A01G0331.1	Gorai.002G049200.1	3e-54
2-178:	Gh_A01G0332.1	Gorai.002G049600.1	2e-56
2-179:	Gh_A01G0333.1	Gorai.002G049700.1	4e-63
2-180:	Gh_A01G0339.1	Gorai.002G049800.1	7e-54
2-181:	Gh_A01G0342.1	Gorai.002G050000.1	3e-56
2-182:	Gh_A01G0344.1	Gorai.002G050200.1	0
2-183:	Gh_A01G0345.1	Gorai.002G050300.1	0
2-184:	Gh_A01G0346.1	Gorai.002G050400.1	4e-136
2-185:	Gh_A01G0347.1	Gorai.002G050500.1	2e-131
2-186:	Gh_A01G0349.1	Gorai.002G050900.1	3e-82
2-187:	Gh_A01G0350.1	Gorai.002G051000.1	0
2-188:	Gh_A01G0351.1	Gorai.002G051200.1	0
2-189:	Gh_A01G0353.1	Gorai.002G051400.1	1e-39
2-190:	Gh_A01G0357.1	Gorai.002G052100.1	0
2-191:	Gh_A01G0358.1	Gorai.002G052200.1	0
2-192:	Gh_A01G0360.1	Gorai.002G052400.2	0
2-193:	Gh_A01G0361.1	Gorai.002G052500.1	0
2-194:	Gh_A01G0362.1	Gorai.002G052700.1	7e-34
2-195:	Gh_A01G0364.1	Gorai.002G053200.3	0
2-196:	Gh_A01G0365.1	Gorai.002G053300.1	0
2-197:	Gh_A01G0366.1	Gorai.002G053400.1	0
2-198:	Gh_A01G0367.1	Gorai.002G053500.1	9e-141
2-199:	Gh_A01G0369.1	Gorai.002G053600.1	5e-69
2-200:	Gh_A01G0370.1	Gorai.002G053700.1	2e-107
2-201:	Gh_A01G0371.1	Gorai.002G053800.1	0
2-202:	Gh_A01G0372.1	Gorai.002G053900.1	1e-174
2-203:	Gh_A01G0374.1	Gorai.002G054000.1	0
2-204:	Gh_A01G0375.1	Gorai.002G054100.2	2e-42
2-205:	Gh_A01G0376.1	Gorai.002G054200.1	2e-136
2-206:	Gh_A01G0377.1	Gorai.002G054300.1	0
2-207:	Gh_A01G0378.1	Gorai.002G054400.1	7e-100
2-208:	Gh_A01G0379.1	Gorai.002G054500.1	0
2-209:	Gh_A01G0380.1	Gorai.002G054600.2	0
2-210:	Gh_A01G0381.1	Gorai.002G054700.1	0
2-211:	Gh_A01G0383.1	Gorai.002G054800.1	3e-97
2-212:	Gh_A01G0384.1	Gorai.002G054900.1	5e-125
## Alignment 3: score=5.1735.0 e_value=0 N=119 A01&Chr02 plus
3- 0:	Gh_A01G1103.1	Gorai.002G151700.1	0
3- 1:	Gh_A01G1104.1	Gorai.002G151800.3	0
3- 2:	Gh_A01G1106.1	Gorai.002G152300.1	0
3- 3:	Gh_A01G1108.1	Gorai.002G152600.1	0
3- 4:	Gh_A01G1110.1	Gorai.002G152700.1	9e-37
3- 5:	Gh_A01G1112.1	Gorai.002G152900.1	4e-37
3- 6:	Gh_A01G1113.1	Gorai.002G153000.1	6e-27
3- 7:	Gh_A01G1115.1	Gorai.002G153100.1	2e-34
3- 8:	Gh_A01G1116.1	Gorai.002G153200.1	0
3- 9:	Gh_A01G1117.1	Gorai.002G153300.1	0
3- 10:	Gh_A01G1118.1	Gorai.002G153400.1	2e-41
3- 11:	Gh_A01G1119.1	Gorai.002G153600.1	0
3- 12:	Gh_A01G1120.1	Gorai.002G153700.1	1e-123
3- 13:	Gh_A01G1122.1	Gorai.002G153800.1	0
3- 14:	Gh_A01G1123.1	Gorai.002G153900.1	0
3- 15:	Gh_A01G1125.1	Gorai.002G154300.1	6e-153
3- 16:	Gh_A01G1126.1	Gorai.002G154400.1	5e-41
3- 17:	Gh_A01G1128.1	Gorai.002G154600.1	0
3- 18:	Gh_A01G1129.1	Gorai.002G154700.1	1e-52
3- 19:	Gh_A01G1134.1	Gorai.002G155600.1	0
3- 20:	Gh_A01G1141.1	Gorai.002G158200.1	0
3- 21:	Gh_A01G1143.1	Gorai.002G158300.1	2e-108
3- 22:	Gh_A01G1144.1	Gorai.002G158500.1	9e-48
3- 23:	Gh_A01G1145.1	Gorai.002G158600.1	0
3- 24:	Gh_A01G1146.1	Gorai.002G158700.1	0
3- 25:	Gh_A01G1147.1	Gorai.002G158800.1	4e-179
3- 26:	Gh_A01G1148.1	Gorai.002G158900.1	0
3- 27:	Gh_A01G1149.1	Gorai.002G159000.1	7e-66
3- 28:	Gh_A01G1150.1	Gorai.002G159100.1	0
3- 29:	Gh_A01G1151.1	Gorai.002G159400.1	4e-129
3- 30:	Gh_A01G1152.1	Gorai.002G159500.1	9e-44
3- 31:	Gh_A01G1153.1	Gorai.002G159600.1	0
3- 32:	Gh_A01G1157.1	Gorai.002G159700.1	0
3- 33:	Gh_A01G1158.1	Gorai.002G159900.1	0
3- 34:	Gh_A01G1159.1	Gorai.002G160000.1	0
3- 35:	Gh_A01G1160.1	Gorai.002G160300.1	0
3- 36:	Gh_A01G1161.1	Gorai.002G162600.1	0
3- 37:	Gh_A01G1162.1	Gorai.002G163100.1	0
3- 38:	Gh_A01G1163.1	Gorai.002G163200.1	0
3- 39:	Gh_A01G1165.1	Gorai.002G163500.1	0
3- 40:	Gh_A01G1166.1	Gorai.002G163600.1	0
3- 41:	Gh_A01G1167.1	Gorai.002G163700.1	5e-159
3- 42:	Gh_A01G1168.1	Gorai.002G164200.1	0
3- 43:	Gh_A01G1169.1	Gorai.002G164300.1	0
3- 44:	Gh_A01G1170.1	Gorai.002G164400.1	0
3- 45:	Gh_A01G1171.1	Gorai.002G164600.1	0
3- 46:	Gh_A01G1172.1	Gorai.002G164700.1	0
3- 47:	Gh_A01G1178.1	Gorai.002G165000.1	8e-75
3- 48:	Gh_A01G1179.1	Gorai.002G165100.1	0
3- 49:	Gh_A01G1183.1	Gorai.002G166500.1	0
3- 50:	Gh_A01G1184.1	Gorai.002G166700.1	0
3- 51:	Gh_A01G1188.1	Gorai.002G169000.1	0
3- 52:	Gh_A01G1189.1	Gorai.002G169600.1	5e-49
3- 53:	Gh_A01G1191.1	Gorai.002G169800.3	0
3- 54:	Gh_A01G1192.1	Gorai.002G169900.1	0
3- 55:	Gh_A01G1193.1	Gorai.002G170000.1	2e-74
3- 56:	Gh_A01G1194.1	Gorai.002G170200.1	0
3- 57:	Gh_A01G1195.1	Gorai.002G170300.1	4e-43
3- 58:	Gh_A01G1197.1	Gorai.002G170400.1	0
3- 59:	Gh_A01G1198.1	Gorai.002G170500.2	0
3- 60:	Gh_A01G1199.1	Gorai.002G170600.1	0
3- 61:	Gh_A01G1213.1	Gorai.002G171700.1	0
3- 62:	Gh_A01G1214.1	Gorai.002G171800.2	0
3- 63:	Gh_A01G1215.1	Gorai.002G171900.2	0
3- 64:	Gh_A01G1216.1	Gorai.002G172000.2	0
3- 65:	Gh_A01G1217.1	Gorai.002G172300.1	0
3- 66:	Gh_A01G1219.1	Gorai.002G172400.1	2e-141
3- 67:	Gh_A01G1220.1	Gorai.002G172500.1	6e-55
3- 68:	Gh_A01G1221.1	Gorai.002G172600.1	1e-119
3- 69:	Gh_A01G1222.1	Gorai.002G173100.1	6e-110
3- 70:	Gh_A01G1223.1	Gorai.002G173200.1	2e-147
3- 71:	Gh_A01G1225.1	Gorai.002G173700.1	0
3- 72:	Gh_A01G1226.1	Gorai.002G174000.1	7e-170
3- 73:	Gh_A01G1227.1	Gorai.002G174100.1	0
3- 74:	Gh_A01G1228.1	Gorai.002G174200.1	0
3- 75:	Gh_A01G1230.1	Gorai.002G174300.1	2e-56
3- 76:	Gh_A01G1231.1	Gorai.002G174400.1	6e-93
3- 77:	Gh_A01G1234.1	Gorai.002G175400.1	2e-62
3- 78:	Gh_A01G1238.1	Gorai.002G175700.1	0
3- 79:	Gh_A01G1239.1	Gorai.002G175800.1	9e-52
3- 80:	Gh_A01G1240.1	Gorai.002G176500.2	0
3- 81:	Gh_A01G1241.1	Gorai.002G176900.1	0
3- 82:	Gh_A01G1242.1	Gorai.002G177000.1	0
3- 83:	Gh_A01G1243.1	Gorai.002G177100.1	2e-97
3- 84:	Gh_A01G1244.1	Gorai.002G177200.1	6e-30
3- 85:	Gh_A01G1245.1	Gorai.002G177300.1	0
3- 86:	Gh_A01G1246.1	Gorai.002G177400.1	9e-44
3- 87:	Gh_A01G1247.1	Gorai.002G177600.1	6e-115
3- 88:	Gh_A01G1248.1	Gorai.002G177800.1	2e-36
3- 89:	Gh_A01G1249.1	Gorai.002G178200.1	0
3- 90:	Gh_A01G1251.1	Gorai.002G178300.1	0
3- 91:	Gh_A01G1252.1	Gorai.002G178400.1	0
3- 92:	Gh_A01G1254.1	Gorai.002G179000.1	0
3- 93:	Gh_A01G1257.1	Gorai.002G179300.1	1e-61
3- 94:	Gh_A01G1258.1	Gorai.002G179700.1	0
3- 95:	Gh_A01G1259.1	Gorai.002G179800.1	7e-46
3- 96:	Gh_A01G1260.1	Gorai.002G179900.2	0
3- 97:	Gh_A01G1261.1	Gorai.002G180000.2	0
3- 98:	Gh_A01G1262.1	Gorai.002G180100.1	5e-150
3- 99:	Gh_A01G1263.1	Gorai.002G180200.1	0
3-100:	Gh_A01G1265.1	Gorai.002G180300.1	1e-179
3-101:	Gh_A01G1266.1	Gorai.002G180400.1	0
3-102:	Gh_A01G1267.1	Gorai.002G180500.1	0
3-103:	Gh_A01G1268.1	Gorai.002G180700.1	0
3-104:	Gh_A01G1269.1	Gorai.002G181000.1	3e-105
3-105:	Gh_A01G1270.1	Gorai.002G181100.1	0
3-106:	Gh_A01G1271.1	Gorai.002G181200.1	0
3-107:	Gh_A01G1272.1	Gorai.002G181300.1	0
3-108:	Gh_A01G1273.1	Gorai.002G181600.1	3e-109
3-109:	Gh_A01G1274.1	Gorai.002G181700.2	0
3-110:	Gh_A01G1275.1	Gorai.002G181800.1	1e-50
3-111:	Gh_A01G1276.1	Gorai.002G181900.2	6e-90
3-112:	Gh_A01G1277.1	Gorai.002G182000.2	3e-88
3-113:	Gh_A01G1278.1	Gorai.002G182200.1	0
3-114:	Gh_A01G1279.1	Gorai.002G182300.1	8e-40
3-115:	Gh_A01G1280.1	Gorai.002G182600.1	0
3-116:	Gh_A01G1281.1	Gorai.002G182700.4	0
3-117:	Gh_A01G1282.1	Gorai.002G182900.1	0
3-118:	Gh_A01G1283.1	Gorai.002G183100.1	2e-134
## Alignment 4: score=4.1768.0 e_value=0 N=96 A01&Chr02 plus
4- 0:	Gh_A01G0003.1	Gorai.002G000700.1	3e-47
4- 1:	Gh_A01G0004.1	Gorai.002G001000.1	2e-101
4- 2:	Gh_A01G0005.1	Gorai.002G001100.1	0
4- 3:	Gh_A01G0006.1	Gorai.002G001200.1	0
4- 4:	Gh_A01G0007.1	Gorai.002G001300.1	0
4- 5:	Gh_A01G0008.1	Gorai.002G001400.2	0
4- 6:	Gh_A01G0009.1	Gorai.002G001500.1	0
4- 7:	Gh_A01G0010.1	Gorai.002G001600.1	3e-40
4- 8:	Gh_A01G0011.1	Gorai.002G001700.1	0
4- 9:	Gh_A01G0012.1	Gorai.002G001800.1	1e-134
4- 10:	Gh_A01G0013.1	Gorai.002G001900.1	0
4- 11:	Gh_A01G0014.1	Gorai.002G002000.1	3e-160
4- 12:	Gh_A01G0015.1	Gorai.002G002100.1	0
4- 13:	Gh_A01G0016.1	Gorai.002G002200.1	0
4- 14:	Gh_A01G0017.1	Gorai.002G002300.1	0
4- 15:	Gh_A01G0018.1	Gorai.002G002400.1	1e-91
4- 16:	Gh_A01G0019.1	Gorai.002G002500.1	0
4- 17:	Gh_A01G0020.1	Gorai.002G002600.1	2e-110
4- 18:	Gh_A01G0022.1	Gorai.002G002800.1	5e-129
4- 19:	Gh_A01G0023.1	Gorai.002G002900.1	0
4- 20:	Gh_A01G0024.1	Gorai.002G003000.1	0
4- 21:	Gh_A01G0025.1	Gorai.002G003200.1	0
4- 22:	Gh_A01G0026.1	Gorai.002G003300.1	0
4- 23:	Gh_A01G0027.1	Gorai.002G003400.1	7e-162
4- 24:	Gh_A01G0028.1	Gorai.002G003500.1	3e-51
4- 25:	Gh_A01G0029.1	Gorai.002G003600.1	0
4- 26:	Gh_A01G0030.1	Gorai.002G003700.1	0
4- 27:	Gh_A01G0031.1	Gorai.002G003800.1	2e-123
4- 28:	Gh_A01G0032.1	Gorai.002G003900.1	0
4- 29:	Gh_A01G0033.1	Gorai.002G004200.1	2e-146
4- 30:	Gh_A01G0034.1	Gorai.002G004300.1	0
4- 31:	Gh_A01G0035.1	Gorai.002G004400.1	0
4- 32:	Gh_A01G0036.1	Gorai.002G004500.1	0
4- 33:	Gh_A01G0037.1	Gorai.002G004600.1	0
4- 34:	Gh_A01G0038.1	Gorai.002G004700.1	3e-149
4- 35:	Gh_A01G0039.1	Gorai.002G004800.1	0
4- 36:	Gh_A01G0040.1	Gorai.002G004900.1	0
4- 37:	Gh_A01G0041.1	Gorai.002G005000.1	3e-158
4- 38:	Gh_A01G0042.1	Gorai.002G005100.1	1e-56
4- 39:	Gh_A01G0043.1	Gorai.002G005200.1	0
4- 40:	Gh_A01G0044.1	Gorai.002G005400.1	1e-49
4- 41:	Gh_A01G0045.1	Gorai.002G005500.1	0
4- 42:	Gh_A01G0046.1	Gorai.002G005800.1	3e-52
4- 43:	Gh_A01G0047.1	Gorai.002G005900.1	0
4- 44:	Gh_A01G0048.1	Gorai.002G006000.1	0
4- 45:	Gh_A01G0049.1	Gorai.002G006100.1	0
4- 46:	Gh_A01G0050.1	Gorai.002G006200.1	0
4- 47:	Gh_A01G0051.1	Gorai.002G006300.1	0
4- 48:	Gh_A01G0053.1	Gorai.002G006400.1	3e-93
4- 49:	Gh_A01G0054.1	Gorai.002G006500.1	0
4- 50:	Gh_A01G0055.1	Gorai.002G006700.1	0
4- 51:	Gh_A01G0057.1	Gorai.002G006900.1	0
4- 52:	Gh_A01G0058.1	Gorai.002G007000.1	0
4- 53:	Gh_A01G0060.1	Gorai.002G007100.1	0
4- 54:	Gh_A01G0061.1	Gorai.002G007200.1	1e-152
4- 55:	Gh_A01G0063.1	Gorai.002G007500.1	0
4- 56:	Gh_A01G0064.1	Gorai.002G007600.1	0
4- 57:	Gh_A01G0065.1	Gorai.002G007700.1	0
4- 58:	Gh_A01G0067.1	Gorai.002G007900.1	0
4- 59:	Gh_A01G0068.1	Gorai.002G008000.1	1e-124
4- 60:	Gh_A01G0069.1	Gorai.002G008100.1	0
4- 61:	Gh_A01G0070.1	Gorai.002G008200.1	0
4- 62:	Gh_A01G0071.1	Gorai.002G008300.1	4e-168
4- 63:	Gh_A01G0072.1	Gorai.002G008400.1	2e-104
4- 64:	Gh_A01G0073.1	Gorai.002G008500.1	0
4- 65:	Gh_A01G0074.1	Gorai.002G008600.1	0
4- 66:	Gh_A01G0075.1	Gorai.002G008700.2	0
4- 67:	Gh_A01G0076.1	Gorai.002G008800.1	2e-113
4- 68:	Gh_A01G0077.1	Gorai.002G008900.1	0
4- 69:	Gh_A01G0078.1	Gorai.002G009100.1	0
4- 70:	Gh_A01G0079.1	Gorai.002G009200.1	0
4- 71:	Gh_A01G0080.1	Gorai.002G009300.1	2e-160
4- 72:	Gh_A01G0081.1	Gorai.002G009400.3	1e-96
4- 73:	Gh_A01G0082.1	Gorai.002G009500.1	0
4- 74:	Gh_A01G0083.1	Gorai.002G009600.1	0
4- 75:	Gh_A01G0084.1	Gorai.002G009700.1	0
4- 76:	Gh_A01G0085.1	Gorai.002G009800.1	3e-76
4- 77:	Gh_A01G0086.1	Gorai.002G009900.1	0
4- 78:	Gh_A01G0087.1	Gorai.002G010000.1	0
4- 79:	Gh_A01G0089.1	Gorai.002G010200.1	0
4- 80:	Gh_A01G0091.1	Gorai.002G010400.1	1e-167
4- 81:	Gh_A01G0092.1	Gorai.002G010700.1	2e-25
4- 82:	Gh_A01G0095.1	Gorai.002G010900.1	0
4- 83:	Gh_A01G0096.1	Gorai.002G011000.1	0
4- 84:	Gh_A01G0097.1	Gorai.002G011200.1	0
4- 85:	Gh_A01G0098.1	Gorai.002G011300.1	0
4- 86:	Gh_A01G0099.1	Gorai.002G011400.1	0
4- 87:	Gh_A01G0102.1	Gorai.002G011700.1	0
4- 88:	Gh_A01G0103.1	Gorai.002G011800.2	0
4- 89:	Gh_A01G0104.1	Gorai.002G011900.1	0
4- 90:	Gh_A01G0105.1	Gorai.002G012000.1	0
4- 91:	Gh_A01G0106.1	Gorai.002G012100.1	0
4- 92:	Gh_A01G0107.1	Gorai.002G012200.1	8e-89
4- 93:	Gh_A01G0108.1	Gorai.002G012300.1	0
4- 94:	Gh_A01G0110.1	Gorai.002G012500.1	0
4- 95:	Gh_A01G0115.1	Gorai.002G013100.1	3e-47
## Alignment 5: score=5.183.0 e_value=1.9e-31 N=12 A01&Chr02 plus
5- 0:	Gh_A01G1328.1	Gorai.002G183300.1	3e-157
5- 1:	Gh_A01G1331.1	Gorai.002G184100.1	0
5- 2:	Gh_A01G1333.1	Gorai.002G184300.1	0
5- 3:	Gh_A01G1334.1	Gorai.002G184400.1	0
5- 4:	Gh_A01G1335.1	Gorai.002G184500.1	5e-114
5- 5:	Gh_A01G1339.1	Gorai.002G185100.1	0
5- 6:	Gh_A01G1340.1	Gorai.002G185200.1	6e-134
5- 7:	Gh_A01G1341.1	Gorai.002G185300.1	0
5- 8:	Gh_A01G1343.1	Gorai.002G185500.1	0
5- 9:	Gh_A01G1345.1	Gorai.002G185600.1	2e-111
5- 10:	Gh_A01G1347.1	Gorai.002G185700.5	0
5- 11:	Gh_A01G1348.1	Gorai.002G185900.1	2e-72
## Alignment 6: score=3.131.0 e_value=6.1e-14 N=7 A01&Chr02 plus
6- 0:	Gh_A01G1762.1	Gorai.002G158400.1	6e-87
6- 1:	Gh_A01G1763.1	Gorai.002G158500.1	1e-43
6- 2:	Gh_A01G1770.1	Gorai.002G158800.1	2e-140
6- 3:	Gh_A01G1780.1	Gorai.002G159100.1	3e-141
6- 4:	Gh_A01G1783.1	Gorai.002G159400.1	7e-81
6- 5:	Gh_A01G1784.1	Gorai.002G159600.1	0
6- 6:	Gh_A01G1786.1	Gorai.002G159700.1	3e-124
## Alignment 7: score=1.1806.0 e_value=1.6e-140 N=37 A01&Chr02 minus
7- 0:	Gh_A01G1284.1	Gorai.002G191100.1	4e-64
7- 1:	Gh_A01G1285.1	Gorai.002G191000.1	0
7- 2:	Gh_A01G1286.1	Gorai.002G190800.1	0
7- 3:	Gh_A01G1287.1	Gorai.002G190700.1	1e-145
7- 4:	Gh_A01G1288.1	Gorai.002G190600.1	0
7- 5:	Gh_A01G1289.1	Gorai.002G190500.1	0
7- 6:	Gh_A01G1291.1	Gorai.002G190200.1	2e-33
7- 7:	Gh_A01G1292.1	Gorai.002G190100.1	0
7- 8:	Gh_A01G1294.1	Gorai.002G190000.1	1e-140
7- 9:	Gh_A01G1295.1	Gorai.002G189900.1	0
7- 10:	Gh_A01G1296.1	Gorai.002G189700.2	0
7- 11:	Gh_A01G1298.1	Gorai.002G189600.1	8e-44
7- 12:	Gh_A01G1299.1	Gorai.002G189500.1	1e-12
7- 13:	Gh_A01G1300.1	Gorai.002G189400.1	0
7- 14:	Gh_A01G1302.1	Gorai.002G188900.1	0
7- 15:	Gh_A01G1303.1	Gorai.002G188800.1	0
7- 16:	Gh_A01G1305.1	Gorai.002G188600.1	0
7- 17:	Gh_A01G1308.1	Gorai.002G188500.1	0
7- 18:	Gh_A01G1309.1	Gorai.002G188400.1	0
7- 19:	Gh_A01G1310.1	Gorai.002G188300.1	0
7- 20:	Gh_A01G1311.1	Gorai.002G187900.1	5e-113
7- 21:	Gh_A01G1312.1	Gorai.002G187800.1	0
7- 22:	Gh_A01G1313.1	Gorai.002G187700.1	0
7- 23:	Gh_A01G1314.1	Gorai.002G187500.1	0
7- 24:	Gh_A01G1315.1	Gorai.002G187400.1	0
7- 25:	Gh_A01G1316.1	Gorai.002G187200.1	0
7- 26:	Gh_A01G1317.1	Gorai.002G187000.1	0
7- 27:	Gh_A01G1318.1	Gorai.002G186900.1	0
7- 28:	Gh_A01G1320.1	Gorai.002G186800.1	2e-105
7- 29:	Gh_A01G1321.1	Gorai.002G186600.1	0
7- 30:	Gh_A01G1322.1	Gorai.002G186500.1	0
7- 31:	Gh_A01G1323.1	Gorai.002G186400.1	0
7- 32:	Gh_A01G1324.1	Gorai.002G186200.1	0
7- 33:	Gh_A01G1325.1	Gorai.002G186100.1	0
7- 34:	Gh_A01G1326.1	Gorai.002G186000.1	0
7- 35:	Gh_A01G1339.1	Gorai.002G185100.1	0
7- 36:	Gh_A01G1350.1	Gorai.002G184000.1	0
## Alignment 8: score=3.147.0 e_value=1.6e-15 N=7 A01&Chr02 minus
8- 0:	Gh_A01G1204.1	Gorai.002G167500.1	0
8- 1:	Gh_A01G1205.1	Gorai.002G167400.1	9e-166
8- 2:	Gh_A01G1207.1	Gorai.002G167300.1	0
8- 3:	Gh_A01G1208.1	Gorai.002G167200.1	0
8- 4:	Gh_A01G1209.1	Gorai.002G167000.1	0
8- 5:	Gh_A01G1211.1	Gorai.002G166900.1	3e-60
8- 6:	Gh_A01G1212.1	Gorai.002G166800.1	0
## Alignment 9: score=2.198.0 e_value=2.4e-09 N=6 A01&Chr02 minus
9- 0:	Gh_A01G1096.1	Gorai.002G143500.2	2e-78
9- 1:	Gh_A01G1097.1	Gorai.002G143400.1	9e-122
9- 2:	Gh_A01G1098.1	Gorai.002G143300.1	0
9- 3:	Gh_A01G1099.1	Gorai.002G143200.1	0
9- 4:	Gh_A01G1100.1	Gorai.002G143000.1	0
9- 5:	Gh_A01G1102.1	Gorai.002G142800.1	0
## Alignment 10: score=.1296.0 e_value=6e-11 N=6 A01&Chr02 minus
10- 0:	Gh_A01G1130.1	Gorai.002G155800.1	0
10- 1:	Gh_A01G1133.1	Gorai.002G155700.1	0
10- 2:	Gh_A01G1135.1	Gorai.002G155500.1	0
10- 3:	Gh_A01G1136.1	Gorai.002G155400.1	0
10- 4:	Gh_A01G1137.1	Gorai.002G155200.1	0
10- 5:	Gh_A01G1138.1	Gorai.002G155100.1	1e-172
## Alignment 11: score=.12024.0 e_value=1.2e-163 N=44 A01&Chr05 plus
11- 0:	Gh_A01G1352.1	Gorai.005G252000.1	0
11- 1:	Gh_A01G1370.1	Gorai.005G253200.1	3e-40
11- 2:	Gh_A01G1374.1	Gorai.005G253300.1	0
11- 3:	Gh_A01G1377.1	Gorai.005G253500.1	4e-180
11- 4:	Gh_A01G1379.1	Gorai.005G253600.1	0
11- 5:	Gh_A01G1384.1	Gorai.005G253800.1	9e-97
11- 6:	Gh_A01G1388.1	Gorai.005G254100.1	2e-178
11- 7:	Gh_A01G1398.1	Gorai.005G254200.1	5e-170
11- 8:	Gh_A01G1400.1	Gorai.005G254300.1	3e-86
11- 9:	Gh_A01G1406.1	Gorai.005G254400.1	0
11- 10:	Gh_A01G1419.1	Gorai.005G255100.1	0
11- 11:	Gh_A01G1421.1	Gorai.005G255400.1	4e-45
11- 12:	Gh_A01G1428.1	Gorai.005G255700.1	5e-118
11- 13:	Gh_A01G1431.1	Gorai.005G255800.1	0
11- 14:	Gh_A01G1432.1	Gorai.005G255900.1	3e-26
11- 15:	Gh_A01G1435.1	Gorai.005G256100.1	5e-178
11- 16:	Gh_A01G1436.1	Gorai.005G256200.1	0
11- 17:	Gh_A01G1437.1	Gorai.005G256800.1	3e-72
11- 18:	Gh_A01G1439.1	Gorai.005G257500.1	1e-159
11- 19:	Gh_A01G1443.1	Gorai.005G257900.1	7e-119
11- 20:	Gh_A01G1455.1	Gorai.005G258200.1	0
11- 21:	Gh_A01G1456.1	Gorai.005G258400.1	0
11- 22:	Gh_A01G1459.1	Gorai.005G258600.1	0
11- 23:	Gh_A01G1463.1	Gorai.005G258700.1	0
11- 24:	Gh_A01G1466.1	Gorai.005G258900.3	2e-133
11- 25:	Gh_A01G1467.1	Gorai.005G259000.1	4e-115
11- 26:	Gh_A01G1468.1	Gorai.005G259100.1	0
11- 27:	Gh_A01G1473.1	Gorai.005G259600.1	0
11- 28:	Gh_A01G1479.1	Gorai.005G260100.1	0
11- 29:	Gh_A01G1481.1	Gorai.005G260200.1	0
11- 30:	Gh_A01G1484.1	Gorai.005G260300.1	5e-115
11- 31:	Gh_A01G1489.1	Gorai.005G260400.1	0
11- 32:	Gh_A01G1494.1	Gorai.005G260500.1	0
11- 33:	Gh_A01G1506.1	Gorai.005G262200.1	0
11- 34:	Gh_A01G1509.1	Gorai.005G262600.1	1e-20
11- 35:	Gh_A01G1510.1	Gorai.005G262700.1	0
11- 36:	Gh_A01G1519.1	Gorai.005G263000.1	0
11- 37:	Gh_A01G1520.1	Gorai.005G263100.1	2e-75
11- 38:	Gh_A01G1529.1	Gorai.005G263700.1	1e-17
11- 39:	Gh_A01G1531.1	Gorai.005G264100.1	7e-56
11- 40:	Gh_A01G1535.1	Gorai.005G264400.1	0
11- 41:	Gh_A01G1536.1	Gorai.005G264500.1	7e-43
11- 42:	Gh_A01G1549.1	Gorai.005G265400.1	0
11- 43:	Gh_A01G1551.1	Gorai.005G265600.2	2e-78
## Alignment 12: score=.11066.0 e_value=3.7e-85 N=24 A01&Chr05 plus
12- 0:	Gh_A01G1184.1	Gorai.005G153600.1	5e-80
12- 1:	Gh_A01G1185.1	Gorai.005G154100.1	2e-142
12- 2:	Gh_A01G1186.1	Gorai.005G154200.2	3e-156
12- 3:	Gh_A01G1200.1	Gorai.005G154500.1	2e-132
12- 4:	Gh_A01G1220.1	Gorai.005G156500.1	2e-43
12- 5:	Gh_A01G1227.1	Gorai.005G159100.1	0
12- 6:	Gh_A01G1244.1	Gorai.005G159600.1	5e-16
12- 7:	Gh_A01G1253.1	Gorai.005G160500.1	1e-26
12- 8:	Gh_A01G1254.1	Gorai.005G161800.1	0
12- 9:	Gh_A01G1257.1	Gorai.005G162200.1	4e-33
12- 10:	Gh_A01G1261.1	Gorai.005G162400.1	0
12- 11:	Gh_A01G1262.1	Gorai.005G162500.1	7e-106
12- 12:	Gh_A01G1265.1	Gorai.005G162600.1	4e-98
12- 13:	Gh_A01G1267.1	Gorai.005G162900.1	0
12- 14:	Gh_A01G1269.1	Gorai.005G163000.1	4e-48
12- 15:	Gh_A01G1270.1	Gorai.005G163200.1	1e-174
12- 16:	Gh_A01G1271.1	Gorai.005G163500.1	2e-132
12- 17:	Gh_A01G1273.1	Gorai.005G164300.1	1e-72
12- 18:	Gh_A01G1276.1	Gorai.005G165100.1	8e-47
12- 19:	Gh_A01G1277.1	Gorai.005G165500.1	6e-86
12- 20:	Gh_A01G1278.1	Gorai.005G165600.1	0
12- 21:	Gh_A01G1279.1	Gorai.005G165800.1	4e-35
12- 22:	Gh_A01G1280.1	Gorai.005G165900.1	0
12- 23:	Gh_A01G1281.1	Gorai.005G166500.2	0
## Alignment 13: score=.1509.0 e_value=1.1e-27 N=12 A01&Chr05 plus
13- 0:	Gh_A01G1287.1	Gorai.005G172500.1	6e-144
13- 1:	Gh_A01G1291.1	Gorai.005G173500.1	1e-165
13- 2:	Gh_A01G1292.1	Gorai.005G173600.1	0
13- 3:	Gh_A01G1295.1	Gorai.005G174600.1	0
13- 4:	Gh_A01G1303.1	Gorai.005G175100.1	0
13- 5:	Gh_A01G1309.1	Gorai.005G176500.1	0
13- 6:	Gh_A01G1313.1	Gorai.005G177600.1	0
13- 7:	Gh_A01G1314.1	Gorai.005G177900.1	3e-157
13- 8:	Gh_A01G1320.1	Gorai.005G178700.1	4e-70
13- 9:	Gh_A01G1323.1	Gorai.005G180300.1	0
13- 10:	Gh_A01G1326.1	Gorai.005G180700.1	1e-138
13- 11:	Gh_A01G1343.1	Gorai.005G181300.1	0
## Alignment 14: score=.1577.0 e_value=8.7e-32 N=13 A01&Chr05 minus
14- 0:	Gh_A01G0120.1	Gorai.005G202000.1	1e-117
14- 1:	Gh_A01G0121.1	Gorai.005G201300.1	8e-179
14- 2:	Gh_A01G0122.1	Gorai.005G201000.1	3e-69
14- 3:	Gh_A01G0130.1	Gorai.005G200500.1	2e-62
14- 4:	Gh_A01G0133.1	Gorai.005G200300.1	0
14- 5:	Gh_A01G0143.1	Gorai.005G197900.1	0
14- 6:	Gh_A01G0152.1	Gorai.005G196700.1	0
14- 7:	Gh_A01G0153.1	Gorai.005G196200.1	8e-83
14- 8:	Gh_A01G0154.1	Gorai.005G196000.1	8e-135
14- 9:	Gh_A01G0156.1	Gorai.005G195900.2	4e-75
14- 10:	Gh_A01G0157.1	Gorai.005G195800.1	2e-149
14- 11:	Gh_A01G0160.1	Gorai.005G195100.1	3e-142
14- 12:	Gh_A01G0161.1	Gorai.005G194000.1	0
## Alignment 15: score=.1420.0 e_value=9.6e-22 N=10 A01&Chr05 minus
15- 0:	Gh_A01G0054.1	Gorai.005G240900.1	0
15- 1:	Gh_A01G0057.1	Gorai.005G239800.1	0
15- 2:	Gh_A01G0063.1	Gorai.005G238800.1	0
15- 3:	Gh_A01G0064.1	Gorai.005G238600.3	2e-102
15- 4:	Gh_A01G0067.1	Gorai.005G238300.1	0
15- 5:	Gh_A01G0068.1	Gorai.005G238200.1	5e-41
15- 6:	Gh_A01G0069.1	Gorai.005G238100.1	0
15- 7:	Gh_A01G0076.1	Gorai.005G235700.1	1e-78
15- 8:	Gh_A01G0084.1	Gorai.005G234100.1	5e-153
15- 9:	Gh_A01G0089.1	Gorai.005G232000.1	0
## Alignment 16: score=.1409.0 e_value=3.3e-19 N=9 A01&Chr05 minus
16- 0:	Gh_A01G0822.1	Gorai.005G114900.1	0
16- 1:	Gh_A01G0825.1	Gorai.005G114700.1	5e-88
16- 2:	Gh_A01G0829.1	Gorai.005G114600.1	0
16- 3:	Gh_A01G0838.1	Gorai.005G114500.1	7e-66
16- 4:	Gh_A01G0847.1	Gorai.005G114100.1	0
16- 5:	Gh_A01G0849.1	Gorai.005G113900.1	9e-94
16- 6:	Gh_A01G0850.1	Gorai.005G113700.1	1e-158
16- 7:	Gh_A01G0858.1	Gorai.005G113300.1	0
16- 8:	Gh_A01G0870.1	Gorai.005G113000.1	0
## Alignment 17: score=.1298.0 e_value=3.4e-11 N=7 A01&Chr05 minus
17- 0:	Gh_A01G1572.1	Gorai.005G093200.1	0
17- 1:	Gh_A01G1578.1	Gorai.005G092400.1	0
17- 2:	Gh_A01G1586.1	Gorai.005G091600.1	0
17- 3:	Gh_A01G1587.1	Gorai.005G090500.1	8e-72
17- 4:	Gh_A01G1590.1	Gorai.005G090300.1	0
17- 5:	Gh_A01G1596.1	Gorai.005G089800.1	2e-86
17- 6:	Gh_A01G1608.1	Gorai.005G087600.1	6e-123
## Alignment 18: score=.12205.0 e_value=1.1e-176 N=47 A01&Chr06 plus
18- 0:	Gh_A01G1697.1	Gorai.006G146500.1	0
18- 1:	Gh_A01G1698.1	Gorai.006G146900.1	0
18- 2:	Gh_A01G1701.1	Gorai.006G147000.1	0
18- 3:	Gh_A01G1702.1	Gorai.006G147300.1	5e-51
18- 4:	Gh_A01G1706.1	Gorai.006G147800.1	4e-99
18- 5:	Gh_A01G1707.1	Gorai.006G148000.1	0
18- 6:	Gh_A01G1710.1	Gorai.006G148400.1	1e-56
18- 7:	Gh_A01G1713.1	Gorai.006G148800.1	6e-109
18- 8:	Gh_A01G1714.1	Gorai.006G148900.1	0
18- 9:	Gh_A01G1715.1	Gorai.006G149100.1	0
18- 10:	Gh_A01G1718.1	Gorai.006G149400.1	7e-163
18- 11:	Gh_A01G1719.1	Gorai.006G149500.1	0
18- 12:	Gh_A01G1725.1	Gorai.006G150100.1	2e-114
18- 13:	Gh_A01G1726.1	Gorai.006G150200.1	6e-103
18- 14:	Gh_A01G1727.1	Gorai.006G150600.1	0
18- 15:	Gh_A01G1728.1	Gorai.006G150700.1	2e-141
18- 16:	Gh_A01G1730.1	Gorai.006G150800.2	2e-78
18- 17:	Gh_A01G1731.1	Gorai.006G150900.1	7e-87
18- 18:	Gh_A01G1733.1	Gorai.006G151000.1	1e-31
18- 19:	Gh_A01G1734.1	Gorai.006G151100.1	3e-53
18- 20:	Gh_A01G1736.1	Gorai.006G151500.1	5e-149
18- 21:	Gh_A01G1742.1	Gorai.006G151600.1	1e-103
18- 22:	Gh_A01G1745.1	Gorai.006G152400.1	3e-114
18- 23:	Gh_A01G1746.1	Gorai.006G152600.1	0
18- 24:	Gh_A01G1752.1	Gorai.006G153900.1	0
18- 25:	Gh_A01G1753.1	Gorai.006G154400.1	1e-53
18- 26:	Gh_A01G1754.1	Gorai.006G154600.1	0
18- 27:	Gh_A01G1759.1	Gorai.006G155000.1	2e-127
18- 28:	Gh_A01G1763.1	Gorai.006G155200.1	9e-44
18- 29:	Gh_A01G1767.1	Gorai.006G155300.1	0
18- 30:	Gh_A01G1768.1	Gorai.006G155600.1	0
18- 31:	Gh_A01G1773.1	Gorai.006G156200.1	5e-80
18- 32:	Gh_A01G1776.1	Gorai.006G156700.1	8e-36
18- 33:	Gh_A01G1777.1	Gorai.006G156800.1	0
18- 34:	Gh_A01G1779.1	Gorai.006G157400.1	5e-92
18- 35:	Gh_A01G1780.1	Gorai.006G157500.1	0
18- 36:	Gh_A01G1792.1	Gorai.006G158500.2	0
18- 37:	Gh_A01G1798.1	Gorai.006G158900.2	0
18- 38:	Gh_A01G1800.1	Gorai.006G159000.2	0
18- 39:	Gh_A01G1801.1	Gorai.006G159300.1	2e-16
18- 40:	Gh_A01G1803.1	Gorai.006G159400.1	6e-42
18- 41:	Gh_A01G1805.1	Gorai.006G159600.1	0
18- 42:	Gh_A01G1819.1	Gorai.006G161200.1	7e-71
18- 43:	Gh_A01G1824.1	Gorai.006G161400.1	0
18- 44:	Gh_A01G1825.1	Gorai.006G161800.1	0
18- 45:	Gh_A01G1829.1	Gorai.006G163000.1	0
18- 46:	Gh_A01G1831.1	Gorai.006G163100.1	0
## Alignment 19: score=.1721.0 e_value=4.5e-46 N=16 A01&Chr06 plus
19- 0:	Gh_A01G1925.1	Gorai.006G178300.1	0
19- 1:	Gh_A01G1928.1	Gorai.006G179500.1	0
19- 2:	Gh_A01G1949.1	Gorai.006G180900.1	3e-139
19- 3:	Gh_A01G1951.1	Gorai.006G181000.1	5e-40
19- 4:	Gh_A01G1955.1	Gorai.006G181400.1	0
19- 5:	Gh_A01G1964.1	Gorai.006G182900.1	0
19- 6:	Gh_A01G1977.1	Gorai.006G184100.1	0
19- 7:	Gh_A01G1980.1	Gorai.006G184200.1	5e-63
19- 8:	Gh_A01G1988.1	Gorai.006G184600.1	0
19- 9:	Gh_A01G1989.1	Gorai.006G184900.1	1e-85
19- 10:	Gh_A01G1990.1	Gorai.006G185000.1	1e-105
19- 11:	Gh_A01G1993.1	Gorai.006G185200.1	4e-165
19- 12:	Gh_A01G1994.1	Gorai.006G185300.1	2e-108
19- 13:	Gh_A01G1995.1	Gorai.006G185500.1	4e-39
19- 14:	Gh_A01G1996.1	Gorai.006G185800.1	0
19- 15:	Gh_A01G1999.1	Gorai.006G186000.1	0
## Alignment 20: score=.1359.0 e_value=1.6e-15 N=8 A01&Chr06 plus
20- 0:	Gh_A01G1893.1	Gorai.006G169200.1	2e-32
20- 1:	Gh_A01G1894.1	Gorai.006G169500.1	0
20- 2:	Gh_A01G1907.1	Gorai.006G171800.1	0
20- 3:	Gh_A01G1910.1	Gorai.006G172400.1	9e-175
20- 4:	Gh_A01G1911.1	Gorai.006G172600.1	0
20- 5:	Gh_A01G1912.1	Gorai.006G172700.3	0
20- 6:	Gh_A01G1916.1	Gorai.006G173200.1	3e-14
20- 7:	Gh_A01G1923.1	Gorai.006G174000.1	0
## Alignment 21: score=.1270.0 e_value=3.8e-08 N=6 A01&Chr06 plus
21- 0:	Gh_A01G0193.1	Gorai.006G074700.1	0
21- 1:	Gh_A01G0204.1	Gorai.006G075900.1	0
21- 2:	Gh_A01G0210.1	Gorai.006G076400.2	0
21- 3:	Gh_A01G0215.1	Gorai.006G077000.1	0
21- 4:	Gh_A01G0216.1	Gorai.006G077100.1	1e-97
21- 5:	Gh_A01G0222.1	Gorai.006G078100.1	2e-18
## Alignment 22: score=.1266.0 e_value=1.5e-11 N=6 A01&Chr06 plus
22- 0:	Gh_A01G1076.1	Gorai.006G135900.1	0
22- 1:	Gh_A01G1077.1	Gorai.006G136100.1	0
22- 2:	Gh_A01G1087.1	Gorai.006G137500.1	2e-27
22- 3:	Gh_A01G1107.1	Gorai.006G138600.1	8e-163
22- 4:	Gh_A01G1108.1	Gorai.006G138700.1	9e-162
22- 5:	Gh_A01G1110.1	Gorai.006G138800.1	2e-17
## Alignment 23: score=.1730.0 e_value=4.2e-43 N=16 A01&Chr06 minus
23- 0:	Gh_A01G1616.1	Gorai.006G143600.1	1e-138
23- 1:	Gh_A01G1620.1	Gorai.006G143200.1	0
23- 2:	Gh_A01G1623.1	Gorai.006G142700.1	1e-44
23- 3:	Gh_A01G1626.1	Gorai.006G142500.1	1e-16
23- 4:	Gh_A01G1633.1	Gorai.006G142100.1	3e-90
23- 5:	Gh_A01G1654.1	Gorai.006G141400.1	0
23- 6:	Gh_A01G1655.1	Gorai.006G141000.1	0
23- 7:	Gh_A01G1658.1	Gorai.006G140700.1	0
23- 8:	Gh_A01G1660.1	Gorai.006G140400.1	0
23- 9:	Gh_A01G1661.1	Gorai.006G140200.1	1e-132
23- 10:	Gh_A01G1663.1	Gorai.006G139800.1	3e-31
23- 11:	Gh_A01G1664.1	Gorai.006G139100.1	8e-93
23- 12:	Gh_A01G1666.1	Gorai.006G139000.1	0
23- 13:	Gh_A01G1672.1	Gorai.006G138600.1	0
23- 14:	Gh_A01G1676.1	Gorai.006G137400.1	3e-142
23- 15:	Gh_A01G1678.1	Gorai.006G137200.2	1e-22
## Alignment 24: score=.1316.0 e_value=3.7e-14 N=7 A01&Chr06 minus
24- 0:	Gh_A01G1118.1	Gorai.006G147700.2	0
24- 1:	Gh_A01G1119.1	Gorai.006G147600.1	0
24- 2:	Gh_A01G1123.1	Gorai.006G147000.1	0
24- 3:	Gh_A01G1125.1	Gorai.006G146000.1	3e-116
24- 4:	Gh_A01G1126.1	Gorai.006G145900.2	2e-41
24- 5:	Gh_A01G1128.1	Gorai.006G145500.1	5e-168
24- 6:	Gh_A01G1135.1	Gorai.006G143700.1	0
## Alignment 25: score=.1432.0 e_value=3e-21 N=10 A01&Chr07 plus
25- 0:	Gh_A01G1707.1	Gorai.007G363300.1	0
25- 1:	Gh_A01G1710.1	Gorai.007G363800.1	4e-125
25- 2:	Gh_A01G1717.1	Gorai.007G364000.1	0
25- 3:	Gh_A01G1725.1	Gorai.007G365600.1	3e-102
25- 4:	Gh_A01G1730.1	Gorai.007G366700.1	3e-76
25- 5:	Gh_A01G1732.1	Gorai.007G366800.1	5e-57
25- 6:	Gh_A01G1733.1	Gorai.007G367000.1	4e-103
25- 7:	Gh_A01G1742.1	Gorai.007G367500.1	2e-125
25- 8:	Gh_A01G1748.1	Gorai.007G367900.1	0
25- 9:	Gh_A01G1767.1	Gorai.007G368400.1	0
## Alignment 26: score=.1379.0 e_value=8.3e-17 N=9 A01&Chr07 plus
26- 0:	Gh_A01G1791.1	Gorai.007G371300.1	2e-93
26- 1:	Gh_A01G1803.1	Gorai.007G371600.1	7e-41
26- 2:	Gh_A01G1820.1	Gorai.007G372700.1	2e-160
26- 3:	Gh_A01G1824.1	Gorai.007G372900.1	0
26- 4:	Gh_A01G1837.1	Gorai.007G373500.1	0
26- 5:	Gh_A01G1854.1	Gorai.007G374200.1	2e-52
26- 6:	Gh_A01G1862.1	Gorai.007G374500.1	1e-50
26- 7:	Gh_A01G1864.1	Gorai.007G374600.1	1e-93
26- 8:	Gh_A01G1870.1	Gorai.007G375000.1	0
## Alignment 27: score=.1507.0 e_value=1.7e-32 N=13 A01&Chr07 minus
27- 0:	Gh_A01G0363.1	Gorai.007G329100.1	6e-107
27- 1:	Gh_A01G0383.1	Gorai.007G327700.1	9e-164
27- 2:	Gh_A01G0385.1	Gorai.007G326900.1	0
27- 3:	Gh_A01G0391.1	Gorai.007G326600.1	4e-111
27- 4:	Gh_A01G0417.1	Gorai.007G325800.1	0
27- 5:	Gh_A01G0419.1	Gorai.007G325700.1	3e-128
27- 6:	Gh_A01G0431.1	Gorai.007G325500.1	4e-87
27- 7:	Gh_A01G0440.1	Gorai.007G323900.1	0
27- 8:	Gh_A01G0466.1	Gorai.007G322500.1	0
27- 9:	Gh_A01G0467.1	Gorai.007G322400.1	4e-174
27- 10:	Gh_A01G0475.1	Gorai.007G322300.1	0
27- 11:	Gh_A01G0482.1	Gorai.007G321200.1	0
27- 12:	Gh_A01G0499.1	Gorai.007G319300.1	0
## Alignment 28: score=.1468.0 e_value=1.1e-27 N=11 A01&Chr07 minus
28- 0:	Gh_A01G0535.1	Gorai.007G317800.1	0
28- 1:	Gh_A01G0542.1	Gorai.007G317700.1	0
28- 2:	Gh_A01G0549.1	Gorai.007G317500.1	5e-84
28- 3:	Gh_A01G0566.1	Gorai.007G315200.1	8e-23
28- 4:	Gh_A01G0569.1	Gorai.007G314600.1	0
28- 5:	Gh_A01G0577.1	Gorai.007G314400.2	1e-74
28- 6:	Gh_A01G0580.1	Gorai.007G314200.3	3e-80
28- 7:	Gh_A01G0594.1	Gorai.007G313700.1	0
28- 8:	Gh_A01G0597.1	Gorai.007G313600.2	1e-64
28- 9:	Gh_A01G0607.1	Gorai.007G313500.1	0
28- 10:	Gh_A01G0618.1	Gorai.007G313300.1	0
## Alignment 29: score=.1436.0 e_value=4.2e-25 N=10 A01&Chr07 minus
29- 0:	Gh_A01G0650.1	Gorai.007G312200.1	5e-97
29- 1:	Gh_A01G0652.1	Gorai.007G312100.1	0
29- 2:	Gh_A01G0654.1	Gorai.007G312000.1	2e-145
29- 3:	Gh_A01G0666.1	Gorai.007G311700.2	0
29- 4:	Gh_A01G0672.1	Gorai.007G311600.1	3e-61
29- 5:	Gh_A01G0675.1	Gorai.007G311400.1	2e-16
29- 6:	Gh_A01G0676.1	Gorai.007G311300.1	8e-75
29- 7:	Gh_A01G0689.1	Gorai.007G310900.1	0
29- 8:	Gh_A01G0701.1	Gorai.007G310400.1	2e-112
29- 9:	Gh_A01G0723.1	Gorai.007G310200.1	2e-40
## Alignment 30: score=.1280.0 e_value=3.8e-10 N=6 A01&Chr07 minus
30- 0:	Gh_A01G1899.1	Gorai.007G377200.1	0
30- 1:	Gh_A01G1903.1	Gorai.007G376900.1	0
30- 2:	Gh_A01G1904.1	Gorai.007G376700.1	7e-176
30- 3:	Gh_A01G1905.1	Gorai.007G376600.1	0
30- 4:	Gh_A01G1909.1	Gorai.007G376500.1	0
30- 5:	Gh_A01G1923.1	Gorai.007G375600.2	0
## Alignment 31: score=.1271.0 e_value=1.3e-09 N=6 A01&Chr07 minus
31- 0:	Gh_A01G0304.1	Gorai.007G332300.1	0
31- 1:	Gh_A01G0311.1	Gorai.007G332000.1	0
31- 2:	Gh_A01G0319.1	Gorai.007G331800.1	5e-26
31- 3:	Gh_A01G0320.1	Gorai.007G331700.1	1e-151
31- 4:	Gh_A01G0325.1	Gorai.007G331200.1	1e-174
31- 5:	Gh_A01G0328.1	Gorai.007G329900.1	9e-46
## Alignment 32: score=.11191.0 e_value=8.4e-88 N=26 A01&Chr08 plus
32- 0:	Gh_A01G1351.1	Gorai.008G033000.1	1e-72
32- 1:	Gh_A01G1352.1	Gorai.008G033400.1	0
32- 2:	Gh_A01G1354.1	Gorai.008G033700.1	4e-62
32- 3:	Gh_A01G1361.1	Gorai.008G034100.1	1e-124
32- 4:	Gh_A01G1376.1	Gorai.008G035200.1	2e-143
32- 5:	Gh_A01G1384.1	Gorai.008G035300.1	1e-100
32- 6:	Gh_A01G1387.1	Gorai.008G035700.1	7e-147
32- 7:	Gh_A01G1392.1	Gorai.008G036100.1	2e-144
32- 8:	Gh_A01G1397.1	Gorai.008G036300.2	0
32- 9:	Gh_A01G1409.1	Gorai.008G037000.1	0
32- 10:	Gh_A01G1412.1	Gorai.008G037200.1	0
32- 11:	Gh_A01G1414.1	Gorai.008G037300.1	3e-179
32- 12:	Gh_A01G1415.1	Gorai.008G037500.2	0
32- 13:	Gh_A01G1422.1	Gorai.008G037600.1	0
32- 14:	Gh_A01G1423.1	Gorai.008G037700.1	0
32- 15:	Gh_A01G1432.1	Gorai.008G038300.1	4e-36
32- 16:	Gh_A01G1433.1	Gorai.008G038500.1	8e-159
32- 17:	Gh_A01G1434.1	Gorai.008G038600.1	0
32- 18:	Gh_A01G1454.1	Gorai.008G040100.2	0
32- 19:	Gh_A01G1455.1	Gorai.008G040200.1	0
32- 20:	Gh_A01G1457.1	Gorai.008G040500.1	2e-173
32- 21:	Gh_A01G1459.1	Gorai.008G040600.1	0
32- 22:	Gh_A01G1461.1	Gorai.008G040800.1	0
32- 23:	Gh_A01G1468.1	Gorai.008G041100.1	0
32- 24:	Gh_A01G1474.1	Gorai.008G041300.1	2e-170
32- 25:	Gh_A01G1477.1	Gorai.008G041400.1	1e-161
## Alignment 33: score=.1262.0 e_value=3.5e-10 N=6 A01&Chr08 plus
33- 0:	Gh_A01G0117.1	Gorai.008G153300.1	5e-140
33- 1:	Gh_A01G0119.1	Gorai.008G153600.1	3e-122
33- 2:	Gh_A01G0139.1	Gorai.008G155000.1	0
33- 3:	Gh_A01G0141.1	Gorai.008G155500.1	0
33- 4:	Gh_A01G0155.1	Gorai.008G156400.1	1e-34
33- 5:	Gh_A01G0156.1	Gorai.008G156500.1	4e-79
## Alignment 34: score=.1678.0 e_value=1.3e-44 N=15 A01&Chr08 minus
34- 0:	Gh_A01G1193.1	Gorai.008G169400.1	6e-61
[truncated: 80,750 more rows]
