# Supplementary material for: Genome-Wide Identification and Classification of Arabinogalactan Proteins Gene Family in Gossypium Species and GhAGP50 Increases Numbers of Epidermal Hairs in Arabidopsis
Source: Int J Mol Sci. 2025 Apr 27;26(9):4159. doi: 10.3390/ijms26094159 (PMC12071561; doi:10.3390/ijms26094159)
Supplement: Supplementary file 1 [file ijms-26-04159-s001.zip › Supplymentaty Table/Table S12.xlsx]

## Sheet: G. arboreum
Table S12. The genetype of GaAGP proteins
Dispersed	WGD or Segmental
Ga11G1858.1	Ga03G2414.1
Ga07G1950.1	Ga13G0439.1
Ga09G1512.1	Ga01G0969.1
Ga10G0673.1	Ga07G2186.1
Ga13G0034.1	Ga11G2461.1
Ga06G0712.1	Ga13G2694.1
Ga10G2241.1	Ga01G1741.1
Ga11G1758.1	Ga05G0241.1
	Ga06G0636.1
	Ga07G1539.1
	Ga08G2832.1
	Ga08G1323.1
	Ga11G3063.1
	Ga11G3888.1
	Ga12G0453.1
	Ga12G1815.1

## Sheet: G. hirsutum
Table S12. The genetype of GhAGP proteins
Dispersed	WGD or Segmental
Gh_A10G0611.1	Gh_A11G1081.1
Gh_A11G1903.1	Gh_D01G1119.1
	Gh_D10G1652.1
	Gh_D11G1232.1
	Gh_D08G0760.1
	Gh_D06G0286.1
	Gh_A01G0714.1
	Gh_A06G0965.1
	Gh_A06G1237.1
	Gh_A07G1742.1
	Gh_A07G1070.1
	Gh_A07G1710.1
	Gh_A07G0788.1
	Gh_A08G0457.1
	Gh_A09G0998.1
	Gh_A09G1247.1
	Gh_A10G0453.1
	Gh_A10G1754.1
	Gh_A11G1380.1
	Gh_A12G0933.1
	Gh_A12G1287.1
	Gh_A13G1919.1
	Gh_A13G0018.1
	Gh_D01G0733.1
	Gh_D07G0966.1
	Gh_D07G1945.1
	Gh_D07G1912.1
	Gh_D07G1687.1
	Gh_D07G0850.1
	Gh_D07G1165.1
	Gh_D03G1208.1
	Gh_D13G1391.1
	Gh_D13G2307.1
	Gh_D13G0034.1
	Gh_D10G0470.1
	Gh_D10G2027.1
	Gh_D11G0869.1
	Gh_D11G3281.1
	Gh_D09G1018.1
	Gh_D09G1248.1
	Gh_D08G0544.1
	Gh_D06G1556.1
	Gh_D06G1531.1
	Gh_D06G1141.1
	Gh_D12G1024.1
	Gh_D12G1409.1
	Gh_A04G0053.1
	Gh_A11G1985.1
	Gh_A13G0395.1
	Gh_D02G2038.1
	Gh_D01G0732.1
	Gh_D13G0440.1
	Gh_D12G0690.1
	Gh_A05G0159.1
	Gh_A06G0612.1
	Gh_A07G1281.1
	Gh_A08G2141.1
	Gh_A11G0857.1
	Gh_A11G0216.1
	Gh_A12G0995.1
	Gh_A12G2113.1
	Gh_D07G1394.1
	Gh_D03G0722.1
	Gh_D05G0223.1
	Gh_D11G0999.1
	Gh_D11G0230.1
	Gh_D08G2508.1
	Gh_D08G1239.1
	Gh_D06G0693.1
	Gh_D12G1114.1
	Gh_D12G2293.1

## Sheet: G. barbadense
Table S12. The genetype of GbAGP proteins
Dispersed	WGD or Segmental
Gbar_D06G003550.1	Gbar_A01G012070.1
Gbar_D07G021040.1	Gbar_A01G008150.1
	Gbar_D01G012600.1
	Gbar_D01G008500.1
	Gbar_A01G008170.1
	Gbar_A13G014620.1
	Gbar_D01G008510.1
	Gbar_D13G014350.1

## Sheet: G. raimondii
Table S12. The genetype of GrAGP proteins
Dispersed	WGD or Segmental	Tandem
Gorai.001G222400.1	Gorai.007G131800.1	Gorai.008G079900.1
Gorai.001G131200.1	Gorai.008G091600.1	Gorai.001G097900.1
Gorai.004G061700.1	Gorai.005G233500.1	Gorai.002G100100.1
Gorai.006G119900.1	Gorai.007G220300.1	Gorai.006G147500.1
Gorai.007G165800.1	Gorai.008G079800.1	Gorai.011G228300.1
Gorai.007G374100.1	Gorai.013G048900.1
Gorai.008G155400.1	Gorai.001G110500.1
Gorai.010G169900.1	Gorai.001G219000.1
Gorai.010G123500.1	Gorai.001G194400.1
Gorai.013G003200.1	Gorai.003G132100.1
Gorai.013G256000.1	Gorai.007G092300.1
Gorai.010G080100.1	Gorai.008G114900.1
	Gorai.010G172200.1
	Gorai.011G053400.1
	Gorai.013G152900.1
	Gorai.001G156700.1
	Gorai.003G082100.1
	Gorai.004G279700.1
	Gorai.004G135600.1
	Gorai.007G105900.1
	Gorai.007G025300.1
	Gorai.008G252400.1
	Gorai.008G123500.1
	Gorai.009G024200.1
	Gorai.010G069700.1
