# Supplementary material for: Genome-Wide Identification and Classification of Arabinogalactan Proteins Gene Family in Gossypium Species and GhAGP50 Increases Numbers of Epidermal Hairs in Arabidopsis
Source: Int J Mol Sci. 2025 Apr 27;26(9):4159. doi: 10.3390/ijms26094159 (PMC12071561; doi:10.3390/ijms26094159)
Supplement: Supplementary file 1 [file ijms-26-04159-s001.zip › Supplymentaty Table/Table S13.xlsx]

## Sheet: G. arboreum-G. barbadense
Table S13. Duplicated gene pairs between G.arboreum and G. barbadense
Chr	Gene ID		Chr	Gene ID
A01	Ga01G0967.1	==	D01	Gbar_D01G008500.1
A01	Ga01G0967.1	==	A01	Gbar_A01G008150.1
A01	Ga01G0969.1	==	D01	Gbar_D01G008510.1
A01	Ga01G0969.1	==	D13	Gbar_D13G014350.1
A01	Ga01G0969.1	==	A01	Gbar_A01G008170.1
A01	Ga01G0969.1	==	A13	Gbar_A13G014620.1
A01	Ga01G1327.1	==	D01	Gbar_D01G012600.1
A01	Ga01G1327.1	==	A01	Gbar_A01G012070.1
A01	Ga01G1741.1	==	D12	Gbar_D12G024420.1
A01	Ga01G1741.1	==	A12	Gbar_A12G024530.1
A01	Ga01G2269.1	==	D03	Gbar_D03G013260.1
A01	Ga01G2269.1	==	D07	Gbar_D07G010750.1
A01	Ga01G2269.1	==	A07	Gbar_A07G010380.1
A03	Ga03G2312.1	==	D02	Gbar_D02G021360.1
A03	Ga03G2312.1	==	A03	Gbar_A03G019450.1
A05	Ga05G4240.1	==	D01	Gbar_D01G008500.1
A05	Ga05G4240.1	==	A01	Gbar_A01G008150.1
A06	Ga06G0318.1	==	D06	Gbar_D06G003550.1
A06	Ga06G1252.1	==	D06	Gbar_D06G011780.1
A06	Ga06G1252.1	==	A06	Gbar_A06G011330.1
A06	Ga06G1719.1	==	D06	Gbar_D06G015760.1
A06	Ga06G1719.1	==	A06	Gbar_A06G015340.1
A07	Ga07G1066.1	==	D03	Gbar_D03G013260.1
A07	Ga07G1066.1	==	D07	Gbar_D07G010750.1
A07	Ga07G1066.1	==	A07	Gbar_A07G010380.1
A07	Ga07G1303.1	==	A07	Gbar_A07G009220.1
A07	Ga07G1539.1	==	D07	Gbar_D07G015210.1
A07	Ga07G1539.1	==	D12	Gbar_D12G012050.1
A07	Ga07G1539.1	==	A07	Gbar_A07G014760.1
A07	Ga07G1539.1	==	A11	Gbar_A11G009830.1
A07	Ga07G1950.1	==	D07	Gbar_D07G018410.1
A07	Ga07G1950.1	==	A07	Gbar_A07G017850.1
A07	Ga07G2186.1	==	D07	Gbar_D07G020640.1
A07	Ga07G2186.1	==	D07	Gbar_D07G018410.1
A07	Ga07G2186.1	==	A07	Gbar_A07G020070.1
A07	Ga07G2224.1	==	D07	Gbar_D07G021040.1
A07	Ga07G2224.1	==	D11	Gbar_D11G016200.1
A07	Ga07G2224.1	==	A07	Gbar_A07G020430.1
A07	Ga07G2224.1	==	A11	Gbar_A11G015420.1
A08	Ga08G0586.1	==	D08	Gbar_D08G005730.1
A08	Ga08G0586.1	==	A08	Gbar_A08G005520.1
A08	Ga08G0839.1	==	D08	Gbar_D08G008060.1
A08	Ga08G0839.1	==	D11	Gbar_D11G012880.1
A08	Ga08G0839.1	==	A11	Gbar_A11G012290.1
A08	Ga08G1323.1	==	D11	Gbar_D11G002330.1
A08	Ga08G1323.1	==	D12	Gbar_D12G024420.1
A08	Ga08G1323.1	==	A11	Gbar_A11G001990.1
A08	Ga08G1323.1	==	A12	Gbar_A12G024530.1
A09	Ga09G1228.1	==	D09	Gbar_D09G011250.1
A09	Ga09G1228.1	==	D13	Gbar_D13G024100.1
A09	Ga09G1228.1	==	A07	Gbar_A07G012370.1
A09	Ga09G1228.1	==	A09	Gbar_A09G011560.1
A09	Ga09G1228.1	==	A13	Gbar_A13G023580.1
A09	Ga09G1512.1		D09	Gbar_D09G014030.1
A09	Ga09G1512.1		A09	Gbar_A09G014180.1
A10	Ga10G0624.1		A10	Gbar_A10G021460.1
A10	Ga10G0673.1		D10	Gbar_D10G021300.1
A10	Ga10G0673.1		A10	Gbar_A10G021050.1
A10	Ga10G1183.1		D10	Gbar_D10G017370.1
A10	Ga10G1183.1		A10	Gbar_A10G011100.1
A10	Ga10G2241.1		A10	Gbar_A10G007330.1
A10	Ga10G2564.1		D06	Gbar_D06G015970.1
A10	Ga10G2564.1		D10	Gbar_D10G005120.1
A10	Ga10G2564.1		A06	Gbar_A06G015350.1
A10	Ga10G2564.1		A10	Gbar_A10G005300.1
A11	Ga11G0071.1		A11	Gbar_A11G034460.1
A11	Ga11G1858.1		D11	Gbar_D11G021320.1
A11	Ga11G1858.1		D12	Gbar_D12G007790.1
A11	Ga11G1858.1		A11	Gbar_A11G022570.1
A11	Ga11G1858.1		A12	Gbar_A12G007960.1
A11	Ga11G2461.1		D07	Gbar_D07G021040.1
A11	Ga11G2461.1		D11	Gbar_D11G016200.1
A11	Ga11G2461.1		A07	Gbar_A07G020430.1
A11	Ga11G2461.1		A11	Gbar_A11G015420.1
A11	Ga11G2804.1		D08	Gbar_D08G008060.1
A11	Ga11G2804.1		D11	Gbar_D11G012880.1
A11	Ga11G2804.1		A11	Gbar_A11G012290.1
A11	Ga11G3063.1		D11	Gbar_D11G010370.1
A11	Ga11G3063.1		D12	Gbar_D12G012050.1
A11	Ga11G3063.1		A11	Gbar_A11G009830.1
A11	Ga11G3204.1		D11	Gbar_D11G008980.1
A11	Ga11G3204.1		D12	Gbar_D12G011180.1
A11	Ga11G3204.1		A11	Gbar_A11G008460.1
A11	Ga11G3204.1		A12	Gbar_A12G011090.1
A11	Ga11G3888.1		D11	Gbar_D11G002330.1
A11	Ga11G3888.1		D12	Gbar_D12G024420.1
A11	Ga11G3888.1		A11	Gbar_A11G001990.1
A11	Ga11G3888.1		A12	Gbar_A12G024530.1
A12	Ga12G0453.1		D11	Gbar_D11G002330.1
A12	Ga12G0453.1		D12	Gbar_D12G024420.1
A12	Ga12G0453.1		A11	Gbar_A11G001990.1
A12	Ga12G0453.1		A11	Gbar_A11G009830.1
A12	Ga12G0453.1		A12	Gbar_A12G024530.1
A12	Ga12G1473.1		D12	Gbar_D12G015170.1
A12	Ga12G1473.1		A12	Gbar_A12G015180.1
A12	Ga12G1815.1		D07	Gbar_D07G015210.1
A12	Ga12G1815.1		D11	Gbar_D11G010370.1
A12	Ga12G1815.1		D12	Gbar_D12G012050.1
A12	Ga12G1815.1		A11	Gbar_A11G009830.1
A12	Ga12G1894.1		D11	Gbar_D11G008980.1
A12	Ga12G1894.1		D12	Gbar_D12G011180.1
A12	Ga12G1894.1		A11	Gbar_A11G008460.1
A12	Ga12G1894.1		A12	Gbar_A12G011090.1
A13	Ga13G0034.1		D13	Gbar_D13G000150.1
A13	Ga13G0034.1		A13	Gbar_A13G000360.1
A13	Ga13G0439.1		A13	Gbar_A13G004450.1
A13	Ga13G1667.1		D01	Gbar_D01G008510.1
A13	Ga13G1667.1		D13	Gbar_D13G014350.1
A13	Ga13G1667.1		A01	Gbar_A01G008170.1
A13	Ga13G1667.1		A13	Gbar_A13G014620.1
A13	Ga13G2694.1		D09	Gbar_D09G011250.1
A13	Ga13G2694.1		D13	Gbar_D13G024100.1
A13	Ga13G2694.1		A07	Gbar_A07G012370.1
A13	Ga13G2694.1		A09	Gbar_A09G011560.1
A13	Ga13G2694.1		A13	Gbar_A13G023580.1
A14	Ga14G1993.1		A07	Gbar_A07G012370.1
A14	Ga14G1993.1		D07	Gbar_D07G012770.1
A14	Ga14G1993.1		D09	Gbar_D09G011250.1

## Sheet: G. arboreum-G. hirsutum
Table S13. Duplicated gene pairs between G.arboreum and G. hirsutum
Chr	Gene ID		Chr	Gene ID
A01	Gh_A01G0714.1	==	A01	Ga01G0969.1
A01	Gh_A01G0714.1	==	A13	Ga13G1667.1
A04	Gh_A04G0053.1	==	A01	Ga01G0967.1
A04	Gh_A04G0053.1	==	A05	Ga05G4240.1
A05	Gh_A05G0159.1	==	A05	Ga05G0241.1
A05	Gh_A05G0159.1	==	A06	Ga06G0636.1
A06	Gh_A06G0612.1	==	A06	Ga06G0712.1
A06	Gh_A06G0965.1	==	A06	Ga06G1252.1
A06	Gh_A06G1237.1	==	A06	Ga06G1719.1
A06	Gh_A06G1237.1	==	A10	Ga10G2564.1
A07	Gh_A07G0788.1	==	A07	Ga07G1303.1
A07	Gh_A07G1070.1	==	A14	Ga14G1993.1
A07	Gh_A07G1281.1	==	A07	Ga07G1539.1
A07	Gh_A07G1710.1	==	A07	Ga07G2186.1
A07	Gh_A07G1710.1	==	A08	Ga08G0586.1
A07	Gh_A07G1742.1	==	A07	Ga07G2224.1
A07	Gh_A07G1742.1	==	A11	Ga11G2461.1
A08	Gh_A08G0457.1	==	A08	Ga08G0586.1
A08	Gh_A08G2141.1	==	A05	Ga05G0241.1
A08	Gh_A08G2141.1	==	A06	Ga06G0636.1
A08	Gh_A08G2141.1	==	A08	Ga08G2832.1
A09	Gh_A09G0998.1	==	A09	Ga09G1228.1
A09	Gh_A09G0998.1	==	A13	Ga13G2694.1
A09	Gh_A09G1247.1	==	A09	Ga09G1512.1
A10	Gh_A10G0453.1	==	A10	Ga10G2564.1
A10	Gh_A10G0611.1	==	A10	Ga10G2241.1
A10	Gh_A10G1754.1	==	A10	Ga10G0673.1
A10	Gh_A10G1754.1	==	A13	Ga13G0034.1
A11	Gh_A11G0216.1	==	A01	Ga01G1741.1
A11	Gh_A11G0216.1	==	A11	Ga11G3888.1
A11	Gh_A11G0216.1	==	A12	Ga12G0453.1
A11	Gh_A11G0857.1	==	A11	Ga11G3063.1
A11	Gh_A11G0857.1	==	A12	Ga12G1815.1
A11	Gh_A11G1081.1	==	A08	Ga08G0839.1
A11	Gh_A11G1081.1	==	A11	Ga11G2804.1
A11	Gh_A11G1380.1	==	A07	Ga07G2224.1
A11	Gh_A11G1380.1	==	A11	Ga11G2461.1
A11	Gh_A11G1903.1	==	A11	Ga11G1758.1
A11	Gh_A11G1985.1	==	A11	Ga11G1858.1
A12	Gh_A12G0933.1	==	A11	Ga11G3204.1
A12	Gh_A12G0933.1	==	A12	Ga12G1894.1
A12	Gh_A12G0995.1	==	A12	Ga12G1815.1
A12	Gh_A12G1287.1	==	A12	Ga12G1473.1
A12	Gh_A12G2113.1	==	A08	Ga08G1323.1
A12	Gh_A12G2113.1	==	A11	Ga11G3888.1
A12	Gh_A12G2113.1	==	A12	Ga12G0453.1
A13	Gh_A13G0018.1	==	A13	Ga13G0034.1
A13	Gh_A13G0395.1	==	A13	Ga13G0439.1
A13	Gh_A13G1919.1	==	A09	Ga09G1228.1
A13	Gh_A13G1919.1	==	A13	Ga13G2694.1
D01	Gh_D01G0732.1	==	A01	Ga01G0967.1
D01	Gh_D01G0732.1	==	A05	Ga05G4240.1
D01	Gh_D01G0733.1	==	A01	Ga01G0969.1
D01	Gh_D01G0733.1	==	A13	Ga13G1667.1
D01	Gh_D01G1119.1	==	A01	Ga01G1327.1
D01	Gh_D01G1119.1	==	A06	Ga06G0318.1
D02	Gh_D02G2038.1	==	A03	Ga03G2414.1
D03	Gh_D03G0722.1	==	A01	Ga01G1741.1
D03	Gh_D03G0722.1	==	A08	Ga08G1323.1
D03	Gh_D03G1208.1	==	A01	Ga01G2269.1
D03	Gh_D03G1208.1	==	A07	Ga07G1066.1
D05	Gh_D05G0223.1	==	A05	Ga05G0241.1
D05	Gh_D05G0223.1	==	A06	Ga06G0636.1
D06	Gh_D06G0286.1	==	A06	Ga06G0318.1
D06	Gh_D06G0693.1	==	A06	Ga06G0712.1
D06	Gh_D06G1141.1	==	A06	Ga06G1252.1
D06	Gh_D06G1556.1	==	A10	Ga10G2564.1
D07	Gh_D07G0850.1	==	A07	Ga07G2186.1
D07	Gh_D07G0966.1	==	A07	Ga07G1066.1
D07	Gh_D07G1165.1	==	A09	Ga09G1228.1
D07	Gh_D07G1165.1	==	A13	Ga13G2694.1
D07	Gh_D07G1165.1	==	A14	Ga14G1993.1
D07	Gh_D07G1394.1	==	A07	Ga07G1539.1
D07	Gh_D07G1687.1	==	A07	Ga07G1950.1
D07	Gh_D07G1912.1	==	A07	Ga07G2186.1
D07	Gh_D07G1945.1	==	A07	Ga07G2224.1
D07	Gh_D07G1945.1	==	A11	Ga11G2461.1
D08	Gh_D08G0544.1	==	A08	Ga08G0586.1
D08	Gh_D08G0760.1	==	A08	Ga08G0839.1
D08	Gh_D08G0760.1	==	A11	Ga11G2804.1
D08	Gh_D08G1239.1	==	A08	Ga08G1323.1
D08	Gh_D08G2508.1	==	A05	Ga05G0241.1
D08	Gh_D08G2508.1	==	A06	Ga06G0636.1
D08	Gh_D08G2508.1	==	A08	Ga08G2832.1
D09	Gh_D09G1018.1	==	A09	Ga09G1228.1
D09	Gh_D09G1018.1	==	A13	Ga13G2694.1
D09	Gh_D09G1248.1	==	A09	Ga09G1512.1
D10	Gh_D10G0470.1	==	A10	Ga10G2564.1
D10	Gh_D10G1652.1	==	A10	Ga10G1183.1
D10	Gh_D10G2027.1	==	A10	Ga10G0673.1
D11	Gh_D11G0230.1	==	A11	Ga11G3888.1
D11	Gh_D11G0230.1	==	A12	Ga12G0453.1
D11	Gh_D11G0869.1	==	A11	Ga11G3204.1
D11	Gh_D11G0869.1	==	A12	Ga12G1894.1
D11	Gh_D11G0999.1	==	A11	Ga11G3063.1
D11	Gh_D11G0999.1	==	A12	Ga12G1815.1
D11	Gh_D11G1232.1	==	A08	Ga08G0839.1
D11	Gh_D11G1232.1	==	A11	Ga11G2804.1
D11	Gh_D11G3281.1	==	A11	Ga11G0071.1
D12	Gh_D12G0690.1	==	A11	Ga11G1858.1
D12	Gh_D12G0772.1	==	A12	Ga12G2073.1
D12	Gh_D12G1024.1	==	A11	Ga11G3204.1
D12	Gh_D12G1024.1	==	A12	Ga12G1894.1
D12	Gh_D12G1114.1	==	A07	Ga07G1539.1
D12	Gh_D12G1114.1	==	A11	Ga11G3063.1
D12	Gh_D12G1114.1	==	A12	Ga12G1815.1
D12	Gh_D12G1409.1	==	A12	Ga12G1473.1
D12	Gh_D12G2293.1	==	A08	Ga08G1323.1
D12	Gh_D12G2293.1	==	A11	Ga11G3888.1
D12	Gh_D12G2293.1	==	A12	Ga12G0453.1
D13	Gh_D13G0034.1	==	A13	Ga13G0034.1
D13	Gh_D13G1391.1	==	A01	Ga01G0969.1
D13	Gh_D13G1391.1	==	A13	Ga13G1667.1
D13	Gh_D13G2307.1	==	A09	Ga09G1228.1
D13	Gh_D13G2307.1	==	A13	Ga13G2694.1

## Sheet: G. raimondii-G. barbadense
Table S13. Duplicated gene pairs between G.raimondii and G. barbadense
Chr	Gene ID		Chr	Gene ID
A01	Gbar_A01G008150.1	==	D02	Gorai.002G100000.1
A01	Gbar_A01G008170.1	==	D13	Gorai.013G152900.1
A01	Gbar_A01G012070.1	==	D02	Gorai.002G141300.1
A01	Gbar_A01G012070.1	==	D10	Gorai.010G037600.1
A03	Gbar_A03G019450.1	==	D05	Gorai.005G223800.1
A06	Gbar_A06G011330.1	==	D10	Gorai.010G123500.1
A06	Gbar_A06G015340.1	==	D10	Gorai.010G172200.1
A06	Gbar_A06G015340.1	==	D10	Gorai.010G169900.1
A06	Gbar_A06G015350.1	==	D11	Gorai.011G053400.1
A07	Gbar_A07G009220.1	==	D01	Gorai.001G097900.1
A07	Gbar_A07G010380.1	==	D01	Gorai.001G110500.1
A07	Gbar_A07G010380.1	==	D03	Gorai.003G132100.1
A07	Gbar_A07G012370.1	==	D01	Gorai.001G131200.1
A07	Gbar_A07G014760.1	==	D01	Gorai.001G156700.1
A07	Gbar_A07G017850.1	==	D01	Gorai.001G194400.1
A07	Gbar_A07G020070.1	==	D01	Gorai.001G219000.1
A07	Gbar_A07G020070.1	==	D01	Gorai.001G097900.1
A07	Gbar_A07G020070.1	==	D01	Gorai.001G194400.1
A07	Gbar_A07G020430.1	==	D01	Gorai.001G222400.1
A07	Gbar_A07G020430.1	==	D07	Gorai.007G165800.1
A08	Gbar_A08G005520.1	==	D04	Gorai.004G061700.1
A09	Gbar_A09G011560.1	==	D01	Gorai.001G131200.1
A09	Gbar_A09G011560.1	==	D06	Gorai.006G119900.1
A09	Gbar_A09G011560.1	==	D13	Gorai.013G256000.1
A09	Gbar_A09G014180.1	==	D06	Gorai.006G147500.1
A10	Gbar_A10G005300.1	==	D11	Gorai.011G053400.1
A10	Gbar_A10G011100.1	==	D11	Gorai.011G185400.1
A10	Gbar_A10G021050.1	==	D11	Gorai.011G228300.1
A11	Gbar_A11G001990.1	==	D04	Gorai.004G135600.1
A11	Gbar_A11G001990.1	==	D07	Gorai.007G025300.1
A11	Gbar_A11G001990.1	==	D08	Gorai.008G252400.1
A11	Gbar_A11G008460.1	==	D07	Gorai.007G092300.1
A11	Gbar_A11G008460.1	==	D08	Gorai.008G114900.1
A11	Gbar_A11G009830.1	==	D07	Gorai.007G105900.1
A11	Gbar_A11G009830.1	==	D08	Gorai.008G123500.1
A11	Gbar_A11G012290.1	==	D04	Gorai.004G085600.1
A11	Gbar_A11G012290.1	==	D07	Gorai.007G131800.1
A11	Gbar_A11G015420.1	==	D01	Gorai.001G222400.1
A11	Gbar_A11G015420.1	==	D07	Gorai.007G165800.1
A11	Gbar_A11G022570.1	==	D07	Gorai.007G220300.1
A11	Gbar_A11G022570.1	==	D08	Gorai.008G079800.1
A11	Gbar_A11G034460.1	==	D07	Gorai.007G374100.1
A12	Gbar_A12G007960.1	==	D08	Gorai.008G079800.1
A12	Gbar_A12G011090.1	==	D07	Gorai.007G092300.1
A12	Gbar_A12G011090.1	==	D08	Gorai.008G114900.1
A12	Gbar_A12G015180.1	==	D08	Gorai.008G155400.1
A12	Gbar_A12G024530.1	==	D03	Gorai.003G082100.1
A12	Gbar_A12G024530.1	==	D04	Gorai.004G135600.1
A12	Gbar_A12G024530.1	==	D07	Gorai.007G025300.1
A12	Gbar_A12G024530.1	==	D08	Gorai.008G252400.1
A13	Gbar_A13G000360.1	==	D13	Gorai.013G003200.1
A13	Gbar_A13G004450.1	==	D13	Gorai.013G048900.1
A13	Gbar_A13G014620.1	==	D13	Gorai.013G152900.1
A13	Gbar_A13G023580.1	==	D01	Gorai.001G131200.1
A13	Gbar_A13G023580.1	==	D06	Gorai.006G119900.1
A13	Gbar_A13G023580.1	==	D13	Gorai.013G256000.1
D01	Gbar_D01G008500.1	==	D02	Gorai.002G100000.1
D01	Gbar_D01G008510.1	==	D02	Gorai.002G100100.2
D01	Gbar_D01G008510.1	==	D13	Gorai.013G152900.1
D01	Gbar_D01G012600.1	==	D02	Gorai.002G141300.1
D01	Gbar_D01G012600.1	==	D10	Gorai.010G037600.1
D02	Gbar_D02G021360.1	==	D05	Gorai.005G223800.1
D03	Gbar_D03G013260.1	==	D01	Gorai.001G110500.1
D03	Gbar_D03G013260.1	==	D03	Gorai.003G132100.1
D06	Gbar_D06G003550.1	==	D10	Gorai.010G037600.1
D06	Gbar_D06G011780.1	==	D10	Gorai.010G123500.1
D06	Gbar_D06G015760.1	==	D10	Gorai.010G169900.1
D06	Gbar_D06G015970.1	==	D10	Gorai.010G172200.1
D06	Gbar_D06G015970.1	==	D11	Gorai.011G053400.1
D07	Gbar_D07G009600.1	==	D01	Gorai.001G097900.1
D07	Gbar_D07G010750.1	==	D01	Gorai.001G110500.1
D07	Gbar_D07G010750.1	==	D03	Gorai.003G132100.1
D07	Gbar_D07G012770.1	==	D01	Gorai.001G131200.1
D07	Gbar_D07G015210.1	==	D01	Gorai.001G156700.1
D07	Gbar_D07G015210.1	==	D08	Gorai.008G123500.1
D07	Gbar_D07G018410.1	==	D01	Gorai.001G097900.1
D07	Gbar_D07G018410.1	==	D01	Gorai.001G194400.1
D07	Gbar_D07G018410.1	==	D01	Gorai.001G219000.1
D07	Gbar_D07G018410.1	==	D04	Gorai.004G061700.1
D07	Gbar_D07G020640.1	==	D01	Gorai.001G097900.1
D07	Gbar_D07G020640.1	==	D01	Gorai.001G194400.1
D07	Gbar_D07G020640.1	==	D01	Gorai.001G219000.1
D07	Gbar_D07G021040.1	==	D01	Gorai.001G222400.1
D07	Gbar_D07G021040.1	==	D07	Gorai.007G165800.1
D08	Gbar_D08G005730.1	==	D04	Gorai.004G061700.1
D08	Gbar_D08G008060.1	==	D04	Gorai.004G085600.1
D08	Gbar_D08G008060.1	==	D07	Gorai.007G131800.1
D09	Gbar_D09G011250.1	==	D01	Gorai.001G131200.1
D09	Gbar_D09G011250.1	==	D06	Gorai.006G119900.1
D09	Gbar_D09G011250.1	==	D13	Gorai.013G256000.1
D09	Gbar_D09G014030.1	==	D06	Gorai.006G147500.1
D10	Gbar_D10G005120.1	==	D11	Gorai.011G053400.1
D10	Gbar_D10G017370.1	==	D11	Gorai.011G185400.1
D10	Gbar_D10G021300.1	==	D11	Gorai.011G228300.1
D11	Gbar_D11G002330.1	==	D04	Gorai.004G135600.1
D11	Gbar_D11G002330.1	==	D07	Gorai.007G025300.1
D11	Gbar_D11G002330.1	==	D08	Gorai.008G252400.1
D11	Gbar_D11G008980.1	==	D07	Gorai.007G092300.1
D11	Gbar_D11G008980.1	==	D08	Gorai.008G114900.1
D11	Gbar_D11G010370.1	==	D01	Gorai.001G156700.1
D11	Gbar_D11G010370.1	==	D07	Gorai.007G105900.1
D11	Gbar_D11G010370.1	==	D08	Gorai.008G123500.1
D11	Gbar_D11G012880.1	==	D04	Gorai.004G085600.1
D11	Gbar_D11G012880.1	==	D07	Gorai.007G131800.1
D11	Gbar_D11G016200.1	==	D01	Gorai.001G222400.1
D11	Gbar_D11G016200.1	==	D07	Gorai.007G165800.1
D11	Gbar_D11G021320.1	==	D07	Gorai.007G220300.1
D11	Gbar_D11G021320.1	==	D08	Gorai.008G079800.1
D12	Gbar_D12G007790.1	==	D08	Gorai.008G079800.1
D12	Gbar_D12G011180.1	==	D07	Gorai.007G092300.1
D12	Gbar_D12G011180.1	==	D08	Gorai.008G114900.1
D12	Gbar_D12G012050.1	==	D01	Gorai.001G156700.1
D12	Gbar_D12G012050.1	==	D07	Gorai.007G105900.1
D12	Gbar_D12G012050.1	==	D08	Gorai.008G123500.1
D12	Gbar_D12G015170.1	==	D08	Gorai.008G155400.1
D12	Gbar_D12G024420.1	==	D03	Gorai.003G082100.1
D12	Gbar_D12G024420.1	==	D04	Gorai.004G135600.1
D12	Gbar_D12G024420.1	==	D07	Gorai.007G025300.1
D12	Gbar_D12G024420.1	==	D08	Gorai.008G252400.1
D13	Gbar_D13G000150.1	==	D13	Gorai.013G003200.1
D13	Gbar_D13G004180.1	==	D13	Gorai.013G048900.1
D13	Gbar_D13G006990.1	==	D13	Gorai.013G079000.1
D13	Gbar_D13G014350.1	==	D02	Gorai.002G100100.2
D13	Gbar_D13G014350.1	==	D13	Gorai.013G152900.1
D13	Gbar_D13G024100.1	==	D06	Gorai.006G119900.1
D13	Gbar_D13G024100.1	==	D13	Gorai.013G256000.1

## Sheet: G. raimondii-G. hirsutum
Table S13. Duplicated gene pairs between G.raimondii and G. hirsutum
Chr	Gene ID		Chr	Gene ID
A01	Gh_A01G0714.1	==	D13	Gorai.013G152900.1
A04	Gh_A04G0053.1	==	D02	Gorai.002G100000.1
A05	Gh_A05G0159.1	==	D09	Gorai.009G024200.1
A05	Gh_A05G0159.1	==	D10	Gorai.010G069700.1
A06	Gh_A06G0612.1	==	D10	Gorai.010G080100.1
A06	Gh_A06G0965.1	==	D10	Gorai.010G123500.1
A06	Gh_A06G1237.1	==	D10	Gorai.010G172200.1
A06	Gh_A06G1237.1	==	D10	Gorai.010G169900.1
A06	Gh_A06G1237.1	==	D11	Gorai.011G053400.1
A07	Gh_A07G1070.1	==	D01	Gorai.001G131200.1
A07	Gh_A07G1281.1	==	D01	Gorai.001G156700.1
A07	Gh_A07G1710.1	==	D01	Gorai.001G219000.1
A07	Gh_A07G1710.1	==	D01	Gorai.001G097900.1
A07	Gh_A07G1710.1	==	D01	Gorai.001G194400.1
A07	Gh_A07G1710.1	==	D04	Gorai.004G061700.1
A07	Gh_A07G1742.1	==	D01	Gorai.001G222400.1
A07	Gh_A07G1742.1	==	D07	Gorai.007G165800.1
A08	Gh_A08G0457.1	==	D04	Gorai.004G061700.1
A08	Gh_A08G2141.1	==	D04	Gorai.004G279700.1
A08	Gh_A08G2141.1	==	D09	Gorai.009G024200.1
A08	Gh_A08G2141.1	==	D10	Gorai.010G069700.1
A09	Gh_A09G0998.1	==	D01	Gorai.001G131200.1
A09	Gh_A09G0998.1	==	D06	Gorai.006G119900.1
A09	Gh_A09G0998.1	==	D13	Gorai.013G256000.1
A09	Gh_A09G1247.1	==	D06	Gorai.006G147500.1
A10	Gh_A10G0453.1	==	D11	Gorai.011G053400.1
A10	Gh_A10G1754.1	==	D11	Gorai.011G228300.1
A10	Gh_A10G1754.1	==	D13	Gorai.013G003200.1
A11	Gh_A11G0216.1	==	D04	Gorai.004G135600.1
A11	Gh_A11G0216.1	==	D07	Gorai.007G025300.1
A11	Gh_A11G0216.1	==	D08	Gorai.008G252400.1
A11	Gh_A11G0857.1	==	D07	Gorai.007G105900.1
A11	Gh_A11G0857.1	==	D08	Gorai.008G123500.1
A11	Gh_A11G1081.1	==	D04	Gorai.004G085600.1
A11	Gh_A11G1081.1	==	D07	Gorai.007G131800.1
A11	Gh_A11G1380.1	==	D01	Gorai.001G222400.1
A11	Gh_A11G1380.1	==	D07	Gorai.007G165800.1
A11	Gh_A11G1985.1	==	D07	Gorai.007G220300.1
A11	Gh_A11G1985.1	==	D08	Gorai.008G079800.1
A12	Gh_A12G0933.1	==	D07	Gorai.007G092300.1
A12	Gh_A12G0933.1	==	D08	Gorai.008G114900.1
A12	Gh_A12G0995.1	==	D01	Gorai.001G156700.1
A12	Gh_A12G0995.1	==	D08	Gorai.008G123500.1
A12	Gh_A12G1287.1	==	D08	Gorai.008G155400.1
A12	Gh_A12G2113.1	==	D03	Gorai.003G082100.1
A12	Gh_A12G2113.1	==	D04	Gorai.004G135600.1
A12	Gh_A12G2113.1	==	D07	Gorai.007G025300.1
A12	Gh_A12G2113.1	==	D08	Gorai.008G252400.1
A13	Gh_A13G0018.1	==	D13	Gorai.013G003200.1
A13	Gh_A13G0395.1	==	D13	Gorai.013G048900.1
A13	Gh_A13G1919.1	==	D01	Gorai.001G131200.1
A13	Gh_A13G1919.1	==	D06	Gorai.006G119900.1
A13	Gh_A13G1919.1	==	D13	Gorai.013G256000.1
D01	Gh_D01G0732.1	==	D02	Gorai.002G100000.1
D01	Gh_D01G0733.1	==	D13	Gorai.013G152900.1
D01	Gh_D01G1119.1	==	D02	Gorai.002G141300.1
D01	Gh_D01G1119.1	==	D10	Gorai.010G037600.1
D02	Gh_D02G2038.1	==	D05	Gorai.005G233500.1
D03	Gh_D03G0722.1	==	D03	Gorai.003G082100.1
D03	Gh_D03G1208.1	==	D01	Gorai.001G110500.1
D03	Gh_D03G1208.1	==	D03	Gorai.003G132100.1
D05	Gh_D05G0223.1	==	D09	Gorai.009G024200.1
D05	Gh_D05G0223.1	==	D10	Gorai.010G069700.1
D06	Gh_D06G0286.1	==	D02	Gorai.002G141300.1
D06	Gh_D06G0286.1	==	D10	Gorai.010G037600.1
D06	Gh_D06G0693.1	==	D10	Gorai.010G080100.1
D06	Gh_D06G1141.1	==	D10	Gorai.010G123500.1
D06	Gh_D06G1531.1	==	D10	Gorai.010G169900.1
D06	Gh_D06G1556.1	==	D10	Gorai.010G172200.1
D06	Gh_D06G1556.1	==	D11	Gorai.011G053400.1
D07	Gh_D07G0850.1	==	D01	Gorai.001G097900.1
D07	Gh_D07G0850.1	==	D01	Gorai.001G219000.1
D07	Gh_D07G0850.1	==	D01	Gorai.001G194400.1
D07	Gh_D07G0966.1	==	D01	Gorai.001G110500.1
D07	Gh_D07G0966.1	==	D03	Gorai.003G132100.1
D07	Gh_D07G1165.1	==	D01	Gorai.001G131200.1
D07	Gh_D07G1165.1	==	D13	Gorai.013G256000.1
D07	Gh_D07G1394.1	==	D01	Gorai.001G156700.1
D07	Gh_D07G1687.1	==	D01	Gorai.001G194400.1
D07	Gh_D07G1687.1	==	D04	Gorai.004G061700.1
D07	Gh_D07G1912.1	==	D01	Gorai.001G219000.1
D07	Gh_D07G1912.1	==	D01	Gorai.001G097900.1
D07	Gh_D07G1912.1	==	D01	Gorai.001G194400.1
D07	Gh_D07G1945.1	==	D01	Gorai.001G222400.1
D07	Gh_D07G1945.1	==	D07	Gorai.007G165800.1
D08	Gh_D08G0544.1	==	D04	Gorai.004G061700.1
D08	Gh_D08G0760.1	==	D04	Gorai.004G085600.1
D08	Gh_D08G0760.1	==	D07	Gorai.007G131800.1
D08	Gh_D08G1239.1	==	D03	Gorai.003G082100.1
D08	Gh_D08G1239.1	==	D04	Gorai.004G135600.1
D08	Gh_D08G1239.1	==	D08	Gorai.008G252400.1
D08	Gh_D08G2508.1	==	D04	Gorai.004G279700.1
D08	Gh_D08G2508.1	==	D09	Gorai.009G024200.1
D08	Gh_D08G2508.1	==	D10	Gorai.010G069700.1
D09	Gh_D09G1018.1	==	D01	Gorai.001G131200.1
D09	Gh_D09G1018.1	==	D06	Gorai.006G119900.1
D09	Gh_D09G1018.1	==	D13	Gorai.013G256000.1
D09	Gh_D09G1248.1	==	D06	Gorai.006G147500.1
D10	Gh_D10G0470.1	==	D11	Gorai.011G053400.1
D10	Gh_D10G1652.1	==	D11	Gorai.011G185400.1
D10	Gh_D10G2027.1	==	D11	Gorai.011G228300.1
D11	Gh_D11G0230.1	==	D04	Gorai.004G135600.1
D11	Gh_D11G0230.1	==	D07	Gorai.007G025300.1
D11	Gh_D11G0230.1	==	D08	Gorai.008G252400.1
D11	Gh_D11G0869.1	==	D07	Gorai.007G092300.1
D11	Gh_D11G0869.1	==	D08	Gorai.008G114900.1
D11	Gh_D11G0999.1	==	D07	Gorai.007G105900.1
D11	Gh_D11G0999.1	==	D08	Gorai.008G123500.1
D11	Gh_D11G1232.1	==	D04	Gorai.004G085600.1
D11	Gh_D11G1232.1	==	D07	Gorai.007G131800.1
D11	Gh_D11G3281.1	==	D07	Gorai.007G374100.1
D12	Gh_D12G0690.1	==	D08	Gorai.008G079800.1
D12	Gh_D12G0772.1	==	D08	Gorai.008G091600.1
D12	Gh_D12G1024.1	==	D07	Gorai.007G092300.1
D12	Gh_D12G1024.1	==	D08	Gorai.008G114900.1
D12	Gh_D12G1114.1	==	D01	Gorai.001G156700.1
D12	Gh_D12G1114.1	==	D07	Gorai.007G105900.1
D12	Gh_D12G1114.1	==	D08	Gorai.008G123500.1
D12	Gh_D12G1409.1	==	D08	Gorai.008G155400.1
D12	Gh_D12G2293.1	==	D07	Gorai.007G025300.1
D12	Gh_D12G2293.1	==	D08	Gorai.008G252400.1
D13	Gh_D13G0034.1	==	D13	Gorai.013G003200.1
D13	Gh_D13G0440.1	==	D13	Gorai.013G048900.1
D13	Gh_D13G1391.1	==	D13	Gorai.013G152900.1
D13	Gh_D13G2307.1	==	D06	Gorai.006G119900.1
D13	Gh_D13G2307.1	==	D13	Gorai.013G256000.1
