# Supplementary material for: Genome-Wide Identification and Classification of Arabinogalactan Proteins Gene Family in Gossypium Species and GhAGP50 Increases Numbers of Epidermal Hairs in Arabidopsis
Source: Int J Mol Sci. 2025 Apr 27;26(9):4159. doi: 10.3390/ijms26094159 (PMC12071561; doi:10.3390/ijms26094159)
Supplement: Supplementary file 1 [file ijms-26-04159-s001.zip › Supplymentaty Table/Table S14.xlsx]

## Sheet: Co Orthologs
G._arboreum|GaAGP23	G._hirsutum|GhAGP74	0.149		G._raimondii|GrAGP29	G._barbadense|GbAGP35	0.85222		G._raimondii|GrAGP24	G._hirsutum|GhAGP46	1.42356
G._hirsutum|GhAGP74	G._arboreum|GaAGP23	0.149		G._raimondii|GrAGP12	G._barbadense|GbAGP29	0.99474		G._raimondii|GrAGP26	G._hirsutum|GhAGP10	0.80936
				G._raimondii|GrAGP24	G._barbadense|GbAGP66	1.60996		G._raimondii|GrAGP40	G._hirsutum|GhAGP74	0.1953
				G._raimondii|GrAGP26	G._barbadense|GbAGP63	0.91168		G._hirsutum|GhAGP46	G._raimondii|GrAGP24	1.42356
				G._raimondii|GrAGP18	G._barbadense|GbAGP32	0.9907		G._hirsutum|GhAGP74	G._raimondii|GrAGP40	0.1953
				G._raimondii|GrAGP11	G._barbadense|GbAGP26	1.57721		G._hirsutum|GhAGP10	G._raimondii|GrAGP26	0.80936
				G._barbadense|GbAGP63	G._raimondii|GrAGP26	0.91168
				G._barbadense|GbAGP66	G._raimondii|GrAGP24	1.60996
				G._barbadense|GbAGP29	G._raimondii|GrAGP12	0.99474
				G._barbadense|GbAGP32	G._raimondii|GrAGP18	0.9907
				G._barbadense|GbAGP35	G._raimondii|GrAGP29	0.85222
				G._barbadense|GbAGP26	G._raimondii|GrAGP11	1.57721

## Sheet: In Paralogous
G._arboreum|GaAGP13	G._arboreum|GaAGP14	1.0649		G._barbadense|GbAGP16	G._barbadense|GbAGP9	0.071		G._hirsutum|GhAGP43	G._hirsutum|GhAGP10	1.27588		G._raimondii|GrAGP43	G._raimondii|GrAGP36	0.8835
G._arboreum|GaAGP13	G._arboreum|GaAGP17	0.9522		G._barbadense|GbAGP16	G._barbadense|GbAGP9	0.073		G._hirsutum|GhAGP43	G._hirsutum|GhAGP44	0.5021		G._raimondii|GrAGP43	G._raimondii|GrAGP42	1.0763
G._arboreum|GaAGP14	G._arboreum|GaAGP17	0.9829		G._barbadense|GbAGP11	G._barbadense|GbAGP17	0.1697		G._hirsutum|GhAGP43	G._hirsutum|GhAGP45	0.2941		G._raimondii|GrAGP36	G._raimondii|GrAGP42	1.0402
				G._barbadense|GbAGP11	G._barbadense|GbAGP17	0.1748		G._hirsutum|GhAGP43	G._hirsutum|GhAGP9	0.2913
				G._barbadense|GbAGP16	G._barbadense|GbAGP10	0.1879		G._hirsutum|GhAGP21	G._hirsutum|GhAGP38	1.8092
				G._barbadense|GbAGP5	G._barbadense|GbAGP1	0.188		G._hirsutum|GhAGP21	G._hirsutum|GhAGP46	2.11984
				G._barbadense|GbAGP10	G._barbadense|GbAGP16	0.1936		G._hirsutum|GhAGP15	G._hirsutum|GhAGP42	1.25354
				G._barbadense|GbAGP24	G._barbadense|GbAGP23	0.2663		G._hirsutum|GhAGP4	G._hirsutum|GhAGP1	0.5864
				G._barbadense|GbAGP65	G._barbadense|GbAGP24	0.274		G._hirsutum|GhAGP4	G._hirsutum|GhAGP5	0.2551
				G._barbadense|GbAGP64	G._barbadense|GbAGP23	0.293		G._hirsutum|GhAGP41	G._hirsutum|GhAGP17	2.63852
				G._barbadense|GbAGP65	G._barbadense|GbAGP64	0.2993		G._hirsutum|GhAGP26	G._hirsutum|GhAGP32	1.84896
				G._barbadense|GbAGP23	G._barbadense|GbAGP63	0.3364		G._hirsutum|GhAGP38	G._hirsutum|GhAGP21	1.79677
				G._barbadense|GbAGP23	G._barbadense|GbAGP25	0.3371		G._hirsutum|GhAGP38	G._hirsutum|GhAGP46	1.249
				G._barbadense|GbAGP63	G._barbadense|GbAGP65	0.3442		G._hirsutum|GhAGP14	G._hirsutum|GhAGP30	0.063
				G._barbadense|GbAGP65	G._barbadense|GbAGP25	0.3449		G._hirsutum|GhAGP2	G._hirsutum|GhAGP6	0.4978
				G._barbadense|GbAGP77	G._barbadense|GbAGP73	0.3892		G._hirsutum|GhAGP44	G._hirsutum|GhAGP10	0.2558
				G._barbadense|GbAGP21	G._barbadense|GbAGP14	0.3951		G._hirsutum|GhAGP44	G._hirsutum|GhAGP43	0.2512
				G._barbadense|GbAGP8	G._barbadense|GbAGP7	0.3965		G._hirsutum|GhAGP44	G._hirsutum|GhAGP45	0.047
				G._barbadense|GbAGP8	G._barbadense|GbAGP4	0.4001		G._hirsutum|GhAGP44	G._hirsutum|GhAGP9	1.25616
				G._barbadense|GbAGP77	G._barbadense|GbAGP73	0.4011		G._hirsutum|GhAGP30	G._hirsutum|GhAGP14	1.28963
				G._barbadense|GbAGP7	G._barbadense|GbAGP2	0.4045		G._hirsutum|GhAGP48	G._hirsutum|GhAGP52	0.2971
				G._barbadense|GbAGP4	G._barbadense|GbAGP2	0.4081		G._hirsutum|GhAGP46	G._hirsutum|GhAGP21	1.08652
				G._barbadense|GbAGP21	G._barbadense|GbAGP13	0.4092		G._hirsutum|GhAGP46	G._hirsutum|GhAGP38	0.2593
				G._barbadense|GbAGP68	G._barbadense|GbAGP74	0.4423		G._hirsutum|GhAGP40	G._hirsutum|GhAGP16	1.10174
				G._barbadense|GbAGP14	G._barbadense|GbAGP13	0.4442		G._hirsutum|GhAGP24	G._hirsutum|GhAGP35	0.2943
				G._barbadense|GbAGP68	G._barbadense|GbAGP74	0.4558		G._hirsutum|GhAGP31	G._hirsutum|GhAGP12	1.15189
				G._barbadense|GbAGP14	G._barbadense|GbAGP13	0.4578		G._hirsutum|GhAGP52	G._hirsutum|GhAGP48	0.5195
				G._barbadense|GbAGP24	G._barbadense|GbAGP63	0.5088		G._hirsutum|GhAGP45	G._hirsutum|GhAGP10	2.07059
				G._barbadense|GbAGP25	G._barbadense|GbAGP24	0.5096		G._hirsutum|GhAGP45	G._hirsutum|GhAGP43	1.74931
				G._barbadense|GbAGP3	G._barbadense|GbAGP6	0.5116		G._hirsutum|GhAGP45	G._hirsutum|GhAGP44	1.05287
				G._barbadense|GbAGP6	G._barbadense|GbAGP3	0.5272		G._hirsutum|GhAGP45	G._hirsutum|GhAGP9	2.17733
				G._barbadense|GbAGP63	G._barbadense|GbAGP64	0.5881		G._hirsutum|GhAGP1	G._hirsutum|GhAGP4	0.052
				G._barbadense|GbAGP64	G._barbadense|GbAGP25	0.5888		G._hirsutum|GhAGP1	G._hirsutum|GhAGP5	0.038
				G._barbadense|GbAGP4	G._barbadense|GbAGP7	0.7519		G._hirsutum|GhAGP35	G._hirsutum|GhAGP24	0.3243
				G._barbadense|GbAGP8	G._barbadense|GbAGP2	0.8409		G._hirsutum|GhAGP36	G._hirsutum|GhAGP18	0.4287
				G._barbadense|GbAGP2	G._barbadense|GbAGP8	0.8666
				G._barbadense|GbAGP65	G._barbadense|GbAGP23	1.28456
				G._barbadense|GbAGP35	G._barbadense|GbAGP56	1.28764
				G._barbadense|GbAGP56	G._barbadense|GbAGP35	1.32695
				G._barbadense|GbAGP41	G._barbadense|GbAGP67	1.36737
				G._barbadense|GbAGP64	G._barbadense|GbAGP24	1.37328
				G._barbadense|GbAGP31	G._barbadense|GbAGP48	1.42137
				G._barbadense|GbAGP63	G._barbadense|GbAGP25	1.44951
				G._barbadense|GbAGP34	G._barbadense|GbAGP61	1.45968
				G._barbadense|GbAGP63	G._barbadense|GbAGP25	1.49376
				G._barbadense|GbAGP32	G._barbadense|GbAGP62	1.51973
				G._barbadense|GbAGP62	G._barbadense|GbAGP32	1.56612
				G._barbadense|GbAGP37	G._barbadense|GbAGP66	1.68543
				G._barbadense|GbAGP37	G._barbadense|GbAGP40	1.6927
				G._barbadense|GbAGP49	G._barbadense|GbAGP29	1.72171
				G._barbadense|GbAGP49	G._barbadense|GbAGP29	1.77428
				G._barbadense|GbAGP37	G._barbadense|GbAGP58	1.8417
				G._barbadense|GbAGP52	G._barbadense|GbAGP27	2.07318
				G._barbadense|GbAGP52	G._barbadense|GbAGP46	2.08142
				G._barbadense|GbAGP58	G._barbadense|GbAGP66	2.1132
				G._barbadense|GbAGP58	G._barbadense|GbAGP40	2.1205
				G._barbadense|GbAGP42	G._barbadense|GbAGP53	2.36577
				G._barbadense|GbAGP66	G._barbadense|GbAGP40	2.41036
				G._barbadense|GbAGP40	G._barbadense|GbAGP66	2.48395
				G._barbadense|GbAGP47	G._barbadense|GbAGP26	2.55476
				G._barbadense|GbAGP26	G._barbadense|GbAGP47	2.63276
				G._barbadense|GbAGP46	G._barbadense|GbAGP27	2.64853

## Sheet: Orthologs
G._arboreum|GaAGP6	G._barbadense|GbAGP30	3.82343		G._arboreum|GaAGP6	G._hirsutum|GhAGP29	0.70492		G._raimondii|GrAGP21	G._barbadense|GbAGP58	1.53792		G._raimondii|GrAGP21	G._hirsutum|GhAGP38	1.35947
G._arboreum|GaAGP9	G._barbadense|GbAGP38	5.83807		G._arboreum|GaAGP17	G._hirsutum|GhAGP58	0.2121		G._raimondii|GrAGP41	G._barbadense|GbAGP78	0.2981		G._raimondii|GrAGP4	G._hirsutum|GhAGP51	0.2367
G._arboreum|GaAGP3	G._barbadense|GbAGP15	0.3962		G._arboreum|GaAGP9	G._hirsutum|GhAGP20	1.24344		G._raimondii|GrAGP22	G._barbadense|GbAGP59	1.55827		G._raimondii|GrAGP41	G._hirsutum|GhAGP73	0.2637
G._arboreum|GaAGP22	G._barbadense|GbAGP76	0.9286		G._arboreum|GaAGP3	G._hirsutum|GhAGP53	0.0999		G._raimondii|GrAGP23	G._barbadense|GbAGP39	1.02666		G._raimondii|GrAGP41	G._hirsutum|GhAGP63	0.2637
G._arboreum|GaAGP7	G._barbadense|GbAGP33	7.75564		G._arboreum|GaAGP21	G._hirsutum|GhAGP61	0.2377		G._raimondii|GrAGP28	G._barbadense|GbAGP65	0.90396		G._raimondii|GrAGP22	G._hirsutum|GhAGP20	1.34738
G._arboreum|GaAGP23	G._barbadense|GbAGP77	0.8591		G._arboreum|GaAGP22	G._hirsutum|GhAGP62	0.1963		G._raimondii|GrAGP38	G._barbadense|GbAGP75	0.2905		G._raimondii|GrAGP23	G._hirsutum|GhAGP39	0.93345
G._arboreum|GaAGP23	G._barbadense|GbAGP73	0.8591		G._arboreum|GaAGP7	G._hirsutum|GhAGP41	1.63766		G._raimondii|GrAGP27	G._barbadense|GbAGP64	1.04123		G._raimondii|GrAGP28	G._hirsutum|GhAGP45	0.79914
G._arboreum|GaAGP16	G._barbadense|GbAGP74	1.1409		G._arboreum|GaAGP7	G._hirsutum|GhAGP17	1.63766		G._raimondii|GrAGP10	G._barbadense|GbAGP46	1.80169		G._raimondii|GrAGP38	G._hirsutum|GhAGP68	0.2569
G._arboreum|GaAGP16	G._barbadense|GbAGP68	1.1409		G._arboreum|GaAGP12	G._hirsutum|GhAGP66	0.1817		G._raimondii|GrAGP14	G._barbadense|GbAGP50	0.97996		G._raimondii|GrAGP44	G._hirsutum|GhAGP72	0.2116
G._arboreum|GaAGP20	G._barbadense|GbAGP75	1.0496		G._arboreum|GaAGP23	G._hirsutum|GhAGP64	0.1513		G._raimondii|GrAGP9	G._barbadense|GbAGP19	0.2807		G._raimondii|GrAGP27	G._hirsutum|GhAGP44	0.92047
G._arboreum|GaAGP19	G._barbadense|GbAGP69	1.0676		G._arboreum|GaAGP16	G._hirsutum|GhAGP65	0.362		G._raimondii|GrAGP16	G._barbadense|GbAGP45	1.67375		G._raimondii|GrAGP10	G._hirsutum|GhAGP26	1.66968
G._arboreum|GaAGP5	G._barbadense|GbAGP28	4.26169		G._arboreum|GaAGP18	G._hirsutum|GhAGP71	0.1962		G._raimondii|GrAGP33	G._barbadense|GbAGP55	0.99646		G._raimondii|GrAGP35	G._hirsutum|GhAGP66	0.2348
G._arboreum|GaAGP10	G._barbadense|GbAGP44	3.8446		G._arboreum|GaAGP20	G._hirsutum|GhAGP68	0.2219		G._raimondii|GrAGP1	G._barbadense|GbAGP1	0.2213		G._raimondii|GrAGP14	G._hirsutum|GhAGP29	0.84556
G._arboreum|GaAGP4	G._barbadense|GbAGP22	6.40558		G._arboreum|GaAGP15	G._hirsutum|GhAGP56	0.1963		G._raimondii|GrAGP6	G._barbadense|GbAGP21	0.3669		G._raimondii|GrAGP16	G._hirsutum|GhAGP25	1.47529
G._arboreum|GaAGP8	G._barbadense|GbAGP36	7.72595		G._arboreum|GaAGP13	G._hirsutum|GhAGP55	0.1949		G._raimondii|GrAGP2	G._barbadense|GbAGP7	0.5078		G._raimondii|GrAGP33	G._hirsutum|GhAGP34	0.8809
G._arboreum|GaAGP24	G._barbadense|GbAGP78	1.1611		G._arboreum|GaAGP19	G._hirsutum|GhAGP59	0.2233		G._raimondii|GrAGP34	G._barbadense|GbAGP74	0.2894		G._raimondii|GrAGP3	G._hirsutum|GhAGP7	0.1448
G._arboreum|GaAGP2	G._barbadense|GbAGP12	1.6201		G._arboreum|GaAGP5	G._hirsutum|GhAGP13	0.88874		G._raimondii|GrAGP34	G._barbadense|GbAGP68	0.2894		G._raimondii|GrAGP37	G._hirsutum|GhAGP71	0.248
G._arboreum|GaAGP11	G._barbadense|GbAGP43	7.75564		G._arboreum|GaAGP10	G._hirsutum|GhAGP23	0.79764		G._raimondii|GrAGP29	G._barbadense|GbAGP56	0.8524		G._raimondii|GrAGP6	G._hirsutum|GhAGP54	0.3299
G._barbadense|GbAGP33	G._arboreum|GaAGP7	7.75564		G._arboreum|GaAGP4	G._hirsutum|GhAGP8	1.35318		G._raimondii|GrAGP8	G._barbadense|GbAGP18	0.1095		G._raimondii|GrAGP2	G._hirsutum|GhAGP4	0.449
G._barbadense|GbAGP43	G._arboreum|GaAGP11	7.75564		G._arboreum|GaAGP8	G._hirsutum|GhAGP19	1.62269		G._raimondii|GrAGP15	G._barbadense|GbAGP31	0.96174		G._raimondii|GrAGP34	G._hirsutum|GhAGP65	0.4762
G._barbadense|GbAGP12	G._arboreum|GaAGP2	1.6201		G._arboreum|GaAGP1	G._hirsutum|GhAGP51	0.2044		G._raimondii|GrAGP12	G._barbadense|GbAGP49	1.02493		G._raimondii|GrAGP29	G._hirsutum|GhAGP18	0.7589
G._barbadense|GbAGP77	G._arboreum|GaAGP23	0.8591		G._arboreum|GaAGP24	G._hirsutum|GhAGP73	0.2454		G._raimondii|GrAGP30	G._barbadense|GbAGP57	2.03036		G._raimondii|GrAGP8	G._hirsutum|GhAGP53	0.1393
G._barbadense|GbAGP69	G._arboreum|GaAGP19	1.0676		G._arboreum|GaAGP24	G._hirsutum|GhAGP63	0.2454		G._raimondii|GrAGP24	G._barbadense|GbAGP40	1.61619		G._raimondii|GrAGP42	G._hirsutum|GhAGP67	0.2126
G._barbadense|GbAGP38	G._arboreum|GaAGP9	5.83807		G._arboreum|GaAGP2	G._hirsutum|GhAGP49	0.3366		G._raimondii|GrAGP13	G._barbadense|GbAGP51	1.08775		G._raimondii|GrAGP15	G._hirsutum|GhAGP30	0.85615
G._barbadense|GbAGP73	G._arboreum|GaAGP23	0.8591		G._arboreum|GaAGP11	G._hirsutum|GhAGP35	1.63766		G._raimondii|GrAGP19	G._barbadense|GbAGP33	2.03036		G._raimondii|GrAGP12	G._hirsutum|GhAGP31	0.9088
G._barbadense|GbAGP36	G._arboreum|GaAGP8	7.72595		G._arboreum|GaAGP11	G._hirsutum|GhAGP24	1.63766		G._raimondii|GrAGP26	G._barbadense|GbAGP25	0.91935		G._raimondii|GrAGP36	G._hirsutum|GhAGP70	0.2272
G._barbadense|GbAGP74	G._arboreum|GaAGP16	1.1409		G._hirsutum|GhAGP66	G._arboreum|GaAGP12	0.1817		G._raimondii|GrAGP39	G._barbadense|GbAGP76	0.2421		G._raimondii|GrAGP30	G._hirsutum|GhAGP37	1.79489
G._barbadense|GbAGP75	G._arboreum|GaAGP20	1.0496		G._hirsutum|GhAGP56	G._arboreum|GaAGP15	0.1963		G._raimondii|GrAGP18	G._barbadense|GbAGP62	1.01631		G._raimondii|GrAGP24	G._hirsutum|GhAGP21	1.42865
G._barbadense|GbAGP68	G._arboreum|GaAGP16	1.1409		G._hirsutum|GhAGP59	G._arboreum|GaAGP19	0.2233		G._raimondii|GrAGP25	G._barbadense|GbAGP67	0.90522		G._raimondii|GrAGP13	G._hirsutum|GhAGP28	0.9637
G._barbadense|GbAGP78	G._arboreum|GaAGP24	1.1611		G._hirsutum|GhAGP62	G._arboreum|GaAGP22	0.1963		G._raimondii|GrAGP31	G._barbadense|GbAGP53	1.6125		G._raimondii|GrAGP19	G._hirsutum|GhAGP41	1.79489
G._barbadense|GbAGP30	G._arboreum|GaAGP6	3.82343		G._hirsutum|GhAGP68	G._arboreum|GaAGP20	0.2219		G._raimondii|GrAGP32	G._barbadense|GbAGP54	2.03036		G._raimondii|GrAGP19	G._hirsutum|GhAGP17	1.79489
G._barbadense|GbAGP22	G._arboreum|GaAGP4	6.40558		G._hirsutum|GhAGP61	G._arboreum|GaAGP21	0.2377		G._raimondii|GrAGP32	G._barbadense|GbAGP43	2.03036		G._raimondii|GrAGP26	G._hirsutum|GhAGP43	0.81021
G._barbadense|GbAGP28	G._arboreum|GaAGP5	4.26169		G._hirsutum|GhAGP19	G._arboreum|GaAGP8	1.62269		G._raimondii|GrAGP17	G._barbadense|GbAGP52	1.62686		G._raimondii|GrAGP39	G._hirsutum|GhAGP62	0.2141
G._barbadense|GbAGP44	G._arboreum|GaAGP10	3.8446		G._hirsutum|GhAGP41	G._arboreum|GaAGP7	1.63766		G._raimondii|GrAGP40	G._barbadense|GbAGP77	0.2613		G._raimondii|GrAGP18	G._hirsutum|GhAGP42	0.88955
G._barbadense|GbAGP15	G._arboreum|GaAGP3	0.3962		G._hirsutum|GhAGP8	G._arboreum|GaAGP4	1.35318		G._raimondii|GrAGP40	G._barbadense|GbAGP73	0.2613		G._raimondii|GrAGP25	G._hirsutum|GhAGP22	0.79899
G._barbadense|GbAGP76	G._arboreum|GaAGP22	0.9286		G._hirsutum|GhAGP13	G._arboreum|GaAGP5	0.88874		G._raimondii|GrAGP20	G._barbadense|GbAGP61	0.96295		G._raimondii|GrAGP31	G._hirsutum|GhAGP33	1.41734
				G._hirsutum|GhAGP23	G._arboreum|GaAGP10	0.79764		G._raimondii|GrAGP11	G._barbadense|GbAGP47	1.59638		G._raimondii|GrAGP32	G._hirsutum|GhAGP35	1.79489
				G._hirsutum|GhAGP29	G._arboreum|GaAGP6	0.70492		G._barbadense|GbAGP33	G._raimondii|GrAGP19	2.03036		G._raimondii|GrAGP32	G._hirsutum|GhAGP24	1.79489
				G._hirsutum|GhAGP24	G._arboreum|GaAGP11	1.63766		G._barbadense|GbAGP43	G._raimondii|GrAGP32	2.03036		G._raimondii|GrAGP17	G._hirsutum|GhAGP32	1.59133
				G._hirsutum|GhAGP73	G._arboreum|GaAGP24	0.2454		G._barbadense|GbAGP45	G._raimondii|GrAGP16	1.67375		G._raimondii|GrAGP40	G._hirsutum|GhAGP64	0.1978
				G._hirsutum|GhAGP35	G._arboreum|GaAGP11	1.63766		G._barbadense|GbAGP64	G._raimondii|GrAGP27	1.04123		G._raimondii|GrAGP20	G._hirsutum|GhAGP40	0.85509
				G._hirsutum|GhAGP49	G._arboreum|GaAGP2	0.3366		G._barbadense|GbAGP31	G._raimondii|GrAGP15	0.96174		G._raimondii|GrAGP11	G._hirsutum|GhAGP27	1.4086
				G._hirsutum|GhAGP71	G._arboreum|GaAGP18	0.1962		G._barbadense|GbAGP47	G._raimondii|GrAGP11	1.59638		G._hirsutum|GhAGP21	G._raimondii|GrAGP24	1.42865
				G._hirsutum|GhAGP55	G._arboreum|GaAGP13	0.1949		G._barbadense|GbAGP59	G._raimondii|GrAGP22	1.55827		G._hirsutum|GhAGP66	G._raimondii|GrAGP35	0.2348
				G._hirsutum|GhAGP65	G._arboreum|GaAGP16	0.362		G._barbadense|GbAGP77	G._raimondii|GrAGP40	0.2613		G._hirsutum|GhAGP43	G._raimondii|GrAGP26	0.81021
				G._hirsutum|GhAGP53	G._arboreum|GaAGP3	0.0999		G._barbadense|GbAGP58	G._raimondii|GrAGP21	1.53792		G._hirsutum|GhAGP70	G._raimondii|GrAGP36	0.2272
				G._hirsutum|GhAGP20	G._arboreum|GaAGP9	1.24344		G._barbadense|GbAGP46	G._raimondii|GrAGP10	1.80169		G._hirsutum|GhAGP62	G._raimondii|GrAGP39	0.2141
				G._hirsutum|GhAGP64	G._arboreum|GaAGP23	0.1513		G._barbadense|GbAGP61	G._raimondii|GrAGP20	0.96295		G._hirsutum|GhAGP4	G._raimondii|GrAGP2	0.449
				G._hirsutum|GhAGP17	G._arboreum|GaAGP7	1.63766		G._barbadense|GbAGP1	G._raimondii|GrAGP1	0.2213		G._hirsutum|GhAGP33	G._raimondii|GrAGP31	1.41734
				G._hirsutum|GhAGP58	G._arboreum|GaAGP17	0.2121		G._barbadense|GbAGP73	G._raimondii|GrAGP40	0.2613		G._hirsutum|GhAGP68	G._raimondii|GrAGP38	0.2569
				G._hirsutum|GhAGP51	G._arboreum|GaAGP1	0.2044		G._barbadense|GbAGP18	G._raimondii|GrAGP8	0.1095		G._hirsutum|GhAGP7	G._raimondii|GrAGP3	0.1448
				G._hirsutum|GhAGP63	G._arboreum|GaAGP24	0.2454		G._barbadense|GbAGP40	G._raimondii|GrAGP24	1.61619		G._hirsutum|GhAGP41	G._raimondii|GrAGP19	1.79489
								G._barbadense|GbAGP74	G._raimondii|GrAGP34	0.2894		G._hirsutum|GhAGP37	G._raimondii|GrAGP30	1.79489
								G._barbadense|GbAGP75	G._raimondii|GrAGP38	0.2905		G._hirsutum|GhAGP26	G._raimondii|GrAGP10	1.66968
								G._barbadense|GbAGP25	G._raimondii|GrAGP26	0.91935		G._hirsutum|GhAGP67	G._raimondii|GrAGP42	0.2126
								G._barbadense|GbAGP68	G._raimondii|GrAGP34	0.2894		G._hirsutum|GhAGP38	G._raimondii|GrAGP21	1.35947
								G._barbadense|GbAGP67	G._raimondii|GrAGP25	0.90522		G._hirsutum|GhAGP44	G._raimondii|GrAGP27	0.92047
								G._barbadense|GbAGP62	G._raimondii|GrAGP18	1.01631		G._hirsutum|GhAGP30	G._raimondii|GrAGP15	0.85615
								G._barbadense|GbAGP51	G._raimondii|GrAGP13	1.08775		G._hirsutum|GhAGP39	G._raimondii|GrAGP23	0.93345
								G._barbadense|GbAGP21	G._raimondii|GrAGP6	0.3669		G._hirsutum|GhAGP40	G._raimondii|GrAGP20	0.85509
								G._barbadense|GbAGP78	G._raimondii|GrAGP41	0.2981		G._hirsutum|GhAGP29	G._raimondii|GrAGP14	0.84556
								G._barbadense|GbAGP39	G._raimondii|GrAGP23	1.02666		G._hirsutum|GhAGP24	G._raimondii|GrAGP32	1.79489
								G._barbadense|GbAGP55	G._raimondii|GrAGP33	0.99646		G._hirsutum|GhAGP31	G._raimondii|GrAGP12	0.9088
								G._barbadense|GbAGP57	G._raimondii|GrAGP30	2.03036		G._hirsutum|GhAGP54	G._raimondii|GrAGP6	0.3299
								G._barbadense|GbAGP19	G._raimondii|GrAGP9	0.2807		G._hirsutum|GhAGP73	G._raimondii|GrAGP41	0.2637
								G._barbadense|GbAGP65	G._raimondii|GrAGP28	0.90396		G._hirsutum|GhAGP45	G._raimondii|GrAGP28	0.79914
								G._barbadense|GbAGP54	G._raimondii|GrAGP32	2.03036		G._hirsutum|GhAGP72	G._raimondii|GrAGP44	0.2116
								G._barbadense|GbAGP53	G._raimondii|GrAGP31	1.6125		G._hirsutum|GhAGP35	G._raimondii|GrAGP32	1.79489
								G._barbadense|GbAGP7	G._raimondii|GrAGP2	0.5078		G._hirsutum|GhAGP71	G._raimondii|GrAGP37	0.248
								G._barbadense|GbAGP56	G._raimondii|GrAGP29	0.8524		G._hirsutum|GhAGP65	G._raimondii|GrAGP34	0.4762
								G._barbadense|GbAGP50	G._raimondii|GrAGP14	0.97996		G._hirsutum|GhAGP53	G._raimondii|GrAGP8	0.1393
								G._barbadense|GbAGP52	G._raimondii|GrAGP17	1.62686		G._hirsutum|GhAGP32	G._raimondii|GrAGP17	1.59133
								G._barbadense|GbAGP76	G._raimondii|GrAGP39	0.2421		G._hirsutum|GhAGP42	G._raimondii|GrAGP18	0.88955
								G._barbadense|GbAGP49	G._raimondii|GrAGP12	1.02493		G._hirsutum|GhAGP18	G._raimondii|GrAGP29	0.7589
												G._hirsutum|GhAGP28	G._raimondii|GrAGP13	0.9637
												G._hirsutum|GhAGP20	G._raimondii|GrAGP22	1.34738
												G._hirsutum|GhAGP64	G._raimondii|GrAGP40	0.1978
												G._hirsutum|GhAGP17	G._raimondii|GrAGP19	1.79489
												G._hirsutum|GhAGP22	G._raimondii|GrAGP25	0.79899
												G._hirsutum|GhAGP27	G._raimondii|GrAGP11	1.4086
												G._hirsutum|GhAGP51	G._raimondii|GrAGP4	0.2367
												G._hirsutum|GhAGP63	G._raimondii|GrAGP41	0.2637
												G._hirsutum|GhAGP25	G._raimondii|GrAGP16	1.47529
												G._hirsutum|GhAGP34	G._raimondii|GrAGP33	0.8809
