# Supplementary material for: Genome-Wide Identification and Classification of Arabinogalactan Proteins Gene Family in Gossypium Species and GhAGP50 Increases Numbers of Epidermal Hairs in Arabidopsis
Source: Int J Mol Sci. 2025 Apr 27;26(9):4159. doi: 10.3390/ijms26094159 (PMC12071561; doi:10.3390/ijms26094159)
Supplement: Supplementary file 1 [file ijms-26-04159-s001.zip › Supplymentaty Table/Table S15.xlsx]

## Sheet: G. arboreum
Table S15. Ka/Ks calculation and estimated divergence time for the AGP duplicated gene pairs.
Seq_1	Seq_2	Ka	Ks	Divergence time(MYA)	Ka_Ks
Ga01G1741.1	Ga08G1323.1	0.32863	0.768468	25.6156	0.427644
Ga01G1741.1	Ga11G3888.1	0.263733	0.604517	20.1506	0.436271
Ga01G1741.1	Ga12G0453.1	0.272001	0.894859	29.8286	0.30396
Ga01G0969.1	Ga13G1667.1	0.0676922	0.611418	20.3806	0.110713
Ga03G2414.1	Ga13G0439.1	0.14804	0.951002	31.7001	0.155668
Ga05G0241.1	Ga06G0636.1	0.14121	0.424468	14.1489	0.332675
Ga05G0241.1	Ga08G2832.1	0.193769	0.71593	23.8643	0.270654
Ga06G0636.1	Ga08G2832.1	0.181851	0.694807	23.1602	0.261729
Ga07G2186.1	Ga08G0586.1	0.200394	0.738667	24.6222	0.271291
Ga07G2224.1	Ga11G2461.1	0.13269	0.681007	22.7002	0.194844
Ga07G1539.1	Ga11G3063.1	0.160211	0.522285	17.4095	0.306751
Ga07G1539.1	Ga12G1815.1	0.154936	0.779109	25.9703	0.198863
Ga08G1323.1	Ga11G3888.1	0.247431	1.25973	41.9911	0.196415
Ga08G1323.1	Ga12G0453.1	0.233368	0.784719	26.1573	0.29739
Ga09G1228.1	Ga13G2694.1	0.138194	1.52344	50.7814	0.0907114
Ga11G3063.1	Ga11G3888.1	0.140042	1.39909	46.6362	0.100095
Ga11G3063.1	Ga12G1815.1	0.0984481	0.617459	20.582	0.159441
Ga11G3063.1	Ga12G0453.1	0.275212	1.24419	41.4731	0.221197
Ga11G3888.1	Ga12G0453.1	0.185733	0.690224	23.0075	0.269091

## Sheet: G. barbadense
Table S15. Ka/Ks calculation and estimated divergence time for the AGP duplicated gene pairs.
Seq_1	Seq_2	Ka	Ks	Divergence time(MYA)	Ka_Ks
Gbar_A01G008170.1	Gbar_A13G014620.1	0.0630612	0.626813	20.8938	0.100606
Gbar_A01G008150.1	Gbar_D01G008500.1	0.0495572	0.0685	2.28333	0.723463
Gbar_A01G008170.1	Gbar_D01G008510.1	0.00526549	0.0449314	1.49771	0.11719
Gbar_A01G012070.1	Gbar_D01G012600.1	0.0386389	0.0613033	2.04344	0.630292
Gbar_A01G008170.1	Gbar_D13G014350.1	0.0617988	0.576962	19.2321	0.107111

## Sheet: G. hirsutum
Table S15. Ka/Ks calculation and estimated divergence time for the AGP duplicated gene pairs.
Seq_1	Seq_2	Ka	Ks	Divergence time(MYA)	Ka_Ks
Gh_A01G0713.1	Gh_A04G0053.1	0.328881	0.739906	24.6635	0.444491
Gh_A01G0714.1	Gh_A13G1120.1	0.0630612	0.619076	20.6359	0.101863
Gh_A01G0713.1	Gh_D01G0732.1	0.0401933	0.0618604	2.06201	0.649743
Gh_A01G0714.1	Gh_D01G0733.1	0.00526456	0.0414017	1.38006	0.127158
Gh_A01G0714.1	Gh_D13G1391.1	0.0618103	0.569184	18.9728	0.108595
Gh_A03G1623.1	Gh_D02G2038.1	0.00666671	0.015958	0.531935	0.417765
Gh_A03G1623.1	Gh_D13G0440.1	0.14333	0.866243	28.8748	0.165462
Gh_A04G0053.1	Gh_D01G0732.1	0.314934	1.12653	37.5511	0.27956
Gh_A04G0053.1	Gh_D05G3681.1	0.0228434	0.111274	3.70912	0.20529
Gh_A05G0159.1	Gh_A08G2141.1	0.184286	0.772919	25.764	0.238428
Gh_A05G0159.1	Gh_D05G0223.1	0.00738922	0.0438081	1.46027	0.168673
Gh_A05G0159.1	Gh_D08G2508.1	0.194314	0.707597	23.5866	0.274611
Gh_A06G1237.1	Gh_A10G0453.1	0.501148	0.870314	29.0105	0.575824
Gh_A06G0264.1	Gh_D06G0286.1	0.0108763	0.0435536	1.45179	0.249723
Gh_A06G0965.1	Gh_D06G1141.1	0.0140538	0.0376993	1.25664	0.372785
Gh_A06G1237.1	Gh_D06G1556.1	0.00704231	0.049378	1.64593	0.14262
Gh_A06G1237.1	Gh_D06G1531.1	0.356003	0.598718	19.9573	0.594609
Gh_A06G1237.1	Gh_D10G0470.1	0.501171	0.804095	26.8032	0.623273
Gh_A07G1710.1	Gh_A08G0457.1	0.191852	0.702422	23.4141	0.273129
Gh_A07G1070.1	Gh_A09G0998.1	0.252054	0.717383	23.9128	0.351352
Gh_A07G1742.1	Gh_A11G1380.1	0.1369	0.627063	20.9021	0.21832
Gh_A07G1281.1	Gh_A12G0995.1	0.154936	0.779109	25.9703	0.198863
Gh_A07G1070.1	Gh_A13G1919.1	0.254612	1.37749	45.9165	0.184837
Gh_A07G0896.1	Gh_D03G1208.1	0.0655661	0.604181	20.1394	0.108521
Gh_A07G0788.1	Gh_D07G0850.1	0.00498203	0.0889106	2.96369	0.0560341
Gh_A07G0896.1	Gh_D07G0966.1	0.0042842	0.0380229	1.26743	0.112674
Gh_A07G1070.1	Gh_D07G1165.1	0.0188334	0.0226432	0.754774	0.831744
Gh_A07G1281.1	Gh_D07G1394.1	0.0061038	0.0338085	1.12695	0.18054
Gh_A07G1710.1	Gh_D07G1912.1	0.0119185	0.06353	2.11767	0.187605
Gh_A07G1741.1	Gh_D07G1945.1	0.0571726	0.0955472	3.18491	0.59837
Gh_A07G1710.1	Gh_D07G0850.1	0.119854	0.851642	28.3881	0.140732
Gh_A07G1710.1	Gh_D07G1687.1	0.116855	0.565435	18.8478	0.206664
Gh_A07G1070.1	Gh_D09G1018.1	0.249497	0.701807	23.3936	0.355507
Gh_A07G1281.1	Gh_D12G1114.1	0.154936	0.733059	24.4353	0.211355
Gh_A08G0658.1	Gh_A11G1081.1	0.315876	0.908727	30.2909	0.347603
Gh_A08G2141.1	Gh_D05G0223.1	0.184286	0.772919	25.764	0.238428
Gh_A08G0457.1	Gh_D08G0544.1	0.0259954	0.0366086	1.22029	0.71009
Gh_A08G0658.1	Gh_D08G0760.1	0.0162278	0.0459034	1.53011	0.353521
Gh_A08G2141.1	Gh_D08G2508.1	0.00694449	0.0201354	0.671181	0.344889
Gh_A08G0658.1	Gh_D11G1232.1	0.303981	0.880965	29.3655	0.345054
Gh_A09G0998.1	Gh_A13G1919.1	0.131577	1.44201	48.0669	0.0912458
Gh_A09G0998.1	Gh_D07G1165.1	0.256144	0.753658	25.1219	0.339867
Gh_A09G0998.1	Gh_D09G1018.1	0.00553678	0.0387898	1.29299	0.142738
Gh_A09G1247.1	Gh_D09G1248.1	0.00579526	0.0547911	1.82637	0.10577
Gh_A09G0998.1	Gh_D13G2307.1	0.134855	1.42496	47.4987	0.094638
Gh_A10G1754.1	Gh_A13G0018.1	0.0814563	1.11276	37.0919	0.0732022
Gh_A10G0453.1	Gh_D06G1556.1	0.4881	0.930757	31.0252	0.524412
Gh_A10G1754.1	Gh_D10G2027.1	0.00288277	0.0521683	1.73894	0.0552591
Gh_A10G0453.1	Gh_D10G0470.1	0.00810089	0.0273824	0.912748	0.295842
Gh_A11G0857.1	Gh_A12G0995.1	0.103669	0.5752	19.1733	0.180231
Gh_A11G0748.1	Gh_A12G0933.1	0.187659	1.03901	34.6337	0.180614
Gh_A11G0216.1	Gh_A12G2113.1	0.0815925	0.51628	17.2093	0.158039
Gh_A11G1380.1	Gh_D07G1945.1	0.13771	0.640907	21.3636	0.214867
Gh_A11G1081.1	Gh_D08G0760.1	0.240356	0.890835	29.6945	0.26981
Gh_A11G0748.1	Gh_D11G0869.1	0.140308	0.193946	6.46486	0.723439
Gh_A11G0857.1	Gh_D11G0999.1	0.0122954	0.0335251	1.1175	0.36675
Gh_A11G1081.1	Gh_D11G1232.1	0.0181387	0.0803443	2.67814	0.225763
Gh_A11G2895.1	Gh_D11G3281.1	0.0165321	0.0540504	1.80168	0.305865
Gh_A11G0216.1	Gh_D11G0230.1	0.00665931	0.106942	3.56475	0.0622701
Gh_A11G0857.1	Gh_D12G1114.1	0.103669	0.540003	18.0001	0.191978
Gh_A11G0748.1	Gh_D12G1024.1	0.182762	1.04851	34.9502	0.174307
Gh_A11G0216.1	Gh_D12G2293.1	0.0889139	0.521065	17.3688	0.170639
Gh_A11G1985.1	Gh_D12G0690.1	0.0705442	0.432036	14.4012	0.163283
Gh_A11G1380.1	Gh_D11G3503.1	0.0103341	0.00722679	0.240893	1.42997
Gh_A12G2113.1	Gh_D03G0722.1	0.230548	0.620009	20.667	0.371847
Gh_A12G0995.1	Gh_D07G1394.1	0.162585	0.775293	25.8431	0.209707
Gh_A12G2113.1	Gh_D08G1239.1	0.215112	0.671906	22.3969	0.320153
Gh_A12G0995.1	Gh_D11G0999.1	0.0899955	0.537806	17.9269	0.167338
Gh_A12G0933.1	Gh_D11G0869.1	0.066443	1.11912	37.3041	0.0593705
Gh_A12G2113.1	Gh_D11G0230.1	0.0819806	0.585226	19.5075	0.140084
Gh_A12G0933.1	Gh_D12G1024.1	0.00437957	0.027867	0.928899	0.15716
Gh_A12G1287.1	Gh_D12G1409.1	0.00550461	0.0219394	0.731314	0.250901
Gh_A13G1120.1	Gh_D01G0733.1	0.067736	0.61719	20.573	0.109749
Gh_A13G1919.1	Gh_D07G1165.1	0.240026	1.51544	50.5147	0.158387
Gh_A13G1919.1	Gh_D09G1018.1	0.133821	1.40051	46.6837	0.0955515
Gh_A13G1120.1	Gh_D13G1391.1	0.0118324	0.0858078	2.86026	0.137895
Gh_A13G1919.1	Gh_D13G2307.1	0.00670489	0.0104486	0.348286	0.641704
Gh_A13G0018.1	Gh_D13G0034.1	0.00286922	0.0511789	1.70596	0.0560624
Gh_A13G0395.1	Gh_D13G0440.1	0.0109651	0.108142	3.60472	0.101396
Gh_D01G0732.1	Gh_D05G3681.1	0.258795	0.782453	26.0818	0.330748
Gh_D01G1119.1	Gh_D06G0286.1	0.141195	0.735257	24.5086	0.192035
Gh_D01G0733.1	Gh_D13G1391.1	0.0665116	0.553199	18.44	0.120231
Gh_D02G2038.1	Gh_D13G0440.1	0.146123	0.86337	28.779	0.169247
Gh_D03G1208.1	Gh_D07G0966.1	0.0821808	0.501752	16.7251	0.163788
Gh_D03G0722.1	Gh_D08G1239.1	0.303899	0.74261	24.7537	0.40923
Gh_D03G0722.1	Gh_D11G0230.1	0.269143	0.878481	29.2827	0.306373
Gh_D05G0223.1	Gh_D08G2508.1	0.194314	0.707597	23.5866	0.274611
Gh_D06G1556.1	Gh_D10G0470.1	0.487711	0.828807	27.6269	0.588449
Gh_D07G0850.1	Gh_D07G1912.1	0.111	0.893051	29.7684	0.124293
Gh_D07G1687.1	Gh_D07G1912.1	0.115871	0.528412	17.6137	0.219281
Gh_D07G0850.1	Gh_D07G1687.1	0.117298	0.897789	29.9263	0.130652
Gh_D07G1165.1	Gh_D09G1018.1	0.253573	0.737299	24.5766	0.343922
Gh_D07G1394.1	Gh_D12G1114.1	0.162585	0.729594	24.3198	0.222843
Gh_D08G0760.1	Gh_D11G1232.1	0.241506	0.857266	28.5755	0.281716
Gh_D08G1239.1	Gh_D11G0230.1	0.232314	1.25795	41.9315	0.184677
Gh_D08G1239.1	Gh_D12G2293.1	0.214596	0.678153	22.6051	0.316442
Gh_D08G1239.1	Gh_A08G2410.1	0.0680224	0.0694941	2.31647	0.978823
Gh_D09G1018.1	Gh_D13G2307.1	0.13711	1.38437	46.1457	0.0990413
Gh_D10G1652.1	Gh_A10G2282.1	0.00673783	0.0444575	1.48192	0.151557
Gh_D11G0999.1	Gh_D12G1114.1	0.0899955	0.504375	16.8125	0.17843
Gh_D11G0869.1	Gh_D12G1024.1	0.0676676	1.07692	35.8975	0.0628341
Gh_D11G0230.1	Gh_D12G2293.1	0.0893381	0.590868	19.6956	0.151198
Gh_D12G2293.1	Gh_A08G2410.1	0.439093	0.877553	29.2518	0.50036

## Sheet: G. raimondii
Table S15. Ka/Ks calculation and estimated divergence time for the AGP duplicated gene pairs.
Seq_1	Seq_2	Ka	Ks	Divergence time(MYA)	Ka_Ks
Gorai.001G194400.1	Gorai.001G219000.1	0.11289	0.534253	17.8084	0.211305
Gorai.001G110500.1	Gorai.003G132100.1	0.0822119	0.548706	18.2902	0.149829
Gorai.001G156700.1	Gorai.007G105900.1	0.14912	0.485529	16.1843	0.30713
Gorai.001G156700.1	Gorai.008G123500.1	0.170328	0.726165	24.2055	0.234558
Gorai.003G082100.1	Gorai.004G135600.1	0.300552	0.937645	31.2548	0.320539
Gorai.003G082100.1	Gorai.008G252400.1	0.242865	0.641891	21.3964	0.378358
Gorai.004G085600.1	Gorai.007G131800.1	0.271395	0.905918	30.1973	0.29958
Gorai.004G135600.1	Gorai.007G025300.1	0.226906	1.3488	44.9601	0.168228
Gorai.004G135600.1	Gorai.008G252400.1	0.209359	0.743303	24.7768	0.28166
Gorai.004G279700.1	Gorai.009G024200.1	0.209112	0.730702	24.3567	0.28618
Gorai.004G279700.1	Gorai.010G069700.1	0.16301	0.777069	25.9023	0.209775
Gorai.005G233500.1	Gorai.013G048900.1	0.144783	0.838666	27.9555	0.172635
Gorai.007G220300.1	Gorai.008G079800.1	0.188321	0.496782	16.5594	0.379081
Gorai.007G092300.1	Gorai.008G114900.1	0.0689084	1.06061	35.3536	0.0649706
Gorai.007G105900.1	Gorai.008G123500.1	0.0968566	0.504375	16.8125	0.192033
Gorai.007G025300.1	Gorai.008G252400.1	0.0889139	0.602501	20.0834	0.147575
Gorai.007G235900.1	Gorai.008G091600.1	0.14083	0.609503	20.3168	0.231057
Gorai.009G024200.1	Gorai.010G069700.1	0.123327	0.390654	13.0218	0.315693
Gorai.010G172200.1	Gorai.011G053400.1	0.486065	0.772627	25.7542	0.629106
