# Supplementary material for: Genome-Wide Identification and Classification of Arabinogalactan Proteins Gene Family in Gossypium Species and GhAGP50 Increases Numbers of Epidermal Hairs in Arabidopsis
Source: Int J Mol Sci. 2025 Apr 27;26(9):4159. doi: 10.3390/ijms26094159 (PMC12071561; doi:10.3390/ijms26094159)
Supplement: Supplementary file 1 [file ijms-26-04159-s001.zip › Supplymentaty Table/Table S16.xlsx]

## Sheet: G. arboreum
Table S16. Cis regulatory elements analysis of AGP gene family in G. arboreum
Gene ID	Site name	Sequence	Position	Matrix score	Strand	Organism	Function
Ga01G0969.1	TCT-motif	TCTTAC	254	6	-	Arabidopsis thaliana	part of a light responsive element
Ga01G0969.1	GT1-motif	GGTTAA	679	6	-	Arabidopsis thaliana	light responsive element
Ga01G0969.1	GT1-motif	GGTTAA	828	6	-	Arabidopsis thaliana	light responsive element
Ga01G0969.1	CGTCA-motif	CGTCA	306	5	-	Hordeum vulgare	cis-acting regulatory element involved in the MeJA-responsiveness
Ga01G0969.1	TGACG-motif	TGACG	306	5	+	Hordeum vulgare	cis-acting regulatory element involved in the MeJA-responsiveness
Ga01G0969.1	I-box	gGATAAGGTG	941	9	-	Zea mays	part of a light responsive element
Ga01G0969.1	chs-CMA1a	TTACTTAA	451	8	-	Daucus carota	part of a light responsive element
Ga01G1741.1	G-Box	CACGTG	203	6	+	Pisum sativum	cis-acting regulatory element involved in light responsiveness
Ga01G1741.1	TATC-box	TATCCCA	661	7	+	Oryza sativa	cis-acting element involved in gibberellin-responsiveness
Ga01G1741.1	G-box	CACGTG	203	6	+	Arabidopsis thaliana	cis-acting regulatory element involved in light responsiveness
Ga01G1741.1	ABRE	CACGTG	203	6	+	Arabidopsis thaliana	cis-acting element involved in the abscisic acid responsiveness
Ga01G1741.1	ABRE	ACGTG	204	5	+	Arabidopsis thaliana	cis-acting element involved in the abscisic acid responsiveness
Ga01G1741.1	ABRE	GACACGTGGC	442	9	-	Triticum aestivum	cis-acting element involved in the abscisic acid responsiveness
Ga01G1741.1	TCT-motif	TCTTAC	628	6	-	Arabidopsis thaliana	part of a light responsive element
Ga01G1741.1	TCA-element	TCAGAAGAGG	747	9	-	Brassica oleracea	cis-acting element involved in salicylic acid responsiveness
Ga03G2414.1	GT1-motif	GGTTAA	359	6	-	Arabidopsis thaliana	light responsive element
Ga05G0241.1	G-Box	CACGTT	477	6	-	Pisum sativum	cis-acting regulatory element involved in light responsiveness
Ga05G0241.1	GATA-motif	AAGATAAGATT	403	10	-	Arabidopsis thaliana	part of a light responsive element
Ga05G0241.1	GATA-motif	GATAGGG	441	7	-	Pisum sativum	part of a light responsive element
Ga05G0241.1	GATA-motif	AAGATAAGATT	609	10	+	Arabidopsis thaliana	part of a light responsive element
Ga05G0241.1	MRE	AACCTAA	838	7	+	Petroselinum crispum	MYB binding site involved in light responsiveness
Ga05G0241.1	chs-Unit 1 m1	ACCTAACCCGC	839	10	+	Hordeum vulgare	part of a light responsive element
Ga05G0241.1	ABRE	ACGTG	478	5	+	Arabidopsis thaliana	cis-acting element involved in the abscisic acid responsiveness
Ga05G0241.1	3-AF1 binding site	TAAGAGAGGAA	883	10	-	Solanum tuberosum	light responsive element
Ga05G0241.1	GT1-motif	GGTTAA	131	6	+	Arabidopsis thaliana	light responsive element
Ga06G0636.1	TGACG-motif	TGACG	65	5	+	Hordeum vulgare	cis-acting regulatory element involved in the MeJA-responsiveness
Ga06G0636.1	CGTCA-motif	CGTCA	65	5	-	Hordeum vulgare	cis-acting regulatory element involved in the MeJA-responsiveness
Ga06G0636.1	TCT-motif	TCTTAC	628	6	-	Arabidopsis thaliana	part of a light responsive element
Ga06G0636.1	TGA-element	AACGAC	697	6	+	Brassica oleracea	auxin-responsive element
Ga06G0636.1	G-box	TAACACGTAG	13	9	-	Brassica oleracea	cis-acting regulatory element involved in light responsiveness
Ga06G0636.1	G-box	TACGTG	14	6	+	Arabidopsis thaliana	cis-acting regulatory element involved in light responsiveness
Ga06G0636.1	G-box	CACGTC	66	6	-	Zea mays	cis-acting regulatory element involved in light responsiveness
Ga06G0636.1	GA-motif	ATAGATAA	41	8	-	Arabidopsis thaliana	part of a light responsive element
Ga06G0636.1	G-Box	CACGTT	101	6	-	Pisum sativum	cis-acting regulatory element involved in light responsiveness
Ga06G0636.1	ABRE	ACGTG	15	5	+	Arabidopsis thaliana	cis-acting element involved in the abscisic acid responsiveness
Ga06G0636.1	ABRE	ACGTG	67	5	+	Arabidopsis thaliana	cis-acting element involved in the abscisic acid responsiveness
Ga06G0636.1	ABRE	ACGTG	102	5	+	Arabidopsis thaliana	cis-acting element involved in the abscisic acid responsiveness
Ga06G0712.1	ABRE	CACGTG	390	6	+	Arabidopsis thaliana	cis-acting element involved in the abscisic acid responsiveness
Ga06G0712.1	ABRE	ACGTG	391	5	+	Arabidopsis thaliana	cis-acting element involved in the abscisic acid responsiveness
Ga06G0712.1	ABRE	ACGTG	796	5	+	Arabidopsis thaliana	cis-acting element involved in the abscisic acid responsiveness
Ga06G0712.1	ABRE	GACACGTGGC	817	9	+	Triticum aestivum	cis-acting element involved in the abscisic acid responsiveness
Ga06G0712.1	ABRE	CACGTG	819	6	-	Arabidopsis thaliana	cis-acting element involved in the abscisic acid responsiveness
Ga06G0712.1	ABRE	ACGTG	820	5	+	Arabidopsis thaliana	cis-acting element involved in the abscisic acid responsiveness
Ga06G0712.1	G-box	CACGTG	390	6	+	Arabidopsis thaliana	cis-acting regulatory element involved in light responsiveness
Ga06G0712.1	G-box	CACGAC	412	6	-	Zea mays	cis-acting regulatory element involved in light responsiveness
Ga06G0712.1	G-box	GCCACGTGGA	817	9	-	Arabidopsis thaliana	cis-acting regulatory element involved in light responsiveness
Ga06G0712.1	G-box	ACACGTGGC	818	9	+	Brassica napus	cis-acting regulatory element involved in light responsiveness
Ga06G0712.1	G-box	CACGTG	819	6	-	Arabidopsis thaliana	cis-acting regulatory element involved in light responsiveness
Ga06G0712.1	G-Box	CACGTG	390	6	+	Pisum sativum	cis-acting regulatory element involved in light responsiveness
Ga06G0712.1	G-Box	CACGTT	795	6	-	Pisum sativum	cis-acting regulatory element involved in light responsiveness
Ga06G0712.1	G-Box	CACGTG	819	6	-	Pisum sativum	cis-acting regulatory element involved in light responsiveness
Ga06G0712.1	MRE	AACCTAA	190	7	+	Petroselinum crispum	MYB binding site involved in light responsiveness
Ga06G0712.1	GT1-motif	GGTTAA	521	6	+	Arabidopsis thaliana	light responsive element
Ga06G0712.1	GT1-motif	GGTTAA	678	6	+	Arabidopsis thaliana	light responsive element
Ga07G1539.1	ABRE	CACGTG	890	6	-	Arabidopsis thaliana	cis-acting element involved in the abscisic acid responsiveness
Ga07G1539.1	ABRE	ACGTG	891	5	+	Arabidopsis thaliana	cis-acting element involved in the abscisic acid responsiveness
Ga07G1539.1	G-Box	TCCACATGGCA	556	10	-	Triticum aestivum	cis-acting regulatory element involved in light responsiveness
Ga07G1539.1	G-Box	CACGTG	890	6	-	Pisum sativum	cis-acting regulatory element involved in light responsiveness
Ga07G1539.1	G-box	CACGTG	890	6	-	Arabidopsis thaliana	cis-acting regulatory element involved in light responsiveness
Ga07G1539.1	MRE	AACCTAA	922	7	+	Petroselinum crispum	MYB binding site involved in light responsiveness
Ga07G1539.1	TCT-motif	TCTTAC	144	6	+	Arabidopsis thaliana	part of a light responsive element
Ga07G1539.1	TCT-motif	TCTTAC	194	6	+	Arabidopsis thaliana	part of a light responsive element
Ga07G1539.1	GT1-motif	GGTTAAT	85	7	-	Avena sativa	light responsive element
Ga07G1539.1	GT1-motif	GGTTAA	86	6	-	Arabidopsis thaliana	light responsive element
Ga07G1539.1	GT1-motif	GGTTAA	920	6	-	Arabidopsis thaliana	light responsive element
Ga07G1539.1	TCCC-motif	TCTCCCT	220	7	+	Spinacia oleracea	part of a light responsive element
Ga07G1539.1	CGTCA-motif	CGTCA	430	5	+	Hordeum vulgare	cis-acting regulatory element involved in the MeJA-responsiveness
Ga07G1539.1	TGACG-motif	TGACG	430	5	-	Hordeum vulgare	cis-acting regulatory element involved in the MeJA-responsiveness
Ga07G1950.1	GT1-motif	GGTTAA	51	6	-	Arabidopsis thaliana	light responsive element
Ga07G1950.1	GT1-motif	GGTTAA	671	6	+	Arabidopsis thaliana	light responsive element
Ga07G1950.1	ABRE	ACGTG	375	5	+	Arabidopsis thaliana	cis-acting element involved in the abscisic acid responsiveness
Ga07G1950.1	ABRE	ACGTG	734	5	-	Arabidopsis thaliana	cis-acting element involved in the abscisic acid responsiveness
Ga07G1950.1	AE-box	AGAAACAA	27	8	-	Arabidopsis thaliana	part of a module for light response
Ga07G1950.1	G-Box	CACGTT	374	6	-	Pisum sativum	cis-acting regulatory element involved in light responsiveness
Ga07G1950.1	G-Box	CACGTT	734	6	+	Pisum sativum	cis-acting regulatory element involved in light responsiveness
Ga07G1950.1	GATA-motif	AAGGATAAGG	49	9	-	Solanum tuberosum	part of a light responsive element
Ga07G1950.1	GATA-motif	GATAGGA	802	7	-	Arabidopsis thaliana	part of a light responsive element
Ga07G1950.1	G-box	CACGAC	108	6	-	Zea mays	cis-acting regulatory element involved in light responsiveness
Ga07G2186.1	AuxRR-core	GGTCCAT	294	7	+	Nicotiana tabacum	cis-acting regulatory element involved in auxin responsiveness
Ga07G2186.1	GT1-motif	GGTTAA	257	6	-	Arabidopsis thaliana	light responsive element
Ga08G1323.1	ABRE	ACGTG	732	5	-	Arabidopsis thaliana	cis-acting element involved in the abscisic acid responsiveness
Ga08G1323.1	G-Box	CACGTT	732	6	+	Pisum sativum	cis-acting regulatory element involved in light responsiveness
Ga08G1323.1	GATA-motif	GATAGGG	472	7	-	Pisum sativum	part of a light responsive element
Ga08G1323.1	TCA-element	TCAGAAGAGG	7	9	-	Brassica oleracea	cis-acting element involved in salicylic acid responsiveness
Ga08G1323.1	TCT-motif	TCTTAC	166	6	-	Arabidopsis thaliana	part of a light responsive element
Ga08G1323.1	AE-box	AGAAACAA	102	8	+	Arabidopsis thaliana	part of a module for light response
Ga08G2832.1	3-AF1 binding site	TAAGAGAGGAA	574	10	+	Solanum tuberosum	light responsive element
Ga08G2832.1	MRE	AACCTAA	511	7	+	Petroselinum crispum	MYB binding site involved in light responsiveness
Ga08G2832.1	chs-CMA1a	TTACTTAA	964	8	+	Daucus carota	part of a light responsive element
Ga08G2832.1	G-box	CACGAC	748	6	+	Zea mays	cis-acting regulatory element involved in light responsiveness
Ga08G2832.1	TCT-motif	TCTTAC	313	6	+	Arabidopsis thaliana	part of a light responsive element
Ga08G2832.1	TCT-motif	TCTTAC	634	6	-	Arabidopsis thaliana	part of a light responsive element
Ga09G1512.1	GT1-motif	GGTTAA	445	6	-	Arabidopsis thaliana	light responsive element
Ga09G1512.1	TCCC-motif	TCTCCCT	710	7	+	Spinacia oleracea	part of a light responsive element
Ga09G1512.1	TCA-element	CCATCTTTTT	336	9	-	Nicotiana tabacum	cis-acting element involved in salicylic acid responsiveness
Ga09G1512.1	TCA-element	TCAGAAGAGG	632	9	+	Brassica oleracea	cis-acting element involved in salicylic acid responsiveness
Ga09G1512.1	TCA-element	TCAGAAGAGG	836	9	-	Brassica oleracea	cis-acting element involved in salicylic acid responsiveness
Ga09G1512.1	TCT-motif	TCTTAC	568	6	-	Arabidopsis thaliana	part of a light responsive element
Ga09G1512.1	chs-CMA1a	TTACTTAA	564	8	-	Daucus carota	part of a light responsive element
Ga09G1512.1	GATA-motif	AAGGATAAGG	101	9	-	Solanum tuberosum	part of a light responsive element
Ga09G1512.1	GATA-motif	GATAGGG	937	7	-	Pisum sativum	part of a light responsive element
Ga10G0673.1	GT1-motif	GGTTAA	120	6	+	Arabidopsis thaliana	light responsive element
Ga10G0673.1	TCA-element	CCATCTTTTT	723	9	+	Nicotiana tabacum	cis-acting element involved in salicylic acid responsiveness
Ga10G0673.1	MRE	AACCTAA	814	7	+	Petroselinum crispum	MYB binding site involved in light responsiveness
Ga10G0673.1	I-box	cCATATCCAAT	433	10	+	Flaveria trinervia	part of a light responsive element
Ga10G0673.1	CGTCA-motif	CGTCA	285	5	+	Hordeum vulgare	cis-acting regulatory element involved in the MeJA-responsiveness
Ga10G0673.1	TGACG-motif	TGACG	285	5	-	Hordeum vulgare	cis-acting regulatory element involved in the MeJA-responsiveness
Ga10G0673.1	TGA-element	AACGAC	279	6	+	Brassica oleracea	auxin-responsive element
Ga10G2241.1	TGACG-motif	TGACG	898	5	+	Hordeum vulgare	cis-acting regulatory element involved in the MeJA-responsiveness
Ga10G2241.1	CGTCA-motif	CGTCA	898	5	-	Hordeum vulgare	cis-acting regulatory element involved in the MeJA-responsiveness
Ga10G2241.1	AE-box	AGAAACTT	576	8	-	Arabidopsis thaliana	part of a module for light response
Ga10G2241.1	TCA-element	CCATCTTTTT	500	9	-	Nicotiana tabacum	cis-acting element involved in salicylic acid responsiveness
Ga10G2241.1	G-box	CACGAC	419	6	+	Zea mays	cis-acting regulatory element involved in light responsiveness
Ga11G1758.1	TCA-element	CCATCTTTTT	501	9	-	Nicotiana tabacum	cis-acting element involved in salicylic acid responsiveness
Ga11G1758.1	G-box	CACGAC	420	6	+	Zea mays	cis-acting regulatory element involved in light responsiveness
Ga11G1858.1	MRE	AACCTAA	773	7	-	Petroselinum crispum	MYB binding site involved in light responsiveness
Ga11G1858.1	GATA-motif	AAGATAAGATT	1	10	+	Arabidopsis thaliana	part of a light responsive element
Ga11G1858.1	TGACG-motif	TGACG	828	5	+	Hordeum vulgare	cis-acting regulatory element involved in the MeJA-responsiveness
Ga11G1858.1	I-box	GTATAAGGCC	47	9	-	Larix laricina	part of a light responsive element
Ga11G1858.1	CGTCA-motif	CGTCA	828	5	-	Hordeum vulgare	cis-acting regulatory element involved in the MeJA-responsiveness
Ga11G1858.1	TCA-element	CCATCTTTTT	751	9	-	Nicotiana tabacum	cis-acting element involved in salicylic acid responsiveness
Ga11G2461.1	G-Box	CACGTT	920	6	-	Pisum sativum	cis-acting regulatory element involved in light responsiveness
Ga11G2461.1	GT1-motif	GGTTAA	258	6	+	Arabidopsis thaliana	light responsive element
Ga11G2461.1	GT1-motif	GGTTAA	529	6	-	Arabidopsis thaliana	light responsive element
Ga11G2461.1	ABRE	ACGTG	921	5	+	Arabidopsis thaliana	cis-acting element involved in the abscisic acid responsiveness
Ga11G3063.1	CGTCA-motif	CGTCA	897	5	-	Hordeum vulgare	cis-acting regulatory element involved in the MeJA-responsiveness
Ga11G3063.1	I-box	cCATATCCAAT	118	10	-	Flaveria trinervia	part of a light responsive element
Ga11G3063.1	TGACG-motif	TGACG	897	5	+	Hordeum vulgare	cis-acting regulatory element involved in the MeJA-responsiveness
Ga11G3063.1	TCT-motif	TCTTAC	138	6	-	Arabidopsis thaliana	part of a light responsive element
Ga11G3888.1	TGACG-motif	TGACG	850	5	-	Hordeum vulgare	cis-acting regulatory element involved in the MeJA-responsiveness
Ga11G3888.1	CGTCA-motif	CGTCA	850	5	+	Hordeum vulgare	cis-acting regulatory element involved in the MeJA-responsiveness
Ga11G3888.1	chs-CMA2a	TCACTTGA	391	8	-	Petroselinum crispum	part of a light responsive element
Ga11G3888.1	GT1-motif	GGTTAA	79	6	-	Arabidopsis thaliana	light responsive element
Ga11G3888.1	GT1-motif	GGTTAAT	253	7	+	Avena sativa	light responsive element
Ga12G0453.1	I-box	gGATAAGGTG	912	10	-	Zea mays	part of a light responsive element
Ga12G0453.1	I-box	ccttatcct	914	9	+	Arabidopsis thaliana	part of a light responsive element
Ga12G0453.1	GATA-motif	AAGGATAAGG	914	9	-	Solanum tuberosum	part of a light responsive element
Ga12G0453.1	G-box	CCACGTAA	770	8	-	Brassica napus	cis-acting regulatory element involved in light responsiveness
Ga12G0453.1	G-box	TACGTG	771	6	+	Arabidopsis thaliana	cis-acting regulatory element involved in light responsiveness
Ga12G0453.1	GA-motif	ATAGATAA	551	8	-	Arabidopsis thaliana	part of a light responsive element
Ga12G0453.1	ABRE	AACCCGG	695	7	+	Arabidopsis thaliana	cis-acting element involved in the abscisic acid responsiveness
Ga12G0453.1	ABRE	ACGTG	772	5	+	Arabidopsis thaliana	cis-acting element involved in the abscisic acid responsiveness
Ga12G0453.1	TCA-element	CCATCTTTTT	933	9	-	Nicotiana tabacum	cis-acting element involved in salicylic acid responsiveness
Ga12G0453.1	TCCC-motif	TCTCCCT	87	7	+	Spinacia oleracea	part of a light responsive element
Ga12G0453.1	GT1-motif	GGTTAA	105	6	-	Arabidopsis thaliana	light responsive element
Ga12G0453.1	GT1-motif	GGTTAA	137	6	+	Arabidopsis thaliana	light responsive element
Ga12G1815.1	TGACG-motif	TGACG	20	5	+	Hordeum vulgare	cis-acting regulatory element involved in the MeJA-responsiveness
Ga12G1815.1	CGTCA-motif	CGTCA	20	5	-	Hordeum vulgare	cis-acting regulatory element involved in the MeJA-responsiveness
Ga12G1815.1	TCT-motif	TCTTAC	741	6	+	Arabidopsis thaliana	part of a light responsive element
Ga13G0034.1	ABRE	ACGTG	194	5	+	Arabidopsis thaliana	cis-acting element involved in the abscisic acid responsiveness
Ga13G0034.1	ABRE	ACGTG	314	5	+	Arabidopsis thaliana	cis-acting element involved in the abscisic acid responsiveness
Ga13G0034.1	G-Box	CACGTT	313	6	-	Pisum sativum	cis-acting regulatory element involved in light responsiveness
Ga13G0034.1	G-box	TACGTG	193	6	+	Arabidopsis thaliana	cis-acting regulatory element involved in light responsiveness
Ga13G0034.1	G-box	CACGAC	963	6	+	Zea mays	cis-acting regulatory element involved in light responsiveness
Ga13G0034.1	GT1-motif	GGTTAAT	682	7	-	Avena sativa	light responsive element
Ga13G0034.1	GT1-motif	GGTTAA	683	6	-	Arabidopsis thaliana	light responsive element
Ga13G0034.1	CGTCA-motif	CGTCA	766	5	+	Hordeum vulgare	cis-acting regulatory element involved in the MeJA-responsiveness
Ga13G0034.1	TGACG-motif	TGACG	766	5	-	Hordeum vulgare	cis-acting regulatory element involved in the MeJA-responsiveness
Ga13G0034.1	AE-box	AGAAACTT	812	8	+	Arabidopsis thaliana	part of a module for light response
Ga13G0439.1	GT1-motif	GGTTAAT	217	7	-	Avena sativa	light responsive element
Ga13G0439.1	GT1-motif	GGTTAA	218	6	-	Arabidopsis thaliana	light responsive element
Ga13G0439.1	TCCC-motif	TCTCCCT	920	7	+	Spinacia oleracea	part of a light responsive element
Ga13G0439.1	TCA-element	CCATCTTTTT	889	9	+	Nicotiana tabacum	cis-acting element involved in salicylic acid responsiveness
Ga13G0439.1	CGTCA-motif	CGTCA	529	5	-	Hordeum vulgare	cis-acting regulatory element involved in the MeJA-responsiveness
Ga13G0439.1	TGACG-motif	TGACG	529	5	+	Hordeum vulgare	cis-acting regulatory element involved in the MeJA-responsiveness
Ga13G0439.1	AT1-motif	AATTATTTTTTATT	641	13	-	Solanum tuberosum	part of a light responsive module
Ga13G0439.1	ABRE	ACGTG	531	5	+	Arabidopsis thaliana	cis-acting element involved in the abscisic acid responsiveness
Ga13G0439.1	I-box	cCATATCCAAT	866	10	+	Flaveria trinervia	part of a light responsive element
Ga13G0439.1	G-box	CACGTC	530	6	-	Zea mays	cis-acting regulatory element involved in light responsiveness
Ga13G2694.1	3-AF1 binding site	TAAGAGAGGAA	382	10	-	Solanum tuberosum	light responsive element
Ga13G2694.1	ABRE	ACGTG	712	5	-	Arabidopsis thaliana	cis-acting element involved in the abscisic acid responsiveness
Ga13G2694.1	TATC-box	TATCCCA	319	7	+	Oryza sativa	cis-acting element involved in gibberellin-responsiveness
Ga13G2694.1	G-Box	CACGTT	712	6	+	Pisum sativum	cis-acting regulatory element involved in light responsiveness

## Sheet: G. barbadense
Table S16. Cis regulatory elements analysis of AGP gene family in G. barbadense
Gene ID	Site name	Sequence	Position	Matrix score	Strand	Organism	Function
Gbar_A01G008150.1	G-Box	CACGTT	622	6	+	Pisum sativum	cis-acting regulatory element involved in light responsiveness
Gbar_A01G008150.1	TCCC-motif	TCTCCCT	116	7	-	Spinacia oleracea	part of a light responsive element
Gbar_A01G008150.1	Box 4	ATTAAT	396	6	+	Petroselinum crispum	part of a conserved DNA module involved in light responsiveness
Gbar_A01G008150.1	Box 4	ATTAAT	421	6	+	Petroselinum crispum	part of a conserved DNA module involved in light responsiveness
Gbar_A01G008150.1	GT1-motif	GGTTAA	586	6	+	Arabidopsis thaliana	light responsive element
Gbar_A01G008150.1	ABRE	ACGTG	622	5	-	Arabidopsis thaliana	cis-acting element involved in the abscisic acid responsiveness
Gbar_A01G008170.1	GT1-motif	GGTTAA	472	6	+	Arabidopsis thaliana	light responsive element
Gbar_A01G008170.1	G-box	CACGTC	716	6	-	Zea mays	cis-acting regulatory element involved in light responsiveness
Gbar_A01G008170.1	ABRE	ACGTG	717	5	+	Arabidopsis thaliana	cis-acting element involved in the abscisic acid responsiveness
Gbar_A01G012070.1	TCT-motif	TCTTAC	373	6	+	Arabidopsis thaliana	part of a light responsive element
Gbar_A01G012070.1	Box 4	ATTAAT	193	6	+	Petroselinum crispum	part of a conserved DNA module involved in light responsiveness
Gbar_A01G012070.1	Box 4	ATTAAT	730	6	-	Petroselinum crispum	part of a conserved DNA module involved in light responsiveness
Gbar_A01G012070.1	G-box	CACGAC	29	6	-	Zea mays	cis-acting regulatory element involved in light responsiveness
Gbar_A01G012070.1	G-box	ACACGTGT	589	8	-	Brassica napus	cis-acting regulatory element involved in light responsiveness
Gbar_A01G012070.1	G-box	CACGTG	590	6	-	Arabidopsis thaliana	cis-acting regulatory element involved in light responsiveness
Gbar_A01G012070.1	G-Box	CACGTT	38	6	+	Pisum sativum	cis-acting regulatory element involved in light responsiveness
Gbar_A01G012070.1	G-Box	CACGTG	590	6	-	Pisum sativum	cis-acting regulatory element involved in light responsiveness
Gbar_A01G012070.1	ABRE	ACGTG	38	5	-	Arabidopsis thaliana	cis-acting element involved in the abscisic acid responsiveness
Gbar_A01G012070.1	ABRE	CACGTG	590	6	-	Arabidopsis thaliana	cis-acting element involved in the abscisic acid responsiveness
Gbar_A01G012070.1	ABRE	ACGTG	591	5	+	Arabidopsis thaliana	cis-acting element involved in the abscisic acid responsiveness
Gbar_A03G019450.1	TCT-motif	TCTTAC	876	6	+	Arabidopsis thaliana	part of a light responsive element
Gbar_A03G019450.1	G-box	CACGAC	762	6	+	Zea mays	cis-acting regulatory element involved in light responsiveness
Gbar_A03G019450.1	Box 4	ATTAAT	355	6	+	Petroselinum crispum	part of a conserved DNA module involved in light responsiveness
Gbar_A03G019450.1	Box 4	ATTAAT	405	6	+	Petroselinum crispum	part of a conserved DNA module involved in light responsiveness
Gbar_A03G019450.1	TGA-element	AACGAC	779	6	-	Brassica oleracea	auxin-responsive element
Gbar_A03G019450.1	ABRE	TACGGTC	614	7	-	Arabidopsis thaliana	cis-acting element involved in the abscisic acid responsiveness
Gbar_A03G019450.1	chs-CMA1a	TTACTTAA	258	8	+	Daucus carota	part of a light responsive element
Gbar_A06G011330.1	chs-CMA1a	TTACTTAA	209	8	-	Daucus carota	part of a light responsive element
Gbar_A06G011330.1	I-box	AGATAAGG	835	8	+	Triticum aestivum	part of a light responsive element
Gbar_A06G011330.1	GATA-motif	AAGGATAAGG	490	9	+	Solanum tuberosum	part of a light responsive element
Gbar_A06G011330.1	Box 4	ATTAAT	124	6	+	Petroselinum crispum	part of a conserved DNA module involved in light responsiveness
Gbar_A06G011330.1	Box 4	ATTAAT	140	6	+	Petroselinum crispum	part of a conserved DNA module involved in light responsiveness
Gbar_A06G011330.1	Box 4	ATTAAT	151	6	+	Petroselinum crispum	part of a conserved DNA module involved in light responsiveness
Gbar_A06G011330.1	Box 4	ATTAAT	170	6	+	Petroselinum crispum	part of a conserved DNA module involved in light responsiveness
Gbar_A06G011330.1	Box 4	ATTAAT	295	6	+	Petroselinum crispum	part of a conserved DNA module involved in light responsiveness
Gbar_A06G011330.1	Box 4	ATTAAT	420	6	+	Petroselinum crispum	part of a conserved DNA module involved in light responsiveness
Gbar_A06G011330.1	LAMP-element	CTTTATCA	531	8	+	Pisum sativum	part of a light responsive element
Gbar_A06G011330.1	3-AF1 binding site	TAAGAGAGGAA	987	10	+	Solanum tuberosum	light responsive element
Gbar_A06G011330.1	GA-motif	ATAGATAA	759	8	+	Arabidopsis thaliana	part of a light responsive element
Gbar_A06G015340.1	AT1-motif	AATTATTTTTTATT	222	13	+	Solanum tuberosum	part of a light responsive module
Gbar_A06G015340.1	MRE	AACCTAA	130	7	-	Petroselinum crispum	MYB binding site involved in light responsiveness
Gbar_A06G015340.1	I-box	TGATAATGT	61	9	-	Solanum tuberosum	part of a light responsive element
Gbar_A06G015340.1	ABRE	ACGTG	453	5	-	Arabidopsis thaliana	cis-acting element involved in the abscisic acid responsiveness
Gbar_A06G015340.1	Box 4	ATTAAT	38	6	+	Petroselinum crispum	part of a conserved DNA module involved in light responsiveness
Gbar_A06G015340.1	Box 4	ATTAAT	198	6	+	Petroselinum crispum	part of a conserved DNA module involved in light responsiveness
Gbar_A06G015340.1	Box 4	ATTAAT	353	6	+	Petroselinum crispum	part of a conserved DNA module involved in light responsiveness
Gbar_A06G015340.1	Box 4	ATTAAT	426	6	+	Petroselinum crispum	part of a conserved DNA module involved in light responsiveness
Gbar_A06G015340.1	Box 4	ATTAAT	478	6	+	Petroselinum crispum	part of a conserved DNA module involved in light responsiveness
Gbar_A06G015340.1	G-Box	CACGTT	453	6	+	Pisum sativum	cis-acting regulatory element involved in light responsiveness
Gbar_A06G015350.1	CGTCA-motif	CGTCA	744	5	+	Hordeum vulgare	cis-acting regulatory element involved in the MeJA-responsiveness
Gbar_A06G015350.1	AT1-motif	AATTATTTTTTATT	279	13	+	Solanum tuberosum	part of a light responsive module
Gbar_A06G015350.1	TGACG-motif	TGACG	744	5	-	Hordeum vulgare	cis-acting regulatory element involved in the MeJA-responsiveness
Gbar_A06G015350.1	Gap-box	CAAATGAA(A/G)A	58	9.5	-	Arabidopsis thaliana	part of a light responsive element
Gbar_A06G015350.1	Box 4	ATTAAT	309	6	+	Petroselinum crispum	part of a conserved DNA module involved in light responsiveness
Gbar_A06G015350.1	GT1-motif	GGTTAA	535	6	+	Arabidopsis thaliana	light responsive element
Gbar_A06G015350.1	ACE	CTAACGTATT	393	9	+	Petroselinum crispum	cis-acting element involved in light responsiveness
Gbar_A07G009220.1	3-AF1 binding site	TAAGAGAGGAA	343	10	+	Solanum tuberosum	light responsive element
Gbar_A07G009220.1	Box 4	ATTAAT	131	6	+	Petroselinum crispum	part of a conserved DNA module involved in light responsiveness
Gbar_A07G009220.1	Box 4	ATTAAT	241	6	+	Petroselinum crispum	part of a conserved DNA module involved in light responsiveness
Gbar_A07G009220.1	Box 4	ATTAAT	584	6	-	Petroselinum crispum	part of a conserved DNA module involved in light responsiveness
Gbar_A07G009220.1	Box 4	ATTAAT	601	6	-	Petroselinum crispum	part of a conserved DNA module involved in light responsiveness
Gbar_A07G009220.1	Box 4	ATTAAT	664	6	-	Petroselinum crispum	part of a conserved DNA module involved in light responsiveness
Gbar_A07G009220.1	Box 4	ATTAAT	764	6	-	Petroselinum crispum	part of a conserved DNA module involved in light responsiveness
Gbar_A07G010380.1	Box 4	ATTAAT	884	6	-	Petroselinum crispum	part of a conserved DNA module involved in light responsiveness
Gbar_A07G010380.1	Box 4	ATTAAT	933	6	-	Petroselinum crispum	part of a conserved DNA module involved in light responsiveness
Gbar_A07G010380.1	I-box	TAGATAACC	622	9	+	Pisum sativum	part of a light responsive element
Gbar_A07G010380.1	TCT-motif	TCTTAC	368	6	+	Arabidopsis thaliana	part of a light responsive element
Gbar_A07G010380.1	TCT-motif	TCTTAC	852	6	+	Arabidopsis thaliana	part of a light responsive element
Gbar_A07G010380.1	TGACG-motif	TGACG	442	5	+	Hordeum vulgare	cis-acting regulatory element involved in the MeJA-responsiveness
Gbar_A07G010380.1	TATC-box	TATCCCA	415	7	+	Oryza sativa	cis-acting element involved in gibberellin-responsiveness
Gbar_A07G010380.1	CGTCA-motif	CGTCA	442	5	-	Hordeum vulgare	cis-acting regulatory element involved in the MeJA-responsiveness
Gbar_A07G012370.1	TGACG-motif	TGACG	325	5	+	Hordeum vulgare	cis-acting regulatory element involved in the MeJA-responsiveness
Gbar_A07G012370.1	G-box	TAACACGTAG	637	9	+	Brassica oleracea	cis-acting regulatory element involved in light responsiveness
Gbar_A07G012370.1	Box 4	ATTAAT	21	6	+	Petroselinum crispum	part of a conserved DNA module involved in light responsiveness
Gbar_A07G012370.1	Box 4	ATTAAT	38	6	+	Petroselinum crispum	part of a conserved DNA module involved in light responsiveness
Gbar_A07G012370.1	Box 4	ATTAAT	283	6	+	Petroselinum crispum	part of a conserved DNA module involved in light responsiveness
Gbar_A07G012370.1	Box 4	ATTAAT	477	6	+	Petroselinum crispum	part of a conserved DNA module involved in light responsiveness
Gbar_A07G012370.1	Box 4	ATTAAT	490	6	+	Petroselinum crispum	part of a conserved DNA module involved in light responsiveness
Gbar_A07G012370.1	Box 4	ATTAAT	620	6	-	Petroselinum crispum	part of a conserved DNA module involved in light responsiveness
Gbar_A07G012370.1	MRE	AACCTAA	786	7	+	Petroselinum crispum	MYB binding site involved in light responsiveness
Gbar_A07G012370.1	CGTCA-motif	CGTCA	325	5	-	Hordeum vulgare	cis-acting regulatory element involved in the MeJA-responsiveness
Gbar_A07G014760.1	ABRE	CACGTG	724	6	-	Arabidopsis thaliana	cis-acting element involved in the abscisic acid responsiveness
Gbar_A07G014760.1	ABRE	ACGTG	725	5	+	Arabidopsis thaliana	cis-acting element involved in the abscisic acid responsiveness
Gbar_A07G014760.1	TGACG-motif	TGACG	267	5	-	Hordeum vulgare	cis-acting regulatory element involved in the MeJA-responsiveness
Gbar_A07G014760.1	TGACG-motif	TGACG	440	5	-	Hordeum vulgare	cis-acting regulatory element involved in the MeJA-responsiveness
Gbar_A07G014760.1	CGTCA-motif	CGTCA	267	5	+	Hordeum vulgare	cis-acting regulatory element involved in the MeJA-responsiveness
Gbar_A07G014760.1	CGTCA-motif	CGTCA	440	5	+	Hordeum vulgare	cis-acting regulatory element involved in the MeJA-responsiveness
Gbar_A07G014760.1	MRE	AACCTAA	756	7	+	Petroselinum crispum	MYB binding site involved in light responsiveness
Gbar_A07G014760.1	Box 4	ATTAAT	368	6	+	Petroselinum crispum	part of a conserved DNA module involved in light responsiveness
Gbar_A07G014760.1	G-Box	TCCACATGGCA	393	10	-	Triticum aestivum	cis-acting regulatory element involved in light responsiveness
Gbar_A07G014760.1	G-Box	CACGTG	724	6	-	Pisum sativum	cis-acting regulatory element involved in light responsiveness
Gbar_A07G014760.1	TCCC-motif	TCTCCCT	57	7	+	Spinacia oleracea	part of a light responsive element
Gbar_A07G014760.1	G-box	CACGTG	724	6	-	Arabidopsis thaliana	cis-acting regulatory element involved in light responsiveness
Gbar_A07G014760.1	G-box	TAACACGTAG	943	9	-	Brassica oleracea	cis-acting regulatory element involved in light responsiveness
Gbar_A07G014760.1	TCT-motif	TCTTAC	31	6	+	Arabidopsis thaliana	part of a light responsive element
Gbar_A07G014760.1	GT1-motif	GGTTAA	754	6	-	Arabidopsis thaliana	light responsive element
Gbar_A07G014760.1	GT1-motif	GGTTAAT	818	7	-	Avena sativa	light responsive element
Gbar_A07G014760.1	GT1-motif	GGTTAA	819	6	-	Arabidopsis thaliana	light responsive element
Gbar_A07G017850.1	G-box	TACGTG	409	6	+	Arabidopsis thaliana	cis-acting regulatory element involved in light responsiveness
Gbar_A07G017850.1	Box 4	ATTAAT	375	6	+	Petroselinum crispum	part of a conserved DNA module involved in light responsiveness
Gbar_A07G017850.1	Box 4	ATTAAT	818	6	-	Petroselinum crispum	part of a conserved DNA module involved in light responsiveness
Gbar_A07G017850.1	GARE-motif	TCTGTTG	537	7	-	Brassica oleracea	gibberellin-responsive element
Gbar_A07G017850.1	ABRE	ACGTG	410	5	+	Arabidopsis thaliana	cis-acting element involved in the abscisic acid responsiveness
Gbar_A07G017850.1	GATA-motif	AAGATAAGATT	904	10	+	Arabidopsis thaliana	part of a light responsive element
Gbar_A07G017850.1	TGACG-motif	TGACG	680	5	-	Hordeum vulgare	cis-acting regulatory element involved in the MeJA-responsiveness
Gbar_A07G017850.1	CGTCA-motif	CGTCA	680	5	+	Hordeum vulgare	cis-acting regulatory element involved in the MeJA-responsiveness
Gbar_A07G020070.1	P-box	CCTTTTG	232	7	-	Oryza sativa	gibberellin-responsive element
Gbar_A07G020070.1	MRE	AACCTAA	314	7	-	Petroselinum crispum	MYB binding site involved in light responsiveness
Gbar_A07G020070.1	MRE	AACCTAA	594	7	-	Petroselinum crispum	MYB binding site involved in light responsiveness
Gbar_A07G020070.1	TCA-element	CCATCTTTTT	355	9	-	Nicotiana tabacum	cis-acting element involved in salicylic acid responsiveness
Gbar_A07G020070.1	CGTCA-motif	CGTCA	6	5	-	Hordeum vulgare	cis-acting regulatory element involved in the MeJA-responsiveness
Gbar_A07G020070.1	TGACG-motif	TGACG	6	5	+	Hordeum vulgare	cis-acting regulatory element involved in the MeJA-responsiveness
Gbar_A07G020070.1	3-AF1 binding site	TAAGAGAGGAA	958	10	-	Solanum tuberosum	light responsive element
Gbar_A07G020070.1	AuxRR-core	GGTCCAT	950	7	+	Nicotiana tabacum	cis-acting regulatory element involved in auxin responsiveness
Gbar_A07G020070.1	ATCT-motif	AATCTAATCC	82	9	-	Pisum sativum	part of a conserved DNA module involved in light responsiveness
Gbar_A07G020070.1	GT1-motif	GGTTAA	237	6	+	Arabidopsis thaliana	light responsive element
Gbar_A07G020070.1	GT1-motif	GGTTAA	913	6	-	Arabidopsis thaliana	light responsive element
Gbar_A07G020070.1	Box 4	ATTAAT	379	6	+	Petroselinum crispum	part of a conserved DNA module involved in light responsiveness
Gbar_A07G020070.1	Box 4	ATTAAT	435	6	+	Petroselinum crispum	part of a conserved DNA module involved in light responsiveness
Gbar_A07G020070.1	Box 4	ATTAAT	575	6	-	Petroselinum crispum	part of a conserved DNA module involved in light responsiveness
Gbar_A07G020070.1	Box 4	ATTAAT	743	6	-	Petroselinum crispum	part of a conserved DNA module involved in light responsiveness
Gbar_A07G020070.1	Box 4	ATTAAT	893	6	-	Petroselinum crispum	part of a conserved DNA module involved in light responsiveness
Gbar_A07G020070.1	LAMP-element	CTTTATCA	41	8	-	Pisum sativum	part of a light responsive element
Gbar_A07G020430.1	GA-motif	ATAGATAA	707	8	-	Arabidopsis thaliana	part of a light responsive element
Gbar_A07G020430.1	ATCT-motif	AATCTAATCC	643	9	-	Pisum sativum	part of a conserved DNA module involved in light responsiveness
Gbar_A07G020430.1	Box 4	ATTAAT	277	6	+	Petroselinum crispum	part of a conserved DNA module involved in light responsiveness
Gbar_A07G020430.1	Box 4	ATTAAT	281	6	+	Petroselinum crispum	part of a conserved DNA module involved in light responsiveness
Gbar_A07G020430.1	Box 4	ATTAAT	531	6	-	Petroselinum crispum	part of a conserved DNA module involved in light responsiveness
Gbar_A07G020430.1	Box 4	ATTAAT	702	6	-	Petroselinum crispum	part of a conserved DNA module involved in light responsiveness
Gbar_A07G020430.1	G-box	TACGTG	425	6	+	Arabidopsis thaliana	cis-acting regulatory element involved in light responsiveness
Gbar_A07G020430.1	G-box	CACGAC	638	6	-	Zea mays	cis-acting regulatory element involved in light responsiveness
Gbar_A07G020430.1	LS7	CAGATTTATTTTTA	439	13	+	Zea mays	part of a light responsive element
Gbar_A07G020430.1	ABRE	ACGTG	426	5	+	Arabidopsis thaliana	cis-acting element involved in the abscisic acid responsiveness
Gbar_A08G005520.1	I-box	cCATATCCAAT	927	10	+	Flaveria trinervia	part of a light responsive element
Gbar_A08G005520.1	TGACG-motif	TGACG	318	5	+	Hordeum vulgare	cis-acting regulatory element involved in the MeJA-responsiveness
Gbar_A08G005520.1	GATA-motif	AAGGATAAGG	83	9	+	Solanum tuberosum	part of a light responsive element
Gbar_A08G005520.1	Box 4	ATTAAT	553	6	-	Petroselinum crispum	part of a conserved DNA module involved in light responsiveness
Gbar_A08G005520.1	Box 4	ATTAAT	557	6	-	Petroselinum crispum	part of a conserved DNA module involved in light responsiveness
Gbar_A08G005520.1	Box 4	ATTAAT	561	6	-	Petroselinum crispum	part of a conserved DNA module involved in light responsiveness
Gbar_A08G005520.1	ATCT-motif	AATCTAATCC	930	9	+	Pisum sativum	part of a conserved DNA module involved in light responsiveness
Gbar_A08G005520.1	P-box	CCTTTTG	779	7	-	Oryza sativa	gibberellin-responsive element
Gbar_A08G005520.1	CGTCA-motif	CGTCA	318	5	-	Hordeum vulgare	cis-acting regulatory element involved in the MeJA-responsiveness
Gbar_A08G007840.1	MRE	AACCTAA	226	7	-	Petroselinum crispum	MYB binding site involved in light responsiveness
Gbar_A08G007840.1	chs-CMA1a	TTACTTAA	213	8	+	Daucus carota	part of a light responsive element
Gbar_A08G007840.1	Box 4	ATTAAT	388	6	+	Petroselinum crispum	part of a conserved DNA module involved in light responsiveness
Gbar_A08G007840.1	Box 4	ATTAAT	505	6	-	Petroselinum crispum	part of a conserved DNA module involved in light responsiveness
Gbar_A08G007840.1	GT1-motif	GGTTAA	229	6	+	Arabidopsis thaliana	light responsive element
Gbar_A08G007840.1	GATA-motif	AAGGATAAGG	886	9	+	Solanum tuberosum	part of a light responsive element
Gbar_A08G007840.1	TCT-motif	TCTTAC	824	6	+	Arabidopsis thaliana	part of a light responsive element
Gbar_A09G011560.1	TCA-element	CCATCTTTTT	43	9	-	Nicotiana tabacum	cis-acting element involved in salicylic acid responsiveness
Gbar_A09G011560.1	I-box	AGATAAGG	677	8	-	Triticum aestivum	part of a light responsive element
Gbar_A09G011560.1	GATA-motif	AAGATAAGATT	819	10	-	Arabidopsis thaliana	part of a light responsive element
Gbar_A09G011560.1	GATA-motif	AAGATAAGATT	870	10	-	Arabidopsis thaliana	part of a light responsive element
Gbar_A09G011560.1	ATCT-motif	AATCTAATCC	560	9	+	Pisum sativum	part of a conserved DNA module involved in light responsiveness
Gbar_A09G011560.1	GA-motif	ATAGATAA	618	8	+	Arabidopsis thaliana	part of a light responsive element
Gbar_A09G011560.1	Box 4	ATTAAT	299	6	+	Petroselinum crispum	part of a conserved DNA module involved in light responsiveness
Gbar_A09G011560.1	GARE-motif	TCTGTTG	843	7	+	Brassica oleracea	gibberellin-responsive element
Gbar_A09G011560.1	GT1-motif	GGTTAA	115	6	+	Arabidopsis thaliana	light responsive element
Gbar_A09G011560.1	GT1-motif	GGTTAA	228	6	-	Arabidopsis thaliana	light responsive element
Gbar_A09G014180.1	TCA-element	CCATCTTTTT	928	9	-	Nicotiana tabacum	cis-acting element involved in salicylic acid responsiveness
Gbar_A09G014180.1	CGTCA-motif	CGTCA	12	5	-	Hordeum vulgare	cis-acting regulatory element involved in the MeJA-responsiveness
Gbar_A09G014180.1	Box 4	ATTAAT	233	6	+	Petroselinum crispum	part of a conserved DNA module involved in light responsiveness
Gbar_A09G014180.1	Box 4	ATTAAT	737	6	-	Petroselinum crispum	part of a conserved DNA module involved in light responsiveness
Gbar_A09G014180.1	Box 4	ATTAAT	772	6	-	Petroselinum crispum	part of a conserved DNA module involved in light responsiveness
Gbar_A09G014180.1	Box 4	ATTAAT	788	6	-	Petroselinum crispum	part of a conserved DNA module involved in light responsiveness
Gbar_A09G014180.1	TCT-motif	TCTTAC	562	6	+	Arabidopsis thaliana	part of a light responsive element
Gbar_A09G014180.1	GATA-motif	AAGGATAAGG	695	9	-	Solanum tuberosum	part of a light responsive element
Gbar_A09G014180.1	TGACG-motif	TGACG	12	5	+	Hordeum vulgare	cis-acting regulatory element involved in the MeJA-responsiveness
Gbar_A10G005300.1	ABRE	ACGTG	957	5	-	Arabidopsis thaliana	cis-acting element involved in the abscisic acid responsiveness
Gbar_A10G005300.1	Box 4	ATTAAT	671	6	-	Petroselinum crispum	part of a conserved DNA module involved in light responsiveness
Gbar_A10G005300.1	Box 4	ATTAAT	696	6	-	Petroselinum crispum	part of a conserved DNA module involved in light responsiveness
Gbar_A10G005300.1	G-Box	CACGTT	957	6	+	Pisum sativum	cis-acting regulatory element involved in light responsiveness
Gbar_A10G007330.1	TCA-element	CCATCTTTTT	501	9	-	Nicotiana tabacum	cis-acting element involved in salicylic acid responsiveness
Gbar_A10G007330.1	CGTCA-motif	CGTCA	898	5	-	Hordeum vulgare	cis-acting regulatory element involved in the MeJA-responsiveness
Gbar_A10G007330.1	TGACG-motif	TGACG	898	5	+	Hordeum vulgare	cis-acting regulatory element involved in the MeJA-responsiveness
Gbar_A10G007330.1	Box 4	ATTAAT	310	6	+	Petroselinum crispum	part of a conserved DNA module involved in light responsiveness
Gbar_A10G007330.1	G-box	CACGAC	420	6	+	Zea mays	cis-acting regulatory element involved in light responsiveness
Gbar_A10G011100.1	TCT-motif	TCTTAC	991	6	+	Arabidopsis thaliana	part of a light responsive element
Gbar_A10G011100.1	GATA-motif	AAGATAAGATT	9	10	-	Arabidopsis thaliana	part of a light responsive element
Gbar_A10G011100.1	G-Box	CACGTT	913	6	+	Pisum sativum	cis-acting regulatory element involved in light responsiveness
Gbar_A10G011100.1	Box 4	ATTAAT	17	6	+	Petroselinum crispum	part of a conserved DNA module involved in light responsiveness
Gbar_A10G011100.1	Box 4	ATTAAT	343	6	+	Petroselinum crispum	part of a conserved DNA module involved in light responsiveness
Gbar_A10G011100.1	Box 4	ATTAAT	672	6	-	Petroselinum crispum	part of a conserved DNA module involved in light responsiveness
Gbar_A10G011100.1	ABRE	ACGTG	913	5	-	Arabidopsis thaliana	cis-acting element involved in the abscisic acid responsiveness
Gbar_A10G011100.1	AT1-motif	AATTATTTTTTATT	600	13	-	Solanum tuberosum	part of a light responsive module
Gbar_A10G021050.1	TGACG-motif	TGACG	460	5	-	Hordeum vulgare	cis-acting regulatory element involved in the MeJA-responsiveness
Gbar_A10G021050.1	TGACG-motif	TGACG	918	5	+	Hordeum vulgare	cis-acting regulatory element involved in the MeJA-responsiveness
Gbar_A10G021050.1	I-box	cCATATCCAAT	608	10	+	Flaveria trinervia	part of a light responsive element
Gbar_A10G021050.1	CGTCA-motif	CGTCA	460	5	+	Hordeum vulgare	cis-acting regulatory element involved in the MeJA-responsiveness
Gbar_A10G021050.1	CGTCA-motif	CGTCA	918	5	-	Hordeum vulgare	cis-acting regulatory element involved in the MeJA-responsiveness
Gbar_A10G021050.1	MRE	AACCTAA	133	7	-	Petroselinum crispum	MYB binding site involved in light responsiveness
Gbar_A10G021050.1	MRE	AACCTAA	982	7	+	Petroselinum crispum	MYB binding site involved in light responsiveness
Gbar_A10G021050.1	TCA-element	CCATCTTTTT	898	9	+	Nicotiana tabacum	cis-acting element involved in salicylic acid responsiveness
Gbar_A10G021050.1	P-box	CCTTTTG	199	7	-	Oryza sativa	gibberellin-responsive element
Gbar_A10G021050.1	Box 4	ATTAAT	161	6	+	Petroselinum crispum	part of a conserved DNA module involved in light responsiveness
Gbar_A10G021050.1	GT1-motif	GGTTAA	38	6	-	Arabidopsis thaliana	light responsive element
Gbar_A10G021050.1	GT1-motif	GGTTAA	125	6	+	Arabidopsis thaliana	light responsive element
Gbar_A10G021050.1	GT1-motif	GGTTAA	136	6	+	Arabidopsis thaliana	light responsive element
Gbar_A10G021050.1	GT1-motif	GGTTAA	295	6	+	Arabidopsis thaliana	light responsive element
Gbar_A10G021050.1	TGA-element	AACGAC	454	6	+	Brassica oleracea	auxin-responsive element
Gbar_A10G021460.1	TGACG-motif	TGACG	899	5	+	Hordeum vulgare	cis-acting regulatory element involved in the MeJA-responsiveness
Gbar_A10G021460.1	TCA-element	CCATCTTTTT	489	9	-	Nicotiana tabacum	cis-acting element involved in salicylic acid responsiveness
Gbar_A10G021460.1	CGTCA-motif	CGTCA	899	5	-	Hordeum vulgare	cis-acting regulatory element involved in the MeJA-responsiveness
Gbar_A10G021460.1	Box 4	ATTAAT	297	6	+	Petroselinum crispum	part of a conserved DNA module involved in light responsiveness
Gbar_A10G021460.1	G-box	CACGAC	408	6	+	Zea mays	cis-acting regulatory element involved in light responsiveness
Gbar_A11G001990.1	chs-CMA2a	TCACTTGA	589	8	-	Petroselinum crispum	part of a light responsive element
Gbar_A11G001990.1	GT1-motif	GGTTAA	284	6	-	Arabidopsis thaliana	light responsive element
Gbar_A11G001990.1	GT1-motif	GGTTAAT	458	7	+	Avena sativa	light responsive element
Gbar_A11G001990.1	Box 4	ATTAAT	21	6	+	Petroselinum crispum	part of a conserved DNA module involved in light responsiveness
Gbar_A11G001990.1	Box 4	ATTAAT	830	6	-	Petroselinum crispum	part of a conserved DNA module involved in light responsiveness
Gbar_A11G001990.1	Box 4	ATTAAT	877	6	-	Petroselinum crispum	part of a conserved DNA module involved in light responsiveness
Gbar_A11G001990.1	Box 4	ATTAAT	938	6	-	Petroselinum crispum	part of a conserved DNA module involved in light responsiveness
Gbar_A11G008460.1	Box 4	ATTAAT	903	6	-	Petroselinum crispum	part of a conserved DNA module involved in light responsiveness
Gbar_A11G008460.1	GT1-motif	GGTTAA	967	6	+	Arabidopsis thaliana	light responsive element
Gbar_A11G008460.1	GARE-motif	TCTGTTG	320	7	-	Brassica oleracea	gibberellin-responsive element
Gbar_A11G008460.1	TGA-element	AACGAC	284	6	-	Brassica oleracea	auxin-responsive element
Gbar_A11G008460.1	GA-motif	ATAGATAA	720	8	-	Arabidopsis thaliana	part of a light responsive element
Gbar_A11G008460.1	3-AF1 binding site	TAAGAGAGGAA	955	10	+	Solanum tuberosum	light responsive element
Gbar_A11G008460.1	chs-CMA1a	TTACTTAA	310	8	+	Daucus carota	part of a light responsive element
Gbar_A11G008460.1	TCA-element	CCATCTTTTT	479	9	-	Nicotiana tabacum	cis-acting element involved in salicylic acid responsiveness
Gbar_A11G008460.1	MRE	AACCTAA	684	7	+	Petroselinum crispum	MYB binding site involved in light responsiveness
Gbar_A11G009830.1	Box 4	ATTAAT	283	6	+	Petroselinum crispum	part of a conserved DNA module involved in light responsiveness
Gbar_A11G009830.1	Box 4	ATTAAT	345	6	+	Petroselinum crispum	part of a conserved DNA module involved in light responsiveness
Gbar_A11G009830.1	Box 4	ATTAAT	484	6	+	Petroselinum crispum	part of a conserved DNA module involved in light responsiveness
Gbar_A11G009830.1	Box 4	ATTAAT	488	6	+	Petroselinum crispum	part of a conserved DNA module involved in light responsiveness
Gbar_A11G009830.1	Box 4	ATTAAT	757	6	-	Petroselinum crispum	part of a conserved DNA module involved in light responsiveness
Gbar_A11G009830.1	TCT-motif	TCTTAC	329	6	-	Arabidopsis thaliana	part of a light responsive element
Gbar_A11G009830.1	I-box	cCATATCCAAT	312	10	-	Flaveria trinervia	part of a light responsive element
Gbar_A11G009830.1	TGACG-motif	TGACG	60	5	+	Hordeum vulgare	cis-acting regulatory element involved in the MeJA-responsiveness
Gbar_A11G009830.1	CGTCA-motif	CGTCA	60	5	-	Hordeum vulgare	cis-acting regulatory element involved in the MeJA-responsiveness
Gbar_A11G012290.1	ABRE	ACGTG	383	5	+	Arabidopsis thaliana	cis-acting element involved in the abscisic acid responsiveness
Gbar_A11G012290.1	ABRE	GCAACGTGTC	591	9	+	Hordeum vulgare	cis-acting element involved in the abscisic acid responsiveness
Gbar_A11G012290.1	ABRE	ACGTG	895	5	-	Arabidopsis thaliana	cis-acting element involved in the abscisic acid responsiveness
Gbar_A11G012290.1	G-Box	CACGTT	895	6	+	Pisum sativum	cis-acting regulatory element involved in light responsiveness
Gbar_A11G012290.1	G-box	CACGTC	382	6	-	Zea mays	cis-acting regulatory element involved in light responsiveness
Gbar_A11G012290.1	G-box	CACGAC	730	6	-	Zea mays	cis-acting regulatory element involved in light responsiveness
Gbar_A11G012290.1	GT1-motif	GGTTAA	411	6	-	Arabidopsis thaliana	light responsive element
Gbar_A11G012290.1	TGACG-motif	TGACG	381	5	+	Hordeum vulgare	cis-acting regulatory element involved in the MeJA-responsiveness
Gbar_A11G012290.1	Sp1	GGGCGG	701	6	-	Oryza sativa	light responsive element
Gbar_A11G012290.1	CGTCA-motif	CGTCA	381	5	-	Hordeum vulgare	cis-acting regulatory element involved in the MeJA-responsiveness
Gbar_A11G012290.1	MRE	AACCTAA	550	7	-	Petroselinum crispum	MYB binding site involved in light responsiveness
Gbar_A11G015420.1	GT1-motif	GGTTAA	275	6	+	Arabidopsis thaliana	light responsive element
Gbar_A11G015420.1	GT1-motif	GGTTAA	547	6	-	Arabidopsis thaliana	light responsive element
Gbar_A11G015420.1	ABRE	ACGTG	986	5	+	Arabidopsis thaliana	cis-acting element involved in the abscisic acid responsiveness
Gbar_A11G015420.1	G-Box	CACGTT	985	6	-	Pisum sativum	cis-acting regulatory element involved in light responsiveness
Gbar_A11G015420.1	Box 4	ATTAAT	89	6	+	Petroselinum crispum	part of a conserved DNA module involved in light responsiveness
Gbar_A11G015420.1	Box 4	ATTAAT	179	6	+	Petroselinum crispum	part of a conserved DNA module involved in light responsiveness
Gbar_A11G015420.1	Box 4	ATTAAT	259	6	+	Petroselinum crispum	part of a conserved DNA module involved in light responsiveness
Gbar_A11G015420.1	Box 4	ATTAAT	593	6	-	Petroselinum crispum	part of a conserved DNA module involved in light responsiveness
Gbar_A11G015420.1	Box 4	ATTAAT	678	6	-	Petroselinum crispum	part of a conserved DNA module involved in light responsiveness
Gbar_A11G015420.1	Box 4	ATTAAT	687	6	-	Petroselinum crispum	part of a conserved DNA module involved in light responsiveness
Gbar_A11G015420.1	Box 4	ATTAAT	719	6	-	Petroselinum crispum	part of a conserved DNA module involved in light responsiveness
Gbar_A11G022570.1	Box 4	ATTAAT	45	6	+	Petroselinum crispum	part of a conserved DNA module involved in light responsiveness
Gbar_A11G022570.1	Box 4	ATTAAT	163	6	+	Petroselinum crispum	part of a conserved DNA module involved in light responsiveness
Gbar_A11G022570.1	Box 4	ATTAAT	200	6	+	Petroselinum crispum	part of a conserved DNA module involved in light responsiveness
Gbar_A11G022570.1	Box 4	ATTAAT	757	6	-	Petroselinum crispum	part of a conserved DNA module involved in light responsiveness
Gbar_A11G022570.1	I-box	GTATAAGGCC	172	9	-	Larix laricina	part of a light responsive element
Gbar_A11G022570.1	TCT-motif	TCTTAC	32	6	-	Arabidopsis thaliana	part of a light responsive element
Gbar_A11G022570.1	TGACG-motif	TGACG	952	5	+	Hordeum vulgare	cis-acting regulatory element involved in the MeJA-responsiveness
Gbar_A11G022570.1	MRE	AACCTAA	897	7	-	Petroselinum crispum	MYB binding site involved in light responsiveness
Gbar_A11G022570.1	TCA-element	CCATCTTTTT	875	9	-	Nicotiana tabacum	cis-acting element involved in salicylic acid responsiveness
Gbar_A11G022570.1	CGTCA-motif	CGTCA	952	5	-	Hordeum vulgare	cis-acting regulatory element involved in the MeJA-responsiveness
Gbar_A11G034460.1	ATCT-motif	AATCTAATCC	589	9	+	Pisum sativum	part of a conserved DNA module involved in light responsiveness
Gbar_A11G034460.1	ATCT-motif	AATCTAATCC	840	9	+	Pisum sativum	part of a conserved DNA module involved in light responsiveness
Gbar_A11G034460.1	Box 4	ATTAAT	182	6	+	Petroselinum crispum	part of a conserved DNA module involved in light responsiveness
Gbar_A11G034460.1	Box 4	ATTAAT	190	6	+	Petroselinum crispum	part of a conserved DNA module involved in light responsiveness
Gbar_A11G034460.1	Box 4	ATTAAT	414	6	+	Petroselinum crispum	part of a conserved DNA module involved in light responsiveness
Gbar_A11G034460.1	Box 4	ATTAAT	655	6	-	Petroselinum crispum	part of a conserved DNA module involved in light responsiveness
Gbar_A11G034460.1	Box 4	ATTAAT	754	6	-	Petroselinum crispum	part of a conserved DNA module involved in light responsiveness
Gbar_A11G034460.1	LAMP-element	CTTTATCA	446	8	-	Pisum sativum	part of a light responsive element
Gbar_A11G034460.1	TCT-motif	TCTTAC	383	6	-	Arabidopsis thaliana	part of a light responsive element
Gbar_A11G034460.1	GT1-motif	GGTTAA	911	6	-	Arabidopsis thaliana	light responsive element
Gbar_A12G007960.1	ABRE	CACGTG	864	6	-	Arabidopsis thaliana	cis-acting element involved in the abscisic acid responsiveness
Gbar_A12G007960.1	ABRE	ACGTG	865	5	+	Arabidopsis thaliana	cis-acting element involved in the abscisic acid responsiveness
Gbar_A12G007960.1	ABRE	ACGTG	994	5	-	Arabidopsis thaliana	cis-acting element involved in the abscisic acid responsiveness
Gbar_A12G007960.1	Box 4	ATTAAT	109	6	+	Petroselinum crispum	part of a conserved DNA module involved in light responsiveness
Gbar_A12G007960.1	Box 4	ATTAAT	796	6	-	Petroselinum crispum	part of a conserved DNA module involved in light responsiveness
Gbar_A12G007960.1	G-box	CACGTG	864	6	-	Arabidopsis thaliana	cis-acting regulatory element involved in light responsiveness
Gbar_A12G007960.1	G-Box	CACGTG	864	6	-	Pisum sativum	cis-acting regulatory element involved in light responsiveness
Gbar_A12G007960.1	G-Box	CACGTT	994	6	+	Pisum sativum	cis-acting regulatory element involved in light responsiveness
Gbar_A12G007960.1	GT1-motif	GGTTAA	193	6	-	Arabidopsis thaliana	light responsive element
Gbar_A12G007960.1	TCT-motif	TCTTAC	550	6	-	Arabidopsis thaliana	part of a light responsive element
Gbar_A12G008000.1	ABRE	ACGTG	36	5	+	Arabidopsis thaliana	cis-acting element involved in the abscisic acid responsiveness
Gbar_A12G008000.1	ABRE	CACGTG	988	6	-	Arabidopsis thaliana	cis-acting element involved in the abscisic acid responsiveness
Gbar_A12G008000.1	ABRE	ACGTG	989	5	+	Arabidopsis thaliana	cis-acting element involved in the abscisic acid responsiveness
Gbar_A12G008000.1	G-Box	CACGTG	988	6	-	Pisum sativum	cis-acting regulatory element involved in light responsiveness
Gbar_A12G008000.1	G-box	CCACGTAA	34	8	-	Brassica napus	cis-acting regulatory element involved in light responsiveness
Gbar_A12G008000.1	G-box	TACGTG	35	6	+	Arabidopsis thaliana	cis-acting regulatory element involved in light responsiveness
Gbar_A12G008000.1	G-box	CACGTG	988	6	-	Arabidopsis thaliana	cis-acting regulatory element involved in light responsiveness
Gbar_A12G008000.1	Box 4	ATTAAT	234	6	+	Petroselinum crispum	part of a conserved DNA module involved in light responsiveness
Gbar_A12G008000.1	Box 4	ATTAAT	920	6	-	Petroselinum crispum	part of a conserved DNA module involved in light responsiveness
Gbar_A12G008000.1	GT1-motif	GGTTAA	318	6	-	Arabidopsis thaliana	light responsive element
Gbar_A12G008000.1	TCT-motif	TCTTAC	675	6	-	Arabidopsis thaliana	part of a light responsive element
Gbar_A12G011090.1	ABRE	CACGTG	873	6	-	Arabidopsis thaliana	cis-acting element involved in the abscisic acid responsiveness
Gbar_A12G011090.1	ABRE	ACGTG	874	5	+	Arabidopsis thaliana	cis-acting element involved in the abscisic acid responsiveness
Gbar_A12G011090.1	G-Box	CACGTG	873	6	-	Pisum sativum	cis-acting regulatory element involved in light responsiveness
Gbar_A12G011090.1	G-box	GCCACGTGGA	871	9	-	Arabidopsis thaliana	cis-acting regulatory element involved in light responsiveness
Gbar_A12G011090.1	G-box	CACGTG	873	6	-	Arabidopsis thaliana	cis-acting regulatory element involved in light responsiveness
Gbar_A12G011090.1	Box 4	ATTAAT	454	6	+	Petroselinum crispum	part of a conserved DNA module involved in light responsiveness
Gbar_A12G011090.1	GT1-motif	GGTTAA	52	6	-	Arabidopsis thaliana	light responsive element
Gbar_A12G011090.1	GT1-motif	GGTTAAT	785	7	-	Avena sativa	light responsive element
Gbar_A12G011090.1	GT1-motif	GGTTAA	786	6	-	Arabidopsis thaliana	light responsive element
Gbar_A12G011090.1	GT1-motif	GGTTAAT	901	7	-	Avena sativa	light responsive element
Gbar_A12G011090.1	GT1-motif	GGTTAA	902	6	-	Arabidopsis thaliana	light responsive element
Gbar_A12G011090.1	GT1-motif	GGTTAAT	983	7	-	Avena sativa	light responsive element
Gbar_A12G011090.1	GT1-motif	GGTTAA	984	6	-	Arabidopsis thaliana	light responsive element
Gbar_A12G015180.1	TATC-box	TATCCCA	798	7	+	Oryza sativa	cis-acting element involved in gibberellin-responsiveness
Gbar_A12G015180.1	TCT-motif	TCTTAC	313	6	-	Arabidopsis thaliana	part of a light responsive element
Gbar_A12G015180.1	Box 4	ATTAAT	325	6	+	Petroselinum crispum	part of a conserved DNA module involved in light responsiveness
Gbar_A12G015180.1	Box 4	ATTAAT	792	6	-	Petroselinum crispum	part of a conserved DNA module involved in light responsiveness
Gbar_A12G024530.1	GATA-motif	AAGATAAGATT	336	10	-	Arabidopsis thaliana	part of a light responsive element
Gbar_A12G024530.1	Box 4	ATTAAT	496	6	+	Petroselinum crispum	part of a conserved DNA module involved in light responsiveness
Gbar_A12G024530.1	Box 4	ATTAAT	712	6	-	Petroselinum crispum	part of a conserved DNA module involved in light responsiveness
Gbar_A13G000360.1	GT1-motif	GGTTAA	152	6	-	Arabidopsis thaliana	light responsive element
Gbar_A13G000360.1	GT1-motif	GGTTAAT	899	7	-	Avena sativa	light responsive element
Gbar_A13G000360.1	GT1-motif	GGTTAA	900	6	-	Arabidopsis thaliana	light responsive element
Gbar_A13G000360.1	G-box	CACGTG	132	6	+	Arabidopsis thaliana	cis-acting regulatory element involved in light responsiveness
Gbar_A13G000360.1	G-Box	CACGTG	132	6	+	Pisum sativum	cis-acting regulatory element involved in light responsiveness
Gbar_A13G000360.1	G-Box	CACGTT	530	6	-	Pisum sativum	cis-acting regulatory element involved in light responsiveness
Gbar_A13G000360.1	Box 4	ATTAAT	204	6	+	Petroselinum crispum	part of a conserved DNA module involved in light responsiveness
Gbar_A13G000360.1	Box 4	ATTAAT	934	6	-	Petroselinum crispum	part of a conserved DNA module involved in light responsiveness
Gbar_A13G000360.1	CGTCA-motif	CGTCA	983	5	+	Hordeum vulgare	cis-acting regulatory element involved in the MeJA-responsiveness
Gbar_A13G000360.1	TGACG-motif	TGACG	983	5	-	Hordeum vulgare	cis-acting regulatory element involved in the MeJA-responsiveness
Gbar_A13G000360.1	ABRE	CACGTG	132	6	+	Arabidopsis thaliana	cis-acting element involved in the abscisic acid responsiveness
Gbar_A13G000360.1	ABRE	ACGTG	133	5	+	Arabidopsis thaliana	cis-acting element involved in the abscisic acid responsiveness
Gbar_A13G000360.1	ABRE	ACGTG	531	5	+	Arabidopsis thaliana	cis-acting element involved in the abscisic acid responsiveness
Gbar_A13G004450.1	G-box	CACGTC	757	6	-	Zea mays	cis-acting regulatory element involved in light responsiveness
Gbar_A13G004450.1	Box 4	ATTAAT	22	6	+	Petroselinum crispum	part of a conserved DNA module involved in light responsiveness
Gbar_A13G004450.1	Box 4	ATTAAT	937	6	-	Petroselinum crispum	part of a conserved DNA module involved in light responsiveness
Gbar_A13G004450.1	Box 4	ATTAAT	980	6	-	Petroselinum crispum	part of a conserved DNA module involved in light responsiveness
Gbar_A13G004450.1	GT1-motif	GGTTAA	124	6	-	Arabidopsis thaliana	light responsive element
Gbar_A13G004450.1	GT1-motif	GGTTAAT	426	7	-	Avena sativa	light responsive element
Gbar_A13G004450.1	GT1-motif	GGTTAA	427	6	-	Arabidopsis thaliana	light responsive element
Gbar_A13G004450.1	CGTCA-motif	CGTCA	756	5	-	Hordeum vulgare	cis-acting regulatory element involved in the MeJA-responsiveness
Gbar_A13G004450.1	ABRE	ACGTG	758	5	+	Arabidopsis thaliana	cis-acting element involved in the abscisic acid responsiveness
Gbar_A13G004450.1	TGACG-motif	TGACG	756	5	+	Hordeum vulgare	cis-acting regulatory element involved in the MeJA-responsiveness
Gbar_A13G014620.1	GT1-motif	GGTTAA	582	6	-	Arabidopsis thaliana	light responsive element
Gbar_A13G014620.1	GT1-motif	GGTTAA	725	6	-	Arabidopsis thaliana	light responsive element
Gbar_A13G014620.1	G-Box	CACGTT	357	6	+	Pisum sativum	cis-acting regulatory element involved in light responsiveness
Gbar_A13G014620.1	Box 4	ATTAAT	122	6	+	Petroselinum crispum	part of a conserved DNA module involved in light responsiveness
Gbar_A13G014620.1	Box 4	ATTAAT	787	6	-	Petroselinum crispum	part of a conserved DNA module involved in light responsiveness
Gbar_A13G014620.1	TGA-element	AACGAC	721	6	-	Brassica oleracea	auxin-responsive element
Gbar_A13G014620.1	GATA-motif	AAGGATAAGG	295	9	-	Solanum tuberosum	part of a light responsive element
Gbar_A13G014620.1	TGACG-motif	TGACG	377	5	-	Hordeum vulgare	cis-acting regulatory element involved in the MeJA-responsiveness
Gbar_A13G014620.1	ABRE	ACGTG	357	5	-	Arabidopsis thaliana	cis-acting element involved in the abscisic acid responsiveness
Gbar_A13G014620.1	TCA-element	CCATCTTTTT	169	10	-	Nicotiana tabacum	cis-acting element involved in salicylic acid responsiveness
Gbar_A13G014620.1	TCA-element	CCATCTTTTT	474	9	+	Nicotiana tabacum	cis-acting element involved in salicylic acid responsiveness
Gbar_A13G014620.1	CGTCA-motif	CGTCA	377	5	+	Hordeum vulgare	cis-acting regulatory element involved in the MeJA-responsiveness
Gbar_A13G023580.1	TATC-box	TATCCCA	385	7	+	Oryza sativa	cis-acting element involved in gibberellin-responsiveness
Gbar_A13G023580.1	3-AF1 binding site	TAAGAGAGGAA	448	10	-	Solanum tuberosum	light responsive element
Gbar_A13G023580.1	ABRE	ACGTG	776	5	-	Arabidopsis thaliana	cis-acting element involved in the abscisic acid responsiveness
Gbar_A13G023580.1	G-Box	CACGTT	776	6	+	Pisum sativum	cis-acting regulatory element involved in light responsiveness
Gbar_A13G023580.1	Box 4	ATTAAT	21	6	+	Petroselinum crispum	part of a conserved DNA module involved in light responsiveness
Gbar_A13G023580.1	Box 4	ATTAAT	74	6	+	Petroselinum crispum	part of a conserved DNA module involved in light responsiveness
Gbar_A13G023580.1	Box 4	ATTAAT	78	6	+	Petroselinum crispum	part of a conserved DNA module involved in light responsiveness
Gbar_A13G023580.1	Box 4	ATTAAT	276	6	+	Petroselinum crispum	part of a conserved DNA module involved in light responsiveness
Gbar_A13G023580.1	Box 4	ATTAAT	763	6	-	Petroselinum crispum	part of a conserved DNA module involved in light responsiveness
Gbar_D01G008500.1	Sp1	GGGCGG	499	6	+	Oryza sativa	light responsive element
Gbar_D01G008500.1	GT1-motif	GGTTAA	669	6	+	Arabidopsis thaliana	light responsive element
Gbar_D01G008500.1	TCCC-motif	TCTCCCT	298	7	-	Spinacia oleracea	part of a light responsive element
Gbar_D01G008500.1	Box 4	ATTAAT	94	6	+	Petroselinum crispum	part of a conserved DNA module involved in light responsiveness
Gbar_D01G008500.1	Box 4	ATTAAT	549	6	-	Petroselinum crispum	part of a conserved DNA module involved in light responsiveness
Gbar_D01G008500.1	TGACG-motif	TGACG	701	5	+	Hordeum vulgare	cis-acting regulatory element involved in the MeJA-responsiveness
Gbar_D01G008500.1	CGTCA-motif	CGTCA	701	5	-	Hordeum vulgare	cis-acting regulatory element involved in the MeJA-responsiveness
Gbar_D01G008510.1	ATCT-motif	AATCTAATCC	640	9	-	Pisum sativum	part of a conserved DNA module involved in light responsiveness
Gbar_D01G008510.1	TCT-motif	TCTTAC	495	6	-	Arabidopsis thaliana	part of a light responsive element
Gbar_D01G008510.1	TCT-motif	TCTTAC	622	6	-	Arabidopsis thaliana	part of a light responsive element
Gbar_D01G008510.1	G-box	CACGTC	337	6	-	Zea mays	cis-acting regulatory element involved in light responsiveness
Gbar_D01G008510.1	P-box	CCTTTTG	835	7	+	Oryza sativa	gibberellin-responsive element
Gbar_D01G008510.1	CGTCA-motif	CGTCA	674	5	-	Hordeum vulgare	cis-acting regulatory element involved in the MeJA-responsiveness
Gbar_D01G008510.1	TGACG-motif	TGACG	674	5	+	Hordeum vulgare	cis-acting regulatory element involved in the MeJA-responsiveness
Gbar_D01G008510.1	chs-CMA1a	TTACTTAA	819	8	-	Daucus carota	part of a light responsive element
Gbar_D01G008510.1	ABRE	ACGTG	338	5	+	Arabidopsis thaliana	cis-acting element involved in the abscisic acid responsiveness
Gbar_D01G012600.1	ABRE	CACGTG	535	6	-	Arabidopsis thaliana	cis-acting element involved in the abscisic acid responsiveness
Gbar_D01G012600.1	ABRE	ACGTG	536	5	+	Arabidopsis thaliana	cis-acting element involved in the abscisic acid responsiveness
Gbar_D01G012600.1	Box 4	ATTAAT	107	6	+	Petroselinum crispum	part of a conserved DNA module involved in light responsiveness
Gbar_D01G012600.1	Box 4	ATTAAT	675	6	-	Petroselinum crispum	part of a conserved DNA module involved in light responsiveness
Gbar_D01G012600.1	Box 4	ATTAAT	962	6	-	Petroselinum crispum	part of a conserved DNA module involved in light responsiveness
Gbar_D01G012600.1	G-Box	CACGTG	535	6	-	Pisum sativum	cis-acting regulatory element involved in light responsiveness
Gbar_D01G012600.1	G-box	CACGTG	535	6	-	Arabidopsis thaliana	cis-acting regulatory element involved in light responsiveness
Gbar_D01G012600.1	MRE	AACCTAA	128	7	+	Petroselinum crispum	MYB binding site involved in light responsiveness
Gbar_D01G012600.1	AT1-motif	AATTATTTTTTATT	140	13	-	Solanum tuberosum	part of a light responsive module
Gbar_D02G021360.1	P-box	CCTTTTG	145	7	-	Oryza sativa	gibberellin-responsive element
Gbar_D02G021360.1	chs-CMA1a	TTACTTAA	407	8	+	Daucus carota	part of a light responsive element
Gbar_D02G021360.1	TGA-element	AACGAC	865	6	+	Brassica oleracea	auxin-responsive element
Gbar_D02G021360.1	TGA-element	AACGAC	885	6	-	Brassica oleracea	auxin-responsive element
Gbar_D02G021360.1	TCT-motif	TCTTAC	982	6	+	Arabidopsis thaliana	part of a light responsive element
Gbar_D02G021360.1	GARE-motif	TCTGTTG	804	7	-	Brassica oleracea	gibberellin-responsive element
Gbar_D02G021360.1	Box 4	ATTAAT	545	6	-	Petroselinum crispum	part of a conserved DNA module involved in light responsiveness
Gbar_D03G013260.1	TCT-motif	TCTTAC	768	6	-	Arabidopsis thaliana	part of a light responsive element
Gbar_D03G013260.1	TGACG-motif	TGACG	946	5	+	Hordeum vulgare	cis-acting regulatory element involved in the MeJA-responsiveness
Gbar_D03G013260.1	GT1-motif	GGTTAAT	29	7	-	Avena sativa	light responsive element
Gbar_D03G013260.1	GT1-motif	GGTTAA	30	6	-	Arabidopsis thaliana	light responsive element
Gbar_D03G013260.1	GT1-motif	GGTTAA	177	6	-	Arabidopsis thaliana	light responsive element
Gbar_D03G013260.1	GT1-motif	GGTTAA	760	6	+	Arabidopsis thaliana	light responsive element
Gbar_D03G013260.1	Box 4	ATTAAT	335	6	+	Petroselinum crispum	part of a conserved DNA module involved in light responsiveness
Gbar_D03G013260.1	Box 4	ATTAAT	390	6	+	Petroselinum crispum	part of a conserved DNA module involved in light responsiveness
Gbar_D03G013260.1	AuxRR-core	GGTCCAT	246	7	+	Nicotiana tabacum	cis-acting regulatory element involved in auxin responsiveness
Gbar_D03G013260.1	MRE	AACCTAA	32	7	+	Petroselinum crispum	MYB binding site involved in light responsiveness
Gbar_D03G013260.1	CGTCA-motif	CGTCA	946	5	-	Hordeum vulgare	cis-acting regulatory element involved in the MeJA-responsiveness
Gbar_D06G003550.1	GA-motif	ATAGATAA	582	8	+	Arabidopsis thaliana	part of a light responsive element
Gbar_D06G003550.1	Box 4	ATTAAT	859	6	-	Petroselinum crispum	part of a conserved DNA module involved in light responsiveness
Gbar_D06G003550.1	Box 4	ATTAAT	905	6	-	Petroselinum crispum	part of a conserved DNA module involved in light responsiveness
Gbar_D06G003550.1	G-Box	CACGTT	28	6	-	Pisum sativum	cis-acting regulatory element involved in light responsiveness
Gbar_D06G003550.1	G-Box	CACGTT	124	6	-	Pisum sativum	cis-acting regulatory element involved in light responsiveness
Gbar_D06G003550.1	G-box	TAAACGTG	26	8	+	Brassica oleracea	cis-acting regulatory element involved in light responsiveness
Gbar_D06G003550.1	G-box	CACGTC	699	6	+	Zea mays	cis-acting regulatory element involved in light responsiveness
Gbar_D06G003550.1	CGTCA-motif	CGTCA	333	5	+	Hordeum vulgare	cis-acting regulatory element involved in the MeJA-responsiveness
Gbar_D06G003550.1	CGTCA-motif	CGTCA	463	5	-	Hordeum vulgare	cis-acting regulatory element involved in the MeJA-responsiveness
Gbar_D06G003550.1	CGTCA-motif	CGTCA	701	5	+	Hordeum vulgare	cis-acting regulatory element involved in the MeJA-responsiveness
Gbar_D06G003550.1	AT1-motif	AATTATTTTTTATT	625	13	+	Solanum tuberosum	part of a light responsive module
Gbar_D06G003550.1	AT1-motif	AATTATTTTTTATT	778	13	+	Solanum tuberosum	part of a light responsive module
Gbar_D06G003550.1	ABRE	ACGTG	29	5	+	Arabidopsis thaliana	cis-acting element involved in the abscisic acid responsiveness
Gbar_D06G003550.1	ABRE	ACGTG	125	5	+	Arabidopsis thaliana	cis-acting element involved in the abscisic acid responsiveness
Gbar_D06G003550.1	ABRE	ACGTG	699	5	-	Arabidopsis thaliana	cis-acting element involved in the abscisic acid responsiveness
Gbar_D06G003550.1	TGACG-motif	TGACG	333	5	-	Hordeum vulgare	cis-acting regulatory element involved in the MeJA-responsiveness
Gbar_D06G003550.1	TGACG-motif	TGACG	463	5	+	Hordeum vulgare	cis-acting regulatory element involved in the MeJA-responsiveness
Gbar_D06G003550.1	TGACG-motif	TGACG	701	5	-	Hordeum vulgare	cis-acting regulatory element involved in the MeJA-responsiveness
Gbar_D06G011780.1	GATA-motif	AAGGATAAGG	308	9	+	Solanum tuberosum	part of a light responsive element
Gbar_D06G011780.1	I-box	AGATAAGG	644	8	+	Triticum aestivum	part of a light responsive element
Gbar_D06G011780.1	GA-motif	ATAGATAA	568	8	+	Arabidopsis thaliana	part of a light responsive element
Gbar_D06G011780.1	LAMP-element	CTTTATCA	349	8	+	Pisum sativum	part of a light responsive element
Gbar_D06G011780.1	Box 4	ATTAAT	113	6	+	Petroselinum crispum	part of a conserved DNA module involved in light responsiveness
Gbar_D06G011780.1	Box 4	ATTAAT	238	6	+	Petroselinum crispum	part of a conserved DNA module involved in light responsiveness
Gbar_D06G015760.1	AT1-motif	AATTATTTTTTATT	332	13	+	Solanum tuberosum	part of a light responsive module
Gbar_D06G015760.1	MRE	AACCTAA	237	7	-	Petroselinum crispum	MYB binding site involved in light responsiveness
Gbar_D06G015760.1	I-box	TGATAATGT	167	9	-	Solanum tuberosum	part of a light responsive element
Gbar_D06G015760.1	ABRE	CACGTG	563	6	-	Arabidopsis thaliana	cis-acting element involved in the abscisic acid responsiveness
Gbar_D06G015760.1	ABRE	ACGTG	564	5	+	Arabidopsis thaliana	cis-acting element involved in the abscisic acid responsiveness
Gbar_D06G015760.1	GT1-motif	GGTTAA	80	6	+	Arabidopsis thaliana	light responsive element
Gbar_D06G015760.1	GT1-motif	GGTTAAT	92	7	-	Avena sativa	light responsive element
Gbar_D06G015760.1	GT1-motif	GGTTAA	93	6	-	Arabidopsis thaliana	light responsive element
Gbar_D06G015760.1	GT1-motif	GGTTAA	581	6	+	Arabidopsis thaliana	light responsive element
Gbar_D06G015760.1	G-Box	CACGTG	563	6	-	Pisum sativum	cis-acting regulatory element involved in light responsiveness
Gbar_D06G015760.1	G-box	CACGTG	563	6	-	Arabidopsis thaliana	cis-acting regulatory element involved in light responsiveness
Gbar_D06G015760.1	Box 4	ATTAAT	88	6	+	Petroselinum crispum	part of a conserved DNA module involved in light responsiveness
Gbar_D06G015760.1	Box 4	ATTAAT	102	6	+	Petroselinum crispum	part of a conserved DNA module involved in light responsiveness
Gbar_D06G015760.1	Box 4	ATTAAT	106	6	+	Petroselinum crispum	part of a conserved DNA module involved in light responsiveness
Gbar_D06G015760.1	Box 4	ATTAAT	112	6	+	Petroselinum crispum	part of a conserved DNA module involved in light responsiveness
Gbar_D06G015760.1	Box 4	ATTAAT	133	6	+	Petroselinum crispum	part of a conserved DNA module involved in light responsiveness
Gbar_D06G015760.1	Box 4	ATTAAT	144	6	+	Petroselinum crispum	part of a conserved DNA module involved in light responsiveness
Gbar_D06G015760.1	Box 4	ATTAAT	148	6	+	Petroselinum crispum	part of a conserved DNA module involved in light responsiveness
Gbar_D06G015760.1	Box 4	ATTAAT	308	6	+	Petroselinum crispum	part of a conserved DNA module involved in light responsiveness
Gbar_D06G015760.1	Box 4	ATTAAT	536	6	-	Petroselinum crispum	part of a conserved DNA module involved in light responsiveness
Gbar_D06G015970.1	GT1-motif	GGTTAAT	72	7	+	Avena sativa	light responsive element
Gbar_D06G015970.1	GT1-motif	GGTTAA	564	6	+	Arabidopsis thaliana	light responsive element
Gbar_D06G015970.1	G-box	TACGTG	596	6	-	Arabidopsis thaliana	cis-acting regulatory element involved in light responsiveness
Gbar_D06G015970.1	Box 4	ATTAAT	372	6	+	Petroselinum crispum	part of a conserved DNA module involved in light responsiveness
Gbar_D06G015970.1	Box 4	ATTAAT	406	6	+	Petroselinum crispum	part of a conserved DNA module involved in light responsiveness
Gbar_D06G015970.1	ABRE	TACGTGTC	594	8	-	Oryza sativa	cis-acting element involved in the abscisic acid responsiveness
Gbar_D06G015970.1	ABRE	ACGTG	596	5	-	Arabidopsis thaliana	cis-acting element involved in the abscisic acid responsiveness
Gbar_D06G015970.1	AT1-motif	AATTATTTTTTATT	341	13	+	Solanum tuberosum	part of a light responsive module
Gbar_D06G015970.1	chs-CMA2a	TCACTTGA	14	8	-	Petroselinum crispum	part of a light responsive element
Gbar_D07G009600.1	chs-CMA2a	TCACTTGA	538	8	-	Petroselinum crispum	part of a light responsive element
Gbar_D07G009600.1	TATC-box	TATCCCA	80	7	-	Oryza sativa	cis-acting element involved in gibberellin-responsiveness
Gbar_D07G009600.1	Box 4	ATTAAT	872	6	-	Petroselinum crispum	part of a conserved DNA module involved in light responsiveness
Gbar_D07G009600.1	TCT-motif	TCTTAC	326	6	-	Arabidopsis thaliana	part of a light responsive element
Gbar_D07G009600.1	Sp1	GGGCGG	563	6	+	Oryza sativa	light responsive element
Gbar_D07G009600.1	GT1-motif	GGTTAA	140	6	-	Arabidopsis thaliana	light responsive element
Gbar_D07G010750.1	Box 4	ATTAAT	936	6	-	Petroselinum crispum	part of a conserved DNA module involved in light responsiveness
Gbar_D07G010750.1	Box 4	ATTAAT	947	6	-	Petroselinum crispum	part of a conserved DNA module involved in light responsiveness
Gbar_D07G010750.1	G-Box	CACGTT	197	6	+	Pisum sativum	cis-acting regulatory element involved in light responsiveness
Gbar_D07G010750.1	G-Box	CACGTT	255	6	-	Pisum sativum	cis-acting regulatory element involved in light responsiveness
Gbar_D07G010750.1	ABRE	ACGTG	197	5	-	Arabidopsis thaliana	cis-acting element involved in the abscisic acid responsiveness
Gbar_D07G010750.1	ABRE	ACGTG	256	5	+	Arabidopsis thaliana	cis-acting element involved in the abscisic acid responsiveness
Gbar_D07G010750.1	TCT-motif	TCTTAC	142	6	+	Arabidopsis thaliana	part of a light responsive element
Gbar_D07G010750.1	TCT-motif	TCTTAC	161	6	-	Arabidopsis thaliana	part of a light responsive element
Gbar_D07G010750.1	TCT-motif	TCTTAC	453	6	+	Arabidopsis thaliana	part of a light responsive element
Gbar_D07G010750.1	GATA-motif	GATAGGG	288	7	-	Pisum sativum	part of a light responsive element
Gbar_D07G010750.1	GATA-motif	GATAGGA	740	7	+	Arabidopsis thaliana	part of a light responsive element
Gbar_D07G010750.1	P-box	CCTTTTG	218	7	-	Oryza sativa	gibberellin-responsive element
Gbar_D07G012770.1	TATC-box	TATCCCA	625	7	-	Oryza sativa	cis-acting element involved in gibberellin-responsiveness
Gbar_D07G012770.1	MRE	AACCTAA	782	7	+	Petroselinum crispum	MYB binding site involved in light responsiveness
Gbar_D07G012770.1	CGTCA-motif	CGTCA	407	5	-	Hordeum vulgare	cis-acting regulatory element involved in the MeJA-responsiveness
Gbar_D07G012770.1	ABRE	ACGTG	206	5	-	Arabidopsis thaliana	cis-acting element involved in the abscisic acid responsiveness
Gbar_D07G012770.1	G-box	TACGTG	206	6	-	Arabidopsis thaliana	cis-acting regulatory element involved in light responsiveness
Gbar_D07G012770.1	Box 4	ATTAAT	64	6	+	Petroselinum crispum	part of a conserved DNA module involved in light responsiveness
Gbar_D07G012770.1	Box 4	ATTAAT	92	6	+	Petroselinum crispum	part of a conserved DNA module involved in light responsiveness
Gbar_D07G012770.1	Box 4	ATTAAT	109	6	+	Petroselinum crispum	part of a conserved DNA module involved in light responsiveness
Gbar_D07G012770.1	Box 4	ATTAAT	365	6	+	Petroselinum crispum	part of a conserved DNA module involved in light responsiveness
Gbar_D07G012770.1	Box 4	ATTAAT	556	6	-	Petroselinum crispum	part of a conserved DNA module involved in light responsiveness
Gbar_D07G012770.1	Box 4	ATTAAT	569	6	-	Petroselinum crispum	part of a conserved DNA module involved in light responsiveness
Gbar_D07G012770.1	Box 4	ATTAAT	642	6	-	Petroselinum crispum	part of a conserved DNA module involved in light responsiveness
Gbar_D07G012770.1	Box 4	ATTAAT	696	6	-	Petroselinum crispum	part of a conserved DNA module involved in light responsiveness
Gbar_D07G012770.1	TGACG-motif	TGACG	407	5	+	Hordeum vulgare	cis-acting regulatory element involved in the MeJA-responsiveness
Gbar_D07G012770.1	TCT-motif	TCTTAC	296	6	+	Arabidopsis thaliana	part of a light responsive element
Gbar_D07G015210.1	Box 4	ATTAAT	413	6	+	Petroselinum crispum	part of a conserved DNA module involved in light responsiveness
Gbar_D07G015210.1	TCCC-motif	TCTCCCT	846	7	+	Spinacia oleracea	part of a light responsive element
Gbar_D07G015210.1	G-Box	TCCACATGGCA	437	10	-	Triticum aestivum	cis-acting regulatory element involved in light responsiveness
Gbar_D07G015210.1	G-Box	CACGTG	723	6	-	Pisum sativum	cis-acting regulatory element involved in light responsiveness
Gbar_D07G015210.1	G-box	CACGTG	723	6	-	Arabidopsis thaliana	cis-acting regulatory element involved in light responsiveness
Gbar_D07G015210.1	ABRE	CACGTG	723	6	-	Arabidopsis thaliana	cis-acting element involved in the abscisic acid responsiveness
Gbar_D07G015210.1	ABRE	ACGTG	724	5	+	Arabidopsis thaliana	cis-acting element involved in the abscisic acid responsiveness
Gbar_D07G015210.1	I-box	AAGATAAGGCT	890	10	-	Gossypium hirsutum	part of a light responsive element
Gbar_D07G015210.1	TCT-motif	TCTTAC	43	6	+	Arabidopsis thaliana	part of a light responsive element
Gbar_D07G015210.1	TCT-motif	TCTTAC	77	6	+	Arabidopsis thaliana	part of a light responsive element
Gbar_D07G015210.1	TCA-element	TCAGAAGAGG	236	9	+	Brassica oleracea	cis-acting element involved in salicylic acid responsiveness
Gbar_D07G018410.1	ABRE	CGCACGTGTC	688	9	-	Hordeum vulgare	cis-acting element involved in the abscisic acid responsiveness
Gbar_D07G018410.1	TGACG-motif	TGACG	728	5	-	Hordeum vulgare	cis-acting regulatory element involved in the MeJA-responsiveness
Gbar_D07G018410.1	GATA-motif	AAGATAAGATT	951	10	+	Arabidopsis thaliana	part of a light responsive element
Gbar_D07G018410.1	CGTCA-motif	CGTCA	728	5	+	Hordeum vulgare	cis-acting regulatory element involved in the MeJA-responsiveness
Gbar_D07G018410.1	MRE	AACCTAA	273	7	+	Petroselinum crispum	MYB binding site involved in light responsiveness
Gbar_D07G018410.1	ATC-motif	TGCTATCCA	352	9	+	Pisum sativum	part of a conserved DNA module involved in light responsiveness
Gbar_D07G018410.1	Box 4	ATTAAT	374	6	+	Petroselinum crispum	part of a conserved DNA module involved in light responsiveness
Gbar_D07G018410.1	Box 4	ATTAAT	562	6	-	Petroselinum crispum	part of a conserved DNA module involved in light responsiveness
Gbar_D07G018410.1	Box 4	ATTAAT	865	6	-	Petroselinum crispum	part of a conserved DNA module involved in light responsiveness
Gbar_D07G018410.1	ACE	GACACGTATG	849	9	+	Petroselinum crispum	cis-acting element involved in light responsiveness
Gbar_D07G018410.1	TCT-motif	TCTTAC	199	6	+	Arabidopsis thaliana	part of a light responsive element
Gbar_D07G020640.1	CGTCA-motif	CGTCA	99	5	-	Hordeum vulgare	cis-acting regulatory element involved in the MeJA-responsiveness
Gbar_D07G020640.1	TGACG-motif	TGACG	99	5	+	Hordeum vulgare	cis-acting regulatory element involved in the MeJA-responsiveness
Gbar_D07G020640.1	AuxRR-core	GGTCCAT	969	7	+	Nicotiana tabacum	cis-acting regulatory element involved in auxin responsiveness
Gbar_D07G020640.1	TGA-element	AACGAC	356	6	-	Brassica oleracea	auxin-responsive element
Gbar_D07G020640.1	ATCT-motif	AATCTAATCC	162	9	-	Pisum sativum	part of a conserved DNA module involved in light responsiveness
Gbar_D07G020640.1	Sp1	GGGCGG	288	6	-	Oryza sativa	light responsive element
Gbar_D07G020640.1	GT1-motif	GGTTAAT	776	7	+	Avena sativa	light responsive element
Gbar_D07G020640.1	GT1-motif	GGTTAA	932	6	-	Arabidopsis thaliana	light responsive element
Gbar_D07G020640.1	Box 4	ATTAAT	264	6	+	Petroselinum crispum	part of a conserved DNA module involved in light responsiveness
Gbar_D07G020640.1	Box 4	ATTAAT	458	6	+	Petroselinum crispum	part of a conserved DNA module involved in light responsiveness
Gbar_D07G020640.1	Box 4	ATTAAT	509	6	-	Petroselinum crispum	part of a conserved DNA module involved in light responsiveness
Gbar_D07G020640.1	Box 4	ATTAAT	609	6	-	Petroselinum crispum	part of a conserved DNA module involved in light responsiveness
Gbar_D07G020640.1	Box 4	ATTAAT	912	6	-	Petroselinum crispum	part of a conserved DNA module involved in light responsiveness
Gbar_D07G020640.1	LAMP-element	CTTTATCA	121	8	-	Pisum sativum	part of a light responsive element
Gbar_D07G021040.1	ABRE	ACGTG	963	5	+	Arabidopsis thaliana	cis-acting element involved in the abscisic acid responsiveness
Gbar_D07G021040.1	Box 4	ATTAAT	58	6	+	Petroselinum crispum	part of a conserved DNA module involved in light responsiveness
Gbar_D07G021040.1	Box 4	ATTAAT	390	6	+	Petroselinum crispum	part of a conserved DNA module involved in light responsiveness
Gbar_D07G021040.1	Box 4	ATTAAT	394	6	+	Petroselinum crispum	part of a conserved DNA module involved in light responsiveness
Gbar_D07G021040.1	Box 4	ATTAAT	538	6	-	Petroselinum crispum	part of a conserved DNA module involved in light responsiveness
Gbar_D07G021040.1	Box 4	ATTAAT	647	6	-	Petroselinum crispum	part of a conserved DNA module involved in light responsiveness
Gbar_D07G021040.1	Box 4	ATTAAT	766	6	-	Petroselinum crispum	part of a conserved DNA module involved in light responsiveness
Gbar_D07G021040.1	G-box	TACGTG	962	6	+	Arabidopsis thaliana	cis-acting regulatory element involved in light responsiveness
Gbar_D07G021040.1	AuxRR-core	GGTCCAT	572	7	+	Nicotiana tabacum	cis-acting regulatory element involved in auxin responsiveness
Gbar_D07G021040.1	P-box	CCTTTTG	199	7	-	Oryza sativa	gibberellin-responsive element
Gbar_D08G005730.1	Box 4	ATTAAT	521	6	-	Petroselinum crispum	part of a conserved DNA module involved in light responsiveness
Gbar_D08G005730.1	Box 4	ATTAAT	525	6	-	Petroselinum crispum	part of a conserved DNA module involved in light responsiveness
Gbar_D08G005730.1	I-box	cCATATCCAAT	24	10	+	Flaveria trinervia	part of a light responsive element
Gbar_D08G005730.1	I-box	cCATATCCAAT	888	10	+	Flaveria trinervia	part of a light responsive element
Gbar_D08G005730.1	GATA-motif	AAGGATAAGG	39	9	+	Solanum tuberosum	part of a light responsive element
Gbar_D08G005730.1	GATA-motif	GATAGGG	727	7	+	Pisum sativum	part of a light responsive element
Gbar_D08G005730.1	ATCT-motif	AATCTAATCC	891	9	+	Pisum sativum	part of a conserved DNA module involved in light responsiveness
Gbar_D08G008060.1	Box 4	ATTAAT	350	6	+	Petroselinum crispum	part of a conserved DNA module involved in light responsiveness
Gbar_D08G008060.1	Box 4	ATTAAT	467	6	+	Petroselinum crispum	part of a conserved DNA module involved in light responsiveness
Gbar_D08G008060.1	GT1-motif	GGTTAA	77	6	-	Arabidopsis thaliana	light responsive element
Gbar_D08G008060.1	GT1-motif	GGTTAA	190	6	+	Arabidopsis thaliana	light responsive element
Gbar_D08G008060.1	chs-CMA1a	TTACTTAA	174	8	+	Daucus carota	part of a light responsive element
Gbar_D08G008060.1	GATA-motif	AAGGATAAGG	847	9	+	Solanum tuberosum	part of a light responsive element
Gbar_D08G008060.1	MRE	AACCTAA	187	7	-	Petroselinum crispum	MYB binding site involved in light responsiveness
Gbar_D08G008060.1	TCA-element	CCATCTTTTT	961	9	+	Nicotiana tabacum	cis-acting element involved in salicylic acid responsiveness
Gbar_D08G008060.1	TCA-element	CCATCTTTTT	982	9	+	Nicotiana tabacum	cis-acting element involved in salicylic acid responsiveness
Gbar_D09G011250.1	GA-motif	ATAGATAA	804	8	+	Arabidopsis thaliana	part of a light responsive element
Gbar_D09G011250.1	MRE	AACCTAA	81	7	-	Petroselinum crispum	MYB binding site involved in light responsiveness
Gbar_D09G011250.1	GATA-motif	AAGATAAGATT	972	10	-	Arabidopsis thaliana	part of a light responsive element
Gbar_D09G011250.1	GT1-motif	GGTTAA	25	6	-	Arabidopsis thaliana	light responsive element
Gbar_D09G011250.1	GT1-motif	GGTTAA	299	6	+	Arabidopsis thaliana	light responsive element
Gbar_D09G011250.1	GT1-motif	GGTTAA	416	6	-	Arabidopsis thaliana	light responsive element
Gbar_D09G011250.1	Box 4	ATTAAT	487	6	+	Petroselinum crispum	part of a conserved DNA module involved in light responsiveness
Gbar_D09G014030.1	P-box	CCTTTTG	967	7	-	Oryza sativa	gibberellin-responsive element
Gbar_D09G014030.1	TCA-element	CCATCTTTTT	823	9	-	Nicotiana tabacum	cis-acting element involved in salicylic acid responsiveness
Gbar_D09G014030.1	TCT-motif	TCTTAC	459	6	+	Arabidopsis thaliana	part of a light responsive element
Gbar_D09G014030.1	GATA-motif	AAGGATAAGG	592	9	-	Solanum tuberosum	part of a light responsive element
Gbar_D09G014030.1	GT1-motif	GGTTAA	932	6	-	Arabidopsis thaliana	light responsive element
Gbar_D09G014030.1	Box 4	ATTAAT	634	6	-	Petroselinum crispum	part of a conserved DNA module involved in light responsiveness
Gbar_D09G014030.1	Box 4	ATTAAT	669	6	-	Petroselinum crispum	part of a conserved DNA module involved in light responsiveness
Gbar_D09G014030.1	Box 4	ATTAAT	685	6	-	Petroselinum crispum	part of a conserved DNA module involved in light responsiveness
Gbar_D10G005120.1	Box 4	ATTAAT	722	6	-	Petroselinum crispum	part of a conserved DNA module involved in light responsiveness
Gbar_D10G017370.1	TCT-motif	TCTTAC	158	6	+	Arabidopsis thaliana	part of a light responsive element
Gbar_D10G017370.1	ABRE	ACGTG	793	5	-	Arabidopsis thaliana	cis-acting element involved in the abscisic acid responsiveness
Gbar_D10G017370.1	Box 4	ATTAAT	589	6	-	Petroselinum crispum	part of a conserved DNA module involved in light responsiveness
Gbar_D10G017370.1	G-Box	CACGTT	793	6	+	Pisum sativum	cis-acting regulatory element involved in light responsiveness
Gbar_D10G021300.1	TGACG-motif	TGACG	535	5	-	Hordeum vulgare	cis-acting regulatory element involved in the MeJA-responsiveness
Gbar_D10G021300.1	ABRE	ACGTG	656	5	+	Arabidopsis thaliana	cis-acting element involved in the abscisic acid responsiveness
Gbar_D10G021300.1	TCA-element	CCATCTTTTT	97	9	-	Nicotiana tabacum	cis-acting element involved in salicylic acid responsiveness
Gbar_D10G021300.1	CGTCA-motif	CGTCA	535	5	+	Hordeum vulgare	cis-acting regulatory element involved in the MeJA-responsiveness
Gbar_D10G021300.1	P-box	CCTTTTG	273	7	-	Oryza sativa	gibberellin-responsive element
Gbar_D10G021300.1	GT1-motif	GGTTAA	112	6	-	Arabidopsis thaliana	light responsive element
Gbar_D10G021300.1	GT1-motif	GGTTAA	369	6	+	Arabidopsis thaliana	light responsive element
Gbar_D10G021300.1	G-box	CACGAC	216	6	+	Zea mays	cis-acting regulatory element involved in light responsiveness
Gbar_D10G021300.1	G-box	TACGTG	655	6	+	Arabidopsis thaliana	cis-acting regulatory element involved in light responsiveness
Gbar_D10G021300.1	Box 4	ATTAAT	235	6	+	Petroselinum crispum	part of a conserved DNA module involved in light responsiveness
Gbar_D10G021300.1	TGA-element	AACGAC	529	6	+	Brassica oleracea	auxin-responsive element
Gbar_D11G002330.1	chs-CMA2a	TCACTTGA	536	8	-	Petroselinum crispum	part of a light responsive element
Gbar_D11G002330.1	CGTCA-motif	CGTCA	910	5	-	Hordeum vulgare	cis-acting regulatory element involved in the MeJA-responsiveness
Gbar_D11G002330.1	GT1-motif	GGTTAA	235	6	-	Arabidopsis thaliana	light responsive element
Gbar_D11G002330.1	GT1-motif	GGTTAAT	409	7	+	Avena sativa	light responsive element
Gbar_D11G002330.1	TGACG-motif	TGACG	910	5	+	Hordeum vulgare	cis-acting regulatory element involved in the MeJA-responsiveness
Gbar_D11G002330.1	Box 4	ATTAAT	394	6	+	Petroselinum crispum	part of a conserved DNA module involved in light responsiveness
Gbar_D11G002330.1	Box 4	ATTAAT	641	6	-	Petroselinum crispum	part of a conserved DNA module involved in light responsiveness
Gbar_D11G002330.1	Box 4	ATTAAT	823	6	-	Petroselinum crispum	part of a conserved DNA module involved in light responsiveness
Gbar_D11G002330.1	Box 4	ATTAAT	953	6	-	Petroselinum crispum	part of a conserved DNA module involved in light responsiveness
Gbar_D11G008980.1	chs-CMA1a	TTACTTAA	234	8	+	Daucus carota	part of a light responsive element
Gbar_D11G008980.1	TGACG-motif	TGACG	304	5	-	Hordeum vulgare	cis-acting regulatory element involved in the MeJA-responsiveness
Gbar_D11G008980.1	MRE	AACCTAA	577	7	+	Petroselinum crispum	MYB binding site involved in light responsiveness
Gbar_D11G008980.1	CGTCA-motif	CGTCA	304	5	+	Hordeum vulgare	cis-acting regulatory element involved in the MeJA-responsiveness
Gbar_D11G008980.1	TCA-element	CCATCTTTTT	372	9	-	Nicotiana tabacum	cis-acting element involved in salicylic acid responsiveness
Gbar_D11G008980.1	TCT-motif	TCTTAC	29	6	+	Arabidopsis thaliana	part of a light responsive element
Gbar_D11G008980.1	GT1-motif	GGTTAA	855	6	+	Arabidopsis thaliana	light responsive element
Gbar_D11G008980.1	3-AF1 binding site	TAAGAGAGGAA	843	10	+	Solanum tuberosum	light responsive element
Gbar_D11G010370.1	chs-CMA1a	TTACTTAA	464	8	+	Daucus carota	part of a light responsive element
Gbar_D11G010370.1	Box 4	ATTAAT	245	6	+	Petroselinum crispum	part of a conserved DNA module involved in light responsiveness
Gbar_D11G010370.1	Box 4	ATTAAT	306	6	+	Petroselinum crispum	part of a conserved DNA module involved in light responsiveness
Gbar_D11G010370.1	Box 4	ATTAAT	446	6	+	Petroselinum crispum	part of a conserved DNA module involved in light responsiveness
Gbar_D11G010370.1	Box 4	ATTAAT	450	6	+	Petroselinum crispum	part of a conserved DNA module involved in light responsiveness
Gbar_D11G010370.1	Box 4	ATTAAT	695	6	-	Petroselinum crispum	part of a conserved DNA module involved in light responsiveness
Gbar_D11G010370.1	Box 4	ATTAAT	719	6	-	Petroselinum crispum	part of a conserved DNA module involved in light responsiveness
Gbar_D11G010370.1	TCT-motif	TCTTAC	290	6	-	Arabidopsis thaliana	part of a light responsive element
Gbar_D11G012880.1	Sp1	GGGCGG	697	6	-	Oryza sativa	light responsive element
Gbar_D11G012880.1	GT1-motif	GGTTAA	425	6	-	Arabidopsis thaliana	light responsive element
Gbar_D11G012880.1	TGACG-motif	TGACG	395	5	+	Hordeum vulgare	cis-acting regulatory element involved in the MeJA-responsiveness
Gbar_D11G012880.1	GTGGC-motif	CATCGTGTGGC	28	10	-	Arabidopsis thaliana	part of a light responsive element
Gbar_D11G012880.1	G-box	CACGTC	396	6	-	Zea mays	cis-acting regulatory element involved in light responsiveness
Gbar_D11G012880.1	G-box	CACGAC	726	6	-	Zea mays	cis-acting regulatory element involved in light responsiveness
Gbar_D11G012880.1	G-Box	CACGTT	891	6	+	Pisum sativum	cis-acting regulatory element involved in light responsiveness
Gbar_D11G012880.1	ABRE	ACGTG	397	5	+	Arabidopsis thaliana	cis-acting element involved in the abscisic acid responsiveness
Gbar_D11G012880.1	ABRE	GCAACGTGTC	586	9	+	Hordeum vulgare	cis-acting element involved in the abscisic acid responsiveness
Gbar_D11G012880.1	ABRE	ACGTG	891	5	-	Arabidopsis thaliana	cis-acting element involved in the abscisic acid responsiveness
Gbar_D11G012880.1	CGTCA-motif	CGTCA	395	5	-	Hordeum vulgare	cis-acting regulatory element involved in the MeJA-responsiveness
Gbar_D11G012880.1	MRE	AACCTAA	545	7	-	Petroselinum crispum	MYB binding site involved in light responsiveness
Gbar_D11G016200.1	GT1-motif	GGTTAA	399	6	+	Arabidopsis thaliana	light responsive element
Gbar_D11G016200.1	GT1-motif	GGTTAA	696	6	-	Arabidopsis thaliana	light responsive element
Gbar_D11G016200.1	Box 4	ATTAAT	231	6	+	Petroselinum crispum	part of a conserved DNA module involved in light responsiveness
Gbar_D11G016200.1	Box 4	ATTAAT	277	6	+	Petroselinum crispum	part of a conserved DNA module involved in light responsiveness
Gbar_D11G016200.1	MRE	AACCTAA	855	7	-	Petroselinum crispum	MYB binding site involved in light responsiveness
Gbar_D11G021320.1	GA-motif	ATAGATAA	292	8	-	Arabidopsis thaliana	part of a light responsive element
Gbar_D11G021320.1	TCA-element	CCATCTTTTT	588	9	+	Nicotiana tabacum	cis-acting element involved in salicylic acid responsiveness
Gbar_D11G021320.1	I-box	AGATAAGG	650	8	-	Triticum aestivum	part of a light responsive element
Gbar_D11G021320.1	GATA-motif	GATAGGA	834	7	-	Arabidopsis thaliana	part of a light responsive element
Gbar_D11G021320.1	Box 4	ATTAAT	93	6	+	Petroselinum crispum	part of a conserved DNA module involved in light responsiveness
Gbar_D11G021320.1	Box 4	ATTAAT	387	6	+	Petroselinum crispum	part of a conserved DNA module involved in light responsiveness
Gbar_D11G021320.1	TCCC-motif	TCTCCCT	954	7	+	Spinacia oleracea	part of a light responsive element
Gbar_D12G007790.1	TCCC-motif	TCTCCCT	123	7	+	Spinacia oleracea	part of a light responsive element
Gbar_D12G007790.1	Box 4	ATTAAT	287	6	+	Petroselinum crispum	part of a conserved DNA module involved in light responsiveness
Gbar_D12G007790.1	Box 4	ATTAAT	497	6	+	Petroselinum crispum	part of a conserved DNA module involved in light responsiveness
Gbar_D12G007790.1	Box 4	ATTAAT	940	6	-	Petroselinum crispum	part of a conserved DNA module involved in light responsiveness
Gbar_D12G007790.1	TCT-motif	TCTTAC	693	6	-	Arabidopsis thaliana	part of a light responsive element
Gbar_D12G007790.1	GT1-motif	GGTTAA	359	6	-	Arabidopsis thaliana	light responsive element
Gbar_D12G007790.1	TGA-element	AACGAC	920	6	+	Brassica oleracea	auxin-responsive element
Gbar_D12G007790.1	ABRE	GCCGCGTGGC	72	9	-	Oryza sativa	cis-acting element involved in the abscisic acid responsiveness
Gbar_D12G007790.1	TGACG-motif	TGACG	644	5	+	Hordeum vulgare	cis-acting regulatory element involved in the MeJA-responsiveness
Gbar_D12G007790.1	GATA-motif	GATAGGG	250	7	-	Pisum sativum	part of a light responsive element
Gbar_D12G007790.1	CGTCA-motif	CGTCA	644	5	-	Hordeum vulgare	cis-acting regulatory element involved in the MeJA-responsiveness
Gbar_D12G011180.1	ACE	GACACGTATG	138	9	-	Petroselinum crispum	cis-acting element involved in light responsiveness
Gbar_D12G011180.1	GT1-motif	GGTTAA	190	6	-	Arabidopsis thaliana	light responsive element
Gbar_D12G011180.1	GT1-motif	GGTTAAT	913	7	-	Avena sativa	light responsive element
Gbar_D12G011180.1	GT1-motif	GGTTAA	914	6	-	Arabidopsis thaliana	light responsive element
Gbar_D12G011180.1	G-Box	CACGTG	126	6	+	Pisum sativum	cis-acting regulatory element involved in light responsiveness
Gbar_D12G011180.1	G-box	GCCACGTGGA	124	9	-	Arabidopsis thaliana	cis-acting regulatory element involved in light responsiveness
Gbar_D12G011180.1	G-box	CACGTG	126	6	+	Arabidopsis thaliana	cis-acting regulatory element involved in light responsiveness
Gbar_D12G011180.1	G-box	CACGTC	149	6	+	Zea mays	cis-acting regulatory element involved in light responsiveness
Gbar_D12G011180.1	Box 4	ATTAAT	105	6	+	Petroselinum crispum	part of a conserved DNA module involved in light responsiveness
Gbar_D12G011180.1	Box 4	ATTAAT	590	6	-	Petroselinum crispum	part of a conserved DNA module involved in light responsiveness
Gbar_D12G011180.1	Box 4	ATTAAT	660	6	-	Petroselinum crispum	part of a conserved DNA module involved in light responsiveness
Gbar_D12G011180.1	CGTCA-motif	CGTCA	151	5	+	Hordeum vulgare	cis-acting regulatory element involved in the MeJA-responsiveness
Gbar_D12G011180.1	TGACG-motif	TGACG	151	5	-	Hordeum vulgare	cis-acting regulatory element involved in the MeJA-responsiveness
Gbar_D12G011180.1	ABRE	CACGTG	126	6	+	Arabidopsis thaliana	cis-acting element involved in the abscisic acid responsiveness
Gbar_D12G011180.1	ABRE	ACGTG	127	5	+	Arabidopsis thaliana	cis-acting element involved in the abscisic acid responsiveness
Gbar_D12G011180.1	ABRE	ACGTG	149	5	-	Arabidopsis thaliana	cis-acting element involved in the abscisic acid responsiveness
Gbar_D12G012050.1	CGTCA-motif	CGTCA	181	5	+	Hordeum vulgare	cis-acting regulatory element involved in the MeJA-responsiveness
Gbar_D12G012050.1	CGTCA-motif	CGTCA	348	5	-	Hordeum vulgare	cis-acting regulatory element involved in the MeJA-responsiveness
Gbar_D12G012050.1	TGACG-motif	TGACG	181	5	-	Hordeum vulgare	cis-acting regulatory element involved in the MeJA-responsiveness
Gbar_D12G012050.1	TGACG-motif	TGACG	348	5	+	Hordeum vulgare	cis-acting regulatory element involved in the MeJA-responsiveness
Gbar_D12G012050.1	ABRE	CACGTG	380	6	+	Arabidopsis thaliana	cis-acting element involved in the abscisic acid responsiveness
Gbar_D12G012050.1	ABRE	ACGTG	381	5	+	Arabidopsis thaliana	cis-acting element involved in the abscisic acid responsiveness
Gbar_D12G012050.1	G-Box	CACGTGAAA	377	9	-	Pisum sativum	cis-acting regulatory element involved in light responsiveness
Gbar_D12G012050.1	G-Box	CACGTG	380	6	+	Pisum sativum	cis-acting regulatory element involved in light responsiveness
Gbar_D12G012050.1	G-box	CACGTG	380	6	+	Arabidopsis thaliana	cis-acting regulatory element involved in light responsiveness
Gbar_D12G012050.1	Box 4	ATTAAT	911	6	-	Petroselinum crispum	part of a conserved DNA module involved in light responsiveness
Gbar_D12G015170.1	Box 4	ATTAAT	548	6	-	Petroselinum crispum	part of a conserved DNA module involved in light responsiveness
Gbar_D12G015170.1	Box 4	ATTAAT	621	6	-	Petroselinum crispum	part of a conserved DNA module involved in light responsiveness
Gbar_D12G015170.1	TCT-motif	TCTTAC	933	6	-	Arabidopsis thaliana	part of a light responsive element
Gbar_D12G015170.1	GATA-motif	AAGATAAGATT	930	10	+	Arabidopsis thaliana	part of a light responsive element
Gbar_D12G015170.1	GATA-motif	AAGGATAAGG	964	9	+	Solanum tuberosum	part of a light responsive element
Gbar_D12G015170.1	MRE	AACCTAA	107	7	-	Petroselinum crispum	MYB binding site involved in light responsiveness
Gbar_D12G024420.1	Box 4	ATTAAT	87	6	+	Petroselinum crispum	part of a conserved DNA module involved in light responsiveness
Gbar_D12G024420.1	Box 4	ATTAAT	598	6	-	Petroselinum crispum	part of a conserved DNA module involved in light responsiveness
Gbar_D12G024420.1	GT1-motif	GGTTAA	365	6	+	Arabidopsis thaliana	light responsive element
Gbar_D12G024420.1	Sp1	GGGCGG	985	6	+	Oryza sativa	light responsive element
Gbar_D12G024420.1	TCT-motif	TCTTAC	376	6	+	Arabidopsis thaliana	part of a light responsive element
Gbar_D12G024420.1	CGTCA-motif	CGTCA	124	5	+	Hordeum vulgare	cis-acting regulatory element involved in the MeJA-responsiveness
Gbar_D12G024420.1	TGACG-motif	TGACG	124	5	-	Hordeum vulgare	cis-acting regulatory element involved in the MeJA-responsiveness
Gbar_D12G024420.1	GATA-motif	AAGGATAAGG	839	9	+	Solanum tuberosum	part of a light responsive element
Gbar_D13G000150.1	ATCT-motif	AATCTAATCC	296	9	+	Pisum sativum	part of a conserved DNA module involved in light responsiveness
Gbar_D13G000150.1	Box 4	ATTAAT	227	6	+	Petroselinum crispum	part of a conserved DNA module involved in light responsiveness
Gbar_D13G000150.1	Box 4	ATTAAT	953	6	-	Petroselinum crispum	part of a conserved DNA module involved in light responsiveness
Gbar_D13G000150.1	G-box	CACGTG	155	6	+	Arabidopsis thaliana	cis-acting regulatory element involved in light responsiveness
Gbar_D13G000150.1	G-box	TACGTG	400	6	-	Arabidopsis thaliana	cis-acting regulatory element involved in light responsiveness
Gbar_D13G000150.1	G-box	CCACGTAA	432	8	-	Brassica napus	cis-acting regulatory element involved in light responsiveness
Gbar_D13G000150.1	G-box	TACGTG	433	6	+	Arabidopsis thaliana	cis-acting regulatory element involved in light responsiveness
Gbar_D13G000150.1	G-box	CACGTG	526	6	-	Arabidopsis thaliana	cis-acting regulatory element involved in light responsiveness
Gbar_D13G000150.1	G-Box	CACGTG	155	6	+	Pisum sativum	cis-acting regulatory element involved in light responsiveness
Gbar_D13G000150.1	G-Box	CACGTG	526	6	-	Pisum sativum	cis-acting regulatory element involved in light responsiveness
Gbar_D13G000150.1	GT1-motif	GGTTAA	175	6	-	Arabidopsis thaliana	light responsive element
Gbar_D13G000150.1	GT1-motif	GGTTAA	196	6	-	Arabidopsis thaliana	light responsive element
Gbar_D13G000150.1	GT1-motif	GGTTAAT	919	7	-	Avena sativa	light responsive element
Gbar_D13G000150.1	GT1-motif	GGTTAA	920	6	-	Arabidopsis thaliana	light responsive element
Gbar_D13G000150.1	ATC-motif	AGCTATCCA	437	9	-	Arabidopsis thaliana	part of a conserved DNA module involved in light responsiveness
Gbar_D13G000150.1	ABRE	CACGTG	155	6	+	Arabidopsis thaliana	cis-acting element involved in the abscisic acid responsiveness
Gbar_D13G000150.1	ABRE	ACGTG	156	5	+	Arabidopsis thaliana	cis-acting element involved in the abscisic acid responsiveness
Gbar_D13G000150.1	ABRE	ACGTG	400	5	-	Arabidopsis thaliana	cis-acting element involved in the abscisic acid responsiveness
Gbar_D13G000150.1	ABRE	ACGTG	434	5	+	Arabidopsis thaliana	cis-acting element involved in the abscisic acid responsiveness
Gbar_D13G000150.1	ABRE	CACGTG	526	6	-	Arabidopsis thaliana	cis-acting element involved in the abscisic acid responsiveness
Gbar_D13G000150.1	ABRE	ACGTG	527	5	+	Arabidopsis thaliana	cis-acting element involved in the abscisic acid responsiveness
Gbar_D13G004180.1	chs-CMA1a	TTACTTAA	392	8	-	Daucus carota	part of a light responsive element
Gbar_D13G004180.1	ABRE	ACGTG	825	5	+	Arabidopsis thaliana	cis-acting element involved in the abscisic acid responsiveness
Gbar_D13G004180.1	L-box	ATCCCACCTAC	612	10	+	Petroselinum crispum	part of a light responsive element
Gbar_D13G004180.1	TGACG-motif	TGACG	823	5	+	Hordeum vulgare	cis-acting regulatory element involved in the MeJA-responsiveness
Gbar_D13G004180.1	I-box	AAGATAAGGCT	7	10	+	Gossypium hirsutum	part of a light responsive element
Gbar_D13G004180.1	MRE	AACCTAA	431	7	+	Petroselinum crispum	MYB binding site involved in light responsiveness
Gbar_D13G004180.1	CGTCA-motif	CGTCA	823	5	-	Hordeum vulgare	cis-acting regulatory element involved in the MeJA-responsiveness
Gbar_D13G004180.1	Box 4	ATTAAT	807	6	-	Petroselinum crispum	part of a conserved DNA module involved in light responsiveness
Gbar_D13G004180.1	Box 4	ATTAAT	946	6	-	Petroselinum crispum	part of a conserved DNA module involved in light responsiveness
Gbar_D13G004180.1	G-box	CACGTC	824	6	-	Zea mays	cis-acting regulatory element involved in light responsiveness
Gbar_D13G004180.1	GT1-motif	GGTTAAT	577	7	-	Avena sativa	light responsive element
Gbar_D13G004180.1	GT1-motif	GGTTAA	578	6	-	Arabidopsis thaliana	light responsive element
Gbar_D13G004180.1	TCT-motif	TCTTAC	43	6	-	Arabidopsis thaliana	part of a light responsive element
Gbar_D13G006990.1	GT1-motif	GGTTAA	350	6	+	Arabidopsis thaliana	light responsive element
Gbar_D13G006990.1	GT1-motif	GGTTAAT	822	7	-	Avena sativa	light responsive element
Gbar_D13G006990.1	GT1-motif	GGTTAA	823	6	-	Arabidopsis thaliana	light responsive element
Gbar_D13G006990.1	TCT-motif	TCTTAC	89	6	-	Arabidopsis thaliana	part of a light responsive element
Gbar_D13G006990.1	G-Box	CACGTG	546	6	-	Pisum sativum	cis-acting regulatory element involved in light responsiveness
Gbar_D13G006990.1	TCCC-motif	TCTCCCT	896	7	+	Spinacia oleracea	part of a light responsive element
Gbar_D13G006990.1	G-box	CACGAC	509	6	+	Zea mays	cis-acting regulatory element involved in light responsiveness
Gbar_D13G006990.1	G-box	CACGTG	546	6	-	Arabidopsis thaliana	cis-acting regulatory element involved in light responsiveness
Gbar_D13G006990.1	AuxRR-core	GGTCCAT	213	7	-	Nicotiana tabacum	cis-acting regulatory element involved in auxin responsiveness
Gbar_D13G006990.1	Gap-box	CAAATGAA(A/G)A	879	9	+	Arabidopsis thaliana	part of a light responsive element
Gbar_D13G006990.1	I-box	TGATAATGT	41	9	+	Solanum tuberosum	part of a light responsive element
Gbar_D13G006990.1	ABRE	CACGTG	546	6	-	Arabidopsis thaliana	cis-acting element involved in the abscisic acid responsiveness
Gbar_D13G006990.1	ABRE	ACGTG	547	5	+	Arabidopsis thaliana	cis-acting element involved in the abscisic acid responsiveness
Gbar_D13G006990.1	chs-CMA2b	GAACCTACACAC	716	11	-	Hordeum vulgare	part of a light responsive element
Gbar_D13G006990.1	MRE	AACCTAA	720	7	-	Petroselinum crispum	MYB binding site involved in light responsiveness
Gbar_D13G006990.1	P-box	CCTTTTG	219	7	-	Oryza sativa	gibberellin-responsive element
Gbar_D13G014350.1	TCA-element	CCATCTTTTT	215	9	+	Nicotiana tabacum	cis-acting element involved in salicylic acid responsiveness
Gbar_D13G014350.1	MRE	AACCTAA	391	7	-	Petroselinum crispum	MYB binding site involved in light responsiveness
Gbar_D13G014350.1	Box 4	ATTAAT	121	6	+	Petroselinum crispum	part of a conserved DNA module involved in light responsiveness
Gbar_D13G014350.1	Box 4	ATTAAT	284	6	+	Petroselinum crispum	part of a conserved DNA module involved in light responsiveness
Gbar_D13G014350.1	Box 4	ATTAAT	446	6	+	Petroselinum crispum	part of a conserved DNA module involved in light responsiveness
Gbar_D13G014350.1	GT1-motif	GGTTAAT	590	7	-	Avena sativa	light responsive element
Gbar_D13G014350.1	GT1-motif	GGTTAA	591	6	-	Arabidopsis thaliana	light responsive element
Gbar_D13G014350.1	ACA-motif	AATTACAGCCATT	540	12	+	Pisum sativum	part of gapA in (gapA-CMA1) involved with light responsiveness
Gbar_D13G014350.1	I-box	TAGATAACC	394	9	-	Pisum sativum	part of a light responsive element
Gbar_D13G024100.1	GATA-motif	AAGGATAAGG	19	9	-	Solanum tuberosum	part of a light responsive element
Gbar_D13G024100.1	chs-CMA1a	TTACTTAA	162	8	+	Daucus carota	part of a light responsive element
Gbar_D13G024100.1	Box 4	ATTAAT	111	6	+	Petroselinum crispum	part of a conserved DNA module involved in light responsiveness
Gbar_D13G024100.1	TATC-box	TATCCCA	516	7	+	Oryza sativa	cis-acting element involved in gibberellin-responsiveness

## Sheet: G. hirsutum
Table S16. Cis regulatory elements analysis of AGP gene family in G. hirsutum
Gene ID	Site name	Sequence	Position	Matrix score	Strand	Organism	Function
Gh_A01G0714.1	GT1-motif	GGTTAA	679	6	-	Arabidopsis thaliana	light responsive element
Gh_A01G0714.1	GT1-motif	GGTTAA	828	6	-	Arabidopsis thaliana	light responsive element
Gh_A01G0714.1	P-box	CCTTTTG	769	7	+	Oryza sativa	gibberellin-responsive element
Gh_A01G0714.1	TGACG-motif	TGACG	305	5	+	Hordeum vulgare	cis-acting regulatory element involved in the MeJA-responsiveness
Gh_A01G0714.1	TCT-motif	TCTTAC	253	6	-	Arabidopsis thaliana	part of a light responsive element
Gh_A01G0714.1	CGTCA-motif	CGTCA	305	5	-	Hordeum vulgare	cis-acting regulatory element involved in the MeJA-responsiveness
Gh_A01G0714.1	chs-CMA1a	TTACTTAA	450	8	-	Daucus carota	part of a light responsive element
Gh_A04G0053.1	G-Box	CACGTT	657	6	-	Pisum sativum	cis-acting regulatory element involved in light responsiveness
Gh_A04G0053.1	ABRE	ACGTG	658	5	+	Arabidopsis thaliana	cis-acting element involved in the abscisic acid responsiveness
Gh_A04G0053.1	AT1-motif	AATTATTTTTTATT	478	13	-	Solanum tuberosum	part of a light responsive module
Gh_A04G0053.1	GARE-motif	TCTGTTG	827	7	-	Brassica oleracea	gibberellin-responsive element
Gh_A04G0053.1	TGACG-motif	TGACG	856	5	+	Hordeum vulgare	cis-acting regulatory element involved in the MeJA-responsiveness
Gh_A04G0053.1	CGTCA-motif	CGTCA	856	5	-	Hordeum vulgare	cis-acting regulatory element involved in the MeJA-responsiveness
Gh_A05G0159.1	3-AF1 binding site	TAAGAGAGGAA	883	10	-	Solanum tuberosum	light responsive element
Gh_A05G0159.1	GT1-motif	GGTTAA	135	6	+	Arabidopsis thaliana	light responsive element
Gh_A05G0159.1	chs-Unit 1 m1	ACCTAACCCGC	839	10	+	Hordeum vulgare	part of a light responsive element
Gh_A05G0159.1	G-Box	CACGTT	476	6	-	Pisum sativum	cis-acting regulatory element involved in light responsiveness
Gh_A05G0159.1	ABRE	ACGTG	477	5	+	Arabidopsis thaliana	cis-acting element involved in the abscisic acid responsiveness
Gh_A05G0159.1	AT1-motif	AATTATTTTTTATT	620	13	-	Solanum tuberosum	part of a light responsive module
Gh_A05G0159.1	AuxRR-core	GGTCCAT	321	7	-	Nicotiana tabacum	cis-acting regulatory element involved in auxin responsiveness
Gh_A05G0159.1	GATA-motif	AAGATAAGATT	402	10	-	Arabidopsis thaliana	part of a light responsive element
Gh_A05G0159.1	GATA-motif	GATAGGG	440	7	-	Pisum sativum	part of a light responsive element
Gh_A05G0159.1	GATA-motif	AAGATAAGATT	608	10	+	Arabidopsis thaliana	part of a light responsive element
Gh_A05G0159.1	MRE	AACCTAA	838	7	+	Petroselinum crispum	MYB binding site involved in light responsiveness
Gh_A06G0612.1	GT1-motif	GGTTAA	530	6	+	Arabidopsis thaliana	light responsive element
Gh_A06G0612.1	GT1-motif	GGTTAA	679	6	+	Arabidopsis thaliana	light responsive element
Gh_A06G0612.1	G-Box	CACGTG	397	6	+	Pisum sativum	cis-acting regulatory element involved in light responsiveness
Gh_A06G0612.1	G-Box	CACGTT	795	6	-	Pisum sativum	cis-acting regulatory element involved in light responsiveness
Gh_A06G0612.1	G-Box	CACGTG	819	6	-	Pisum sativum	cis-acting regulatory element involved in light responsiveness
Gh_A06G0612.1	G-box	CACGTG	397	6	+	Arabidopsis thaliana	cis-acting regulatory element involved in light responsiveness
Gh_A06G0612.1	G-box	CACGAC	419	6	-	Zea mays	cis-acting regulatory element involved in light responsiveness
Gh_A06G0612.1	G-box	GCCACGTGGA	817	9	-	Arabidopsis thaliana	cis-acting regulatory element involved in light responsiveness
Gh_A06G0612.1	G-box	ACACGTGGC	818	9	+	Brassica napus	cis-acting regulatory element involved in light responsiveness
Gh_A06G0612.1	G-box	CACGTG	819	6	-	Arabidopsis thaliana	cis-acting regulatory element involved in light responsiveness
Gh_A06G0612.1	ABRE	CACGTG	397	6	+	Arabidopsis thaliana	cis-acting element involved in the abscisic acid responsiveness
Gh_A06G0612.1	ABRE	ACGTG	398	5	+	Arabidopsis thaliana	cis-acting element involved in the abscisic acid responsiveness
Gh_A06G0612.1	ABRE	ACGTG	796	5	+	Arabidopsis thaliana	cis-acting element involved in the abscisic acid responsiveness
Gh_A06G0612.1	ABRE	GACACGTGGC	817	9	+	Triticum aestivum	cis-acting element involved in the abscisic acid responsiveness
Gh_A06G0612.1	ABRE	CACGTG	819	6	-	Arabidopsis thaliana	cis-acting element involved in the abscisic acid responsiveness
Gh_A06G0612.1	ABRE	ACGTG	820	5	+	Arabidopsis thaliana	cis-acting element involved in the abscisic acid responsiveness
Gh_A06G0612.1	MRE	AACCTAA	192	7	+	Petroselinum crispum	MYB binding site involved in light responsiveness
Gh_A06G0965.1	GA-motif	ATAGATAA	526	8	+	Arabidopsis thaliana	part of a light responsive element
Gh_A06G0965.1	GATA-motif	AAGGATAAGG	257	9	+	Solanum tuberosum	part of a light responsive element
Gh_A06G0965.1	3-AF1 binding site	TAAGAGAGGAA	754	10	+	Solanum tuberosum	light responsive element
Gh_A06G0965.1	I-box	AGATAAGG	602	8	+	Triticum aestivum	part of a light responsive element
Gh_A06G0965.1	LAMP-element	CTTTATCA	298	8	+	Pisum sativum	part of a light responsive element
Gh_A06G0965.1	G-Box	TCCACATGGCA	819	10	-	Triticum aestivum	cis-acting regulatory element involved in light responsiveness
Gh_A06G1237.1	ACE	CTAACGTATT	363	9	+	Petroselinum crispum	cis-acting element involved in light responsiveness
Gh_A06G1237.1	Gap-box	CAAATGAA(A/G)A	29	9.5	-	Arabidopsis thaliana	part of a light responsive element
Gh_A06G1237.1	CGTCA-motif	CGTCA	714	5	+	Hordeum vulgare	cis-acting regulatory element involved in the MeJA-responsiveness
Gh_A06G1237.1	TGACG-motif	TGACG	714	5	-	Hordeum vulgare	cis-acting regulatory element involved in the MeJA-responsiveness
Gh_A07G0788.1	GT1-motif	GGTTAA	470	6	+	Arabidopsis thaliana	light responsive element
Gh_A07G0788.1	GT1-motif	GGTTAA	818	6	-	Arabidopsis thaliana	light responsive element
Gh_A07G0788.1	G-Box	CACGTT	636	6	+	Pisum sativum	cis-acting regulatory element involved in light responsiveness
Gh_A07G0788.1	ABRE	ACGTG	636	5	-	Arabidopsis thaliana	cis-acting element involved in the abscisic acid responsiveness
Gh_A07G1070.1	MRE	AACCTAA	599	7	+	Petroselinum crispum	MYB binding site involved in light responsiveness
Gh_A07G1070.1	CGTCA-motif	CGTCA	136	5	-	Hordeum vulgare	cis-acting regulatory element involved in the MeJA-responsiveness
Gh_A07G1070.1	G-box	TAACACGTAG	450	9	+	Brassica oleracea	cis-acting regulatory element involved in light responsiveness
Gh_A07G1070.1	TGACG-motif	TGACG	136	5	+	Hordeum vulgare	cis-acting regulatory element involved in the MeJA-responsiveness
Gh_A07G1070.1	AE-box	AGAAACAA	149	8	+	Arabidopsis thaliana	part of a module for light response
Gh_A07G1281.1	ABRE	CACGTG	724	6	-	Arabidopsis thaliana	cis-acting element involved in the abscisic acid responsiveness
Gh_A07G1281.1	ABRE	ACGTG	725	5	+	Arabidopsis thaliana	cis-acting element involved in the abscisic acid responsiveness
Gh_A07G1281.1	GT1-motif	GGTTAA	754	6	-	Arabidopsis thaliana	light responsive element
Gh_A07G1281.1	GT1-motif	GGTTAAT	818	7	-	Avena sativa	light responsive element
Gh_A07G1281.1	GT1-motif	GGTTAA	819	6	-	Arabidopsis thaliana	light responsive element
Gh_A07G1281.1	G-Box	TCCACATGGCA	389	10	-	Triticum aestivum	cis-acting regulatory element involved in light responsiveness
Gh_A07G1281.1	G-Box	CACGTG	724	6	-	Pisum sativum	cis-acting regulatory element involved in light responsiveness
Gh_A07G1281.1	TCCC-motif	TCTCCCT	53	7	+	Spinacia oleracea	part of a light responsive element
Gh_A07G1281.1	MRE	AACCTAA	756	7	+	Petroselinum crispum	MYB binding site involved in light responsiveness
Gh_A07G1281.1	TGACG-motif	TGACG	263	5	-	Hordeum vulgare	cis-acting regulatory element involved in the MeJA-responsiveness
Gh_A07G1281.1	G-box	CACGTG	724	6	-	Arabidopsis thaliana	cis-acting regulatory element involved in light responsiveness
Gh_A07G1281.1	G-box	TAACACGTAG	943	9	-	Brassica oleracea	cis-acting regulatory element involved in light responsiveness
Gh_A07G1281.1	CGTCA-motif	CGTCA	263	5	+	Hordeum vulgare	cis-acting regulatory element involved in the MeJA-responsiveness
Gh_A07G1281.1	TCT-motif	TCTTAC	27	6	+	Arabidopsis thaliana	part of a light responsive element
Gh_A07G1710.1	AuxRR-core	GGTCCAT	305	7	+	Nicotiana tabacum	cis-acting regulatory element involved in auxin responsiveness
Gh_A07G1710.1	GARE-motif	TCTGTTG	597	7	+	Brassica oleracea	gibberellin-responsive element
Gh_A07G1710.1	GT1-motif	GGTTAA	268	6	-	Arabidopsis thaliana	light responsive element
Gh_A07G1710.1	TGACG-motif	TGACG	208	5	-	Hordeum vulgare	cis-acting regulatory element involved in the MeJA-responsiveness
Gh_A07G1710.1	CGTCA-motif	CGTCA	208	5	+	Hordeum vulgare	cis-acting regulatory element involved in the MeJA-responsiveness
Gh_A07G1742.1	ABRE	ACGTG	329	5	+	Arabidopsis thaliana	cis-acting element involved in the abscisic acid responsiveness
Gh_A07G1742.1	GA-motif	ATAGATAA	611	8	-	Arabidopsis thaliana	part of a light responsive element
Gh_A07G1742.1	LS7	CAGATTTATTTTTA	342	13	+	Zea mays	part of a light responsive element
Gh_A07G1742.1	GATA-motif	GATAGGA	974	7	-	Arabidopsis thaliana	part of a light responsive element
Gh_A07G1742.1	G-box	TACGTG	328	6	+	Arabidopsis thaliana	cis-acting regulatory element involved in light responsiveness
Gh_A07G1742.1	G-box	CACGAC	542	6	-	Zea mays	cis-acting regulatory element involved in light responsiveness
Gh_A08G0457.1	MRE	AACCTAA	768	7	-	Petroselinum crispum	MYB binding site involved in light responsiveness
Gh_A08G0457.1	TCT-motif	TCTTAC	51	6	+	Arabidopsis thaliana	part of a light responsive element
Gh_A08G0457.1	TCT-motif	TCTTAC	657	6	+	Arabidopsis thaliana	part of a light responsive element
Gh_A08G0457.1	P-box	CCTTTTG	353	7	-	Oryza sativa	gibberellin-responsive element
Gh_A08G0457.1	ABRE	ACGTG	633	5	-	Arabidopsis thaliana	cis-acting element involved in the abscisic acid responsiveness
Gh_A08G0457.1	I-box	cCATATCCAAT	501	10	+	Flaveria trinervia	part of a light responsive element
Gh_A08G0457.1	Box II	ACACGTTGT	632	9	+	Sinapis alba	part of a light responsive element
Gh_A08G0457.1	G-Box	CACGTT	633	6	+	Pisum sativum	cis-acting regulatory element involved in light responsiveness
Gh_A08G0457.1	AE-box	AGAAACAA	807	8	-	Arabidopsis thaliana	part of a module for light response
Gh_A08G2141.1	3-AF1 binding site	TAAGAGAGGAA	553	10	+	Solanum tuberosum	light responsive element
Gh_A08G2141.1	TCT-motif	TCTTAC	290	6	+	Arabidopsis thaliana	part of a light responsive element
Gh_A08G2141.1	TCT-motif	TCTTAC	613	6	-	Arabidopsis thaliana	part of a light responsive element
Gh_A08G2141.1	G-box	CACGAC	748	6	+	Zea mays	cis-acting regulatory element involved in light responsiveness
Gh_A08G2141.1	chs-CMA1a	TTACTTAA	964	8	+	Daucus carota	part of a light responsive element
Gh_A08G2141.1	MRE	AACCTAA	490	7	+	Petroselinum crispum	MYB binding site involved in light responsiveness
Gh_A09G0998.1	I-box	AGATAAGG	298	8	-	Triticum aestivum	part of a light responsive element
Gh_A09G0998.1	AAAC-motif	CAATCAAAACCT	900	11	+	Spinacia oleracea	light responsive element
Gh_A09G0998.1	GARE-motif	TCTGTTG	463	7	+	Brassica oleracea	gibberellin-responsive element
Gh_A09G0998.1	TGACG-motif	TGACG	977	5	-	Hordeum vulgare	cis-acting regulatory element involved in the MeJA-responsiveness
Gh_A09G0998.1	CGTCA-motif	CGTCA	977	5	+	Hordeum vulgare	cis-acting regulatory element involved in the MeJA-responsiveness
Gh_A09G0998.1	GATA-motif	AAGATAAGATT	439	10	-	Arabidopsis thaliana	part of a light responsive element
Gh_A09G0998.1	GATA-motif	AAGATAAGATT	490	10	-	Arabidopsis thaliana	part of a light responsive element
Gh_A09G0998.1	GA-motif	ATAGATAA	239	8	+	Arabidopsis thaliana	part of a light responsive element
Gh_A09G1247.1	AE-box	AGAAACTT	699	8	+	Arabidopsis thaliana	part of a module for light response
Gh_A09G1247.1	GATA-motif	AAGGATAAGG	103	9	-	Solanum tuberosum	part of a light responsive element
Gh_A09G1247.1	GATA-motif	GATAGGG	937	7	-	Pisum sativum	part of a light responsive element
Gh_A09G1247.1	TCT-motif	TCTTAC	568	6	-	Arabidopsis thaliana	part of a light responsive element
Gh_A09G1247.1	TCCC-motif	TCTCCCT	710	7	+	Spinacia oleracea	part of a light responsive element
Gh_A09G1247.1	TCA-element	CCATCTTTTT	336	9	-	Nicotiana tabacum	cis-acting element involved in salicylic acid responsiveness
Gh_A09G1247.1	TCA-element	TCAGAAGAGG	632	9	+	Brassica oleracea	cis-acting element involved in salicylic acid responsiveness
Gh_A09G1247.1	TCA-element	TCAGAAGAGG	836	9	-	Brassica oleracea	cis-acting element involved in salicylic acid responsiveness
Gh_A09G1247.1	MRE	AACCTAA	514	7	+	Petroselinum crispum	MYB binding site involved in light responsiveness
Gh_A09G1247.1	P-box	CCTTTTG	480	7	-	Oryza sativa	gibberellin-responsive element
Gh_A09G1247.1	P-box	CCTTTTG	988	7	+	Oryza sativa	gibberellin-responsive element
Gh_A09G1247.1	chs-CMA1a	TTACTTAA	564	8	-	Daucus carota	part of a light responsive element
Gh_A10G0453.1	G-Box	CACGTT	909	6	+	Pisum sativum	cis-acting regulatory element involved in light responsiveness
Gh_A10G0453.1	TGA-element	AACGAC	953	6	+	Brassica oleracea	auxin-responsive element
Gh_A10G0453.1	ABRE	ACGTG	909	5	-	Arabidopsis thaliana	cis-acting element involved in the abscisic acid responsiveness
Gh_A10G0611.1	AE-box	AGAAACTT	578	8	-	Arabidopsis thaliana	part of a module for light response
Gh_A10G0611.1	TCA-element	CCATCTTTTT	502	9	-	Nicotiana tabacum	cis-acting element involved in salicylic acid responsiveness
Gh_A10G0611.1	G-box	CACGAC	421	6	+	Zea mays	cis-acting regulatory element involved in light responsiveness
Gh_A10G0611.1	CGTCA-motif	CGTCA	898	5	-	Hordeum vulgare	cis-acting regulatory element involved in the MeJA-responsiveness
Gh_A10G0611.1	TGACG-motif	TGACG	898	5	+	Hordeum vulgare	cis-acting regulatory element involved in the MeJA-responsiveness
Gh_A10G1754.1	TGACG-motif	TGACG	289	5	-	Hordeum vulgare	cis-acting regulatory element involved in the MeJA-responsiveness
Gh_A10G1754.1	TGACG-motif	TGACG	747	5	+	Hordeum vulgare	cis-acting regulatory element involved in the MeJA-responsiveness
Gh_A10G1754.1	GT1-motif	GGTTAA	124	6	+	Arabidopsis thaliana	light responsive element
Gh_A10G1754.1	I-box	cCATATCCAAT	437	10	+	Flaveria trinervia	part of a light responsive element
Gh_A10G1754.1	CGTCA-motif	CGTCA	289	5	+	Hordeum vulgare	cis-acting regulatory element involved in the MeJA-responsiveness
Gh_A10G1754.1	CGTCA-motif	CGTCA	747	5	-	Hordeum vulgare	cis-acting regulatory element involved in the MeJA-responsiveness
Gh_A10G1754.1	TGA-element	AACGAC	283	6	+	Brassica oleracea	auxin-responsive element
Gh_A10G1754.1	TGA-element	AACGAC	775	6	+	Brassica oleracea	auxin-responsive element
Gh_A10G1754.1	TCA-element	CCATCTTTTT	727	9	+	Nicotiana tabacum	cis-acting element involved in salicylic acid responsiveness
Gh_A10G1754.1	MRE	AACCTAA	814	7	+	Petroselinum crispum	MYB binding site involved in light responsiveness
Gh_A10G1754.1	P-box	CCTTTTG	28	7	-	Oryza sativa	gibberellin-responsive element
Gh_A11G0216.1	GT1-motif	GGTTAA	127	6	-	Arabidopsis thaliana	light responsive element
Gh_A11G0216.1	GT1-motif	GGTTAAT	301	7	+	Avena sativa	light responsive element
Gh_A11G0216.1	TGACG-motif	TGACG	850	5	-	Hordeum vulgare	cis-acting regulatory element involved in the MeJA-responsiveness
Gh_A11G0216.1	CGTCA-motif	CGTCA	850	5	+	Hordeum vulgare	cis-acting regulatory element involved in the MeJA-responsiveness
Gh_A11G0857.1	TCT-motif	TCTTAC	138	6	-	Arabidopsis thaliana	part of a light responsive element
Gh_A11G0857.1	I-box	cCATATCCAAT	121	10	-	Flaveria trinervia	part of a light responsive element
Gh_A11G1081.1	Sp1	GGGCGG	671	6	-	Oryza sativa	light responsive element
Gh_A11G1081.1	TGACG-motif	TGACG	351	5	+	Hordeum vulgare	cis-acting regulatory element involved in the MeJA-responsiveness
Gh_A11G1081.1	G-box	CACGTC	352	6	-	Zea mays	cis-acting regulatory element involved in light responsiveness
Gh_A11G1081.1	G-box	CACGAC	700	6	-	Zea mays	cis-acting regulatory element involved in light responsiveness
Gh_A11G1081.1	CGTCA-motif	CGTCA	351	5	-	Hordeum vulgare	cis-acting regulatory element involved in the MeJA-responsiveness
Gh_A11G1081.1	MRE	AACCTAA	520	7	-	Petroselinum crispum	MYB binding site involved in light responsiveness
Gh_A11G1081.1	GT1-motif	GGTTAA	381	6	-	Arabidopsis thaliana	light responsive element
Gh_A11G1081.1	AE-box	AGAAACTT	509	8	-	Arabidopsis thaliana	part of a module for light response
Gh_A11G1081.1	G-Box	CACGTT	865	6	+	Pisum sativum	cis-acting regulatory element involved in light responsiveness
Gh_A11G1081.1	ABRE	ACGTG	353	5	+	Arabidopsis thaliana	cis-acting element involved in the abscisic acid responsiveness
Gh_A11G1081.1	ABRE	GCAACGTGTC	561	9	+	Hordeum vulgare	cis-acting element involved in the abscisic acid responsiveness
Gh_A11G1081.1	ABRE	ACGTG	865	5	-	Arabidopsis thaliana	cis-acting element involved in the abscisic acid responsiveness
Gh_A11G1380.1	G-Box	CACGTT	921	6	-	Pisum sativum	cis-acting regulatory element involved in light responsiveness
Gh_A11G1380.1	ABRE	ACGTG	922	5	+	Arabidopsis thaliana	cis-acting element involved in the abscisic acid responsiveness
Gh_A11G1903.1	MRE	AACCTAA	866	7	+	Petroselinum crispum	MYB binding site involved in light responsiveness
Gh_A11G1903.1	TCA-element	CCATCTTTTT	495	9	-	Nicotiana tabacum	cis-acting element involved in salicylic acid responsiveness
Gh_A11G1903.1	AE-box	AGAAACTT	572	8	-	Arabidopsis thaliana	part of a module for light response
Gh_A11G1903.1	G-box	CACGAC	414	6	+	Zea mays	cis-acting regulatory element involved in light responsiveness
Gh_A11G1985.1	I-box	GTATAAGGCC	48	9	-	Larix laricina	part of a light responsive element
Gh_A11G1985.1	TCA-element	CCATCTTTTT	751	9	-	Nicotiana tabacum	cis-acting element involved in salicylic acid responsiveness
Gh_A11G1985.1	TGACG-motif	TGACG	828	5	+	Hordeum vulgare	cis-acting regulatory element involved in the MeJA-responsiveness
Gh_A11G1985.1	CGTCA-motif	CGTCA	828	5	-	Hordeum vulgare	cis-acting regulatory element involved in the MeJA-responsiveness
Gh_A11G1985.1	GATA-motif	AAGGATAAGG	1	9	+	Solanum tuberosum	part of a light responsive element
Gh_A11G1985.1	GATA-motif	AAGATAAGATT	2	10	+	Arabidopsis thaliana	part of a light responsive element
Gh_A11G1985.1	MRE	AACCTAA	773	7	-	Petroselinum crispum	MYB binding site involved in light responsiveness
Gh_A12G0933.1	ABRE	CACGTG	822	6	-	Arabidopsis thaliana	cis-acting element involved in the abscisic acid responsiveness
Gh_A12G0933.1	ABRE	ACGTG	823	5	+	Arabidopsis thaliana	cis-acting element involved in the abscisic acid responsiveness
Gh_A12G0933.1	GT1-motif	GGTTAAT	734	7	-	Avena sativa	light responsive element
Gh_A12G0933.1	GT1-motif	GGTTAA	735	6	-	Arabidopsis thaliana	light responsive element
Gh_A12G0933.1	GT1-motif	GGTTAAT	850	7	-	Avena sativa	light responsive element
Gh_A12G0933.1	GT1-motif	GGTTAA	851	6	-	Arabidopsis thaliana	light responsive element
Gh_A12G0933.1	GT1-motif	GGTTAAT	932	7	-	Avena sativa	light responsive element
Gh_A12G0933.1	GT1-motif	GGTTAA	933	6	-	Arabidopsis thaliana	light responsive element
Gh_A12G0933.1	G-box	GCCACGTGGA	820	9	-	Arabidopsis thaliana	cis-acting regulatory element involved in light responsiveness
Gh_A12G0933.1	G-box	CACGTG	822	6	-	Arabidopsis thaliana	cis-acting regulatory element involved in light responsiveness
Gh_A12G0933.1	G-Box	CACGTG	822	6	-	Pisum sativum	cis-acting regulatory element involved in light responsiveness
Gh_A12G0995.1	TCT-motif	TCTTAC	741	6	+	Arabidopsis thaliana	part of a light responsive element
Gh_A12G0995.1	CGTCA-motif	CGTCA	41	5	-	Hordeum vulgare	cis-acting regulatory element involved in the MeJA-responsiveness
Gh_A12G0995.1	TGACG-motif	TGACG	41	5	+	Hordeum vulgare	cis-acting regulatory element involved in the MeJA-responsiveness
Gh_A12G1287.1	TCA-element	TCAGAAGAGG	631	9	-	Brassica oleracea	cis-acting element involved in salicylic acid responsiveness
Gh_A12G1287.1	MRE	AACCTAA	990	7	+	Petroselinum crispum	MYB binding site involved in light responsiveness
Gh_A12G1287.1	GT1-motif	GGTTAAT	699	7	-	Avena sativa	light responsive element
Gh_A12G1287.1	GT1-motif	GGTTAA	700	6	-	Arabidopsis thaliana	light responsive element
Gh_A12G1287.1	I-box	gGATAAGGTG	930	9	-	Zea mays	part of a light responsive element
Gh_A12G1287.1	TATC-box	TATCCCA	426	7	+	Oryza sativa	cis-acting element involved in gibberellin-responsiveness
Gh_A12G2113.1	MRE	AACCTAA	530	7	-	Petroselinum crispum	MYB binding site involved in light responsiveness
Gh_A12G2113.1	Sp1	GGGCGG	439	6	+	Oryza sativa	light responsive element
Gh_A13G0018.1	CGTCA-motif	CGTCA	766	5	+	Hordeum vulgare	cis-acting regulatory element involved in the MeJA-responsiveness
Gh_A13G0018.1	G-box	TACGTG	194	6	+	Arabidopsis thaliana	cis-acting regulatory element involved in light responsiveness
Gh_A13G0018.1	G-box	CACGAC	963	6	+	Zea mays	cis-acting regulatory element involved in light responsiveness
Gh_A13G0018.1	TGACG-motif	TGACG	766	5	-	Hordeum vulgare	cis-acting regulatory element involved in the MeJA-responsiveness
Gh_A13G0018.1	G-Box	CACGTT	313	6	-	Pisum sativum	cis-acting regulatory element involved in light responsiveness
Gh_A13G0018.1	GT1-motif	GGTTAAT	682	7	-	Avena sativa	light responsive element
Gh_A13G0018.1	GT1-motif	GGTTAA	683	6	-	Arabidopsis thaliana	light responsive element
Gh_A13G0018.1	AE-box	AGAAACTT	812	8	+	Arabidopsis thaliana	part of a module for light response
Gh_A13G0018.1	ABRE	ACGTG	195	5	+	Arabidopsis thaliana	cis-acting element involved in the abscisic acid responsiveness
Gh_A13G0018.1	ABRE	ACGTG	314	5	+	Arabidopsis thaliana	cis-acting element involved in the abscisic acid responsiveness
Gh_A13G0395.1	GT1-motif	GGTTAAT	202	7	-	Avena sativa	light responsive element
Gh_A13G0395.1	GT1-motif	GGTTAA	203	6	-	Arabidopsis thaliana	light responsive element
Gh_A13G0395.1	I-box	cCATATCCAAT	865	10	+	Flaveria trinervia	part of a light responsive element
Gh_A13G0395.1	ABRE	ACGTG	531	5	+	Arabidopsis thaliana	cis-acting element involved in the abscisic acid responsiveness
Gh_A13G0395.1	TCA-element	CCATCTTTTT	888	9	+	Nicotiana tabacum	cis-acting element involved in salicylic acid responsiveness
Gh_A13G0395.1	TGACG-motif	TGACG	529	5	+	Hordeum vulgare	cis-acting regulatory element involved in the MeJA-responsiveness
Gh_A13G0395.1	CGTCA-motif	CGTCA	529	5	-	Hordeum vulgare	cis-acting regulatory element involved in the MeJA-responsiveness
Gh_A13G0395.1	G-box	CACGTC	530	6	-	Zea mays	cis-acting regulatory element involved in light responsiveness
Gh_A13G0395.1	TCCC-motif	TCTCCCT	920	7	+	Spinacia oleracea	part of a light responsive element
Gh_A13G1919.1	3-AF1 binding site	TAAGAGAGGAA	381	10	-	Solanum tuberosum	light responsive element
Gh_A13G1919.1	G-Box	CACGTT	710	6	+	Pisum sativum	cis-acting regulatory element involved in light responsiveness
Gh_A13G1919.1	TATC-box	TATCCCA	318	7	+	Oryza sativa	cis-acting element involved in gibberellin-responsiveness
Gh_A13G1919.1	ABRE	ACGTG	710	5	-	Arabidopsis thaliana	cis-acting element involved in the abscisic acid responsiveness
Gh_D01G0732.1	GARE-motif	TCTGTTG	203	7	+	Brassica oleracea	gibberellin-responsive element
Gh_D01G0732.1	GT1-motif	GGTTAA	524	6	+	Arabidopsis thaliana	light responsive element
Gh_D01G0732.1	GT1-motif	GGTTAA	869	6	-	Arabidopsis thaliana	light responsive element
Gh_D01G0732.1	AE-box	AGAAACAA	804	8	+	Arabidopsis thaliana	part of a module for light response
Gh_D01G0732.1	TCCC-motif	TCTCCCT	137	7	-	Spinacia oleracea	part of a light responsive element
Gh_D01G0732.1	chs-CMA1a	TTACTTAA	877	8	+	Daucus carota	part of a light responsive element
Gh_D01G0732.1	TGACG-motif	TGACG	556	5	+	Hordeum vulgare	cis-acting regulatory element involved in the MeJA-responsiveness
Gh_D01G0732.1	Sp1	GGGCGG	362	6	+	Oryza sativa	light responsive element
Gh_D01G0732.1	CGTCA-motif	CGTCA	556	5	-	Hordeum vulgare	cis-acting regulatory element involved in the MeJA-responsiveness
Gh_D01G0733.1	GT1-motif	GGTTAA	667	6	-	Arabidopsis thaliana	light responsive element
Gh_D01G0733.1	GT1-motif	GGTTAA	816	6	-	Arabidopsis thaliana	light responsive element
Gh_D01G0733.1	P-box	CCTTTTG	455	7	+	Oryza sativa	gibberellin-responsive element
Gh_D01G0733.1	P-box	CCTTTTG	757	7	+	Oryza sativa	gibberellin-responsive element
Gh_D01G0733.1	TGACG-motif	TGACG	294	5	+	Hordeum vulgare	cis-acting regulatory element involved in the MeJA-responsiveness
Gh_D01G0733.1	TCT-motif	TCTTAC	115	6	-	Arabidopsis thaliana	part of a light responsive element
Gh_D01G0733.1	TCT-motif	TCTTAC	242	6	-	Arabidopsis thaliana	part of a light responsive element
Gh_D01G0733.1	CGTCA-motif	CGTCA	294	5	-	Hordeum vulgare	cis-acting regulatory element involved in the MeJA-responsiveness
Gh_D01G0733.1	chs-CMA1a	TTACTTAA	439	8	-	Daucus carota	part of a light responsive element
Gh_D01G1119.1	ABRE	CACGTG	362	6	+	Arabidopsis thaliana	cis-acting element involved in the abscisic acid responsiveness
Gh_D01G1119.1	ABRE	ACGTG	363	5	+	Arabidopsis thaliana	cis-acting element involved in the abscisic acid responsiveness
Gh_D01G1119.1	3-AF1 binding site	TAAGAGAGGAA	945	10	-	Solanum tuberosum	light responsive element
Gh_D01G1119.1	GT1-motif	GGTTAA	889	6	-	Arabidopsis thaliana	light responsive element
Gh_D01G1119.1	AE-box	AGAAACAA	80	8	-	Arabidopsis thaliana	part of a module for light response
Gh_D01G1119.1	G-Box	CACGTG	362	6	+	Pisum sativum	cis-acting regulatory element involved in light responsiveness
Gh_D01G1119.1	GATA-motif	AAGGATAAGG	887	9	-	Solanum tuberosum	part of a light responsive element
Gh_D01G1119.1	G-box	CACGTG	362	6	+	Arabidopsis thaliana	cis-acting regulatory element involved in light responsiveness
Gh_D02G2038.1	G-box	CACGTC	223	6	+	Zea mays	cis-acting regulatory element involved in light responsiveness
Gh_D02G2038.1	GT1-motif	GGTTAA	349	6	-	Arabidopsis thaliana	light responsive element
Gh_D02G2038.1	GARE-motif	TCTGTTG	631	7	-	Brassica oleracea	gibberellin-responsive element
Gh_D02G2038.1	ABRE	ACGTG	223	5	-	Arabidopsis thaliana	cis-acting element involved in the abscisic acid responsiveness
Gh_D03G0722.1	TCT-motif	TCTTAC	588	6	-	Arabidopsis thaliana	part of a light responsive element
Gh_D03G0722.1	TCT-motif	TCTTAC	628	6	-	Arabidopsis thaliana	part of a light responsive element
Gh_D03G0722.1	TCA-element	TCAGAAGAGG	747	9	-	Brassica oleracea	cis-acting element involved in salicylic acid responsiveness
Gh_D03G0722.1	TCA-element	TCAGAAGAGG	858	9	-	Brassica oleracea	cis-acting element involved in salicylic acid responsiveness
Gh_D03G0722.1	ABRE	GACACGTGGC	448	9	-	Triticum aestivum	cis-acting element involved in the abscisic acid responsiveness
Gh_D03G1208.1	AuxRR-core	GGTCCAT	140	7	+	Nicotiana tabacum	cis-acting regulatory element involved in auxin responsiveness
Gh_D03G1208.1	TCT-motif	TCTTAC	643	6	-	Arabidopsis thaliana	part of a light responsive element
Gh_D03G1208.1	CGTCA-motif	CGTCA	771	5	-	Hordeum vulgare	cis-acting regulatory element involved in the MeJA-responsiveness
Gh_D03G1208.1	TGACG-motif	TGACG	771	5	+	Hordeum vulgare	cis-acting regulatory element involved in the MeJA-responsiveness
Gh_D03G1208.1	GT1-motif	GGTTAA	71	6	-	Arabidopsis thaliana	light responsive element
Gh_D03G1208.1	GT1-motif	GGTTAA	635	6	+	Arabidopsis thaliana	light responsive element
Gh_D03G1208.1	GT1-motif	GGTTAAT	826	7	+	Avena sativa	light responsive element
Gh_D05G0223.1	AuxRR-core	GGTCCAT	367	7	-	Nicotiana tabacum	cis-acting regulatory element involved in auxin responsiveness
Gh_D05G0223.1	chs-Unit 1 m1	ACCTAACCCGC	836	10	+	Hordeum vulgare	part of a light responsive element
Gh_D05G0223.1	GT1-motif	GGTTAA	175	6	+	Arabidopsis thaliana	light responsive element
Gh_D05G0223.1	MRE	AACCTAA	835	7	+	Petroselinum crispum	MYB binding site involved in light responsiveness
Gh_D05G0223.1	GATA-motif	AAGATAAGATT	459	10	-	Arabidopsis thaliana	part of a light responsive element
Gh_D05G0223.1	GATA-motif	AAGATAAGATT	606	10	+	Arabidopsis thaliana	part of a light responsive element
Gh_D05G0223.1	CGTCA-motif	CGTCA	254	5	+	Hordeum vulgare	cis-acting regulatory element involved in the MeJA-responsiveness
Gh_D05G0223.1	TGACG-motif	TGACG	254	5	-	Hordeum vulgare	cis-acting regulatory element involved in the MeJA-responsiveness
Gh_D06G0286.1	GA-motif	ATAGATAA	327	8	+	Arabidopsis thaliana	part of a light responsive element
Gh_D06G0286.1	TCCC-motif	TCTCCCT	926	7	+	Spinacia oleracea	part of a light responsive element
Gh_D06G0286.1	CGTCA-motif	CGTCA	78	5	+	Hordeum vulgare	cis-acting regulatory element involved in the MeJA-responsiveness
Gh_D06G0286.1	CGTCA-motif	CGTCA	208	5	-	Hordeum vulgare	cis-acting regulatory element involved in the MeJA-responsiveness
Gh_D06G0286.1	CGTCA-motif	CGTCA	445	5	+	Hordeum vulgare	cis-acting regulatory element involved in the MeJA-responsiveness
Gh_D06G0286.1	CGTCA-motif	CGTCA	942	5	-	Hordeum vulgare	cis-acting regulatory element involved in the MeJA-responsiveness
Gh_D06G0286.1	G-box	CACGTC	443	6	+	Zea mays	cis-acting regulatory element involved in light responsiveness
Gh_D06G0286.1	TGACG-motif	TGACG	78	5	-	Hordeum vulgare	cis-acting regulatory element involved in the MeJA-responsiveness
Gh_D06G0286.1	TGACG-motif	TGACG	208	5	+	Hordeum vulgare	cis-acting regulatory element involved in the MeJA-responsiveness
Gh_D06G0286.1	TGACG-motif	TGACG	445	5	-	Hordeum vulgare	cis-acting regulatory element involved in the MeJA-responsiveness
Gh_D06G0286.1	TGACG-motif	TGACG	942	5	+	Hordeum vulgare	cis-acting regulatory element involved in the MeJA-responsiveness
Gh_D06G0286.1	AT1-motif	AATTATTTTTTATT	369	13	+	Solanum tuberosum	part of a light responsive module
Gh_D06G0286.1	AT1-motif	AATTATTTTTTATT	522	13	+	Solanum tuberosum	part of a light responsive module
Gh_D06G0286.1	ABRE	ACGTG	443	5	-	Arabidopsis thaliana	cis-acting element involved in the abscisic acid responsiveness
Gh_D06G0286.1	GT1-motif	GGTTAA	952	6	-	Arabidopsis thaliana	light responsive element
Gh_D06G0693.1	ABRE	CACGTG	397	6	+	Arabidopsis thaliana	cis-acting element involved in the abscisic acid responsiveness
Gh_D06G0693.1	ABRE	ACGTG	398	5	+	Arabidopsis thaliana	cis-acting element involved in the abscisic acid responsiveness
Gh_D06G0693.1	ABRE	ACGTG	796	5	+	Arabidopsis thaliana	cis-acting element involved in the abscisic acid responsiveness
Gh_D06G0693.1	ABRE	GACACGTGGC	817	9	+	Triticum aestivum	cis-acting element involved in the abscisic acid responsiveness
Gh_D06G0693.1	ABRE	CACGTG	819	6	-	Arabidopsis thaliana	cis-acting element involved in the abscisic acid responsiveness
Gh_D06G0693.1	ABRE	ACGTG	820	5	+	Arabidopsis thaliana	cis-acting element involved in the abscisic acid responsiveness
Gh_D06G0693.1	GT1-motif	GGTTAA	534	6	-	Arabidopsis thaliana	light responsive element
Gh_D06G0693.1	GT1-motif	GGTTAA	682	6	+	Arabidopsis thaliana	light responsive element
Gh_D06G0693.1	G-box	CACGTG	397	6	+	Arabidopsis thaliana	cis-acting regulatory element involved in light responsiveness
Gh_D06G0693.1	G-box	CACGAC	419	6	-	Zea mays	cis-acting regulatory element involved in light responsiveness
Gh_D06G0693.1	G-box	GCCACGTGGA	817	9	-	Arabidopsis thaliana	cis-acting regulatory element involved in light responsiveness
Gh_D06G0693.1	G-box	ACACGTGGC	818	9	+	Brassica napus	cis-acting regulatory element involved in light responsiveness
Gh_D06G0693.1	G-box	CACGTG	819	6	-	Arabidopsis thaliana	cis-acting regulatory element involved in light responsiveness
Gh_D06G0693.1	G-Box	CACGTG	397	6	+	Pisum sativum	cis-acting regulatory element involved in light responsiveness
Gh_D06G0693.1	G-Box	CACGTT	795	6	-	Pisum sativum	cis-acting regulatory element involved in light responsiveness
Gh_D06G0693.1	G-Box	CACGTG	819	6	-	Pisum sativum	cis-acting regulatory element involved in light responsiveness
Gh_D06G1141.1	LAMP-element	CTTTATCA	307	8	+	Pisum sativum	part of a light responsive element
Gh_D06G1141.1	I-box	AGATAAGG	602	8	+	Triticum aestivum	part of a light responsive element
Gh_D06G1141.1	GA-motif	ATAGATAA	526	8	+	Arabidopsis thaliana	part of a light responsive element
Gh_D06G1141.1	GATA-motif	AAGGATAAGG	266	9	+	Solanum tuberosum	part of a light responsive element
Gh_D06G1531.1	ABRE	CACGTG	547	6	-	Arabidopsis thaliana	cis-acting element involved in the abscisic acid responsiveness
Gh_D06G1531.1	ABRE	ACGTG	548	5	+	Arabidopsis thaliana	cis-acting element involved in the abscisic acid responsiveness
Gh_D06G1531.1	AT1-motif	AATTATTTTTTATT	317	13	+	Solanum tuberosum	part of a light responsive module
Gh_D06G1531.1	MRE	AACCTAA	222	7	-	Petroselinum crispum	MYB binding site involved in light responsiveness
Gh_D06G1531.1	AE-box	AGAAACTT	787	8	-	Arabidopsis thaliana	part of a module for light response
Gh_D06G1531.1	AE-box	AGAAACAA	852	8	-	Arabidopsis thaliana	part of a module for light response
Gh_D06G1531.1	GT1-motif	GGTTAA	65	6	+	Arabidopsis thaliana	light responsive element
Gh_D06G1531.1	GT1-motif	GGTTAAT	77	7	-	Avena sativa	light responsive element
Gh_D06G1531.1	GT1-motif	GGTTAA	78	6	-	Arabidopsis thaliana	light responsive element
Gh_D06G1531.1	GT1-motif	GGTTAA	565	6	+	Arabidopsis thaliana	light responsive element
Gh_D06G1531.1	G-Box	CACGTG	547	6	-	Pisum sativum	cis-acting regulatory element involved in light responsiveness
Gh_D06G1531.1	G-box	CACGTG	547	6	-	Arabidopsis thaliana	cis-acting regulatory element involved in light responsiveness
Gh_D06G1531.1	I-box	TGATAATGT	152	9	-	Solanum tuberosum	part of a light responsive element
Gh_D06G1556.1	GT1-motif	GGTTAAT	37	7	+	Avena sativa	light responsive element
Gh_D06G1556.1	GT1-motif	GGTTAA	525	6	+	Arabidopsis thaliana	light responsive element
Gh_D06G1556.1	AE-box	AGAAACAA	199	8	+	Arabidopsis thaliana	part of a module for light response
Gh_D06G1556.1	Gap-box	CAAATGAA(A/G)A	77	9.5	-	Arabidopsis thaliana	part of a light responsive element
Gh_D06G1556.1	ABRE	TACGTGTC	555	8	-	Oryza sativa	cis-acting element involved in the abscisic acid responsiveness
Gh_D06G1556.1	ABRE	ACGTG	557	5	-	Arabidopsis thaliana	cis-acting element involved in the abscisic acid responsiveness
Gh_D06G1556.1	G-box	TACGTG	557	6	-	Arabidopsis thaliana	cis-acting regulatory element involved in light responsiveness
Gh_D07G0850.1	GT1-motif	GGTTAA	48	6	-	Arabidopsis thaliana	light responsive element
Gh_D07G0850.1	GT1-motif	GGTTAAT	275	7	+	Avena sativa	light responsive element
Gh_D07G0850.1	GT1-motif	GGTTAA	446	6	+	Arabidopsis thaliana	light responsive element
Gh_D07G0850.1	GT1-motif	GGTTAA	818	6	-	Arabidopsis thaliana	light responsive element
Gh_D07G0850.1	AE-box	AGAAACAA	573	8	-	Arabidopsis thaliana	part of a module for light response
Gh_D07G0966.1	CGTCA-motif	CGTCA	228	5	-	Hordeum vulgare	cis-acting regulatory element involved in the MeJA-responsiveness
Gh_D07G0966.1	GATA-motif	GATAGGA	441	7	+	Arabidopsis thaliana	part of a light responsive element
Gh_D07G0966.1	TCT-motif	TCTTAC	154	6	+	Arabidopsis thaliana	part of a light responsive element
Gh_D07G0966.1	TGACG-motif	TGACG	228	5	+	Hordeum vulgare	cis-acting regulatory element involved in the MeJA-responsiveness
Gh_D07G0966.1	AAAC-motif	CAATCAAAACCT	736	11	+	Spinacia oleracea	light responsive element
Gh_D07G0966.1	AAAC-motif	CAATCAAAACCT	911	11	+	Spinacia oleracea	light responsive element
Gh_D07G1165.1	TATC-box	TATCCCA	432	7	-	Oryza sativa	cis-acting element involved in gibberellin-responsiveness
Gh_D07G1165.1	ABRE	ACGTG	13	5	-	Arabidopsis thaliana	cis-acting element involved in the abscisic acid responsiveness
Gh_D07G1165.1	G-box	TACGTG	13	6	-	Arabidopsis thaliana	cis-acting regulatory element involved in light responsiveness
Gh_D07G1165.1	CGTCA-motif	CGTCA	214	5	-	Hordeum vulgare	cis-acting regulatory element involved in the MeJA-responsiveness
Gh_D07G1165.1	TCT-motif	TCTTAC	103	6	+	Arabidopsis thaliana	part of a light responsive element
Gh_D07G1165.1	TGACG-motif	TGACG	214	5	+	Hordeum vulgare	cis-acting regulatory element involved in the MeJA-responsiveness
Gh_D07G1165.1	MRE	AACCTAA	588	7	+	Petroselinum crispum	MYB binding site involved in light responsiveness
Gh_D07G1394.1	GARE-motif	TCTGTTG	96	7	-	Brassica oleracea	gibberellin-responsive element
Gh_D07G1394.1	TCA-element	TCAGAAGAGG	401	9	+	Brassica oleracea	cis-acting element involved in salicylic acid responsiveness
Gh_D07G1394.1	ABRE	CACGTG	891	6	-	Arabidopsis thaliana	cis-acting element involved in the abscisic acid responsiveness
Gh_D07G1394.1	ABRE	ACGTG	892	5	+	Arabidopsis thaliana	cis-acting element involved in the abscisic acid responsiveness
Gh_D07G1394.1	G-Box	TCCACATGGCA	604	10	-	Triticum aestivum	cis-acting regulatory element involved in light responsiveness
Gh_D07G1394.1	G-Box	CACGTG	891	6	-	Pisum sativum	cis-acting regulatory element involved in light responsiveness
Gh_D07G1394.1	GT1-motif	GGTTAAT	149	7	-	Avena sativa	light responsive element
Gh_D07G1394.1	GT1-motif	GGTTAA	150	6	-	Arabidopsis thaliana	light responsive element
Gh_D07G1394.1	TCT-motif	TCTTAC	208	6	+	Arabidopsis thaliana	part of a light responsive element
Gh_D07G1394.1	TCT-motif	TCTTAC	242	6	+	Arabidopsis thaliana	part of a light responsive element
Gh_D07G1394.1	G-box	CACGTG	891	6	-	Arabidopsis thaliana	cis-acting regulatory element involved in light responsiveness
Gh_D07G1687.1	ABRE	ACGTG	398	5	+	Arabidopsis thaliana	cis-acting element involved in the abscisic acid responsiveness
Gh_D07G1687.1	ABRE	ACGTG	758	5	-	Arabidopsis thaliana	cis-acting element involved in the abscisic acid responsiveness
Gh_D07G1687.1	G-Box	CACGTT	397	6	-	Pisum sativum	cis-acting regulatory element involved in light responsiveness
Gh_D07G1687.1	GT1-motif	GGTTAA	695	6	+	Arabidopsis thaliana	light responsive element
Gh_D07G1687.1	AE-box	AGAAACAA	47	8	-	Arabidopsis thaliana	part of a module for light response
Gh_D07G1687.1	chs-CMA1a	TTACTTAA	35	8	+	Daucus carota	part of a light responsive element
Gh_D07G1687.1	CGTCA-motif	CGTCA	919	5	-	Hordeum vulgare	cis-acting regulatory element involved in the MeJA-responsiveness
Gh_D07G1687.1	GATA-motif	GATAGGA	199	7	-	Arabidopsis thaliana	part of a light responsive element
Gh_D07G1687.1	G-box	CACGAC	128	6	-	Zea mays	cis-acting regulatory element involved in light responsiveness
Gh_D07G1687.1	G-box	CACGTC	758	6	+	Zea mays	cis-acting regulatory element involved in light responsiveness
Gh_D07G1687.1	TGACG-motif	TGACG	919	5	+	Hordeum vulgare	cis-acting regulatory element involved in the MeJA-responsiveness
Gh_D07G1912.1	TGA-element	AACGAC	42	6	-	Brassica oleracea	auxin-responsive element
Gh_D07G1945.1	P-box	CCTTTTG	103	7	-	Oryza sativa	gibberellin-responsive element
Gh_D07G1945.1	ABRE	ACGTG	867	5	+	Arabidopsis thaliana	cis-acting element involved in the abscisic acid responsiveness
Gh_D07G1945.1	AuxRR-core	GGTCCAT	476	7	+	Nicotiana tabacum	cis-acting regulatory element involved in auxin responsiveness
Gh_D07G1945.1	G-box	TACGTG	866	6	+	Arabidopsis thaliana	cis-acting regulatory element involved in light responsiveness
Gh_D07G1945.1	GATA-motif	GATAGGA	974	7	-	Arabidopsis thaliana	part of a light responsive element
Gh_D08G0544.1	MRE	AACCTAA	744	7	-	Petroselinum crispum	MYB binding site involved in light responsiveness
Gh_D08G0544.1	GATA-motif	GATAGGG	316	7	+	Pisum sativum	part of a light responsive element
Gh_D08G0544.1	TCT-motif	TCTTAC	634	6	+	Arabidopsis thaliana	part of a light responsive element
Gh_D08G0544.1	ABRE	ACGTG	610	5	-	Arabidopsis thaliana	cis-acting element involved in the abscisic acid responsiveness
Gh_D08G0544.1	Box II	ACACGTTGT	609	9	+	Sinapis alba	part of a light responsive element
Gh_D08G0544.1	G-Box	CACGTT	610	6	+	Pisum sativum	cis-acting regulatory element involved in light responsiveness
Gh_D08G0544.1	I-box	cCATATCCAAT	477	10	+	Flaveria trinervia	part of a light responsive element
Gh_D08G0760.1	TCA-element	CCATCTTTTT	801	9	+	Nicotiana tabacum	cis-acting element involved in salicylic acid responsiveness
Gh_D08G0760.1	MRE	AACCTAA	58	7	-	Petroselinum crispum	MYB binding site involved in light responsiveness
Gh_D08G0760.1	chs-CMA1a	TTACTTAA	45	8	+	Daucus carota	part of a light responsive element
Gh_D08G0760.1	GT1-motif	GGTTAA	61	6	+	Arabidopsis thaliana	light responsive element
Gh_D08G0760.1	GATA-motif	AAGGATAAGG	687	9	+	Solanum tuberosum	part of a light responsive element
Gh_D08G1239.1	TGACG-motif	TGACG	144	5	-	Hordeum vulgare	cis-acting regulatory element involved in the MeJA-responsiveness
Gh_D08G1239.1	TCT-motif	TCTTAC	749	6	+	Arabidopsis thaliana	part of a light responsive element
Gh_D08G1239.1	CGTCA-motif	CGTCA	144	5	+	Hordeum vulgare	cis-acting regulatory element involved in the MeJA-responsiveness
Gh_D08G1239.1	LAMP-element	CTTTATCA	816	8	+	Pisum sativum	part of a light responsive element
Gh_D08G1239.1	TCA-element	CCATCTTTTT	400	9	-	Nicotiana tabacum	cis-acting element involved in salicylic acid responsiveness
Gh_D08G2508.1	G-box	CACGAC	714	6	+	Zea mays	cis-acting regulatory element involved in light responsiveness
Gh_D08G2508.1	G-box	CACGAC	750	6	+	Zea mays	cis-acting regulatory element involved in light responsiveness
Gh_D08G2508.1	3-AF1 binding site	TAAGAGAGGAA	570	10	+	Solanum tuberosum	light responsive element
Gh_D08G2508.1	Sp1	GGGCGG	52	6	+	Oryza sativa	light responsive element
Gh_D08G2508.1	chs-CMA1a	TTACTTAA	964	8	+	Daucus carota	part of a light responsive element
Gh_D08G2508.1	ABRE	AACCCGG	176	7	+	Arabidopsis thaliana	cis-acting element involved in the abscisic acid responsiveness
Gh_D08G2508.1	TCCC-motif	TCTCCCT	240	7	+	Spinacia oleracea	part of a light responsive element
Gh_D09G1018.1	TGACG-motif	TGACG	977	5	-	Hordeum vulgare	cis-acting regulatory element involved in the MeJA-responsiveness
Gh_D09G1018.1	GATA-motif	AAGATAAGATT	429	10	-	Arabidopsis thaliana	part of a light responsive element
Gh_D09G1018.1	GATA-motif	AAGATAAGATT	490	10	-	Arabidopsis thaliana	part of a light responsive element
Gh_D09G1018.1	CGTCA-motif	CGTCA	977	5	+	Hordeum vulgare	cis-acting regulatory element involved in the MeJA-responsiveness
Gh_D09G1018.1	GA-motif	ATAGATAA	261	8	+	Arabidopsis thaliana	part of a light responsive element
Gh_D09G1018.1	AAAC-motif	CAATCAAAACCT	902	11	+	Spinacia oleracea	light responsive element
Gh_D09G1018.1	GARE-motif	TCTGTTG	793	7	-	Brassica oleracea	gibberellin-responsive element
Gh_D09G1248.1	TCT-motif	TCTTAC	573	6	-	Arabidopsis thaliana	part of a light responsive element
Gh_D09G1248.1	GATA-motif	AAGGATAAGG	112	9	-	Solanum tuberosum	part of a light responsive element
Gh_D09G1248.1	GATA-motif	GATAGGG	528	7	-	Pisum sativum	part of a light responsive element
Gh_D09G1248.1	GATA-motif	GATAGGG	937	7	-	Pisum sativum	part of a light responsive element
Gh_D09G1248.1	GT1-motif	GGTTAA	451	6	-	Arabidopsis thaliana	light responsive element
Gh_D09G1248.1	AE-box	AGAAACTT	704	8	+	Arabidopsis thaliana	part of a module for light response
Gh_D09G1248.1	MRE	AACCTAA	519	7	+	Petroselinum crispum	MYB binding site involved in light responsiveness
Gh_D09G1248.1	TCA-element	CCATCTTTTT	342	9	-	Nicotiana tabacum	cis-acting element involved in salicylic acid responsiveness
Gh_D09G1248.1	TCA-element	TCAGAAGAGG	637	9	+	Brassica oleracea	cis-acting element involved in salicylic acid responsiveness
Gh_D09G1248.1	TCA-element	TCAGAAGAGG	841	9	-	Brassica oleracea	cis-acting element involved in salicylic acid responsiveness
Gh_D09G1248.1	P-box	CCTTTTG	486	7	-	Oryza sativa	gibberellin-responsive element
Gh_D09G1248.1	P-box	CCTTTTG	988	7	+	Oryza sativa	gibberellin-responsive element
Gh_D09G1248.1	TCCC-motif	TCTCCCT	715	7	+	Spinacia oleracea	part of a light responsive element
Gh_D10G0470.1	TGA-element	AACGAC	953	6	+	Brassica oleracea	auxin-responsive element
Gh_D10G1652.1	TCT-motif	TCTTAC	157	6	+	Arabidopsis thaliana	part of a light responsive element
Gh_D10G1652.1	G-Box	CACGTT	792	6	+	Pisum sativum	cis-acting regulatory element involved in light responsiveness
Gh_D10G1652.1	ABRE	ACGTG	792	5	-	Arabidopsis thaliana	cis-acting element involved in the abscisic acid responsiveness
Gh_D10G2027.1	GT1-motif	GGTTAA	34	6	-	Arabidopsis thaliana	light responsive element
Gh_D10G2027.1	GT1-motif	GGTTAA	291	6	+	Arabidopsis thaliana	light responsive element
Gh_D10G2027.1	GT1-motif	GTGTGTGAA	918	9	-	Solanum tuberosum	light responsive element
Gh_D10G2027.1	ABRE	ACGTG	578	5	+	Arabidopsis thaliana	cis-acting element involved in the abscisic acid responsiveness
Gh_D10G2027.1	TGA-element	AACGAC	451	6	+	Brassica oleracea	auxin-responsive element
Gh_D10G2027.1	P-box	CCTTTTG	195	7	-	Oryza sativa	gibberellin-responsive element
Gh_D10G2027.1	TCA-element	CCATCTTTTT	19	9	-	Nicotiana tabacum	cis-acting element involved in salicylic acid responsiveness
Gh_D10G2027.1	TGACG-motif	TGACG	457	5	-	Hordeum vulgare	cis-acting regulatory element involved in the MeJA-responsiveness
Gh_D10G2027.1	CGTCA-motif	CGTCA	457	5	+	Hordeum vulgare	cis-acting regulatory element involved in the MeJA-responsiveness
Gh_D10G2027.1	G-box	CACGAC	138	6	+	Zea mays	cis-acting regulatory element involved in light responsiveness
Gh_D10G2027.1	G-box	TACGTG	577	6	+	Arabidopsis thaliana	cis-acting regulatory element involved in light responsiveness
Gh_D10G2027.1	MRE	AACCTAA	975	7	+	Petroselinum crispum	MYB binding site involved in light responsiveness
Gh_D11G0230.1	CGTCA-motif	CGTCA	705	5	-	Hordeum vulgare	cis-acting regulatory element involved in the MeJA-responsiveness
Gh_D11G0230.1	CGTCA-motif	CGTCA	857	5	+	Hordeum vulgare	cis-acting regulatory element involved in the MeJA-responsiveness
Gh_D11G0230.1	GT1-motif	GGTTAA	31	6	-	Arabidopsis thaliana	light responsive element
Gh_D11G0230.1	GT1-motif	GGTTAAT	205	7	+	Avena sativa	light responsive element
Gh_D11G0230.1	TGACG-motif	TGACG	705	5	+	Hordeum vulgare	cis-acting regulatory element involved in the MeJA-responsiveness
Gh_D11G0230.1	TGACG-motif	TGACG	857	5	-	Hordeum vulgare	cis-acting regulatory element involved in the MeJA-responsiveness
Gh_D11G0230.1	chs-CMA2a	TCACTTGA	331	8	-	Petroselinum crispum	part of a light responsive element
Gh_D11G0869.1	TCA-element	CCATCTTTTT	843	9	+	Nicotiana tabacum	cis-acting element involved in salicylic acid responsiveness
Gh_D11G0869.1	ABRE	CACGTG	834	6	-	Arabidopsis thaliana	cis-acting element involved in the abscisic acid responsiveness
Gh_D11G0869.1	ABRE	ACGTG	835	5	+	Arabidopsis thaliana	cis-acting element involved in the abscisic acid responsiveness
Gh_D11G0869.1	G-Box	CACGTG	834	6	-	Pisum sativum	cis-acting regulatory element involved in light responsiveness
Gh_D11G0869.1	3-AF1 binding site	TAAGAGAGGAA	310	10	+	Solanum tuberosum	light responsive element
Gh_D11G0869.1	GT1-motif	GGTTAA	322	6	+	Arabidopsis thaliana	light responsive element
Gh_D11G0869.1	GT1-motif	GGTTAAT	654	7	+	Avena sativa	light responsive element
Gh_D11G0869.1	GT1-motif	GGTTAA	884	6	-	Arabidopsis thaliana	light responsive element
Gh_D11G0869.1	MRE	AACCTAA	44	7	+	Petroselinum crispum	MYB binding site involved in light responsiveness
Gh_D11G0869.1	G-box	CACGTG	834	6	-	Arabidopsis thaliana	cis-acting regulatory element involved in light responsiveness
Gh_D11G0869.1	GATA-motif	GATAGGA	979	7	-	Arabidopsis thaliana	part of a light responsive element
Gh_D11G0869.1	CGTCA-motif	CGTCA	683	5	+	Hordeum vulgare	cis-acting regulatory element involved in the MeJA-responsiveness
Gh_D11G0869.1	CGTCA-motif	CGTCA	748	5	+	Hordeum vulgare	cis-acting regulatory element involved in the MeJA-responsiveness
Gh_D11G0869.1	TGACG-motif	TGACG	683	5	-	Hordeum vulgare	cis-acting regulatory element involved in the MeJA-responsiveness
Gh_D11G0869.1	TGACG-motif	TGACG	748	5	-	Hordeum vulgare	cis-acting regulatory element involved in the MeJA-responsiveness
Gh_D11G0999.1	chs-CMA1a	TTACTTAA	328	8	+	Daucus carota	part of a light responsive element
Gh_D11G1232.1	Sp1	GGGCGG	697	6	-	Oryza sativa	light responsive element
Gh_D11G1232.1	GT1-motif	GGTTAA	426	6	-	Arabidopsis thaliana	light responsive element
Gh_D11G1232.1	TGACG-motif	TGACG	396	5	+	Hordeum vulgare	cis-acting regulatory element involved in the MeJA-responsiveness
Gh_D11G1232.1	G-Box	CACGTT	891	6	+	Pisum sativum	cis-acting regulatory element involved in light responsiveness
Gh_D11G1232.1	G-box	CACGTC	397	6	-	Zea mays	cis-acting regulatory element involved in light responsiveness
Gh_D11G1232.1	G-box	CACGAC	726	6	-	Zea mays	cis-acting regulatory element involved in light responsiveness
Gh_D11G1232.1	CGTCA-motif	CGTCA	396	5	-	Hordeum vulgare	cis-acting regulatory element involved in the MeJA-responsiveness
Gh_D11G1232.1	ABRE	ACGTG	398	5	+	Arabidopsis thaliana	cis-acting element involved in the abscisic acid responsiveness
Gh_D11G1232.1	ABRE	GCAACGTGTC	587	9	+	Hordeum vulgare	cis-acting element involved in the abscisic acid responsiveness
Gh_D11G1232.1	ABRE	ACGTG	891	5	-	Arabidopsis thaliana	cis-acting element involved in the abscisic acid responsiveness
Gh_D11G1232.1	MRE	AACCTAA	546	7	-	Petroselinum crispum	MYB binding site involved in light responsiveness
Gh_D11G3281.1	GT1-motif	GGTTAA	833	6	-	Arabidopsis thaliana	light responsive element
Gh_D12G0690.1	GT1-motif	GGTTAA	96	6	-	Arabidopsis thaliana	light responsive element
Gh_D12G0690.1	G-Box	CACGTT	855	6	+	Pisum sativum	cis-acting regulatory element involved in light responsiveness
Gh_D12G0690.1	TGA-element	AACGAC	657	6	+	Brassica oleracea	auxin-responsive element
Gh_D12G0690.1	ABRE	ACGTG	855	5	-	Arabidopsis thaliana	cis-acting element involved in the abscisic acid responsiveness
Gh_D12G0690.1	TGACG-motif	TGACG	381	5	+	Hordeum vulgare	cis-acting regulatory element involved in the MeJA-responsiveness
Gh_D12G0690.1	TGACG-motif	TGACG	803	5	+	Hordeum vulgare	cis-acting regulatory element involved in the MeJA-responsiveness
Gh_D12G0690.1	CGTCA-motif	CGTCA	381	5	-	Hordeum vulgare	cis-acting regulatory element involved in the MeJA-responsiveness
Gh_D12G0690.1	CGTCA-motif	CGTCA	803	5	-	Hordeum vulgare	cis-acting regulatory element involved in the MeJA-responsiveness
Gh_D12G0690.1	TCT-motif	TCTTAC	430	6	-	Arabidopsis thaliana	part of a light responsive element
Gh_D12G0690.1	TCCC-motif	TCTCCCT	909	7	+	Spinacia oleracea	part of a light responsive element
Gh_D12G0690.1	TCCC-motif	TCTCCCT	981	7	+	Spinacia oleracea	part of a light responsive element
Gh_D12G0772.1	G-box	ACACGTG(G/t)CACC	107	10.5	-	Lycopersicon esculentum	cis-acting regulatory element involved in light responsiveness
Gh_D12G0772.1	G-box	GCCACGTGGA	110	9	+	Arabidopsis thaliana	cis-acting regulatory element involved in light responsiveness
Gh_D12G0772.1	G-box	CACGTG	112	6	+	Arabidopsis thaliana	cis-acting regulatory element involved in light responsiveness
Gh_D12G0772.1	TCT-motif	TCTTAC	318	6	-	Arabidopsis thaliana	part of a light responsive element
Gh_D12G0772.1	GATA-motif	GATAGGA	837	7	-	Arabidopsis thaliana	part of a light responsive element
Gh_D12G0772.1	TCA-element	CCATCTTTTT	824	9	+	Nicotiana tabacum	cis-acting element involved in salicylic acid responsiveness
Gh_D12G0772.1	TGA-element	AACGAC	267	6	+	Brassica oleracea	auxin-responsive element
Gh_D12G0772.1	ABRE	GACACGTGGC	110	9	-	Triticum aestivum	cis-acting element involved in the abscisic acid responsiveness
Gh_D12G0772.1	ABRE	CACGTG	112	6	+	Arabidopsis thaliana	cis-acting element involved in the abscisic acid responsiveness
Gh_D12G0772.1	ABRE	ACGTG	113	5	+	Arabidopsis thaliana	cis-acting element involved in the abscisic acid responsiveness
Gh_D12G0772.1	G-Box	CACGTG	112	6	+	Pisum sativum	cis-acting regulatory element involved in light responsiveness
Gh_D12G0772.1	AE-box	AGAAACTT	642	8	+	Arabidopsis thaliana	part of a module for light response
Gh_D12G0772.1	3-AF1 binding site	TAAGAGAGGAA	894	10	-	Solanum tuberosum	light responsive element
Gh_D12G1024.1	G-box	GCCACGTGGA	816	9	-	Arabidopsis thaliana	cis-acting regulatory element involved in light responsiveness
Gh_D12G1024.1	G-box	CACGTG	818	6	-	Arabidopsis thaliana	cis-acting regulatory element involved in light responsiveness
Gh_D12G1024.1	G-Box	CACGTG	818	6	-	Pisum sativum	cis-acting regulatory element involved in light responsiveness
Gh_D12G1024.1	GT1-motif	GGTTAA	7	6	-	Arabidopsis thaliana	light responsive element
Gh_D12G1024.1	GT1-motif	GGTTAAT	730	7	-	Avena sativa	light responsive element
Gh_D12G1024.1	GT1-motif	GGTTAA	731	6	-	Arabidopsis thaliana	light responsive element
Gh_D12G1024.1	GT1-motif	GGTTAAT	846	7	-	Avena sativa	light responsive element
Gh_D12G1024.1	GT1-motif	GGTTAA	847	6	-	Arabidopsis thaliana	light responsive element
Gh_D12G1024.1	GT1-motif	GGTTAAT	931	7	-	Avena sativa	light responsive element
Gh_D12G1024.1	GT1-motif	GGTTAA	932	6	-	Arabidopsis thaliana	light responsive element
Gh_D12G1024.1	ABRE	CACGTG	818	6	-	Arabidopsis thaliana	cis-acting element involved in the abscisic acid responsiveness
Gh_D12G1024.1	ABRE	ACGTG	819	5	+	Arabidopsis thaliana	cis-acting element involved in the abscisic acid responsiveness
Gh_D12G1024.1	AT1-motif	AATTATTTTTTATT	920	13	+	Solanum tuberosum	part of a light responsive module
Gh_D12G1114.1	GATA-motif	GATAGGA	734	7	+	Arabidopsis thaliana	part of a light responsive element
Gh_D12G1409.1	G-Box	CACGTT	824	6	+	Pisum sativum	cis-acting regulatory element involved in light responsiveness
Gh_D12G1409.1	TATC-box	TATCCCA	426	7	+	Oryza sativa	cis-acting element involved in gibberellin-responsiveness
Gh_D12G1409.1	I-box	gGATAAGGTG	929	9	-	Zea mays	part of a light responsive element
Gh_D12G1409.1	GT1-motif	GGTTAAT	698	7	-	Avena sativa	light responsive element
Gh_D12G1409.1	GT1-motif	GGTTAA	699	6	-	Arabidopsis thaliana	light responsive element
Gh_D12G1409.1	TCA-element	TCAGAAGAGG	631	9	-	Brassica oleracea	cis-acting element involved in salicylic acid responsiveness
Gh_D12G1409.1	ABRE	ACGTG	824	5	-	Arabidopsis thaliana	cis-acting element involved in the abscisic acid responsiveness
Gh_D12G1409.1	GATA-motif	AAGGATAAGG	11	9	+	Solanum tuberosum	part of a light responsive element
Gh_D12G1409.1	CGTCA-motif	CGTCA	314	5	+	Hordeum vulgare	cis-acting regulatory element involved in the MeJA-responsiveness
Gh_D12G1409.1	TGACG-motif	TGACG	314	5	-	Hordeum vulgare	cis-acting regulatory element involved in the MeJA-responsiveness
Gh_D12G1409.1	MRE	AACCTAA	791	7	+	Petroselinum crispum	MYB binding site involved in light responsiveness
Gh_D12G2293.1	MRE	AACCTAA	543	7	-	Petroselinum crispum	MYB binding site involved in light responsiveness
Gh_D12G2293.1	CGTCA-motif	CGTCA	688	5	-	Hordeum vulgare	cis-acting regulatory element involved in the MeJA-responsiveness
Gh_D12G2293.1	GATA-motif	AAGGATAAGG	306	9	+	Solanum tuberosum	part of a light responsive element
Gh_D12G2293.1	Sp1	GGGCGG	452	6	+	Oryza sativa	light responsive element
Gh_D12G2293.1	TGACG-motif	TGACG	688	5	+	Hordeum vulgare	cis-acting regulatory element involved in the MeJA-responsiveness
Gh_D13G0034.1	G-Box	CACGTG	278	6	+	Pisum sativum	cis-acting regulatory element involved in light responsiveness
Gh_D13G0034.1	AE-box	AGAAACTT	808	8	+	Arabidopsis thaliana	part of a module for light response
Gh_D13G0034.1	GT1-motif	GGTTAAT	679	7	-	Avena sativa	light responsive element
Gh_D13G0034.1	GT1-motif	GGTTAA	680	6	-	Arabidopsis thaliana	light responsive element
Gh_D13G0034.1	ABRE	ACGTG	151	5	-	Arabidopsis thaliana	cis-acting element involved in the abscisic acid responsiveness
Gh_D13G0034.1	ABRE	ACGTG	185	5	+	Arabidopsis thaliana	cis-acting element involved in the abscisic acid responsiveness
Gh_D13G0034.1	ABRE	CACGTG	278	6	+	Arabidopsis thaliana	cis-acting element involved in the abscisic acid responsiveness
Gh_D13G0034.1	ABRE	ACGTG	279	5	+	Arabidopsis thaliana	cis-acting element involved in the abscisic acid responsiveness
Gh_D13G0034.1	G-box	TACGTG	151	6	-	Arabidopsis thaliana	cis-acting regulatory element involved in light responsiveness
Gh_D13G0034.1	G-box	CCACGTAA	183	8	-	Brassica napus	cis-acting regulatory element involved in light responsiveness
Gh_D13G0034.1	G-box	TACGTG	184	6	+	Arabidopsis thaliana	cis-acting regulatory element involved in light responsiveness
Gh_D13G0034.1	G-box	CACGTG	278	6	+	Arabidopsis thaliana	cis-acting regulatory element involved in light responsiveness
Gh_D13G0034.1	CGTCA-motif	CGTCA	762	5	+	Hordeum vulgare	cis-acting regulatory element involved in the MeJA-responsiveness
Gh_D13G0034.1	TGACG-motif	TGACG	762	5	-	Hordeum vulgare	cis-acting regulatory element involved in the MeJA-responsiveness
Gh_D13G0440.1	GT1-motif	GGTTAAT	352	7	-	Avena sativa	light responsive element
Gh_D13G0440.1	GT1-motif	GGTTAA	353	6	-	Arabidopsis thaliana	light responsive element
Gh_D13G0440.1	TCA-element	CCATCTTTTT	889	9	+	Nicotiana tabacum	cis-acting element involved in salicylic acid responsiveness
Gh_D13G0440.1	ABRE	ACGTG	600	5	+	Arabidopsis thaliana	cis-acting element involved in the abscisic acid responsiveness
Gh_D13G0440.1	G-box	CACGTC	599	6	-	Zea mays	cis-acting regulatory element involved in light responsiveness
Gh_D13G0440.1	CGTCA-motif	CGTCA	598	5	-	Hordeum vulgare	cis-acting regulatory element involved in the MeJA-responsiveness
Gh_D13G0440.1	TGACG-motif	TGACG	598	5	+	Hordeum vulgare	cis-acting regulatory element involved in the MeJA-responsiveness
Gh_D13G0440.1	MRE	AACCTAA	206	7	+	Petroselinum crispum	MYB binding site involved in light responsiveness
Gh_D13G0440.1	chs-CMA1a	TTACTTAA	167	8	-	Daucus carota	part of a light responsive element
Gh_D13G0440.1	L-box	ATCCCACCTAC	387	10	+	Petroselinum crispum	part of a light responsive element
Gh_D13G0440.1	TCCC-motif	TCTCCCT	920	7	+	Spinacia oleracea	part of a light responsive element
Gh_D13G1391.1	ACA-motif	AATTACAGCCATT	276	12	+	Pisum sativum	part of gapA in (gapA-CMA1) involved with light responsiveness
Gh_D13G1391.1	MRE	AACCTAA	127	7	-	Petroselinum crispum	MYB binding site involved in light responsiveness
Gh_D13G1391.1	GT1-motif	GGTTAAT	326	7	-	Avena sativa	light responsive element
Gh_D13G1391.1	GT1-motif	GGTTAA	327	6	-	Arabidopsis thaliana	light responsive element
Gh_D13G1391.1	I-box	TAGATAACC	130	9	-	Pisum sativum	part of a light responsive element
Gh_D13G2307.1	chs-CMA1a	TTACTTAA	17	8	+	Daucus carota	part of a light responsive element
Gh_D13G2307.1	AE-box	AGAAACAA	412	8	-	Arabidopsis thaliana	part of a module for light response
Gh_D13G2307.1	TATC-box	TATCCCA	371	7	+	Oryza sativa	cis-acting element involved in gibberellin-responsiveness

## Sheet: G. raimondii
Table S16. Cis regulatory elements analysis of AGP gene family in G. raimondii
Gene ID	Site name	Sequence	Position	Matrix score	Strand	Organism	Function
Gorai.001G097900.1	Sp1	GGGCGG	382	6	+	Oryza sativa	light responsive element
Gorai.001G097900.1	G-box	CACGTC	741	6	-	Zea mays	cis-acting regulatory element involved in light responsiveness
Gorai.001G097900.1	ABRE	ACGTG	742	5	+	Arabidopsis thaliana	cis-acting element involved in the abscisic acid responsiveness
Gorai.001G110500.1	GATA-motif	GATAGGA	589	7	+	Arabidopsis thaliana	part of a light responsive element
Gorai.001G110500.1	CGTCA-motif	CGTCA	375	5	-	Hordeum vulgare	cis-acting regulatory element involved in the MeJA-responsiveness
Gorai.001G110500.1	TCT-motif	TCTTAC	314	6	+	Arabidopsis thaliana	part of a light responsive element
Gorai.001G110500.1	AAAC-motif	CAATCAAAACCT	892	11	+	Spinacia oleracea	light responsive element
Gorai.001G110500.1	TGACG-motif	TGACG	375	5	+	Hordeum vulgare	cis-acting regulatory element involved in the MeJA-responsiveness
Gorai.001G131200.1	TATC-box	TATCCCA	602	7	-	Oryza sativa	cis-acting element involved in gibberellin-responsiveness
Gorai.001G131200.1	G-box	TACGTG	183	6	-	Arabidopsis thaliana	cis-acting regulatory element involved in light responsiveness
Gorai.001G131200.1	ABRE	ACGTG	183	5	-	Arabidopsis thaliana	cis-acting element involved in the abscisic acid responsiveness
Gorai.001G131200.1	TGACG-motif	TGACG	384	5	+	Hordeum vulgare	cis-acting regulatory element involved in the MeJA-responsiveness
Gorai.001G131200.1	MRE	AACCTAA	757	7	+	Petroselinum crispum	MYB binding site involved in light responsiveness
Gorai.001G131200.1	TCCC-motif	TCTCCCT	628	7	-	Spinacia oleracea	part of a light responsive element
Gorai.001G131200.1	CGTCA-motif	CGTCA	384	5	-	Hordeum vulgare	cis-acting regulatory element involved in the MeJA-responsiveness
Gorai.001G131200.1	AE-box	AGAAACAA	397	8	+	Arabidopsis thaliana	part of a module for light response
Gorai.001G131200.1	TCT-motif	TCTTAC	273	6	+	Arabidopsis thaliana	part of a light responsive element
Gorai.001G156700.1	LAMP-element	CTTTATCA	53	8	+	Pisum sativum	part of a light responsive element
Gorai.001G156700.1	TCT-motif	TCTTAC	332	6	+	Arabidopsis thaliana	part of a light responsive element
Gorai.001G156700.1	TCT-motif	TCTTAC	366	6	+	Arabidopsis thaliana	part of a light responsive element
Gorai.001G156700.1	GARE-motif	TCTGTTG	220	7	-	Brassica oleracea	gibberellin-responsive element
Gorai.001G156700.1	GT1-motif	GGTTAAT	273	7	-	Avena sativa	light responsive element
Gorai.001G156700.1	GT1-motif	GGTTAA	274	6	-	Arabidopsis thaliana	light responsive element
Gorai.001G156700.1	G-Box	TCCACATGGCA	727	10	-	Triticum aestivum	cis-acting regulatory element involved in light responsiveness
Gorai.001G194400.1	ACE	GACACGTATG	869	9	+	Petroselinum crispum	cis-acting element involved in light responsiveness
Gorai.001G194400.1	ABRE	CGCACGTGTC	708	9	-	Hordeum vulgare	cis-acting element involved in the abscisic acid responsiveness
Gorai.001G194400.1	TGACG-motif	TGACG	748	5	-	Hordeum vulgare	cis-acting regulatory element involved in the MeJA-responsiveness
Gorai.001G194400.1	MRE	AACCTAA	293	7	+	Petroselinum crispum	MYB binding site involved in light responsiveness
Gorai.001G194400.1	CGTCA-motif	CGTCA	748	5	+	Hordeum vulgare	cis-acting regulatory element involved in the MeJA-responsiveness
Gorai.001G194400.1	GATA-motif	AAGATAAGATT	971	10	+	Arabidopsis thaliana	part of a light responsive element
Gorai.001G194400.1	AE-box	AGAAACTT	859	8	-	Arabidopsis thaliana	part of a module for light response
Gorai.001G194400.1	TCT-motif	TCTTAC	219	6	+	Arabidopsis thaliana	part of a light responsive element
Gorai.001G219000.1	AE-box	AGAAACAA	402	8	+	Arabidopsis thaliana	part of a module for light response
Gorai.001G219000.1	TGA-element	AACGAC	44	6	-	Brassica oleracea	auxin-responsive element
Gorai.001G219000.1	G-box	CACGAC	457	6	-	Zea mays	cis-acting regulatory element involved in light responsiveness
Gorai.001G219000.1	GT1-motif	GGTTAAT	462	7	+	Avena sativa	light responsive element
Gorai.001G219000.1	GT1-motif	GGTTAA	617	6	-	Arabidopsis thaliana	light responsive element
Gorai.001G219000.1	GARE-motif	TCTGTTG	958	7	+	Brassica oleracea	gibberellin-responsive element
Gorai.001G219000.1	AuxRR-core	GGTCCAT	654	7	+	Nicotiana tabacum	cis-acting regulatory element involved in auxin responsiveness
Gorai.001G222400.1	GT1-motif	GGTTAAT	525	7	+	Avena sativa	light responsive element
Gorai.001G222400.1	Sp1	GGGCGG	457	6	-	Oryza sativa	light responsive element
Gorai.001G222400.1	AuxRR-core	GGTCCAT	560	7	+	Nicotiana tabacum	cis-acting regulatory element involved in auxin responsiveness
Gorai.002G100100.1	ABRE	ACGTG	204	5	+	Arabidopsis thaliana	cis-acting element involved in the abscisic acid responsiveness
Gorai.002G100100.1	G-box	CACGTC	203	6	-	Zea mays	cis-acting regulatory element involved in light responsiveness
Gorai.002G100100.1	TGACG-motif	TGACG	540	5	+	Hordeum vulgare	cis-acting regulatory element involved in the MeJA-responsiveness
Gorai.002G100100.1	GT1-motif	GGTTAA	913	6	-	Arabidopsis thaliana	light responsive element
Gorai.002G100100.1	CGTCA-motif	CGTCA	540	5	-	Hordeum vulgare	cis-acting regulatory element involved in the MeJA-responsiveness
Gorai.002G100100.1	chs-CMA1a	TTACTTAA	685	8	-	Daucus carota	part of a light responsive element
Gorai.002G100100.1	TCT-motif	TCTTAC	488	6	-	Arabidopsis thaliana	part of a light responsive element
Gorai.002G100100.1	P-box	CCTTTTG	701	7	+	Oryza sativa	gibberellin-responsive element
Gorai.003G082100.1	TCCC-motif	TCTCCCT	463	7	-	Spinacia oleracea	part of a light responsive element
Gorai.003G082100.1	TCT-motif	TCTTAC	812	6	-	Arabidopsis thaliana	part of a light responsive element
Gorai.003G082100.1	TCT-motif	TCTTAC	853	6	-	Arabidopsis thaliana	part of a light responsive element
Gorai.003G082100.1	TCA-element	TCAGAAGAGG	972	9	-	Brassica oleracea	cis-acting element involved in salicylic acid responsiveness
Gorai.003G082100.1	Sp1	GGGCGG	330	6	+	Oryza sativa	light responsive element
Gorai.003G132100.1	TGACG-motif	TGACG	914	5	+	Hordeum vulgare	cis-acting regulatory element involved in the MeJA-responsiveness
Gorai.003G132100.1	MRE	AACCTAA	951	7	-	Petroselinum crispum	MYB binding site involved in light responsiveness
Gorai.003G132100.1	TGA-element	AACGAC	728	6	+	Brassica oleracea	auxin-responsive element
Gorai.003G132100.1	GT1-motif	GGTTAA	11	6	-	Arabidopsis thaliana	light responsive element
Gorai.003G132100.1	GT1-motif	GGTTAA	633	6	+	Arabidopsis thaliana	light responsive element
Gorai.003G132100.1	GT1-motif	GGTTAAT	954	7	+	Avena sativa	light responsive element
Gorai.003G132100.1	CGTCA-motif	CGTCA	914	5	-	Hordeum vulgare	cis-acting regulatory element involved in the MeJA-responsiveness
Gorai.003G132100.1	TCT-motif	TCTTAC	641	6	-	Arabidopsis thaliana	part of a light responsive element
Gorai.003G132100.1	AuxRR-core	GGTCCAT	80	7	+	Nicotiana tabacum	cis-acting regulatory element involved in auxin responsiveness
Gorai.004G061700.1	I-box	cCATATCCAAT	858	10	+	Flaveria trinervia	part of a light responsive element
Gorai.004G061700.1	GATA-motif	AAGGATAAGG	8	9	+	Solanum tuberosum	part of a light responsive element
Gorai.004G061700.1	GATA-motif	GATAGGG	697	7	+	Pisum sativum	part of a light responsive element
Gorai.004G061700.1	G-Box	CACGTT	991	6	+	Pisum sativum	cis-acting regulatory element involved in light responsiveness
Gorai.004G061700.1	ABRE	ACGTG	991	5	-	Arabidopsis thaliana	cis-acting element involved in the abscisic acid responsiveness
Gorai.004G135600.1	ACE	CTAACGTATT	41	10	+	Petroselinum crispum	cis-acting element involved in light responsiveness
Gorai.004G135600.1	TCT-motif	TCTTAC	880	6	+	Arabidopsis thaliana	part of a light responsive element
Gorai.004G135600.1	LAMP-element	CTTTATCA	948	8	+	Pisum sativum	part of a light responsive element
Gorai.004G135600.1	CGTCA-motif	CGTCA	276	5	+	Hordeum vulgare	cis-acting regulatory element involved in the MeJA-responsiveness
Gorai.004G135600.1	TCA-element	TCAGAAGAGG	131	9	+	Brassica oleracea	cis-acting element involved in salicylic acid responsiveness
Gorai.004G135600.1	TCA-element	CCATCTTTTT	532	9	-	Nicotiana tabacum	cis-acting element involved in salicylic acid responsiveness
Gorai.004G135600.1	G-Box	CACGTGAAA	63	9	-	Pisum sativum	cis-acting regulatory element involved in light responsiveness
Gorai.004G135600.1	G-Box	CACGTG	66	6	+	Pisum sativum	cis-acting regulatory element involved in light responsiveness
Gorai.004G135600.1	TGACG-motif	TGACG	276	5	-	Hordeum vulgare	cis-acting regulatory element involved in the MeJA-responsiveness
Gorai.004G135600.1	ABRE	CACGTG	66	6	+	Arabidopsis thaliana	cis-acting element involved in the abscisic acid responsiveness
Gorai.004G135600.1	ABRE	ACGTG	67	5	+	Arabidopsis thaliana	cis-acting element involved in the abscisic acid responsiveness
Gorai.004G135600.1	G-box	CACGTG	66	6	+	Arabidopsis thaliana	cis-acting regulatory element involved in light responsiveness
Gorai.004G279700.1	ABRE	AACCCGG	183	7	+	Arabidopsis thaliana	cis-acting element involved in the abscisic acid responsiveness
Gorai.004G279700.1	G-box	CACGAC	714	6	+	Zea mays	cis-acting regulatory element involved in light responsiveness
Gorai.004G279700.1	G-box	CACGAC	750	6	+	Zea mays	cis-acting regulatory element involved in light responsiveness
Gorai.004G279700.1	TCCC-motif	TCTCCCT	246	7	+	Spinacia oleracea	part of a light responsive element
Gorai.004G279700.1	chs-CMA1a	TTACTTAA	964	8	+	Daucus carota	part of a light responsive element
Gorai.004G279700.1	Sp1	GGGCGG	59	6	+	Oryza sativa	light responsive element
Gorai.004G279700.1	3-AF1 binding site	TAAGAGAGGAA	577	10	+	Solanum tuberosum	light responsive element
Gorai.005G223800.1	chs-CMA1a	TTACTTAA	571	8	+	Daucus carota	part of a light responsive element
Gorai.005G223800.1	G-box	TACGTG	59	6	-	Arabidopsis thaliana	cis-acting regulatory element involved in light responsiveness
Gorai.005G223800.1	ABRE	ACGTG	59	5	-	Arabidopsis thaliana	cis-acting element involved in the abscisic acid responsiveness
Gorai.005G223800.1	TCCC-motif	TCTCCCT	14	7	-	Spinacia oleracea	part of a light responsive element
Gorai.005G223800.1	GT1-motif	GGTTAA	249	6	+	Arabidopsis thaliana	light responsive element
Gorai.005G223800.1	P-box	CCTTTTG	324	7	-	Oryza sativa	gibberellin-responsive element
Gorai.005G233500.1	TATC-box	TATCCCA	138	7	+	Oryza sativa	cis-acting element involved in gibberellin-responsiveness
Gorai.005G233500.1	GT1-motif	GGTTAA	547	6	-	Arabidopsis thaliana	light responsive element
Gorai.005G233500.1	G-box	CACGTC	421	6	+	Zea mays	cis-acting regulatory element involved in light responsiveness
Gorai.005G233500.1	ABRE	ACGTG	421	5	-	Arabidopsis thaliana	cis-acting element involved in the abscisic acid responsiveness
Gorai.006G119900.1	GATA-motif	AAGATAAGATT	897	10	-	Arabidopsis thaliana	part of a light responsive element
Gorai.006G119900.1	GATA-motif	AAGATAAGATT	958	10	-	Arabidopsis thaliana	part of a light responsive element
Gorai.006G119900.1	GA-motif	ATAGATAA	730	8	+	Arabidopsis thaliana	part of a light responsive element
Gorai.006G119900.1	MRE	AACCTAA	10	7	-	Petroselinum crispum	MYB binding site involved in light responsiveness
Gorai.006G119900.1	GT1-motif	GGTTAA	215	6	+	Arabidopsis thaliana	light responsive element
Gorai.006G119900.1	GT1-motif	GGTTAA	331	6	-	Arabidopsis thaliana	light responsive element
Gorai.006G147500.1	GATA-motif	AAGGATAAGG	390	9	-	Solanum tuberosum	part of a light responsive element
Gorai.006G147500.1	GATA-motif	GATAGGG	776	7	-	Pisum sativum	part of a light responsive element
Gorai.006G147500.1	TCA-element	CCATCTTTTT	590	9	-	Nicotiana tabacum	cis-acting element involved in salicylic acid responsiveness
Gorai.006G147500.1	TCA-element	TCAGAAGAGG	885	9	+	Brassica oleracea	cis-acting element involved in salicylic acid responsiveness
Gorai.006G147500.1	P-box	CCTTTTG	69	7	-	Oryza sativa	gibberellin-responsive element
Gorai.006G147500.1	P-box	CCTTTTG	734	7	-	Oryza sativa	gibberellin-responsive element
Gorai.006G147500.1	AE-box	AGAAACTT	952	8	+	Arabidopsis thaliana	part of a module for light response
Gorai.006G147500.1	TCT-motif	TCTTAC	257	6	+	Arabidopsis thaliana	part of a light responsive element
Gorai.006G147500.1	TCT-motif	TCTTAC	821	6	-	Arabidopsis thaliana	part of a light responsive element
Gorai.006G147500.1	TCCC-motif	TCTCCCT	963	7	+	Spinacia oleracea	part of a light responsive element
Gorai.006G147500.1	GT1-motif	GGTTAA	64	6	-	Arabidopsis thaliana	light responsive element
Gorai.006G147500.1	GT1-motif	GGTTAA	699	6	-	Arabidopsis thaliana	light responsive element
Gorai.007G025300.1	GT1-motif	GGTTAA	302	6	-	Arabidopsis thaliana	light responsive element
Gorai.007G025300.1	GT1-motif	GGTTAAT	413	7	+	Avena sativa	light responsive element
Gorai.007G025300.1	chs-CMA2a	TCACTTGA	539	8	-	Petroselinum crispum	part of a light responsive element
Gorai.007G025300.1	TGACG-motif	TGACG	914	5	+	Hordeum vulgare	cis-acting regulatory element involved in the MeJA-responsiveness
Gorai.007G025300.1	CGTCA-motif	CGTCA	914	5	-	Hordeum vulgare	cis-acting regulatory element involved in the MeJA-responsiveness
Gorai.007G092300.1	GT1-motif	GGTTAAT	879	7	+	Avena sativa	light responsive element
Gorai.007G092300.1	TGACG-motif	TGACG	40	5	-	Hordeum vulgare	cis-acting regulatory element involved in the MeJA-responsiveness
Gorai.007G092300.1	TGACG-motif	TGACG	908	5	-	Hordeum vulgare	cis-acting regulatory element involved in the MeJA-responsiveness
Gorai.007G092300.1	TGACG-motif	TGACG	973	5	-	Hordeum vulgare	cis-acting regulatory element involved in the MeJA-responsiveness
Gorai.007G092300.1	MRE	AACCTAA	269	7	+	Petroselinum crispum	MYB binding site involved in light responsiveness
Gorai.007G092300.1	3-AF1 binding site	TAAGAGAGGAA	535	10	+	Solanum tuberosum	light responsive element
Gorai.007G092300.1	TCA-element	CCATCTTTTT	108	9	-	Nicotiana tabacum	cis-acting element involved in salicylic acid responsiveness
Gorai.007G092300.1	CGTCA-motif	CGTCA	40	5	+	Hordeum vulgare	cis-acting regulatory element involved in the MeJA-responsiveness
Gorai.007G092300.1	CGTCA-motif	CGTCA	908	5	+	Hordeum vulgare	cis-acting regulatory element involved in the MeJA-responsiveness
Gorai.007G092300.1	CGTCA-motif	CGTCA	973	5	+	Hordeum vulgare	cis-acting regulatory element involved in the MeJA-responsiveness
Gorai.007G105900.1	GATA-motif	GATAGGA	246	7	-	Arabidopsis thaliana	part of a light responsive element
Gorai.007G131800.1	Sp1	GGGCGG	891	6	-	Oryza sativa	light responsive element
Gorai.007G131800.1	MRE	AACCTAA	741	7	-	Petroselinum crispum	MYB binding site involved in light responsiveness
Gorai.007G131800.1	G-box	CACGAC	920	6	-	Zea mays	cis-acting regulatory element involved in light responsiveness
Gorai.007G131800.1	ABRE	GCAACGTGTC	780	9	+	Hordeum vulgare	cis-acting element involved in the abscisic acid responsiveness
Gorai.007G165800.1	GT1-motif	GGTTAA	382	6	+	Arabidopsis thaliana	light responsive element
Gorai.007G165800.1	GT1-motif	GGTTAA	682	6	-	Arabidopsis thaliana	light responsive element
Gorai.007G220300.1	CGTCA-motif	CGTCA	66	5	-	Hordeum vulgare	cis-acting regulatory element involved in the MeJA-responsiveness
Gorai.007G220300.1	TCA-element	CCATCTTTTT	555	9	+	Nicotiana tabacum	cis-acting element involved in salicylic acid responsiveness
Gorai.007G220300.1	GATA-motif	GATAGGA	801	7	-	Arabidopsis thaliana	part of a light responsive element
Gorai.007G220300.1	TGACG-motif	TGACG	66	5	+	Hordeum vulgare	cis-acting regulatory element involved in the MeJA-responsiveness
Gorai.007G220300.1	GA-motif	ATAGATAA	260	8	-	Arabidopsis thaliana	part of a light responsive element
Gorai.007G374100.1	TCT-motif	TCTTAC	153	6	-	Arabidopsis thaliana	part of a light responsive element
Gorai.007G374100.1	TCT-motif	TCTTAC	486	6	-	Arabidopsis thaliana	part of a light responsive element
Gorai.008G079800.1	TCT-motif	TCTTAC	545	6	-	Arabidopsis thaliana	part of a light responsive element
Gorai.008G079800.1	CGTCA-motif	CGTCA	492	5	-	Hordeum vulgare	cis-acting regulatory element involved in the MeJA-responsiveness
Gorai.008G079800.1	CGTCA-motif	CGTCA	917	5	-	Hordeum vulgare	cis-acting regulatory element involved in the MeJA-responsiveness
Gorai.008G079800.1	GATA-motif	GATAGGG	101	7	-	Pisum sativum	part of a light responsive element
Gorai.008G079800.1	G-Box	CACGTT	969	6	+	Pisum sativum	cis-acting regulatory element involved in light responsiveness
Gorai.008G079800.1	GT1-motif	GGTTAA	207	6	-	Arabidopsis thaliana	light responsive element
Gorai.008G079800.1	TGACG-motif	TGACG	492	5	+	Hordeum vulgare	cis-acting regulatory element involved in the MeJA-responsiveness
Gorai.008G079800.1	TGACG-motif	TGACG	917	5	+	Hordeum vulgare	cis-acting regulatory element involved in the MeJA-responsiveness
Gorai.008G079800.1	TGA-element	AACGAC	772	6	+	Brassica oleracea	auxin-responsive element
Gorai.008G079800.1	ABRE	ACGTG	969	5	-	Arabidopsis thaliana	cis-acting element involved in the abscisic acid responsiveness
Gorai.008G079900.1	CGTCA-motif	CGTCA	939	5	-	Hordeum vulgare	cis-acting regulatory element involved in the MeJA-responsiveness
Gorai.008G079900.1	GATA-motif	GATAGGG	41	7	-	Pisum sativum	part of a light responsive element
Gorai.008G079900.1	TCT-motif	TCTTAC	547	6	-	Arabidopsis thaliana	part of a light responsive element
Gorai.008G079900.1	ABRE	ACGTG	991	5	-	Arabidopsis thaliana	cis-acting element involved in the abscisic acid responsiveness
Gorai.008G079900.1	TGACG-motif	TGACG	939	5	+	Hordeum vulgare	cis-acting regulatory element involved in the MeJA-responsiveness
Gorai.008G079900.1	GT1-motif	GGTTAA	162	6	-	Arabidopsis thaliana	light responsive element
Gorai.008G079900.1	G-Box	CACGTT	991	6	+	Pisum sativum	cis-acting regulatory element involved in light responsiveness
Gorai.008G091600.1	GA-motif	ATAGATAA	316	8	-	Arabidopsis thaliana	part of a light responsive element
Gorai.008G091600.1	AT1-motif	AATTATTTTTTATT	204	13	+	Solanum tuberosum	part of a light responsive module
Gorai.008G091600.1	TCT-motif	TCTTAC	718	6	-	Arabidopsis thaliana	part of a light responsive element
Gorai.008G091600.1	G-box	ACACGTG(G/t)CACC	507	10.5	-	Lycopersicon esculentum	cis-acting regulatory element involved in light responsiveness
Gorai.008G091600.1	G-box	GCCACGTGGA	510	9	+	Arabidopsis thaliana	cis-acting regulatory element involved in light responsiveness
Gorai.008G091600.1	G-box	CACGTG	512	6	-	Arabidopsis thaliana	cis-acting regulatory element involved in light responsiveness
Gorai.008G091600.1	ABRE	GACACGTGGC	510	9	-	Triticum aestivum	cis-acting element involved in the abscisic acid responsiveness
Gorai.008G091600.1	ABRE	CACGTG	512	6	-	Arabidopsis thaliana	cis-acting element involved in the abscisic acid responsiveness
Gorai.008G091600.1	ABRE	ACGTG	513	5	+	Arabidopsis thaliana	cis-acting element involved in the abscisic acid responsiveness
Gorai.008G091600.1	TGA-element	AACGAC	667	6	+	Brassica oleracea	auxin-responsive element
Gorai.008G091600.1	G-Box	CACGTG	512	6	-	Pisum sativum	cis-acting regulatory element involved in light responsiveness
Gorai.008G114900.1	CGTCA-motif	CGTCA	42	5	+	Hordeum vulgare	cis-acting regulatory element involved in the MeJA-responsiveness
Gorai.008G114900.1	GT1-motif	GGTTAA	81	6	-	Arabidopsis thaliana	light responsive element
Gorai.008G114900.1	GT1-motif	GGTTAAT	807	7	-	Avena sativa	light responsive element
Gorai.008G114900.1	GT1-motif	GGTTAA	808	6	-	Arabidopsis thaliana	light responsive element
Gorai.008G114900.1	GT1-motif	GGTTAAT	922	7	-	Avena sativa	light responsive element
Gorai.008G114900.1	GT1-motif	GGTTAA	923	6	-	Arabidopsis thaliana	light responsive element
Gorai.008G114900.1	G-Box	CACGTT	6	6	-	Pisum sativum	cis-acting regulatory element involved in light responsiveness
Gorai.008G114900.1	G-Box	TCCACATGGCA	15	10	+	Triticum aestivum	cis-acting regulatory element involved in light responsiveness
Gorai.008G114900.1	G-Box	CACGTG	17	6	+	Pisum sativum	cis-acting regulatory element involved in light responsiveness
Gorai.008G114900.1	G-Box	CACGTG	894	6	-	Pisum sativum	cis-acting regulatory element involved in light responsiveness
Gorai.008G114900.1	G-box	CTTCCACGTGGCA	13	12	+	Arabidopsis thaliana	cis-acting regulatory element involved in light responsiveness
Gorai.008G114900.1	G-box	GCCACGTGGA	15	10	-	Arabidopsis thaliana	cis-acting regulatory element involved in light responsiveness
Gorai.008G114900.1	G-box	CACGTG	17	6	+	Arabidopsis thaliana	cis-acting regulatory element involved in light responsiveness
Gorai.008G114900.1	G-box	CACGTC	40	6	+	Zea mays	cis-acting regulatory element involved in light responsiveness
Gorai.008G114900.1	G-box	GCCACGTGGA	892	9	-	Arabidopsis thaliana	cis-acting regulatory element involved in light responsiveness
Gorai.008G114900.1	G-box	CACGTG	894	6	-	Arabidopsis thaliana	cis-acting regulatory element involved in light responsiveness
Gorai.008G114900.1	ABRE	ACGTG	7	5	+	Arabidopsis thaliana	cis-acting element involved in the abscisic acid responsiveness
Gorai.008G114900.1	ABRE	CACGTG	17	6	+	Arabidopsis thaliana	cis-acting element involved in the abscisic acid responsiveness
Gorai.008G114900.1	ABRE	ACGTG	18	5	+	Arabidopsis thaliana	cis-acting element involved in the abscisic acid responsiveness
Gorai.008G114900.1	ABRE	ACGTG	40	5	-	Arabidopsis thaliana	cis-acting element involved in the abscisic acid responsiveness
Gorai.008G114900.1	ABRE	CACGTG	894	6	-	Arabidopsis thaliana	cis-acting element involved in the abscisic acid responsiveness
Gorai.008G114900.1	ABRE	ACGTG	895	5	+	Arabidopsis thaliana	cis-acting element involved in the abscisic acid responsiveness
Gorai.008G114900.1	TGACG-motif	TGACG	42	5	-	Hordeum vulgare	cis-acting regulatory element involved in the MeJA-responsiveness
Gorai.008G114900.1	ACE	GACACGTATG	29	9	-	Petroselinum crispum	cis-acting element involved in light responsiveness
Gorai.008G114900.1	P-box	CCTTTTG	104	7	-	Oryza sativa	gibberellin-responsive element
Gorai.008G114900.1	Box II	CCACGTGGC	16	9	+	Petroselinum crispum	part of a light responsive element
Gorai.008G123500.1	GATA-motif	GATAGGA	865	7	+	Arabidopsis thaliana	part of a light responsive element
Gorai.008G123500.1	CGTCA-motif	CGTCA	104	5	-	Hordeum vulgare	cis-acting regulatory element involved in the MeJA-responsiveness
Gorai.008G123500.1	TCT-motif	TCTTAC	966	6	+	Arabidopsis thaliana	part of a light responsive element
Gorai.008G123500.1	G-box	CACGTG	136	6	+	Arabidopsis thaliana	cis-acting regulatory element involved in light responsiveness
Gorai.008G123500.1	ABRE	CACGTG	136	6	+	Arabidopsis thaliana	cis-acting element involved in the abscisic acid responsiveness
Gorai.008G123500.1	ABRE	ACGTG	137	5	+	Arabidopsis thaliana	cis-acting element involved in the abscisic acid responsiveness
Gorai.008G123500.1	TGACG-motif	TGACG	104	5	+	Hordeum vulgare	cis-acting regulatory element involved in the MeJA-responsiveness
Gorai.008G123500.1	G-Box	CACGTGAAA	133	9	-	Pisum sativum	cis-acting regulatory element involved in light responsiveness
Gorai.008G123500.1	G-Box	CACGTG	136	6	+	Pisum sativum	cis-acting regulatory element involved in light responsiveness
Gorai.008G155400.1	MRE	AACCTAA	791	7	+	Petroselinum crispum	MYB binding site involved in light responsiveness
Gorai.008G155400.1	GT1-motif	GGTTAAT	698	7	-	Avena sativa	light responsive element
Gorai.008G155400.1	GT1-motif	GGTTAA	699	6	-	Arabidopsis thaliana	light responsive element
Gorai.008G155400.1	GATA-motif	AAGGATAAGG	28	9	+	Solanum tuberosum	part of a light responsive element
Gorai.008G155400.1	TCA-element	TCAGAAGAGG	631	9	-	Brassica oleracea	cis-acting element involved in salicylic acid responsiveness
Gorai.008G155400.1	TATC-box	TATCCCA	426	7	+	Oryza sativa	cis-acting element involved in gibberellin-responsiveness
Gorai.008G155400.1	I-box	gGATAAGGTG	929	9	-	Zea mays	part of a light responsive element
Gorai.008G252400.1	GATA-motif	AAGGATAAGG	538	9	+	Solanum tuberosum	part of a light responsive element
Gorai.008G252400.1	CGTCA-motif	CGTCA	920	5	-	Hordeum vulgare	cis-acting regulatory element involved in the MeJA-responsiveness
Gorai.008G252400.1	TCT-motif	TCTTAC	58	6	+	Arabidopsis thaliana	part of a light responsive element
Gorai.008G252400.1	TGACG-motif	TGACG	920	5	+	Hordeum vulgare	cis-acting regulatory element involved in the MeJA-responsiveness
Gorai.008G252400.1	MRE	AACCTAA	775	7	-	Petroselinum crispum	MYB binding site involved in light responsiveness
Gorai.008G252400.1	GT1-motif	GGTTAA	47	6	+	Arabidopsis thaliana	light responsive element
Gorai.008G252400.1	Sp1	GGGCGG	684	6	+	Oryza sativa	light responsive element
Gorai.009G024200.1	TGACG-motif	TGACG	349	5	-	Hordeum vulgare	cis-acting regulatory element involved in the MeJA-responsiveness
Gorai.009G024200.1	MRE	AACCTAA	931	7	+	Petroselinum crispum	MYB binding site involved in light responsiveness
Gorai.009G024200.1	GT1-motif	GGTTAA	270	6	+	Arabidopsis thaliana	light responsive element
Gorai.009G024200.1	CGTCA-motif	CGTCA	349	5	+	Hordeum vulgare	cis-acting regulatory element involved in the MeJA-responsiveness
Gorai.009G024200.1	GATA-motif	AAGATAAGATT	552	10	-	Arabidopsis thaliana	part of a light responsive element
Gorai.009G024200.1	GATA-motif	AAGATAAGATT	699	10	+	Arabidopsis thaliana	part of a light responsive element
Gorai.009G024200.1	AuxRR-core	GGTCCAT	462	7	-	Nicotiana tabacum	cis-acting regulatory element involved in auxin responsiveness
Gorai.009G024200.1	chs-Unit 1 m1	ACCTAACCCGC	932	10	+	Hordeum vulgare	part of a light responsive element
Gorai.010G069700.1	chs-CMA1a	TTACTTAA	122	8	-	Daucus carota	part of a light responsive element
Gorai.010G069700.1	TCT-motif	TCTTAC	622	6	-	Arabidopsis thaliana	part of a light responsive element
Gorai.010G080100.1	TCA-element	CCATCTTTTT	3	9	+	Nicotiana tabacum	cis-acting element involved in salicylic acid responsiveness
Gorai.010G080100.1	TGA-element	AACGAC	907	6	+	Brassica oleracea	auxin-responsive element
Gorai.010G080100.1	ABRE	CACGTG	673	6	-	Arabidopsis thaliana	cis-acting element involved in the abscisic acid responsiveness
Gorai.010G080100.1	ABRE	ACGTG	674	5	+	Arabidopsis thaliana	cis-acting element involved in the abscisic acid responsiveness
Gorai.010G080100.1	G-box	CACGTG	673	6	-	Arabidopsis thaliana	cis-acting regulatory element involved in light responsiveness
Gorai.010G080100.1	G-box	CACGAC	695	6	-	Zea mays	cis-acting regulatory element involved in light responsiveness
Gorai.010G080100.1	TCCC-motif	TCTCCCT	259	7	+	Spinacia oleracea	part of a light responsive element
Gorai.010G080100.1	GT1-motif	GGTTAA	955	6	+	Arabidopsis thaliana	light responsive element
Gorai.010G080100.1	G-Box	CACGTG	673	6	-	Pisum sativum	cis-acting regulatory element involved in light responsiveness
Gorai.010G123500.1	GA-motif	ATAGATAA	872	8	+	Arabidopsis thaliana	part of a light responsive element
Gorai.010G123500.1	LAMP-element	CTTTATCA	632	8	+	Pisum sativum	part of a light responsive element
Gorai.010G123500.1	I-box	AGATAAGG	948	8	+	Triticum aestivum	part of a light responsive element
Gorai.010G123500.1	GATA-motif	AAGGATAAGG	591	9	+	Solanum tuberosum	part of a light responsive element
Gorai.010G169900.1	G-box	CACGTG	543	6	-	Arabidopsis thaliana	cis-acting regulatory element involved in light responsiveness
Gorai.010G169900.1	ABRE	CACGTG	543	6	-	Arabidopsis thaliana	cis-acting element involved in the abscisic acid responsiveness
Gorai.010G169900.1	ABRE	ACGTG	544	5	+	Arabidopsis thaliana	cis-acting element involved in the abscisic acid responsiveness
Gorai.010G169900.1	MRE	AACCTAA	217	7	-	Petroselinum crispum	MYB binding site involved in light responsiveness
Gorai.010G169900.1	GT1-motif	GGTTAA	69	6	+	Arabidopsis thaliana	light responsive element
Gorai.010G169900.1	GT1-motif	GGTTAAT	81	7	-	Avena sativa	light responsive element
Gorai.010G169900.1	GT1-motif	GGTTAA	82	6	-	Arabidopsis thaliana	light responsive element
Gorai.010G169900.1	GT1-motif	GGTTAA	561	6	+	Arabidopsis thaliana	light responsive element
Gorai.010G169900.1	G-Box	CACGTG	543	6	-	Pisum sativum	cis-acting regulatory element involved in light responsiveness
Gorai.010G169900.1	AE-box	AGAAACTT	786	8	-	Arabidopsis thaliana	part of a module for light response
Gorai.010G169900.1	AE-box	AGAAACAA	851	8	-	Arabidopsis thaliana	part of a module for light response
Gorai.010G169900.1	I-box	TGATAATGT	160	9	-	Solanum tuberosum	part of a light responsive element
Gorai.010G169900.1	AT1-motif	AATTATTTTTTATT	312	13	+	Solanum tuberosum	part of a light responsive module
Gorai.010G172200.1	Gap-box	CAAATGAA(A/G)A	56	9.5	-	Arabidopsis thaliana	part of a light responsive element
Gorai.010G172200.1	AT1-motif	AATTATTTTTTATT	425	13	-	Solanum tuberosum	part of a light responsive module
Gorai.010G172200.1	AE-box	AGAAACAA	177	8	+	Arabidopsis thaliana	part of a module for light response
Gorai.010G172200.1	CGTCA-motif	CGTCA	765	5	+	Hordeum vulgare	cis-acting regulatory element involved in the MeJA-responsiveness
Gorai.010G172200.1	GT1-motif	GGTTAAT	16	7	+	Avena sativa	light responsive element
Gorai.010G172200.1	GT1-motif	GGTTAA	543	6	+	Arabidopsis thaliana	light responsive element
Gorai.010G172200.1	G-box	TACGTG	575	6	-	Arabidopsis thaliana	cis-acting regulatory element involved in light responsiveness
Gorai.010G172200.1	ABRE	TACGTGTC	573	8	-	Oryza sativa	cis-acting element involved in the abscisic acid responsiveness
Gorai.010G172200.1	ABRE	ACGTG	575	5	-	Arabidopsis thaliana	cis-acting element involved in the abscisic acid responsiveness
Gorai.010G172200.1	TGACG-motif	TGACG	765	5	-	Hordeum vulgare	cis-acting regulatory element involved in the MeJA-responsiveness
Gorai.011G053400.1	TGA-element	AACGAC	990	6	+	Brassica oleracea	auxin-responsive element
Gorai.011G053400.1	AE-box	AGAAACAA	81	8	+	Arabidopsis thaliana	part of a module for light response
Gorai.011G228300.1	TCA-element	CCATCTTTTT	12	9	-	Nicotiana tabacum	cis-acting element involved in salicylic acid responsiveness
Gorai.011G228300.1	CGTCA-motif	CGTCA	450	5	+	Hordeum vulgare	cis-acting regulatory element involved in the MeJA-responsiveness
Gorai.011G228300.1	GT1-motif	GGTTAA	27	6	-	Arabidopsis thaliana	light responsive element
Gorai.011G228300.1	GT1-motif	GGTTAA	284	6	+	Arabidopsis thaliana	light responsive element
Gorai.011G228300.1	GT1-motif	GTGTGTGAA	919	9	-	Solanum tuberosum	light responsive element
Gorai.011G228300.1	ABRE	ACGTG	571	5	+	Arabidopsis thaliana	cis-acting element involved in the abscisic acid responsiveness
Gorai.011G228300.1	TGA-element	AACGAC	444	6	+	Brassica oleracea	auxin-responsive element
Gorai.011G228300.1	G-box	CACGAC	131	6	+	Zea mays	cis-acting regulatory element involved in light responsiveness
Gorai.011G228300.1	G-box	TACGTG	570	6	+	Arabidopsis thaliana	cis-acting regulatory element involved in light responsiveness
Gorai.011G228300.1	TGACG-motif	TGACG	450	5	-	Hordeum vulgare	cis-acting regulatory element involved in the MeJA-responsiveness
Gorai.011G228300.1	MRE	AACCTAA	975	7	+	Petroselinum crispum	MYB binding site involved in light responsiveness
Gorai.011G228300.1	P-box	CCTTTTG	188	7	-	Oryza sativa	gibberellin-responsive element
Gorai.013G003200.1	AE-box	AGAAACTT	957	8	+	Arabidopsis thaliana	part of a module for light response
Gorai.013G003200.1	CGTCA-motif	CGTCA	911	5	+	Hordeum vulgare	cis-acting regulatory element involved in the MeJA-responsiveness
Gorai.013G003200.1	G-Box	CACGTG	55	6	+	Pisum sativum	cis-acting regulatory element involved in light responsiveness
Gorai.013G003200.1	G-Box	CACGTG	427	6	+	Pisum sativum	cis-acting regulatory element involved in light responsiveness
Gorai.013G003200.1	GT1-motif	GGTTAA	75	6	-	Arabidopsis thaliana	light responsive element
Gorai.013G003200.1	GT1-motif	GGTTAA	96	6	-	Arabidopsis thaliana	light responsive element
Gorai.013G003200.1	GT1-motif	GGTTAA	630	6	+	Arabidopsis thaliana	light responsive element
Gorai.013G003200.1	GT1-motif	GGTTAAT	828	7	-	Avena sativa	light responsive element
Gorai.013G003200.1	GT1-motif	GGTTAA	829	6	-	Arabidopsis thaliana	light responsive element
Gorai.013G003200.1	TGACG-motif	TGACG	911	5	-	Hordeum vulgare	cis-acting regulatory element involved in the MeJA-responsiveness
Gorai.013G003200.1	ABRE	CACGTG	55	6	+	Arabidopsis thaliana	cis-acting element involved in the abscisic acid responsiveness
Gorai.013G003200.1	ABRE	ACGTG	56	5	+	Arabidopsis thaliana	cis-acting element involved in the abscisic acid responsiveness
Gorai.013G003200.1	ABRE	ACGTG	301	5	-	Arabidopsis thaliana	cis-acting element involved in the abscisic acid responsiveness
Gorai.013G003200.1	ABRE	ACGTG	335	5	+	Arabidopsis thaliana	cis-acting element involved in the abscisic acid responsiveness
Gorai.013G003200.1	ABRE	CACGTG	427	6	+	Arabidopsis thaliana	cis-acting element involved in the abscisic acid responsiveness
Gorai.013G003200.1	ABRE	ACGTG	428	5	+	Arabidopsis thaliana	cis-acting element involved in the abscisic acid responsiveness
Gorai.013G003200.1	G-box	CACGTG	55	6	+	Arabidopsis thaliana	cis-acting regulatory element involved in light responsiveness
Gorai.013G003200.1	G-box	TACGTG	301	6	-	Arabidopsis thaliana	cis-acting regulatory element involved in light responsiveness
Gorai.013G003200.1	G-box	CCACGTAA	333	8	-	Brassica napus	cis-acting regulatory element involved in light responsiveness
Gorai.013G003200.1	G-box	TACGTG	334	6	+	Arabidopsis thaliana	cis-acting regulatory element involved in light responsiveness
Gorai.013G003200.1	G-box	CACGTG	427	6	+	Arabidopsis thaliana	cis-acting regulatory element involved in light responsiveness
Gorai.013G048900.1	CGTCA-motif	CGTCA	732	5	-	Hordeum vulgare	cis-acting regulatory element involved in the MeJA-responsiveness
Gorai.013G048900.1	chs-CMA1a	TTACTTAA	261	8	-	Daucus carota	part of a light responsive element
Gorai.013G048900.1	G-box	CACGTC	733	6	-	Zea mays	cis-acting regulatory element involved in light responsiveness
Gorai.013G048900.1	ABRE	ACGTG	734	5	+	Arabidopsis thaliana	cis-acting element involved in the abscisic acid responsiveness
Gorai.013G048900.1	MRE	AACCTAA	313	7	+	Petroselinum crispum	MYB binding site involved in light responsiveness
Gorai.013G048900.1	TGACG-motif	TGACG	732	5	+	Hordeum vulgare	cis-acting regulatory element involved in the MeJA-responsiveness
Gorai.013G048900.1	GT1-motif	GGTTAAT	475	7	-	Avena sativa	light responsive element
Gorai.013G048900.1	GT1-motif	GGTTAA	476	6	-	Arabidopsis thaliana	light responsive element
Gorai.013G079000.1	AuxRR-core	GGTCCAT	281	7	-	Nicotiana tabacum	cis-acting regulatory element involved in auxin responsiveness
Gorai.013G079000.1	P-box	CCTTTTG	287	7	-	Oryza sativa	gibberellin-responsive element
Gorai.013G079000.1	Gap-box	CAAATGAA(A/G)A	948	9	+	Arabidopsis thaliana	part of a light responsive element
Gorai.013G079000.1	G-Box	CACGTG	615	6	-	Pisum sativum	cis-acting regulatory element involved in light responsiveness
Gorai.013G079000.1	GT1-motif	GGTTAAT	61	7	-	Avena sativa	light responsive element
Gorai.013G079000.1	GT1-motif	GGTTAA	62	6	-	Arabidopsis thaliana	light responsive element
Gorai.013G079000.1	GT1-motif	GGTTAA	419	6	+	Arabidopsis thaliana	light responsive element
Gorai.013G079000.1	GT1-motif	GGTTAAT	891	7	-	Avena sativa	light responsive element
Gorai.013G079000.1	GT1-motif	GGTTAA	892	6	-	Arabidopsis thaliana	light responsive element
Gorai.013G079000.1	TCCC-motif	TCTCCCT	965	7	+	Spinacia oleracea	part of a light responsive element
Gorai.013G079000.1	MRE	AACCTAA	789	7	-	Petroselinum crispum	MYB binding site involved in light responsiveness
Gorai.013G079000.1	G-box	CACGTG	615	6	-	Arabidopsis thaliana	cis-acting regulatory element involved in light responsiveness
Gorai.013G079000.1	ABRE	CACGTG	615	6	-	Arabidopsis thaliana	cis-acting element involved in the abscisic acid responsiveness
Gorai.013G079000.1	ABRE	ACGTG	616	5	+	Arabidopsis thaliana	cis-acting element involved in the abscisic acid responsiveness
Gorai.013G079000.1	TCT-motif	TCTTAC	157	6	-	Arabidopsis thaliana	part of a light responsive element
Gorai.013G079000.1	I-box	TGATAATGT	109	9	+	Solanum tuberosum	part of a light responsive element
Gorai.013G079000.1	chs-CMA2b	GAACCTACACAC	785	11	-	Hordeum vulgare	part of a light responsive element
Gorai.013G152900.1	chs-CMA1a	TTACTTAA	456	8	-	Daucus carota	part of a light responsive element
Gorai.013G152900.1	GT1-motif	GGTTAA	187	6	-	Arabidopsis thaliana	light responsive element
Gorai.013G152900.1	GT1-motif	GGTTAAT	645	7	-	Avena sativa	light responsive element
Gorai.013G152900.1	GT1-motif	GGTTAA	646	6	-	Arabidopsis thaliana	light responsive element
Gorai.013G256000.1	chs-CMA1a	TTACTTAA	246	8	+	Daucus carota	part of a light responsive element
Gorai.013G256000.1	TATC-box	TATCCCA	547	7	+	Oryza sativa	cis-acting element involved in gibberellin-responsiveness
Gorai.013G256000.1	GT1-motif	GGTTAA	434	6	+	Arabidopsis thaliana	light responsive element
