# Supplementary material for: Genome-Wide Identification and Classification of Arabinogalactan Proteins Gene Family in Gossypium Species and GhAGP50 Increases Numbers of Epidermal Hairs in Arabidopsis
Source: Int J Mol Sci. 2025 Apr 27;26(9):4159. doi: 10.3390/ijms26094159 (PMC12071561; doi:10.3390/ijms26094159)
Supplement: Supplementary file 1 [file ijms-26-04159-s001.zip › Supplymentaty Table/Table S2.xlsx]

## Sheet: G. hirsutum
Table S2. Detailed information of GhAGP identified gene in G. hirsutum
Subfamily	Principle transcript ID	Rename	Chr	Start	End	Strand	Length (bp)	Transcript length (bp)	Exon	Protein length (aa)	Molecular weight (kDa)	Charge	Isoelectric point	Subcellular localization
Classical	Gh_A11G1081.1	GhAGP1	Chr11	12600706	12601092	-	387	387	1	128	12.704	-2.5	4.104	Chloroplast
Classical	Gh_D01G1119.1	GhAGP2	Chr15	23544307	23544744	+	438	438	1	145	13.648	2	8.815	Plasma membrane
Classical	Gh_D10G1652.1	GhAGP3	Chr20	45702904	45703320	+	417	417	1	138	14.346	-3	4.153	Plasma membrane
Classical	Gh_D11G1232.1	GhAGP4	Chr21	11618889	11619305	-	417	417	1	138	13.84	-2.5	4.104	Plasma membrane
Classical	Gh_D08G0760.1	GhAGP5	Chr24	11253080	11253506	+	427	342	2	113	11.725	-3	4.102	Mitochondrion
Classical	Gh_D06G0286.1	GhAGP6	Chr25	3241050	3241448	-	399	399	1	132	12.478	3	9.601	Plasma membrane
Classical	Gh_D12G0772.1	GhAGP7	Chr26	20428773	20429183	-	411	411	1	136	13.074	-2	3.928	Plasma membrane
FLA	Gh_A01G0714.1	GhAGP8	Chr01	13649630	13651601	+	1972	1254	2	417	44.815	1	6.724	Plasma membrane
FLA	Gh_A06G0965.1	GhAGP9	Chr06	43850361	43851227	+	867	867	1	288	30.322	-2.5	5.394	Plasma membrane
FLA	Gh_A06G1237.1	GhAGP10	Chr06	89221925	89222686	+	762	762	1	253	26.721	2	8.409	Plasma membrane
FLA	Gh_A07G1742.1	GhAGP11	Chr07	70985378	70986640	+	1263	1194	2	397	42.778	0	6.517	Plasma membrane
FLA	Gh_A07G1070.1	GhAGP12	Chr07	21582958	21583677	-	720	720	1	239	25.429	4.5	9.428	Plasma membrane
FLA	Gh_A07G1710.1	GhAGP13	Chr07	69528618	69529409	-	792	792	1	263	28.011	-1	6.23	Plasma membrane
FLA	Gh_A07G0788.1	GhAGP14	Chr07	13413878	13414675	+	798	798	1	265	28.306	1.5	7.055	Plasma membrane
FLA	Gh_A08G0457.1	GhAGP15	Chr08	6191572	6192363	+	792	792	1	263	28.145	-1.5	5.687	Plasma membrane
FLA	Gh_A09G0998.1	GhAGP16	Chr09	59892693	59893424	-	732	732	1	243	25.611	3.5	9.457	Plasma membrane
FLA	Gh_A09G1247.1	GhAGP17	Chr09	64578371	64580932	+	2562	1383	2	460	50.345	2	6.758	Extracellular
FLA	Gh_A10G0453.1	GhAGP18	Chr10	4636462	4637487	+	1026	1026	1	341	36.275	7	9.829	Plasma membrane
FLA	Gh_A10G1754.1	GhAGP19	Chr10	91904918	91907943	+	3026	1383	2	460	50.821	2	6.759	Endomembrane
FLA	Gh_A11G1380.1	GhAGP20	Chr11	17924351	17925611	-	1261	1158	2	385	41.506	3	7.271	Plasma membrane
FLA	Gh_A12G0933.1	GhAGP21	Chr12	59561210	59562457	-	1248	1248	1	415	42.954	-4.5	5.345	Plasma membrane
FLA	Gh_A12G1287.1	GhAGP22	Chr12	68269264	68269998	+	735	735	1	244	25.767	0.5	7.246	Plasma membrane
FLA	Gh_A13G1919.1	GhAGP23	Chr13	78789646	78790440	-	795	795	1	264	27.854	1.5	7.507	Plasma membrane
FLA	Gh_A13G0018.1	GhAGP24	Chr13	156024	159342	-	3319	1374	2	457	50.249	0.5	6.571	Endomembrane
FLA	Gh_D01G0733.1	GhAGP25	Chr15	10455845	10457810	+	1966	1254	2	417	44.66	0	6.518	Plasma membrane
FLA	Gh_D07G0966.1	GhAGP26	Chr16	13075827	13077517	-	1691	1350	2	449	47.659	-1	6.305	Plasma membrane
FLA	Gh_D07G1945.1	GhAGP27	Chr16	48234686	48235948	+	1263	1194	2	397	42.794	-0.5	6.407	Plasma membrane
FLA	Gh_D07G1912.1	GhAGP28	Chr16	47150447	47151238	-	792	792	1	263	28.002	-1	6.229	Plasma membrane
FLA	Gh_D07G1687.1	GhAGP29	Chr16	35233083	35233880	+	798	798	1	265	28.375	-4	4.956	Plasma membrane
FLA	Gh_D07G0850.1	GhAGP30	Chr16	11076746	11077543	-	798	798	1	265	28.272	1.5	7.055	Plasma membrane
FLA	Gh_D07G1165.1	GhAGP31	Chr16	17328994	17329713	-	720	720	1	239	25.481	4.5	9.428	Plasma membrane
FLA	Gh_D03G1208.1	GhAGP32	Chr17	39108513	39109787	+	1275	1275	1	424	45.111	-4.5	5.295	Plasma membrane
FLA	Gh_D13G1391.1	GhAGP33	Chr18	43608227	43610423	-	2197	1239	2	412	44.14	-1	6.317	Plasma membrane
FLA	Gh_D13G2307.1	GhAGP34	Chr18	59063855	59064649	-	795	795	1	264	27.84	1.5	7.604	Plasma membrane
FLA	Gh_D13G0034.1	GhAGP35	Chr18	252463	255697	-	3235	1374	2	457	50.259	1.5	6.684	Endomembrane
FLA	Gh_D10G0470.1	GhAGP36	Chr20	4460673	4461683	+	1011	1011	1	336	35.782	6	9.704	Plasma membrane
FLA	Gh_D10G2027.1	GhAGP37	Chr20	55981674	55984837	+	3164	1548	2	515	57.294	5.5	7.263	Organelle membrane
FLA	Gh_D11G0869.1	GhAGP38	Chr21	7496415	7497692	-	1278	1278	1	425	43.885	-4.5	5.552	Plasma membrane
FLA	Gh_D11G3281.1	GhAGP39	Chr21	65760865	65761590	+	726	726	1	241	25.719	1	7.691	Plasma membrane
FLA	Gh_D09G1018.1	GhAGP40	Chr23	36164708	36165439	-	732	732	1	243	25.612	4.5	9.745	Plasma membrane
FLA	Gh_D09G1248.1	GhAGP41	Chr23	39543499	39546055	+	2557	1383	2	460	50.341	2.5	6.801	Extracellular
FLA	Gh_D08G0544.1	GhAGP42	Chr24	6202414	6203199	+	786	786	1	261	27.964	-0.5	6.262	Plasma membrane
FLA	Gh_D06G1556.1	GhAGP43	Chr25	51861606	51862367	+	762	762	1	253	26.697	3	8.932	Plasma membrane
FLA	Gh_D06G1531.1	GhAGP44	Chr25	51065940	51066746	-	807	807	1	268	28.399	8	10.044	Plasma membrane
FLA	Gh_D06G1141.1	GhAGP45	Chr25	26333540	26334412	+	873	873	1	290	30.605	-3	5.171	Plasma membrane
FLA	Gh_D12G1024.1	GhAGP46	Chr26	35983138	35984385	-	1248	1248	1	415	43.01	-5.5	5.153	Plasma membrane
FLA	Gh_D12G1409.1	GhAGP47	Chr26	43357297	43358031	+	735	735	1	244	25.754	1.5	8.172	Plasma membrane
Lys-rich	Gh_A04G0053.1	GhAGP48	Chr04	566173	566781	-	609	609	1	202	19.563	-1	4.829	Plasma membrane
Lys-rich	Gh_A11G1985.1	GhAGP49	Chr11	56204613	56205803	+	1191	654	2	217	20.536	7.5	10.545	Plasma membrane
Lys-rich	Gh_A13G0395.1	GhAGP50	Chr13	5267413	5268502	-	1090	651	2	216	21.064	4	10.503	Plasma membrane
Lys-rich	Gh_D02G2038.1	GhAGP51	Chr14	64634205	64635431	+	1227	645	2	214	20.661	1	8.226	Plasma membrane
Lys-rich	Gh_D01G0732.1	GhAGP52	Chr15	10417718	10418344	+	627	627	1	208	20.054	-3	4.39	Plasma membrane
Lys-rich	Gh_D13G0440.1	GhAGP53	Chr18	4994392	4995510	-	1119	687	2	228	22.21	4	10.503	Plasma membrane
Lys-rich	Gh_D12G0690.1	GhAGP54	Chr26	14920313	14921208	-	896	672	2	223	21.222	10	10.689	Plasma membrane
AG-peptide	Gh_A05G0159.1	GhAGP55	Chr05	1691565	1691750	-	186	186	1	61	6.473	1	7.689	Endomembrane
AG-peptide	Gh_A06G0612.1	GhAGP56	Chr06	15739628	15739904	+	277	189	2	62	6.835	1	7.699	Endomembrane
AG-peptide	Gh_A07G1281.1	GhAGP57	Chr07	30061895	30062240	+	346	228	2	75	7.87	-3.5	3.698	Endomembrane
AG-peptide	Gh_A08G2141.1	GhAGP58	Chr08	102547166	102547363	-	198	198	1	65	6.753	-1	5.327	Endomembrane
AG-peptide	Gh_A10G0611.1	GhAGP59	Chr10	9650632	9651109	-	478	228	2	75	8.07	-0.5	5.57	Plasma membrane
AG-peptide	Gh_A11G0857.1	GhAGP60	Chr11	8650632	8651118	-	487	228	2	75	8.048	-0.5	5.57	Plasma membrane
AG-peptide	Gh_A11G1903.1	GhAGP61	Chr11	50667727	50668205	+	479	228	2	75	8.004	-2.5	4.227	Plasma membrane
AG-peptide	Gh_A11G0216.1	GhAGP62	Chr11	2023690	2024015	-	326	204	2	67	6.986	-2.5	4.019	Plasma membrane
AG-peptide	Gh_A12G0995.1	GhAGP63	Chr12	61149989	61152160	-	2172	228	2	75	7.908	-4.5	3.606	Endomembrane
AG-peptide	Gh_A12G2113.1	GhAGP64	Chr12	84030518	84030820	-	303	303	1	100	10.52	-1	5.45	Endomembrane
AG-peptide	Gh_D07G1394.1	GhAGP65	Chr16	22730256	22730769	+	514	396	2	131	14.074	-1.5	5.378	Plasma membrane
AG-peptide	Gh_D03G0722.1	GhAGP66	Chr17	25457692	25457993	-	302	216	2	71	7.372	-2.5	3.825	Plasma membrane
AG-peptide	Gh_D05G0223.1	GhAGP67	Chr19	2070560	2070745	-	186	186	1	61	6.459	1	7.689	Endomembrane
AG-peptide	Gh_D11G0999.1	GhAGP68	Chr21	8749477	8749959	-	483	228	2	75	8.019	-1.5	4.494	Plasma membrane
AG-peptide	Gh_D11G0230.1	GhAGP69	Chr21	1920691	1921015	-	325	204	2	67	6.956	-2.5	4.019	Plasma membrane
AG-peptide	Gh_D08G2508.1	GhAGP70	Chr24	64864988	64865185	-	198	198	1	65	6.729	-1.5	4.308	Endomembrane
AG-peptide	Gh_D08G1239.1	GhAGP71	Chr24	40059650	40059989	+	340	228	2	75	7.822	-1.5	4.308	Plasma membrane
AG-peptide	Gh_D06G0693.1	GhAGP72	Chr25	11996245	11996521	+	277	189	2	62	6.734	0	6.502	Endomembrane
AG-peptide	Gh_D12G1114.1	GhAGP73	Chr26	37633079	37634939	-	1861	228	2	75	7.908	-4.5	3.606	Endomembrane
AG-peptide	Gh_D12G2293.1	GhAGP74	Chr26	56149798	56150100	-	303	303	1	100	10.451	-2	4.585	Endomembrane

## Sheet: Sheet1
Table S2. Detailed information of GhAGP identified gene in G. hirsutum
Subfamily	Principle transcript ID	Rename	Chr	Protein length (aa)	Molecular weight (kDa)	Isoelectric point	Subcellular localization
Classical	Gh_A11G1081.1	GhAGP1	Chr11	128	12.704	4.104	Chloroplast
Classical	Gh_D01G1119.1	GhAGP2	Chr15	145	13.648	8.815	Plasma membrane
Classical	Gh_D10G1652.1	GhAGP3	Chr20	138	14.346	4.153	Plasma membrane
Classical	Gh_D11G1232.1	GhAGP4	Chr21	138	13.84	4.104	Plasma membrane
Classical	Gh_D08G0760.1	GhAGP5	Chr24	113	11.725	4.102	Mitochondrion
Classical	Gh_D06G0286.1	GhAGP6	Chr25	132	12.478	9.601	Plasma membrane
Classical	Gh_D12G0772.1	GhAGP7	Chr26	136	13.074	3.928	Plasma membrane
FLA	Gh_A01G0714.1	GhAGP8	Chr01	417	44.815	6.724	Plasma membrane
FLA	Gh_A06G0965.1	GhAGP9	Chr06	288	30.322	5.394	Plasma membrane
FLA	Gh_A06G1237.1	GhAGP10	Chr06	253	26.721	8.409	Plasma membrane
FLA	Gh_A07G1742.1	GhAGP11	Chr07	397	42.778	6.517	Plasma membrane
FLA	Gh_A07G1070.1	GhAGP12	Chr07	239	25.429	9.428	Plasma membrane
FLA	Gh_A07G1710.1	GhAGP13	Chr07	263	28.011	6.23	Plasma membrane
FLA	Gh_A07G0788.1	GhAGP14	Chr07	265	28.306	7.055	Plasma membrane
FLA	Gh_A08G0457.1	GhAGP15	Chr08	263	28.145	5.687	Plasma membrane
FLA	Gh_A09G0998.1	GhAGP16	Chr09	243	25.611	9.457	Plasma membrane
FLA	Gh_A09G1247.1	GhAGP17	Chr09	460	50.345	6.758	Extracellular
FLA	Gh_A10G0453.1	GhAGP18	Chr10	341	36.275	9.829	Plasma membrane
FLA	Gh_A10G1754.1	GhAGP19	Chr10	460	50.821	6.759	Endomembrane
FLA	Gh_A11G1380.1	GhAGP20	Chr11	385	41.506	7.271	Plasma membrane
FLA	Gh_A12G0933.1	GhAGP21	Chr12	415	42.954	5.345	Plasma membrane
FLA	Gh_A12G1287.1	GhAGP22	Chr12	244	25.767	7.246	Plasma membrane
FLA	Gh_A13G1919.1	GhAGP23	Chr13	264	27.854	7.507	Plasma membrane
FLA	Gh_A13G0018.1	GhAGP24	Chr13	457	50.249	6.571	Endomembrane
FLA	Gh_D01G0733.1	GhAGP25	Chr15	417	44.66	6.518	Plasma membrane
FLA	Gh_D07G0966.1	GhAGP26	Chr16	449	47.659	6.305	Plasma membrane
FLA	Gh_D07G1945.1	GhAGP27	Chr16	397	42.794	6.407	Plasma membrane
FLA	Gh_D07G1912.1	GhAGP28	Chr16	263	28.002	6.229	Plasma membrane
FLA	Gh_D07G1687.1	GhAGP29	Chr16	265	28.375	4.956	Plasma membrane
FLA	Gh_D07G0850.1	GhAGP30	Chr16	265	28.272	7.055	Plasma membrane
FLA	Gh_D07G1165.1	GhAGP31	Chr16	239	25.481	9.428	Plasma membrane
FLA	Gh_D03G1208.1	GhAGP32	Chr17	424	45.111	5.295	Plasma membrane
FLA	Gh_D13G1391.1	GhAGP33	Chr18	412	44.14	6.317	Plasma membrane
FLA	Gh_D13G2307.1	GhAGP34	Chr18	264	27.84	7.604	Plasma membrane
FLA	Gh_D13G0034.1	GhAGP35	Chr18	457	50.259	6.684	Endomembrane
FLA	Gh_D10G0470.1	GhAGP36	Chr20	336	35.782	9.704	Plasma membrane
FLA	Gh_D10G2027.1	GhAGP37	Chr20	515	57.294	7.263	Organelle membrane
FLA	Gh_D11G0869.1	GhAGP38	Chr21	425	43.885	5.552	Plasma membrane
FLA	Gh_D11G3281.1	GhAGP39	Chr21	241	25.719	7.691	Plasma membrane
FLA	Gh_D09G1018.1	GhAGP40	Chr23	243	25.612	9.745	Plasma membrane
FLA	Gh_D09G1248.1	GhAGP41	Chr23	460	50.341	6.801	Extracellular
FLA	Gh_D08G0544.1	GhAGP42	Chr24	261	27.964	6.262	Plasma membrane
FLA	Gh_D06G1556.1	GhAGP43	Chr25	253	26.697	8.932	Plasma membrane
FLA	Gh_D06G1531.1	GhAGP44	Chr25	268	28.399	10.044	Plasma membrane
FLA	Gh_D06G1141.1	GhAGP45	Chr25	290	30.605	5.171	Plasma membrane
FLA	Gh_D12G1024.1	GhAGP46	Chr26	415	43.01	5.153	Plasma membrane
FLA	Gh_D12G1409.1	GhAGP47	Chr26	244	25.754	8.172	Plasma membrane
Lys-rich	Gh_A04G0053.1	GhAGP48	Chr04	202	19.563	4.829	Plasma membrane
Lys-rich	Gh_A11G1985.1	GhAGP49	Chr11	217	20.536	10.545	Plasma membrane
Lys-rich	Gh_A13G0395.1	GhAGP50	Chr13	216	21.064	10.503	Plasma membrane
Lys-rich	Gh_D02G2038.1	GhAGP51	Chr14	214	20.661	8.226	Plasma membrane
Lys-rich	Gh_D01G0732.1	GhAGP52	Chr15	208	20.054	4.39	Plasma membrane
Lys-rich	Gh_D13G0440.1	GhAGP53	Chr18	228	22.21	10.503	Plasma membrane
Lys-rich	Gh_D12G0690.1	GhAGP54	Chr26	223	21.222	10.689	Plasma membrane
AG-peptide	Gh_A05G0159.1	GhAGP55	Chr05	61	6.473	7.689	Endomembrane
AG-peptide	Gh_A06G0612.1	GhAGP56	Chr06	62	6.835	7.699	Endomembrane
AG-peptide	Gh_A07G1281.1	GhAGP57	Chr07	75	7.87	3.698	Endomembrane
AG-peptide	Gh_A08G2141.1	GhAGP58	Chr08	65	6.753	5.327	Endomembrane
AG-peptide	Gh_A10G0611.1	GhAGP59	Chr10	75	8.07	5.57	Plasma membrane
AG-peptide	Gh_A11G0857.1	GhAGP60	Chr11	75	8.048	5.57	Plasma membrane
AG-peptide	Gh_A11G1903.1	GhAGP61	Chr11	75	8.004	4.227	Plasma membrane
AG-peptide	Gh_A11G0216.1	GhAGP62	Chr11	67	6.986	4.019	Plasma membrane
AG-peptide	Gh_A12G0995.1	GhAGP63	Chr12	75	7.908	3.606	Endomembrane
AG-peptide	Gh_A12G2113.1	GhAGP64	Chr12	100	10.52	5.45	Endomembrane
AG-peptide	Gh_D07G1394.1	GhAGP65	Chr16	131	14.074	5.378	Plasma membrane
AG-peptide	Gh_D03G0722.1	GhAGP66	Chr17	71	7.372	3.825	Plasma membrane
AG-peptide	Gh_D05G0223.1	GhAGP67	Chr19	61	6.459	7.689	Endomembrane
AG-peptide	Gh_D11G0999.1	GhAGP68	Chr21	75	8.019	4.494	Plasma membrane
AG-peptide	Gh_D11G0230.1	GhAGP69	Chr21	67	6.956	4.019	Plasma membrane
AG-peptide	Gh_D08G2508.1	GhAGP70	Chr24	65	6.729	4.308	Endomembrane
AG-peptide	Gh_D08G1239.1	GhAGP71	Chr24	75	7.822	4.308	Plasma membrane
AG-peptide	Gh_D06G0693.1	GhAGP72	Chr25	62	6.734	6.502	Endomembrane
AG-peptide	Gh_D12G1114.1	GhAGP73	Chr26	75	7.908	3.606	Endomembrane
AG-peptide	Gh_D12G2293.1	GhAGP74	Chr26	100	10.451	4.585	Endomembrane

## Sheet: G. raimondii
Table S2. Detailed information of GhAGP identified gene in G. raimondii
Subfamily	Principle transcript ID	Rename	Chr	Start	End	Strand	Length (bp)	Transcript length (bp)	Exon	Protein length (aa)	Molecular weight (kDa)	Charge	Isoelectric point	Subcellular localization
Classical	Gorai.005G223800.1	GrAGP1	Chr05	60584928	60585900	+	973	973	1	121	11.866	0	6.487	Plasma membrane
Classical	Gorai.007G131800.1	GrAGP2	Chr07	10664945	10665729	-	785	723	2	202	21.329	2.5	6.913	Nucleus
Classical	Gorai.008G091600.1	GrAGP3	Chr08	22248078	22249240	-	1163	1163	1	136	13.086	-2	3.928	Plasma membrane
Lys-rich	Gorai.005G233500.1	GrAGP4	Chr05	61568090	61569848	+	1759	1180	2	214	20.619	1	8.226	Plasma membrane
Lys-rich	Gorai.007G220300.1	GrAGP5	Chr07	25416061	25416666	-	606	606	1	201	19.651	10.5	10.818	Chloroplast
Lys-rich	Gorai.008G079800.1	GrAGP6	Chr08	15403638	15404866	-	1229	1004	2	223	21.218	10	10.689	Plasma membrane
Lys-rich	Gorai.008G079900.1	GrAGP7	Chr08	15409074	15410333	-	1260	1016	2	223	21.234	10	10.689	Plasma membrane
Lys-rich	Gorai.013G048900.1	GrAGP8	Chr13	4385314	4386885	-	1572	1128	2	228	22.195	4	10.503	Plasma membrane
Lys-rich	Gorai.013G079000.1	GrAGP9	Chr13	10555840	10557241	+	1402	1294	2	259	26.249	14	12.32	Plasma membrane
FLA	Gorai.001G110500.1	GrAGP10	Chr01	12772676	12774687	-	2012	1673	2	449	47.623	-1	6.305	Plasma membrane
FLA	Gorai.001G222400.1	GrAGP11	Chr01	45164780	45166558	+	1779	1710	2	398	42.88	0	6.517	Plasma membrane
FLA	Gorai.001G131200.1	GrAGP12	Chr01	16783944	16785243	-	1300	1300	1	239	25.499	4.5	9.428	Plasma membrane
FLA	Gorai.001G219000.1	GrAGP13	Chr01	44196408	44198101	-	1694	1223	2	263	27.968	-2	5.91	Plasma membrane
FLA	Gorai.001G194400.1	GrAGP14	Chr01	33107940	33110096	+	2157	1677	2	265	28.319	-4	4.956	Plasma membrane
FLA	Gorai.001G097900.1	GrAGP15	Chr01	10997431	11000003	-	2573	1471	2	265	28.286	1.5	7.055	Plasma membrane
FLA	Gorai.002G100100.1	GrAGP16	Chr02	12686192	12692133	+	5942	1667	3	417	44.684	0	6.518	Plasma membrane
FLA	Gorai.003G132100.1	GrAGP17	Chr03	38699513	38701118	+	1606	1606	1	424	45.067	-3.5	5.578	Plasma membrane
FLA	Gorai.004G061700.1	GrAGP18	Chr04	6105176	6106542	+	1367	1170	2	265	28.29	-1.5	5.691	Plasma membrane
FLA	Gorai.006G147500.1	GrAGP19	Chr06	40591164	40594890	+	3727	2529	2	460	50.393	1.5	6.682	Extracellular
FLA	Gorai.006G119900.1	GrAGP20	Chr06	37013485	37014996	+	1512	1512	1	243	25.596	5.5	9.936	Plasma membrane
FLA	Gorai.007G092300.1	GrAGP21	Chr07	6731202	6732875	-	1674	1674	1	425	43.823	-4.5	5.552	Plasma membrane
FLA	Gorai.007G165800.1	GrAGP22	Chr07	14646289	14648045	-	1757	1651	2	385	41.607	4	7.718	Plasma membrane
FLA	Gorai.007G374100.1	GrAGP23	Chr07	60623622	60624713	+	1092	1092	1	241	25.674	1	7.691	Plasma membrane
FLA	Gorai.008G114900.1	GrAGP24	Chr08	34732014	34733692	-	1679	1679	1	415	43.013	-3.5	5.611	Plasma membrane
FLA	Gorai.008G155400.1	GrAGP25	Chr08	41533733	41534467	+	735	735	1	244	25.784	1.5	8.172	Plasma membrane
FLA	Gorai.010G172200.1	GrAGP26	Chr10	50096621	50097534	+	914	914	1	242	25.487	4	9.298	Plasma membrane
FLA	Gorai.010G169900.1	GrAGP27	Chr10	49309345	49310285	-	941	941	1	272	28.739	8	10.044	Plasma membrane
FLA	Gorai.010G123500.1	GrAGP28	Chr10	25306270	25307732	+	1463	1463	1	290	30.543	-3	5.171	Plasma membrane
FLA	Gorai.011G053400.1	GrAGP29	Chr11	4198124	4199467	+	1344	1344	1	341	36.281	6	9.704	Plasma membrane
FLA	Gorai.011G228300.1	GrAGP30	Chr11	54121595	54125721	+	4127	2073	3	515	57.294	5.5	7.263	organelle membrane
FLA	Gorai.013G152900.1	GrAGP31	Chr13	41748907	41751779	-	2873	1913	2	412	44.039	0	6.518	Plasma membrane
FLA	Gorai.013G003200.1	GrAGP32	Chr13	228759	233329	-	4571	2139	3	457	50.259	1.5	6.684	Endomembrane
FLA	Gorai.013G256000.1	GrAGP33	Chr13	57234227	57235483	-	1257	1257	1	264	27.84	1.5	7.604	Plasma membrane
AG-peptide	Gorai.001G156700.1	GrAGP34	Chr01	22286134	22288025	+	1892	1774	2	131	14.075	-1.5	5.378	Endomembrane
AG-peptide	Gorai.003G082100.1	GrAGP35	Chr03	20086609	20087322	+	714	621	2	70	7.285	-2.5	3.825	Plasma membrane
AG-peptide	Gorai.004G279700.1	GrAGP36	Chr04	61203822	61204019	-	198	198	1	65	6.729	-1.5	4.308	Endomembrane
AG-peptide	Gorai.004G135600.1	GrAGP37	Chr04	37374277	37374896	+	620	508	2	75	7.812	-1.5	4.308	Plasma membrane
AG-peptide	Gorai.007G105900.1	GrAGP38	Chr07	7952012	7952994	-	983	728	2	75	8.019	-1.5	4.494	Plasma membrane
AG-peptide	Gorai.007G025300.1	GrAGP39	Chr07	1764960	1765726	-	767	646	2	67	6.986	-2.5	4.019	Plasma membrane
AG-peptide	Gorai.008G252400.1	GrAGP40	Chr08	53608693	53609612	-	920	836	2	72	7.373	-1.5	4.308	Endomembrane
AG-peptide	Gorai.008G123500.1	GrAGP41	Chr08	36163083	36165282	-	2200	557	2	75	7.866	-4.5	3.606	Endomembrane
AG-peptide	Gorai.009G024200.1	GrAGP42	Chr09	1873162	1873617	-	456	456	1	61	6.445	1	7.689	Endomembrane
AG-peptide	Gorai.010G069700.1	GrAGP43	Chr10	9130725	9130931	-	207	207	1	68	7	0	6.498	Endomembrane
AG-peptide	Gorai.010G080100.1	GrAGP44	Chr10	11660581	11661304	+	724	636	2	62	6.72	0	6.502	Endomembrane

## Sheet: Sheet2
	Table S2. Detailed information of GhAGP identified gene in G. raimondii
	Subfamily	Principle transcript ID	Rename	Chr	Protein length (aa)	Molecular weight (kDa)	Isoelectric point	Subcellular localization
	Classical	Gorai.005G223800.1	GrAGP1	Chr05	121	11.866	6.487	Plasma membrane
	Classical	Gorai.007G131800.1	GrAGP2	Chr07	202	21.329	6.913	Nucleus
	Classical	Gorai.008G091600.1	GrAGP3	Chr08	136	13.086	3.928	Plasma membrane
	Lys-rich	Gorai.005G233500.1	GrAGP4	Chr05	214	20.619	8.226	Plasma membrane
	Lys-rich	Gorai.007G220300.1	GrAGP5	Chr07	201	19.651	10.818	Chloroplast
	Lys-rich	Gorai.008G079800.1	GrAGP6	Chr08	223	21.218	10.689	Plasma membrane
	Lys-rich	Gorai.008G079900.1	GrAGP7	Chr08	223	21.234	10.689	Plasma membrane
	Lys-rich	Gorai.013G048900.1	GrAGP8	Chr13	228	22.195	10.503	Plasma membrane
	Lys-rich	Gorai.013G079000.1	GrAGP9	Chr13	259	26.249	12.32	Plasma membrane
	FLA	Gorai.001G110500.1	GrAGP10	Chr01	449	47.623	6.305	Plasma membrane
	FLA	Gorai.001G222400.1	GrAGP11	Chr01	398	42.88	6.517	Plasma membrane
	FLA	Gorai.001G131200.1	GrAGP12	Chr01	239	25.499	9.428	Plasma membrane
	FLA	Gorai.001G219000.1	GrAGP13	Chr01	263	27.968	5.91	Plasma membrane
	FLA	Gorai.001G194400.1	GrAGP14	Chr01	265	28.319	4.956	Plasma membrane
	FLA	Gorai.001G097900.1	GrAGP15	Chr01	265	28.286	7.055	Plasma membrane
	FLA	Gorai.002G100100.1	GrAGP16	Chr02	417	44.684	6.518	Plasma membrane
	FLA	Gorai.003G132100.1	GrAGP17	Chr03	424	45.067	5.578	Plasma membrane
	FLA	Gorai.004G061700.1	GrAGP18	Chr04	265	28.29	5.691	Plasma membrane
	FLA	Gorai.006G147500.1	GrAGP19	Chr06	460	50.393	6.682	Extracellular
	FLA	Gorai.006G119900.1	GrAGP20	Chr06	243	25.596	9.936	Plasma membrane
	FLA	Gorai.007G092300.1	GrAGP21	Chr07	425	43.823	5.552	Plasma membrane
	FLA	Gorai.007G165800.1	GrAGP22	Chr07	385	41.607	7.718	Plasma membrane
	FLA	Gorai.007G374100.1	GrAGP23	Chr07	241	25.674	7.691	Plasma membrane
	FLA	Gorai.008G114900.1	GrAGP24	Chr08	415	43.013	5.611	Plasma membrane
	FLA	Gorai.008G155400.1	GrAGP25	Chr08	244	25.784	8.172	Plasma membrane
	FLA	Gorai.010G172200.1	GrAGP26	Chr10	242	25.487	9.298	Plasma membrane
	FLA	Gorai.010G169900.1	GrAGP27	Chr10	272	28.739	10.044	Plasma membrane
	FLA	Gorai.010G123500.1	GrAGP28	Chr10	290	30.543	5.171	Plasma membrane
	FLA	Gorai.011G053400.1	GrAGP29	Chr11	341	36.281	9.704	Plasma membrane
	FLA	Gorai.011G228300.1	GrAGP30	Chr11	515	57.294	7.263	organelle membrane
	FLA	Gorai.013G152900.1	GrAGP31	Chr13	412	44.039	6.518	Plasma membrane
	FLA	Gorai.013G003200.1	GrAGP32	Chr13	457	50.259	6.684	Endomembrane
	FLA	Gorai.013G256000.1	GrAGP33	Chr13	264	27.84	7.604	Plasma membrane
	AG-peptide	Gorai.001G156700.1	GrAGP34	Chr01	131	14.075	5.378	Endomembrane
	AG-peptide	Gorai.003G082100.1	GrAGP35	Chr03	70	7.285	3.825	Plasma membrane
	AG-peptide	Gorai.004G279700.1	GrAGP36	Chr04	65	6.729	4.308	Endomembrane
	AG-peptide	Gorai.004G135600.1	GrAGP37	Chr04	75	7.812	4.308	Plasma membrane
	AG-peptide	Gorai.007G105900.1	GrAGP38	Chr07	75	8.019	4.494	Plasma membrane
	AG-peptide	Gorai.007G025300.1	GrAGP39	Chr07	67	6.986	4.019	Plasma membrane
	AG-peptide	Gorai.008G252400.1	GrAGP40	Chr08	72	7.373	4.308	Endomembrane
	AG-peptide	Gorai.008G123500.1	GrAGP41	Chr08	75	7.866	3.606	Endomembrane
	AG-peptide	Gorai.009G024200.1	GrAGP42	Chr09	61	6.445	7.689	Endomembrane
	AG-peptide	Gorai.010G069700.1	GrAGP43	Chr10	68	7	6.498	Endomembrane
	AG-peptide	Gorai.010G080100.1	GrAGP44	Chr10	62	6.72	6.502	Endomembrane

## Sheet: G. barbadense
Table S2. Detailed information of GhAGP identified gene in G. barbadense
Subfamily	Principle transcript ID	Rename	Chr	Start	End	Strand	Length (bp)	Exon	Protein length (aa)	Molecular weight (kDa)	Charge	Isoelectric point	Subcellular localization
Classical	Gbar_A03G019450.1	GbAGP1	Chr03	101033111	101033742	+	632	1	117	11.479	0	6.487	Plasma membrane
Classical	Gbar_A08G007840.1	GbAGP2	Chr08	13923868	13924546	-	679	1	145	15.176	-0.5	5.57	Plasma membrane
Classical	Gbar_A10G011100.1	GbAGP3	Chr10	21860161	21860824	-	664	1	138	14.318	-4	4.013	Plasma membrane
Classical	Gbar_A11G012290.1	GbAGP4	Chr11	12421677	12422093	-	417	1	138	13.87	-2.5	4.104	Plasma membrane
Classical	Gbar_D02G021360.1	GbAGP5	Chr14	63943423	63944215	+	793	1	121	11.952	0.5	7.358	Plasma membrane
Classical	Gbar_D10G017370.1	GbAGP6	Chr20	45904294	45907623	+	3330	2	152	16.042	-0.5	6.21	Plasma membrane
Classical	Gbar_D11G012880.1	GbAGP7	Chr21	11304022	11305798	-	1777	2	138	13.84	-2.5	4.104	Plasma membrane
Classical	Gbar_D08G008060.1	GbAGP8	Chr24	11410930	11411483	+	554	1	145	15.164	-0.5	5.57	Plasma membrane
Classical	Gbar_D06G003550.1	GbAGP9	Chr25	3783386	3784281	-	896	1	132	12.478	3	9.601	Plasma membrane
Lys-rich	Gbar_A01G012070.1	GbAGP10	Chr01	37255941	37257218	-	1278	1	137	13.191	0	6.311	Plasma membrane
Lys-rich	Gbar_A01G008150.1	GbAGP11	Chr01	13465895	13466944	+	1050	1	208	20.319	-3.5	4.369	Plasma membrane
Lys-rich	Gbar_A11G022570.1	GbAGP12	Chr11	59936323	59937924	+	1602	2	217	20.475	7.5	10.545	Plasma membrane
Lys-rich	Gbar_A12G007960.1	GbAGP13	Chr12	28299215	28300451	-	1237	2	222	21.247	10	10.738	Plasma membrane
Lys-rich	Gbar_A12G008000.1	GbAGP14	Chr12	28335712	28337066	-	1355	2	220	21.016	9	10.671	Plasma membrane
Lys-rich	Gbar_A13G004450.1	GbAGP15	Chr13	5507907	5510033	-	2127	2	216	21.049	5	10.798	Plasma membrane
Lys-rich	Gbar_D01G012600.1	GbAGP16	Chr15	24811531	24812673	+	1143	1	145	13.648	2	8.815	Plasma membrane
Lys-rich	Gbar_D01G008500.1	GbAGP17	Chr15	11855328	11856314	+	987	1	208	20.054	-3	4.39	Plasma membrane
Lys-rich	Gbar_D13G004180.1	GbAGP18	Chr18	4513275	4515459	-	2185	2	203	21.155	11	12.294	Extracellular
Lys-rich	Gbar_D13G006990.1	GbAGP19	Chr18	10781878	10782765	+	888	2	259	26.279	13.5	12.176	Plasma membrane
Lys-rich	Gbar_D11G021320.1	GbAGP20	Chr21	26355197	26358240	-	3044	2	218	22.66	12.5	10.093	Plasma membrane
Lys-rich	Gbar_D12G007790.1	GbAGP21	Chr26	15539872	15541233	-	1362	2	223	21.208	10	10.689	Plasma membrane
FLA	Gbar_A01G008170.1	GbAGP22	Chr01	13523256	13526253	+	2998	2	417	44.815	1	6.724	Plasma membrane
FLA	Gbar_A06G011330.1	GbAGP23	Chr06	44720524	44721988	+	1465	1	290	30.55	-1.5	5.795	Plasma membrane
FLA	Gbar_A06G015340.1	GbAGP24	Chr06	99846791	99847480	+	690	1	229	24.39	7	9.928	Plasma membrane
FLA	Gbar_A06G015350.1	GbAGP25	Chr06	99913416	99914283	+	868	1	253	26.706	3	8.932	Plasma membrane
FLA	Gbar_A07G020430.1	GbAGP26	Chr07	85314755	85316566	+	1812	2	429	46.535	1.5	6.743	Plasma membrane
FLA	Gbar_A07G010380.1	GbAGP27	Chr07	16721020	16722857	-	1838	1	434	45.898	-2.5	5.884	Plasma membrane
FLA	Gbar_A07G020070.1	GbAGP28	Chr07	83904885	83906509	-	1625	2	263	27.997	-1	6.23	Plasma membrane
FLA	Gbar_A07G012370.1	GbAGP29	Chr07	22476841	22478159	-	1319	1	278	29.762	5.5	8.815	Chloroplast
FLA	Gbar_A07G017850.1	GbAGP30	Chr07	58912796	58914876	-	2081	2	264	28.162	-3	5.205	Plasma membrane
FLA	Gbar_A07G009220.1	GbAGP31	Chr07	14245001	14247388	+	2388	2	265	28.306	1.5	7.055	Plasma membrane
FLA	Gbar_A08G005520.1	GbAGP32	Chr08	6903456	6904852	+	1397	2	263	28.161	-0.5	6.261	Plasma membrane
FLA	Gbar_A09G014180.1	GbAGP33	Chr09	65358823	65362798	+	3976	2	460	50.326	1.5	6.682	Extracellular
FLA	Gbar_A09G011560.1	GbAGP34	Chr09	61115754	61117211	-	1458	1	243	25.597	2.5	9.04	Plasma membrane
FLA	Gbar_A10G005300.1	GbAGP35	Chr10	4847881	4849136	+	1256	1	341	36.26	6.5	9.704	Plasma membrane
FLA	Gbar_A10G021050.1	GbAGP36	Chr10	100534138	100538289	+	4152	3	457	50.482	2	6.759	Endomembrane
FLA	Gbar_A11G008460.1	GbAGP37	Chr11	7480890	7488405	-	7516	4	485	51.961	6	8.275	Endomembrane
FLA	Gbar_A11G015420.1	GbAGP38	Chr11	17262397	17263993	-	1597	2	386	41.629	3	7.271	Plasma membrane
FLA	Gbar_A11G034460.1	GbAGP39	Chr11	112759715	112760645	+	931	1	241	25.708	2	8.985	Plasma membrane
FLA	Gbar_A12G011090.1	GbAGP40	Chr12	72590836	72592413	-	1578	1	415	42.954	-4.5	5.345	Plasma membrane
FLA	Gbar_A12G015180.1	GbAGP41	Chr12	81491398	81492872	+	1475	1	244	25.767	0.5	7.246	Plasma membrane
FLA	Gbar_A13G014620.1	GbAGP42	Chr13	91108847	91111734	-	2888	2	413	44.149	-1	6.317	Plasma membrane
FLA	Gbar_A13G000360.1	GbAGP43	Chr13	267531	272411	-	4881	3	457	50.222	0.5	6.571	Endomembrane
FLA	Gbar_A13G023580.1	GbAGP44	Chr13	108081150	108082283	-	1134	1	265	27.985	1.5	7.507	Plasma membrane
FLA	Gbar_D01G008510.1	GbAGP45	Chr15	11892913	11895508	+	2596	2	417	44.63	0	6.518	Plasma membrane
FLA	Gbar_D07G010750.1	GbAGP46	Chr16	13478114	13479939	-	1826	1	499	53.491	5	7.357	Organelle membrane
FLA	Gbar_D07G021040.1	GbAGP47	Chr16	49510703	49512410	+	1708	2	429	46.463	0.5	6.606	Plasma membrane
FLA	Gbar_D07G009600.1	GbAGP48	Chr16	11470737	11473452	-	2716	2	265	28.312	1.5	7.055	Plasma membrane
FLA	Gbar_D07G012770.1	GbAGP49	Chr16	17668787	17670187	-	1401	1	278	29.818	6.5	9.398	Plasma membrane
FLA	Gbar_D07G018410.1	GbAGP50	Chr16	35738310	35740441	+	2132	2	265	28.319	-4	4.956	Plasma membrane
FLA	Gbar_D07G020640.1	GbAGP51	Chr16	48441267	48442931	-	1665	2	263	28.01	-2	5.91	Plasma membrane
FLA	Gbar_D03G013260.1	GbAGP52	Chr17	43776302	43777934	+	1633	1	424	45.139	-4.5	5.295	Nucleus
FLA	Gbar_D13G014350.1	GbAGP53	Chr18	43630819	43633581	-	2763	2	412	44.123	0	6.518	Plasma membrane
FLA	Gbar_D13G000150.1	GbAGP54	Chr18	92682	97348	-	4667	3	457	50.303	0.5	6.571	Endomembrane
FLA	Gbar_D13G024100.1	GbAGP55	Chr18	58831222	58832433	-	1212	1	264	27.84	1.5	7.604	Plasma membrane
FLA	Gbar_D10G005120.1	GbAGP56	Chr20	4414576	4415884	+	1309	1	344	36.562	6	9.704	Plasma membrane
FLA	Gbar_D10G021300.1	GbAGP57	Chr20	56242370	56246684	+	4315	3	515	57.294	5.5	7.263	Organelle membrane
FLA	Gbar_D11G008980.1	GbAGP58	Chr21	7086985	7089577	-	2593	1	425	43.841	-4.5	5.552	Plasma membrane
FLA	Gbar_D11G016200.1	GbAGP59	Chr21	15248939	15250712	-	1774	2	385	41.593	4	7.718	Plasma membrane
FLA	Gbar_D09G014030.1	GbAGP60	Chr23	40206397	40210738	+	4342	2	459	50.268	2.5	6.801	Cytoplasm
FLA	Gbar_D09G011250.1	GbAGP61	Chr23	36585773	36587383	-	1611	1	243	25.584	4.5	9.745	Plasma membrane
FLA	Gbar_D08G005730.1	GbAGP62	Chr24	6414679	6416040	+	1362	2	261	28.028	-1.5	5.691	Plasma membrane
FLA	Gbar_D06G015970.1	GbAGP63	Chr25	50712386	50713272	+	887	1	253	26.667	3	8.932	Plasma membrane
FLA	Gbar_D06G015760.1	GbAGP64	Chr25	49927148	49928056	-	909	1	268	28.399	8	10.044	Plasma membrane
FLA	Gbar_D06G011780.1	GbAGP65	Chr25	25640225	25641525	+	1301	1	290	30.605	-3	5.171	Plasma membrane
FLA	Gbar_D12G011180.1	GbAGP66	Chr26	36103353	36105076	-	1724	1	415	42.969	-6.5	4.996	Plasma membrane
FLA	Gbar_D12G015170.1	GbAGP67	Chr26	43175560	43177849	+	2290	1	244	25.853	2.5	8.643	Plasma membrane
AG-peptide	Gbar_A07G014760.1	GbAGP68	Chr07	30487039	30487384	+	346	2	75	7.87	-3.5	3.698	Endomembrane
AG-peptide	Gbar_A10G007330.1	GbAGP69	Chr10	10089020	10089495	-	476	2	75	8.041	-0.5	5.57	Plasma membrane
AG-peptide	Gbar_A10G021460.1	GbAGP70	Chr10	101739400	101739884	-	485	2	69	7.388	0.5	7.528	Plasma membrane
AG-peptide	Gbar_A11G009830.1	GbAGP71	Chr11	8824180	8825160	-	981	2	75	8.048	-0.5	5.57	Plasma membrane
AG-peptide	Gbar_A11G001990.1	GbAGP72	Chr11	1668330	1668999	-	670	2	67	6.972	-3.5	3.661	Plasma membrane
AG-peptide	Gbar_A12G024530.1	GbAGP73	Chr12	98378407	98379704	-	1298	2	72	7.387	-1.5	4.308	Endomembrane
AG-peptide	Gbar_D07G015210.1	GbAGP74	Chr16	23249224	23249569	+	346	2	75	7.87	-3.5	3.698	Endomembrane
AG-peptide	Gbar_D11G010370.1	GbAGP75	Chr21	8417607	8418434	-	828	2	75	8.019	-1.5	4.494	Plasma membrane
AG-peptide	Gbar_D11G002330.1	GbAGP76	Chr21	1881218	1882110	-	893	2	67	6.986	-2.5	4.019	Plasma membrane
AG-peptide	Gbar_D12G024420.1	GbAGP77	Chr26	55347085	55348130	-	1046	2	72	7.387	-1.5	4.308	Endomembrane
AG-peptide	Gbar_D12G012050.1	GbAGP78	Chr26	37659235	37661679	-	2445	2	75	7.908	-4.5	3.606	Endomembrane

## Sheet: Sheet3
Table S2. Detailed information of GhAGP identified gene in G. barbadense
Subfamily	Principle transcript ID	Rename	Chr	Protein length (aa)	Molecular weight (kDa)	Isoelectric point	Subcellular localization
Classical	Gbar_A03G019450.1	GbAGP1	Chr03	117	11.479	6.487	Plasma membrane
Classical	Gbar_A08G007840.1	GbAGP2	Chr08	145	15.176	5.57	Plasma membrane
Classical	Gbar_A10G011100.1	GbAGP3	Chr10	138	14.318	4.013	Plasma membrane
Classical	Gbar_A11G012290.1	GbAGP4	Chr11	138	13.87	4.104	Plasma membrane
Classical	Gbar_D02G021360.1	GbAGP5	Chr14	121	11.952	7.358	Plasma membrane
Classical	Gbar_D10G017370.1	GbAGP6	Chr20	152	16.042	6.21	Plasma membrane
Classical	Gbar_D11G012880.1	GbAGP7	Chr21	138	13.84	4.104	Plasma membrane
Classical	Gbar_D08G008060.1	GbAGP8	Chr24	145	15.164	5.57	Plasma membrane
Classical	Gbar_D06G003550.1	GbAGP9	Chr25	132	12.478	9.601	Plasma membrane
Lys-rich	Gbar_A01G012070.1	GbAGP10	Chr01	137	13.191	6.311	Plasma membrane
Lys-rich	Gbar_A01G008150.1	GbAGP11	Chr01	208	20.319	4.369	Plasma membrane
Lys-rich	Gbar_A11G022570.1	GbAGP12	Chr11	217	20.475	10.545	Plasma membrane
Lys-rich	Gbar_A12G007960.1	GbAGP13	Chr12	222	21.247	10.738	Plasma membrane
Lys-rich	Gbar_A12G008000.1	GbAGP14	Chr12	220	21.016	10.671	Plasma membrane
Lys-rich	Gbar_A13G004450.1	GbAGP15	Chr13	216	21.049	10.798	Plasma membrane
Lys-rich	Gbar_D01G012600.1	GbAGP16	Chr15	145	13.648	8.815	Plasma membrane
Lys-rich	Gbar_D01G008500.1	GbAGP17	Chr15	208	20.054	4.39	Plasma membrane
Lys-rich	Gbar_D13G004180.1	GbAGP18	Chr18	203	21.155	12.294	Extracellular
Lys-rich	Gbar_D13G006990.1	GbAGP19	Chr18	259	26.279	12.176	Plasma membrane
Lys-rich	Gbar_D11G021320.1	GbAGP20	Chr21	218	22.66	10.093	Plasma membrane
Lys-rich	Gbar_D12G007790.1	GbAGP21	Chr26	223	21.208	10.689	Plasma membrane
FLA	Gbar_A01G008170.1	GbAGP22	Chr01	417	44.815	6.724	Plasma membrane
FLA	Gbar_A06G011330.1	GbAGP23	Chr06	290	30.55	5.795	Plasma membrane
FLA	Gbar_A06G015340.1	GbAGP24	Chr06	229	24.39	9.928	Plasma membrane
FLA	Gbar_A06G015350.1	GbAGP25	Chr06	253	26.706	8.932	Plasma membrane
FLA	Gbar_A07G020430.1	GbAGP26	Chr07	429	46.535	6.743	Plasma membrane
FLA	Gbar_A07G010380.1	GbAGP27	Chr07	434	45.898	5.884	Plasma membrane
FLA	Gbar_A07G020070.1	GbAGP28	Chr07	263	27.997	6.23	Plasma membrane
FLA	Gbar_A07G012370.1	GbAGP29	Chr07	278	29.762	8.815	Chloroplast
FLA	Gbar_A07G017850.1	GbAGP30	Chr07	264	28.162	5.205	Plasma membrane
FLA	Gbar_A07G009220.1	GbAGP31	Chr07	265	28.306	7.055	Plasma membrane
FLA	Gbar_A08G005520.1	GbAGP32	Chr08	263	28.161	6.261	Plasma membrane
FLA	Gbar_A09G014180.1	GbAGP33	Chr09	460	50.326	6.682	Extracellular
FLA	Gbar_A09G011560.1	GbAGP34	Chr09	243	25.597	9.04	Plasma membrane
FLA	Gbar_A10G005300.1	GbAGP35	Chr10	341	36.26	9.704	Plasma membrane
FLA	Gbar_A10G021050.1	GbAGP36	Chr10	457	50.482	6.759	Endomembrane
FLA	Gbar_A11G008460.1	GbAGP37	Chr11	485	51.961	8.275	Endomembrane
FLA	Gbar_A11G015420.1	GbAGP38	Chr11	386	41.629	7.271	Plasma membrane
FLA	Gbar_A11G034460.1	GbAGP39	Chr11	241	25.708	8.985	Plasma membrane
FLA	Gbar_A12G011090.1	GbAGP40	Chr12	415	42.954	5.345	Plasma membrane
FLA	Gbar_A12G015180.1	GbAGP41	Chr12	244	25.767	7.246	Plasma membrane
FLA	Gbar_A13G014620.1	GbAGP42	Chr13	413	44.149	6.317	Plasma membrane
FLA	Gbar_A13G000360.1	GbAGP43	Chr13	457	50.222	6.571	Endomembrane
FLA	Gbar_A13G023580.1	GbAGP44	Chr13	265	27.985	7.507	Plasma membrane
FLA	Gbar_D01G008510.1	GbAGP45	Chr15	417	44.63	6.518	Plasma membrane
FLA	Gbar_D07G010750.1	GbAGP46	Chr16	499	53.491	7.357	Organelle membrane
FLA	Gbar_D07G021040.1	GbAGP47	Chr16	429	46.463	6.606	Plasma membrane
FLA	Gbar_D07G009600.1	GbAGP48	Chr16	265	28.312	7.055	Plasma membrane
FLA	Gbar_D07G012770.1	GbAGP49	Chr16	278	29.818	9.398	Plasma membrane
FLA	Gbar_D07G018410.1	GbAGP50	Chr16	265	28.319	4.956	Plasma membrane
FLA	Gbar_D07G020640.1	GbAGP51	Chr16	263	28.01	5.91	Plasma membrane
FLA	Gbar_D03G013260.1	GbAGP52	Chr17	424	45.139	5.295	Nucleus
FLA	Gbar_D13G014350.1	GbAGP53	Chr18	412	44.123	6.518	Plasma membrane
FLA	Gbar_D13G000150.1	GbAGP54	Chr18	457	50.303	6.571	Endomembrane
FLA	Gbar_D13G024100.1	GbAGP55	Chr18	264	27.84	7.604	Plasma membrane
FLA	Gbar_D10G005120.1	GbAGP56	Chr20	344	36.562	9.704	Plasma membrane
FLA	Gbar_D10G021300.1	GbAGP57	Chr20	515	57.294	7.263	Organelle membrane
FLA	Gbar_D11G008980.1	GbAGP58	Chr21	425	43.841	5.552	Plasma membrane
FLA	Gbar_D11G016200.1	GbAGP59	Chr21	385	41.593	7.718	Plasma membrane
FLA	Gbar_D09G014030.1	GbAGP60	Chr23	459	50.268	6.801	Cytoplasm
FLA	Gbar_D09G011250.1	GbAGP61	Chr23	243	25.584	9.745	Plasma membrane
FLA	Gbar_D08G005730.1	GbAGP62	Chr24	261	28.028	5.691	Plasma membrane
FLA	Gbar_D06G015970.1	GbAGP63	Chr25	253	26.667	8.932	Plasma membrane
FLA	Gbar_D06G015760.1	GbAGP64	Chr25	268	28.399	10.044	Plasma membrane
FLA	Gbar_D06G011780.1	GbAGP65	Chr25	290	30.605	5.171	Plasma membrane
FLA	Gbar_D12G011180.1	GbAGP66	Chr26	415	42.969	4.996	Plasma membrane
FLA	Gbar_D12G015170.1	GbAGP67	Chr26	244	25.853	8.643	Plasma membrane
AG-peptide	Gbar_A07G014760.1	GbAGP68	Chr07	75	7.87	3.698	Endomembrane
AG-peptide	Gbar_A10G007330.1	GbAGP69	Chr10	75	8.041	5.57	Plasma membrane
AG-peptide	Gbar_A10G021460.1	GbAGP70	Chr10	69	7.388	7.528	Plasma membrane
AG-peptide	Gbar_A11G009830.1	GbAGP71	Chr11	75	8.048	5.57	Plasma membrane
AG-peptide	Gbar_A11G001990.1	GbAGP72	Chr11	67	6.972	3.661	Plasma membrane
AG-peptide	Gbar_A12G024530.1	GbAGP73	Chr12	72	7.387	4.308	Endomembrane
AG-peptide	Gbar_D07G015210.1	GbAGP74	Chr16	75	7.87	3.698	Endomembrane
AG-peptide	Gbar_D11G010370.1	GbAGP75	Chr21	75	8.019	4.494	Plasma membrane
AG-peptide	Gbar_D11G002330.1	GbAGP76	Chr21	67	6.986	4.019	Plasma membrane
AG-peptide	Gbar_D12G024420.1	GbAGP77	Chr26	72	7.387	4.308	Endomembrane
AG-peptide	Gbar_D12G012050.1	GbAGP78	Chr26	75	7.908	3.606	Endomembrane

## Sheet: G. arboreum
Table S2. Detailed information of GhAGP identified gene in G.arboreum
Subfamily	Principle transcript ID	Rename	Chr	Length (bp)	Exon	Protein length (aa)	Molecular weight (kDa)	Isoelectric point	Subcellular localization
Lys-rich	Ga03G2414.1	GaAGP1	Chr03	1298	3	207	19.991	8.226	Plasma membrane
Lys-rich	Ga11G1858.1	GaAGP2	Chr11	1193	2	217	20.539	10.545	Plasma membrane
Lys-rich	Ga13G0439.1	GaAGP3	Chr13	1128	2	228	22.153	10.503	Plasma membrane
FLA	Ga01G0969.1	GaAGP4	Chr01	1981	2	417	44.831	6.724	Plasma membrane
FLA	Ga07G2186.1	GaAGP5	Chr07	792	1	263	27.996	6.508	Plasma membrane
FLA	Ga07G1950.1	GaAGP6	Chr07	795	1	264	28.178	5.205	Plasma membrane
FLA	Ga09G1512.1	GaAGP7	Chr09	2560	2	459	50.243	6.682	Extracellular
FLA	Ga10G0673.1	GaAGP8	Chr10	3031	2	459	50.708	6.759	Endomembrane
FLA	Ga11G2461.1	GaAGP9	Chr11	1262	2	385	41.532	6.963	Plasma membrane
FLA	Ga13G2694.1	GaAGP10	Chr13	798	1	265	27.985	7.507	Plasma membrane
FLA	Ga13G0034.1	GaAGP11	Chr13	3315	2	457	50.263	6.571	Endomembrane
AG-peptide	Ga01G1741.1	GaAGP12	Chr01	325	2	77	7.98	5.396	Plasma membrane
AG-peptide	Ga05G0241.1	GaAGP13	Chr05	186	1	61	6.482	7.785	Endomembrane
AG-peptide	Ga06G0636.1	GaAGP14	Chr06	195	1	64	6.746	7.689	Endomembrane
AG-peptide	Ga06G0712.1	GaAGP15	Chr06	277	2	62	6.801	7.699	Endomembrane
AG-peptide	Ga07G1539.1	GaAGP16	Chr07	513	3	120	12.876	6.487	Plasma membrane
AG-peptide	Ga08G2832.1	GaAGP17	Chr08	198	1	65	6.753	5.327	Endomembrane
AG-peptide	Ga08G1323.1	GaAGP18	Chr08	327	2	71	7.498	4.308	Endomembrane
AG-peptide	Ga10G2241.1	GaAGP19	Chr10	478	2	75	8.098	5.57	Endomembrane
AG-peptide	Ga11G3063.1	GaAGP20	Chr11	481	2	74	7.858	5.57	Plasma membrane
AG-peptide	Ga11G1758.1	GaAGP21	Chr11	479	2	75	8.004	4.227	Plasma membrane
AG-peptide	Ga11G3888.1	GaAGP22	Chr11	326	2	67	6.986	4.019	Plasma membrane
AG-peptide	Ga12G0453.1	GaAGP23	Chr12	348	2	87	9.308	4.442	Endomembrane
AG-peptide	Ga12G1815.1	GaAGP24	Chr12	2174	2	75	7.908	3.606	Endomembrane

## Sheet: Sheet4
Table S2. Detailed information of GhAGP identified gene in G.arboreum
Subfamily	Principle transcript ID	Rename	Chr	Protein length (aa)	Molecular weight (kDa)	Isoelectric point	Subcellular localization
Lys-rich	Ga03G2414.1	GaAGP1	Chr03	207	19.991	8.226	Plasma membrane
Lys-rich	Ga11G1858.1	GaAGP2	Chr11	217	20.539	10.545	Plasma membrane
Lys-rich	Ga13G0439.1	GaAGP3	Chr13	228	22.153	10.503	Plasma membrane
FLA	Ga01G0969.1	GaAGP4	Chr01	417	44.831	6.724	Plasma membrane
FLA	Ga07G2186.1	GaAGP5	Chr07	263	27.996	6.508	Plasma membrane
FLA	Ga07G1950.1	GaAGP6	Chr07	264	28.178	5.205	Plasma membrane
FLA	Ga09G1512.1	GaAGP7	Chr09	459	50.243	6.682	Extracellular
FLA	Ga10G0673.1	GaAGP8	Chr10	459	50.708	6.759	Endomembrane
FLA	Ga11G2461.1	GaAGP9	Chr11	385	41.532	6.963	Plasma membrane
FLA	Ga13G2694.1	GaAGP10	Chr13	265	27.985	7.507	Plasma membrane
FLA	Ga13G0034.1	GaAGP11	Chr13	457	50.263	6.571	Endomembrane
AG-peptide	Ga01G1741.1	GaAGP12	Chr01	77	7.98	5.396	Plasma membrane
AG-peptide	Ga05G0241.1	GaAGP13	Chr05	61	6.482	7.785	Endomembrane
AG-peptide	Ga06G0636.1	GaAGP14	Chr06	64	6.746	7.689	Endomembrane
AG-peptide	Ga06G0712.1	GaAGP15	Chr06	62	6.801	7.699	Endomembrane
AG-peptide	Ga07G1539.1	GaAGP16	Chr07	120	12.876	6.487	Plasma membrane
AG-peptide	Ga08G2832.1	GaAGP17	Chr08	65	6.753	5.327	Endomembrane
AG-peptide	Ga08G1323.1	GaAGP18	Chr08	71	7.498	4.308	Endomembrane
AG-peptide	Ga10G2241.1	GaAGP19	Chr10	75	8.098	5.57	Endomembrane
AG-peptide	Ga11G3063.1	GaAGP20	Chr11	74	7.858	5.57	Plasma membrane
AG-peptide	Ga11G1758.1	GaAGP21	Chr11	75	8.004	4.227	Plasma membrane
AG-peptide	Ga11G3888.1	GaAGP22	Chr11	67	6.986	4.019	Plasma membrane
AG-peptide	Ga12G0453.1	GaAGP23	Chr12	87	9.308	4.442	Endomembrane
AG-peptide	Ga12G1815.1	GaAGP24	Chr12	75	7.908	3.606	Endomembrane
