# Supplementary material for: Genome-Wide Identification and Classification of Arabinogalactan Proteins Gene Family in Gossypium Species and GhAGP50 Increases Numbers of Epidermal Hairs in Arabidopsis
Source: Int J Mol Sci. 2025 Apr 27;26(9):4159. doi: 10.3390/ijms26094159 (PMC12071561; doi:10.3390/ijms26094159)
Supplement: Supplementary file 1 [file ijms-26-04159-s001.zip › Supplymentaty Table/Table S3.xlsx]

## Sheet: G. arboreum
Table S3. Sequence of GaAGP identified gene in G. arboreum
Principle Transcript ID	Protein	Rename	CDS
Ga03G2414.1	MKVCNKNLFLSALLCIAIAGVLGQAPSNPPTSTPAPPTPPASTPPPTTQPPPTPTATPPPVSTPPPTSSPSPPPATPPPASPPPATPPPASPPPATPPPASPPPATPPPASPPPATPPPATPPPATPPATPPPAPLASPPATVPAISPVQTPLTSPPAPPTEAPAPTLGAATPGPAGTDTSGANQMWTVQKMMGSLAMGWALLNLMV	GaAGP1	ATGAAGGTTTGTAATAAAAATTTGTTTCTATCAGCATTGCTTTGCATTGCTATTGCAGGAGTTTTGGGTCAAGCTCCTAGTAATCCTCCTACGTCTACGCCGGCGCCACCCACACCACCGGCTTCTACTCCTCCTCCGACGACTCAACCACCGCCTACACCAACCGCCACTCCGCCACCGGTTTCTACTCCTCCTCCCACTTCATCACCTTCTCCTCCTCCCGCAACTCCACCACCTGCTTCTCCACCTCCTGCAACTCCACCTCCAGCTTCTCCACCTCCTGCAACTCCACCTCCAGCTTCTCCACCTCCCGCCACTCCTCCACCAGCTTCTCCACCTCCCGCCACTCCACCACCAGCGACCCCCCCACCTGCAACTCCTCCTGCTACCCCACCACCA…
Ga11G1858.1	MDRRSAFAVALICFVVAGVGGQSPSAAPTKAPPAATTPSTAPATAPVSKSKSPAPTAAPTTSPPAAAPSESAAVPAPSKFAPASSPPAAAPVSTPPAPVPVSPPLAKSPPAAAPTTPPESSASPPAPVAAPTTAEVPAPAPSKSKSKKKSKKHGAPAPSPDMLGPPAPPTGAPGPSLDASSPGPSVAADESGAESIKSLQKIIGGLALGWAAIGLIF	GaAGP2	ATGGATCGTAGAAGCGCGTTTGCTGTTGCTTTGATCTGCTTTGTGGTTGCTGGTGTCGGTGGTCAATCACCGAGCGCCGCTCCCACTAAAGCACCCCCGGCTGCGACTACGCCTTCTACTGCACCCGCTACTGCTCCTGTGAGTAAATCTAAGTCACCAGCTCCCACTGCTGCTCCAACTACTTCACCACCGGCTGCGGCTCCGTCAGAGTCTGCGGCGGTTCCAGCCCCATCAAAATTTGCTCCAGCTTCTTCCCCTCCGGCTGCTGCTCCAGTGAGTACCCCACCGGCTCCAGTTCCTGTGAGCCCTCCTCTAGCCAAATCGCCACCGGCTGCTGCACCAACAACTCCTCCAGAGAGCTCGGCCTCTCCTCCTGCTCCTGTTGCGGCTCCAACAACT…
Ga13G0439.1	MMLNNKFLFLSALFCIAVAGVLGQAPPTPSNPPTSTPAPPTPPASTPPPTTQPPPTPTTTSPPPASSPPPTSSPPPVTASPPPVSTPPPATPPSVSSPPPASPPPATPPPATPPPASPPPATPPPASPPPATPPPATPPPATPPPAPLASPPATVPAPAPSKTKAKSPALSPSASSPPSPSNEAPTPSLGASSPGPAGTDTSGVEKTWSIRKMVWSLVIGWGILSLML	GaAGP3	ATGATGCTTAATAATAAGTTTTTGTTCTTATCAGCTTTGTTTTGCATTGCTGTAGCTGGCGTTTTAGGCCAAGCTCCTCCTACTCCTAGTAATCCTCCGACATCCACGCCGGCGCCGCCGACTCCGCCCGCTTCCACACCTCCACCTACTACTCAACCACCTCCAACACCCACAACTACTTCTCCGCCACCAGCTTCCTCTCCTCCTCCTACTTCATCACCACCTCCAGTGACAGCTTCTCCACCACCAGTTTCCACTCCTCCTCCAGCGACTCCCCCGTCCGTTAGCTCCCCACCACCAGCTTCTCCTCCCCCGGCTACTCCACCTCCCGCAACTCCCCCACCGGCTTCTCCACCGCCGGCTACCCCACCACCTGCTTCTCCCCCTCCTGCTACTCCT…
Ga01G0969.1	MMGQRQHVVLLIFSAFLLFQTSNAHNITRLLAKHPSLSTFNHYLTLTHLAPEINRRTTITVLALDNAAMSSLLDKNPSIYTIKNILSLHVLLDYFGAKKLHQIRNGTALAATMFQATGVAPGVSGFVNITDFKGGKVGFGAEDNGGSLNSFFVKSVEELPYNISVIQISKALPSVVAEAPTPGPSELNITGIMSAHGCKVFADTLLANPESMRTYEDNVNGGLTVFCPMDDPFKAFLPKYKNLTASKKASFLEFFGVPVYQSLSMLKSNNGLMNTLATDGASKFDFTVQNEGEEVTLKTRVNTVKITGTLIDEQPVAIYTIDKVLMPKELFKAALSPAPAPAPEEAADAPKGSKSKTKSKSKTKSKAAPTPDSDSPAESPDDDPADQVADDDNAAMCFG…	GaAGP4	ATGATGGGGCAAAGGCAACACGTTGTCCTTCTCATTTTCTCAGCTTTTCTTCTCTTCCAAACCTCAAACGCCCATAACATTACACGTCTACTTGCAAAGCACCCCTCTTTGTCCACATTCAATCATTACCTCACCCTCACTCACTTAGCTCCCGAGATCAACCGCCGCACCACCATCACTGTCCTTGCCTTAGACAACGCCGCCATGTCTTCCCTCTTGGATAAAAACCCTTCCATTTACACCATCAAGAACATCCTTTCCCTTCATGTCCTCCTTGACTACTTTGGTGCCAAGAAGCTTCACCAAATAAGGAATGGTACTGCACTAGCTGCTACTATGTTCCAAGCTACTGGTGTGGCTCCTGGGGTTTCTGGGTTTGTTAATATAACCGATTTTAAA…
Ga07G2186.1	MQFSRNFMIICSALLLCSSLTYGQTASPPAPVAMTPTPTPAPAPAPEYVNLTYLLSVAGPFHTFLNYLESTKVIDTFQNQANNTEQGITIFVPKDDSFKGLKKPSLSKLSDDQLKSLILFHALPKYYALADFNDLSTKGPITTLAGGQYTLNFTDNSGTVHLDSGWSKTKVASAVHSTDPVAIYQVNKVLLPEAIFGTDIPPTPAPSPAPDISPAADSPSADSKEGGSPSKALPSDSAAHRVMKLSIWSHLVLAVLGGFVLLF	GaAGP5	ATGCAGTTTTCCAGGAATTTTATGATAATTTGTTCTGCATTGCTCCTGTGCTCTTCCTTGACATATGGGCAAACGGCTAGTCCACCGGCTCCGGTGGCAATGACCCCAACTCCGACACCTGCACCGGCTCCGGCACCTGAATACGTAAACCTAACTTATTTACTCTCTGTGGCTGGTCCATTTCACACTTTCCTTAACTACCTTGAATCAACTAAAGTGATTGACACCTTCCAAAACCAAGCCAACAACACTGAACAAGGCATTACAATTTTCGTTCCGAAAGACGATTCGTTCAAGGGTCTTAAGAAGCCGTCATTGTCCAAACTCAGTGATGATCAGCTTAAATCGCTCATCCTTTTCCATGCCTTGCCCAAATACTATGCCCTTGCCGACTTCAAT…
Ga07G1950.1	MEFSKIFTICFSVLLLYSSLAYGQARSPPPVAMSPTPAPAPALAPAYVNLTYLLSVAGPFHTFLDYLESTKVIDTFQNQANNTDQGITVFVPKDSAFKGLRKPSLSNLNDDQIKSLILYHALPKFYALADFNELSTKGSISTLAGGEYTLNFTDNSGTVHLDSGWSKTKVTSAVHSTDPVAIYQVDKVLLPEAIFGTDIPPTPAPSPAPVPDVSPAADSPSAESKESGSSPKSAPSTSSSNSLMNLCIWRQFVLAVSAGVFLFF	GaAGP6	ATGGAGTTTTCCAAGATTTTTACGATTTGTTTTTCTGTATTGCTGTTGTACTCCTCCTTGGCCTATGGTCAAGCAAGGAGCCCTCCTCCGGTCGCAATGAGCCCAACTCCAGCACCAGCCCCAGCACTGGCACCGGCATATGTAAACCTCACTTATTTACTCTCAGTGGCTGGTCCATTTCACACTTTCCTTGACTACCTTGAGTCCACTAAAGTGATTGACACCTTTCAAAACCAAGCCAACAACACTGATCAAGGGATTACAGTTTTTGTACCAAAAGACAGTGCCTTCAAGGGTCTTAGGAAGCCTTCATTGTCCAATCTCAATGATGACCAGATTAAATCACTTATCCTTTACCATGCCTTGCCCAAATTTTACGCCCTTGCAGACTTCAATGAA…
Ga09G1512.1	MGSSIYGVSSSHISLFLFFSFLSLSTAALPQNPSGKSSPSGQINSNSVLVALLDSHYTELAELVEKALLLQTLEEAVGKHNITIFAPRNEALERQLDPEFKRFLLEPGNLKSLQSLLMFHIIPKRVGSHQWPDPKTSPAKHNTLCNDHIRLTSQSTGKKTVDSAELVRPDDVIRPDGVIHGIQQLLIPRSVIEDFNRRRNLRSITAVLPEGAPEVDPRTHRLKNPAPVPVGAPPVLPIYDAMAPGPSLAPAPAPGPGGPRHHFDGESQVKDFIQTLLHYGGYNEMADILVNLTSLATEMGRLVSEGYVITVLAPNDEAMAKLTTDQLSEPGAPEQIIYYHIIPEYQTEESMYNAVRRFGKVKYDTLRLPHKVVAQEADGSVKFGHGEGSAYLFDPDIYT…	GaAGP7	ATGGGTTCTTCCATCTATGGTGTCTCTTCCTCCCACATCTCCCTTTTCCTTTTCTTCTCCTTTCTTTCGCTCTCCACGGCTGCATTGCCTCAAAACCCATCTGGGAAATCCTCACCTTCTGGTCAGATCAACTCCAACTCCGTCCTTGTTGCTCTTCTTGACTCGCATTATACTGAGTTAGCTGAACTCGTCGAGAAAGCTTTACTTCTCCAGACGCTTGAAGAAGCGGTTGGCAAGCACAATATTACCATTTTTGCCCCTCGCAATGAAGCCTTGGAGCGTCAACTCGACCCCGAGTTCAAGCGCTTCTTGCTTGAACCTGGGAACCTCAAGTCCCTCCAAAGCCTTCTTATGTTTCACATTATCCCCAAAAGGGTTGGATCCCATCAATGGCCTGAT…
Ga10G0673.1	MAFMFFNSLLLLLLLLQISCSRFSLALQENSSATVRSGQINSNSVLVALLDSHYTELAELVEKALLLQTLEETVGKHNITIFAPKNEALERDLDPEFKRFLLEPGNLKSLQTLLLYHIVPARIDRHSWPKSTSALTHHFTLSNERVELSGDDSSGEKFIGSAKVISSNAVDRPDGVIHGIEQLLIPRSVQQDFNNRRSLRSISAVKPEGAPEVDPRTHRLKKPAPPVKPGAPPVLPIYDAMAPGPSLAPAPAPGPGGPHHHFNGMRQVKDFIQTLIQYGGYNEMADILVNLTSLATEMGRLVSEGYVLTVLAPNDEAMAKLTTDQLSEPGAPEQIIYYHIIPEYQTEESMYNAVRRFGKVSYDTLRLPHKVLAQEADGSVRFGHSDGSAYLFDPDIYTD…	GaAGP8	ATGGCTTTCATGTTCTTCAACTCTCTTCTTCTTCTTCTTCTTCTTCTTCAAATCTCATGTTCTAGATTCTCATTGGCATTGCAAGAGAACTCATCAGCCACGGTCCGCTCGGGTCAGATCAATTCCAACTCAGTCCTGGTGGCTTTGTTAGACTCGCATTACACTGAGCTTGCCGAGTTGGTGGAGAAAGCTTTGTTGTTGCAGACCCTTGAGGAAACTGTCGGAAAACACAATATCACCATTTTCGCTCCTAAAAATGAAGCTCTTGAGCGGGATCTCGACCCTGAGTTCAAGCGGTTTTTGCTTGAACCTGGTAATCTCAAGTCCCTCCAAACTCTCTTGCTTTACCACATTGTGCCTGCTAGGATCGATCGTCATTCATGGCCCAAATCGACTTCG…
Ga11G2461.1	MSPPKAATLFLLFFLLLLSSTTTSNAHNITRLLAKYPQFSTFNHYLTTTHLASQINRRQTITVLALDNTAMSSLLAKHYSLYTLKNILSLHVLVDYFGSKKLHRISKGSTLTSTMFQATGAAPGTSGYVNITNLKGGKVGFGAEDNEGKLDATFVKSIKEIPYNISIVQISHALNSAEAEAPTAAPSQLNLTEIMSKQGCKAFADLLTASGADDKFNENMDAGLTVFCPTDSAVKGFMPKYKNLTASKKVSLLLYHGIPVFMSLQMLKTNNGVMNTLATDGANSYDFSVSNEDEVVSLETTVVTAKVLGILKEEEPLIVFKINKVLMPKELFKPVVAKEANEPEADAPADSEPADAEDNTNGVQGLGGGRLVMLVLSLWIGILLI	GaAGP9	ATGTCGCCACCAAAAGCCGCCACCCTCTTCCTCCTCTTCTTCCTCCTCCTCCTCTCTTCCACCACCACCTCAAATGCACACAACATCACACGCCTCCTCGCCAAATATCCCCAATTCTCCACCTTCAACCATTACCTTACCACCACTCACCTGGCCTCCCAGATCAACCGACGCCAAACCATAACCGTCCTAGCCCTCGACAACACCGCCATGTCGTCTCTCCTGGCCAAGCATTACTCCCTCTACACCCTCAAGAACATCCTCTCCCTCCACGTTCTCGTTGACTACTTCGGTTCCAAGAAGCTTCACCGCATTTCCAAAGGATCAACTTTGACTTCCACCATGTTCCAGGCCACCGGCGCCGCCCCTGGAACTTCGGGGTACGTCAACATTACTAAC…
Ga13G2694.1	MIMKQFDHLMLFFLLHTCCSTLLTLAQAPAAAPVVAPKAAPVLAPASSPAPPGPTNVTKILEKAGQFSTFIRLMKATQVANQLLGQLNNTNNGITIFAPTDSAFSSLKSGTLNSLSDEQKVELIQFHIIPTYLSSAQFQTISNPLRTQAGDSGDGKFPLNVTSTGDTVNITSGLTNTSVSGTVYTDGQLAVYQIDRVLQPLQIFDPRPPAPAPAPAKSKKKKDDDVADSPADDSTDNSKAVRFTMGNNVGLFGVTAIVLIALISL	GaAGP10	ATGATAATGAAGCAATTTGATCACCTTATGCTTTTCTTTCTCCTCCATACTTGTTGTTCAACATTATTAACCTTAGCCCAAGCTCCAGCAGCAGCTCCGGTGGTAGCTCCAAAGGCAGCACCAGTACTAGCACCGGCATCATCCCCGGCACCACCCGGTCCAACCAACGTCACAAAAATCCTCGAAAAAGCCGGCCAATTCTCGACTTTTATCCGGTTAATGAAAGCCACGCAAGTCGCGAACCAGTTACTCGGCCAACTCAACAACACCAACAATGGGATCACTATTTTCGCACCGACCGACAGTGCTTTTTCGAGCTTAAAATCTGGCACCTTGAACTCACTTTCCGACGAACAAAAAGTAGAGTTAATCCAATTCCATATAATCCCAACTTATCTC…
Ga13G0034.1	MEIMGFSLLFKFLLLLSGFGVSMALQETPLVAKNLGQISSNSVLVALLDSHYTELAELVEKALLLQSLEESVGKHNITIFAPKNEALERNLDPEFKRFLLEPGNLKSLQTLLLYHIVPTRIEPHSWPNSTTGSIIHRTLSNHNVELSSEDSMGVKFIGSAKVINPNAVNRPDGVIHGIEQLLIPQSVQQDFNSRRNLRSISAVKPEGAPEVDPRTHRLKKPAPPVKPGSPPVLPIYDAMAPGPSLAPAPAPGPGGPHHHFNGMRQVKDFIQTLIQYGGYNEMADILVNLTSLATEMGRLVSEGYVLTVLAPNDEAMAKLTTDQLSEPGAPEQIIYYHIIPEYQTEESMYNTVRRFGKVSYDTLRLPHKVSAQEADGSVKFGHADGSAYLFDPDIYTDGR…	GaAGP11	ATGGAGATAATGGGTTTTTCGTTGCTCTTCAAGTTCCTTCTCTTGCTCTCTGGCTTTGGGGTTTCAATGGCGTTACAAGAAACCCCATTGGTGGCTAAAAACTTGGGTCAAATCAGTTCTAACTCGGTGCTTGTGGCCTTGTTAGACTCGCATTATACGGAGCTTGCTGAATTAGTGGAGAAAGCTTTGTTGTTACAAAGCTTAGAAGAGTCTGTGGGAAAGCATAATATTACCATTTTTGCTCCTAAGAATGAAGCTCTTGAAAGGAATCTAGACCCTGAATTCAAGCGGTTTTTGTTGGAACCTGGTAATCTTAAATCCTTACAAACTCTATTGCTTTATCACATTGTGCCGACTAGGATTGAGCCACATTCATGGCCTAATTCAACAACGGGATCG…
Ga01G1741.1	MAVVPMGCLVVVFVAIVCCAIITLPASIQAQSSSPTSDGNSIDQGIACMLMVVALLLTYLIHAIGKIGFCAGFFFLI	GaAGP12	ATGGCAGTAGTTCCCATGGGTTGTTTAGTCGTTGTATTCGTTGCTATTGTTTGCTGTGCTATTATCACCTTGCCTGCTTCCATTCAAGCCCAGTCCTCTTCCCCAACAAGCGACGGGAATTCGATAGACCAAGGGATTGCATGCATGTTGATGGTGGTGGCATTGTTGCTCACTTACCTCATTCATGCTATTGGAAAAATAGGGTTTTGTGCTGGCTTCTTTTTTTTAATTTAA
Ga05G0241.1	MRKLHVVSAIGFLFLALSHLSYGQSMGSSPAPLPSNDGTAIDQGIAYILLLLALAITYLIH	GaAGP13	ATGAGGAAGTTGCATGTGGTTTCAGCCATAGGGTTCTTGTTCTTGGCACTTTCGCATCTCAGTTACGGTCAAAGCATGGGTTCATCGCCTGCACCACTTCCGTCAAACGATGGTACTGCCATTGATCAAGGAATTGCTTACATTCTTCTTTTACTTGCTCTGGCGATTACCTATCTCATCCATTGA
Ga06G0636.1	MGSMKFHVVPAAIRFLLFALVQLSYGQTLGSSPAPAPSSDGTAIDQGIAYNLLLLALAITYLIH	GaAGP14	ATGGGTTCAATGAAGTTTCATGTTGTTCCCGCGGCCATCCGGTTCCTGTTATTTGCACTTGTGCAACTCAGTTACGGCCAAACCTTGGGTTCTTCGCCTGCACCTGCCCCTTCCAGCGATGGTACTGCCATTGATCAAGGAATTGCTTACAATCTCCTTCTACTTGCCCTGGCTATTACCTACCTCATCCATTGA
Ga06G0712.1	MERLRVGFAVMLIIRFVLNMVHSSNAQSLAPASPPISDGVTVDQGIAYVLMLLAFVLTYIIH	GaAGP15	ATGGAGAGGCTAAGAGTTGGGTTCGCAGTAATGCTGATTATTAGATTTGTATTGAATATGGTACATTCCAGCAATGCTCAAAGCCTTGCTCCTGCATCTCCTCCTATAAGCGATGGGGTAACAGTTGATCAGGGAATTGCTTACGTTTTAATGCTGCTTGCTTTTGTGCTCACATATATCATTCACTGA
Ga07G1539.1	MQTCFSLGIHLLLNSSFLSTLPFFTATCYALGFLQNSLVLKRKPTMTTISSSTFLGVAVIFGLVFASMSPYVEAQSASPAPSPTSDGTSIDQGIAYVLMVVALVLTYLIHPLDSSSYTFF	GaAGP16	ATGCAGACTTGCTTCTCTCTTGGAATTCATCTACTGCTCAACTCTTCCTTTCTTTCTACTCTTCCTTTCTTCACTGCTACTTGTTATGCACTGGGCTTTCTTCAGAATTCGTTAGTCCTGAAAAGAAAACCTACAATGACGACGATTTCTTCCAGTACATTCCTGGGTGTTGCGGTTATCTTTGGTCTTGTTTTTGCTAGTATGTCACCCTATGTTGAGGCACAGTCTGCGTCTCCAGCTCCTTCTCCCACTAGTGATGGAACTTCAATAGACCAAGGGATTGCTTACGTGCTTATGGTGGTGGCACTTGTGCTCACATACCTCATCCACCCTTTAGACTCATCTTCCTACACCTTCTTCTAA
Ga08G2832.1	MSSIKVHVVQVIVALLFAVSQLGYGQTMDSSPAPAPGPSNDGAAIDQGIAYMLLLIALAITYLIH	GaAGP17	ATGAGTTCAATAAAGGTGCATGTTGTTCAAGTCATTGTGGCGTTGTTGTTCGCAGTTTCGCAACTCGGTTACGGGCAAACCATGGATTCTTCGCCGGCACCGGCGCCGGGTCCATCGAATGACGGTGCTGCGATTGATCAAGGAATTGCTTATATGCTGCTTTTGATTGCCTTGGCAATTACTTACCTCATCCATTGA
Ga08G1323.1	MAVLRFCFVPILVAFAVGMIALPVAVQAQSPALAPTTNDGTSIDQGVACVLMLVALLLTYMIHVADLCFNF	GaAGP18	ATGGCAGTTCTTAGATTTTGTTTTGTGCCTATTCTAGTGGCTTTCGCTGTTGGTATGATTGCCTTGCCTGTTGCTGTTCAAGCCCAGTCCCCCGCCCTTGCCCCCACCACTAACGACGGAACATCGATTGACCAAGGGGTTGCATGTGTATTGATGTTGGTGGCATTGTTGCTTACATACATGATTCATGTTGCTGACTTATGCTTCAACTTTTGA
Ga10G2241.1	MAVISFRVFMKVVTIFAIVFATVSPKVEAQSVAPAPSPTSDGTSIDQGIAYILMLVALVLTYLIHPLDVSSYTFF	GaAGP19	ATGGCAGTCATTTCTTTTAGGGTTTTTATGAAAGTTGTGACCATCTTTGCTATTGTTTTTGCTACTGTCTCACCCAAAGTTGAAGCTCAGTCTGTTGCACCAGCTCCTTCTCCTACAAGTGATGGAACTTCAATTGACCAAGGGATTGCTTACATTCTGATGCTTGTGGCACTGGTGCTTACATACCTTATCCACCCTCTAGACGTATCCTCCTACACCTTCTTTTAA
Ga11G3063.1	MAVISFRGLMRVVTIFALIFAIVSPKVEAQSAAPAPSPTSDGTSIDQGIAYVLMLVALVLTYLIHPLDASSYTF	GaAGP20	ATGGCAGTCATTTCTTTCAGGGGTCTTATGAGAGTTGTGACCATCTTTGCTCTTATTTTTGCTATTGTCTCACCCAAAGTTGAAGCTCAGTCTGCTGCACCTGCTCCTTCTCCTACAAGTGATGGAACTTCAATTGACCAAGGGATTGCTTACGTTCTGATGCTTGTGGCACTGGTGCTTACATACCTTATCCACCCTCTAGACGCATCCTCCTACACCTTTTAA
Ga11G1758.1	MAVIFFSVLMRVVTIFALVFAIVSPKVEAQSAEPAPSPTSDGTSIDQGIAYVLILVALVLTYLIHPLDASSCTFF	GaAGP21	ATGGCAGTCATTTTTTTCAGTGTTCTTATGAGAGTTGTGACCATCTTTGCTCTTGTTTTTGCTATTGTCTCACCCAAAGTTGAAGCTCAGTCTGCTGAACCAGCTCCTTCTCCTACAAGTGATGGAACTTCAATTGACCAAGGGATTGCTTACGTTCTGATACTTGTGGCACTGGTGCTTACATACCTTATCCACCCTCTAGACGCATCCTCCTGCACCTTCTTTTAA
Ga11G3888.1	MAVPKVCFMAVFAALVFAMAVDAQSSAPAPAPTSDGNSIDLGIAYVLMLVALVLTYLIHAADFCFSF	GaAGP22	ATGGCAGTTCCCAAGGTTTGTTTCATGGCTGTTTTTGCAGCTCTTGTTTTTGCTATGGCTGTTGATGCCCAGTCTTCTGCTCCCGCCCCTGCTCCCACAAGCGACGGGAATTCAATCGATTTAGGGATTGCGTACGTGTTGATGCTGGTGGCTTTGGTGCTCACTTACCTCATTCACGCTGCTGATTTCTGTTTTAGCTTTTGA
Ga12G0453.1	MDFTFILFSIVFYLNKNLGHLILTAVFVALVFTLVALPAAVQAQSSAPAPAPTSDGTSIDQGIAYVLMLVALVLTYLIHAADLCFTF	GaAGP23	ATGGATTTTACTTTTATTTTATTTTCCATCGTATTTTATTTAAATAAGAATTTGGGTCACTTAATTCTAACAGCTGTATTTGTGGCTCTTGTTTTTACTTTGGTTGCCTTGCCGGCTGCTGTTCAGGCACAGTCCTCTGCTCCCGCCCCTGCCCCAACGAGCGACGGGACGTCTATTGACCAAGGGATTGCATACGTGCTGATGCTGGTGGCACTGGTGCTCACATACCTCATTCACGCCGCTGATCTCTGCTTCACCTTTTGA
Ga12G1815.1	MAEISYGGFMGVMAILALVFAIVSPYVEAQASAPAPSPTSDGTSIDQGIAYVLMLVALMLTYLIHPLDASSYTFF	GaAGP24	ATGGCAGAGATATCTTACGGAGGTTTTATGGGTGTCATGGCTATTTTGGCTCTTGTTTTCGCCATTGTTTCACCTTATGTTGAGGCTCAAGCTTCTGCACCAGCTCCTTCTCCTACAAGTGATGGAACTTCAATTGATCAAGGAATTGCTTATGTGCTAATGCTTGTGGCATTGATGCTCACATATCTTATCCACCCTTTAGATGCTTCCTCCTACACCTTCTTTTGA

## Sheet: G. barbadense
Table S3. Sequence of GbAGP identified gene in G. barbadense
Principle Transcript ID	Protein	Rename	CDS
Gbar_A03G019450.1	MALSRFVYLITVALLFCSVIAQSPTPSPVSSPKKSPTPVSSPPTISAPSPSEVPSATTPSPATVESPPSPSALSPNASPTSISEPPAGAPGPAENSAVRFGAAGSLAVGVLMVAMVL	GbAGP1	ATGGCTCTCTCTCGTTTTGTTTACTTAATCACGGTGGCATTGCTTTTTTGCTCCGTTATAGCACAATCTCCGACGCCGTCCCCTGTTTCTTCGCCGAAGAAATCTCCGACACCGGTCTCTTCACCTCCTACAATATCTGCTCCGTCTCCGTCGGAGGTTCCGTCAGCGACTACACCGTCTCCAGCAACTGTTGAGTCACCTCCATCTCCTTCTGCTCTGTCACCGAATGCTAGTCCCACTTCAATTTCTGAACCTCCTGCCGGAGCTCCGGGACCAGCGGAGAATAGTGCCGTTAGGTTTGGTGCTGCTGGATCTCTTGCGGTTGGAGTGTTGATGGTCGCTATGGTACTGTAG
Gbar_A08G007840.1	MASLWSPWGNLFMFLMAYFSSLPLSSSSQQYLHVQYSTISAAPAFLPSAPLASSPSLPPDIEPLFPTPNGVAPSPTDSSMPTIPSSPSPPNPDNIVAPAPGFAFSPSNSPLPVSTSVYPTSARALKPTLFLGLLVFSILQKLSGV	GbAGP2	ATGGCTTCCCTTTGGTCACCATGGGGAAACTTGTTCATGTTTTTAATGGCTTATTTTTCTTCACTACCCTTATCTTCATCATCTCAGCAATATTTACATGTACAATACTCAACTATATCAGCTGCACCGGCATTCCTTCCAAGTGCACCTCTTGCTTCTTCTCCAAGTTTACCCCCTGATATTGAGCCTTTGTTCCCTACTCCGAATGGTGTGGCACCATCTCCTACTGATTCGTCGATGCCCACGATTCCTTCAAGCCCCAGTCCCCCGAATCCGGATAACATCGTGGCCCCTGCTCCTGGTTTCGCATTTTCACCATCTAACAGCCCTTTGCCGGTATCCACTTCGGTTTATCCAACTTCAGCTCGAGCTTTAAAACCAACATTGTTTCTTGGTTTG…
Gbar_A10G011100.1	MASFCFLLLPIMIMYFIASSPLPSLASRLSSDTPTISASPVSVSDPPLSPFQPLSPDIAPLLPSPGGVVPTTGSSMPTIPSTPSPPNPDDFIAPGPTSAFEPFGPLPVSSSSPIFLLSSLHLTTFSVLVVPYCLLHLL	GbAGP3	ATGGCCTCCTTTTGCTTTCTCTTACTACCCATCATGATCATGTATTTCATTGCTTCATCACCTTTGCCATCTTTAGCTTCTCGGCTGAGTTCAGATACCCCAACGATATCAGCATCACCAGTATCAGTGTCGGATCCTCCATTGTCCCCTTTCCAACCATTATCACCTGATATTGCTCCTTTGTTGCCATCTCCTGGTGGAGTGGTACCTACTACTGGCTCATCGATGCCCACCATCCCTTCCACCCCAAGTCCCCCTAACCCCGACGATTTCATCGCCCCCGGTCCAACCTCCGCGTTCGAACCGTTCGGACCATTGCCGGTTTCTTCTTCATCTCCAATATTTTTGCTTTCGTCTCTACACTTGACAACTTTTTCGGTTCTGGTAGTACCTTACTGC…
Gbar_A11G012290.1	MATLWSVMVFMACFSSLALSSSQIHAVQYSSISAAPAFLPAAPLSSSPGLPPDIEPLLPTPKGMAPSPTESSFPTIPSSPSPPNPDSMLAPGPGFAPSPFGSLPASTAVSLASAGVLNSTLFFGLLVALCLLQQLSGV	GbAGP4	ATGGCTACCCTTTGGTCAGTCATGGTTTTCATGGCTTGTTTCTCTTCACTAGCTTTATCTTCTTCTCAAATCCATGCAGTTCAATACTCCAGTATATCAGCTGCCCCTGCATTCTTGCCAGCTGCTCCTCTATCTTCTTCTCCTGGTTTACCCCCAGATATTGAGCCTTTACTTCCTACTCCTAAAGGTATGGCACCTTCCCCTACTGAGTCATCATTCCCCACCATTCCTTCAAGTCCTAGCCCTCCTAACCCAGACAGTATGTTGGCTCCTGGCCCTGGTTTTGCACCTTCACCATTTGGGTCCTTACCAGCATCCACTGCGGTTTCTTTAGCTTCAGCTGGAGTTCTAAATTCGACATTGTTTTTTGGGTTGCTAGTGGCACTATGCTTATTGCAG…
Gbar_D02G021360.1	MALSRFVYLIMLALLFCSVIAQSPTPSPVSSPKKSPSSTPTPISSPHTISAPSPSEVPSATTLSPATVESPPSPSALSPNASPTSISEPPAGAPGPAENSAVRFGAAGSVAVGVLMVAMVL	GbAGP5	ATGGCTCTCTCTCGTTTCGTTTACTTAATCATGCTGGCATTGCTTTTTTGCTCCGTTATAGCACAATCTCCGACGCCGTCTCCTGTTTCTTCGCCGAAGAAATCTCCGTCATCTACTCCGACACCGATCTCTTCACCTCATACAATATCTGCTCCGTCTCCGTCGGAGGTTCCGTCAGCGACTACACTGTCTCCAGCAACTGTTGAGTCACCTCCATCTCCTTCTGCTCTGTCACCGAATGCCAGTCCCACGTCAATTTCTGAACCTCCTGCCGGAGCTCCGGGACCAGCGGAGAATAGTGCCGTTAGGTTTGGTGCTGCTGGATCTGTTGCGGTTGGAGTGTTGATGGTCGCTATGGTACTGTAG
Gbar_D10G017370.1	MASFCFLLLPIMIMYFIASSPLPSLASRLSSDTPTISASPVSVSDPPLSPFQPLSPDIAPLLPSPGGVVPTTGSSMPTIPSTPSPPNPDDFIAPGPTSAFPPFGPLPVSSSSPIFLLSSLHLTTFSVLVVPYYLLHLLQLKKNILVPLQHPW	GbAGP6	ATGGCCTCCTTTTGCTTTCTCTTACTACCCATCATGATCATGTATTTCATTGCTTCATCACCTTTGCCATCTTTAGCTTCTAGGCTGAGTTCAGATACACCAACGATATCAGCATCACCAGTATCAGTGTCGGATCCTCCATTGTCCCCTTTCCAACCATTATCACCTGATATTGCTCCTTTGTTGCCATCTCCTGGTGGAGTGGTGCCTACTACTGGCTCATCTATGCCAACCATCCCTTCCACCCCAAGTCCCCCTAACCCCGACGACTTCATCGCCCCCGGTCCAACCTCCGCGTTCCCACCGTTCGGACCATTGCCGGTTTCTTCTTCATCTCCAATATTTTTGCTTTCGTCTCTACACTTGACAACTTTTTCGGTTCTGGTAGTACCTTACTAC…
Gbar_D11G012880.1	MATLWSVMVFMACFSSLALSSSQVHAVQFSSISAAPAFLPTAPLSSSPSLPPDIEPLLPTPKGMAPSPTESSFPTIPSSPSPPNPDSMLAPGPGFAPSPSGSLPASTAVSLASAGVLNSTLFFGLLVALCLLQQLSGV	GbAGP7	ATGGCTACCCTTTGGTCAGTCATGGTTTTCATGGCTTGTTTCTCTTCACTAGCTTTATCTTCGTCTCAAGTCCATGCAGTTCAATTCTCCAGTATATCAGCTGCCCCAGCATTCTTGCCAACTGCTCCTCTATCTTCTTCTCCTAGTTTACCCCCAGATATTGAGCCTTTACTTCCTACTCCTAAAGGTATGGCACCTTCCCCTACCGAGTCATCATTCCCCACTATTCCTTCAAGTCCTAGCCCTCCTAACCCAGACAGTATGTTGGCTCCTGGTCCTGGTTTTGCACCTTCACCATCTGGGTCCTTACCAGCATCTACTGCGGTTTCTTTAGCTTCAGCTGGAGTTCTAAATTCGACATTGTTTTTTGGGTTGCTTGTGGCACTATGCTTATTGCAG…
Gbar_D08G008060.1	MASLWSPWGNLFMFLMAYFSSLPLSSSSQQYLHVQYSTISAAPAFLPSAPLASSPSLPPDIEPLFPTPNGVAPSPTDSSMPTIPSSPSPPNPDNIVAPAPGFAFSPSNSPLPSSTSVYPTSARALKPTLFLGLLVFSILQKLSGV	GbAGP8	ATGGCTTCCCTTTGGTCACCATGGGGAAACTTGTTCATGTTTTTAATGGCTTATTTTTCTTCACTACCCTTATCTTCATCATCTCAGCAATATTTACATGTACAATACTCAACTATATCAGCTGCACCGGCATTCCTTCCAAGTGCACCTCTTGCTTCTTCTCCAAGTTTACCCCCTGACATTGAGCCTTTGTTCCCTACTCCGAATGGTGTGGCACCTTCTCCTACTGATTCGTCGATGCCCACAATTCCTTCAAGCCCCAGTCCCCCGAATCCGGATAACATCGTGGCCCCTGCTCCTGGTTTCGCATTTTCACCGTCTAACAGCCCTTTGCCGTCATCCACTTCGGTTTATCCGACTTCAGCTCGAGCTTTAAAACCAACATTGTTTCTTGGTTTG…
Gbar_D06G003550.1	MAKSFACFLLFALIAGCALGQAPSSAPTMSPPSSSPKPAPKISPTTAPTVSPTASPPSTATPPSSAPESSPTSSPPAPPTSPTGSPGATSPTTSISQPPASSPTAPSAAALKTVTLAGSAFAVVLAAAALLI	GbAGP9	ATGGCCAAATCTTTTGCTTGCTTCCTTCTCTTTGCCCTCATTGCCGGTTGTGCTCTCGGCCAAGCTCCCAGCTCCGCTCCAACCATGTCACCGCCGTCTTCTTCTCCGAAACCAGCTCCCAAGATCTCTCCGACCACCGCTCCCACCGTTTCTCCAACAGCTTCTCCGCCTTCAACCGCCACTCCTCCATCTTCAGCCCCTGAATCTTCTCCAACTTCCTCTCCTCCTGCTCCTCCCACCTCTCCCACTGGTTCTCCCGGCGCTACTTCTCCTACAACCTCCATAAGTCAGCCTCCGGCTTCGTCTCCAACTGCGCCAAGTGCGGCGGCCCTGAAAACAGTCACTCTCGCCGGGTCTGCATTTGCAGTCGTTTTAGCAGCCGCCGCTTTGTTGATCTAG
Gbar_A01G012070.1	MAKTFACFVLLAFIVSCALGQAPSSAPTNSPPSSNPTPAPKVSPTMSPTATPTASPPSTSTSPSSAPESSPTSSPTTSPPAPLAGSPAGSPPIADSPTNSISETPGSSPTSPTSSAAWNRVTVAGSAVAVVFAALLI	GbAGP10	ATGGCTAAAACCTTTGCTTGCTTTGTCCTATTAGCTTTCATAGTTAGTTGCGCACTTGGTCAGGCTCCTAGCTCGGCCCCAACCAATTCACCGCCGTCTTCTAACCCTACTCCGGCTCCCAAGGTTTCTCCAACCATGTCTCCAACCGCTACACCAACCGCATCTCCGCCGTCAACATCCACTTCCCCGTCTTCAGCCCCTGAATCTTCACCAACTTCCTCTCCCACTACTTCTCCCCCAGCTCCTCTCGCTGGTTCTCCGGCTGGCTCTCCCCCTATCGCTGATTCTCCCACGAACTCCATCAGCGAGACACCAGGCAGCTCTCCCACTTCTCCTACGAGTTCAGCCGCTTGGAACAGAGTCACCGTCGCTGGATCTGCCGTTGCAGTTGTTTTTGCT…
Gbar_A01G008150.1	MNRLIHVSICVLFISVTGILVKADNAPSPSPKTTLVSPAKPPTTSSSPPMTSPSKSPSSSPPSATPASSPSIISPPPATTPTAMPTPSQNPTATPPVSSSPPAQSPATPPPTASSPPSMTPVGAPPVAEGPVGTPESSANIPSSSATPAESPAIFPSTSSPSMANPVGSLPESGEGPAVNDESGSNFGYDVGFVVLIASLVIGSALII	GbAGP11	ATGAATAGACTCATCCATGTTTCTATTTGTGTTCTCTTTATTTCTGTTACTGGCATCCTAGTAAAAGCCGATAATGCACCTTCTCCATCGCCAAAGACAACTCTTGTGTCTCCGGCGAAACCTCCGACCACTTCTTCAAGTCCTCCAATGACATCACCTTCTAAATCTCCTTCATCATCACCTCCGTCGGCAACTCCTGCCAGTTCCCCATCGATAATATCGCCTCCGCCTGCAACAACTCCCACTGCTATGCCCACACCTTCTCAAAATCCTACTGCCACTCCGCCTGTTTCTTCTAGCCCCCCGGCTCAATCCCCAGCGACTCCACCACCAACGGCAAGTTCTCCTCCGTCCATGACTCCAGTCGGGGCTCCACCTGTTGCGGAAGGTCCGGTTGGA…
Gbar_A11G022570.1	MDRRSAFAVALICIVVAGVGGQSPSAAPTKAPPAATTPSTAPATAPVSKSKSPAPTAAPTTSPPAAAPSESAAVPAPSKFAPASSPPAAAPVSTPPAPVPVSPPLAKSPPAAAPTTPPESSASPPAPVAAPTTAEVPAPAPSKSKGKKKSKKHGAPAPSPDMLGPPAPPTGAPGPSLDASSPGPSVAADESGAESIKSLQKIIGGLALGWAAIGLIF	GbAGP12	ATGGATCGTAGAAGCGCGTTTGCTGTTGCTTTGATCTGCATTGTGGTTGCTGGTGTCGGTGGTCAATCACCGAGCGCCGCTCCCACTAAAGCACCCCCGGCTGCGACTACGCCTTCTACTGCACCCGCTACTGCTCCTGTGAGTAAATCTAAGTCACCAGCTCCCACTGCTGCTCCAACTACTTCACCACCGGCTGCGGCTCCGTCAGAGTCTGCGGCGGTTCCAGCCCCATCAAAATTTGCTCCAGCTTCTTCCCCTCCGGCTGCTGCTCCAGTGAGTACCCCACCGGCTCCAGTTCCTGTGAGCCCTCCTCTAGCCAAATCGCCACCGGCTGCTGCACCAACAACTCCTCCAGAGAGCTCGGCCTCTCCTCCTGCTCCTGTTGCGGCTCCAACAACT…
Gbar_A12G007960.1	MDRRSAFAVVLICFVVTAVGGQSPAASPTKAPPAATTPATAPATAPVSKPKSPAPTAAPTTSPPTSSPPVAAPEKSAAVPAPSKSAPSSPPAAAPVSSPPAPVPVSSPPARSPPVAAPTTPPESSASPLAPVAAPTTAEVPAPAPSKSKSKSKKSKKHHAPAPSPDMLGPPAPPTGAPGPSLDASSPGPSVAADESGAEAMKNMKKIIGGLALGWAAIALSF	GbAGP13	ATGGATCGTAGAAGTGCATTTGCAGTTGTTTTGATTTGTTTTGTGGTGACCGCTGTTGGTGGTCAATCTCCGGCAGCCTCACCTACTAAAGCTCCGCCGGCCGCGACTACTCCTGCTACTGCTCCCGCTACTGCCCCTGTTAGCAAACCTAAATCACCGGCTCCAACTGCTGCCCCTACCACTTCCCCACCAACTTCTTCACCACCGGTTGCGGCTCCGGAGAAGTCTGCGGCGGTTCCAGCCCCATCTAAATCTGCTCCGTCTTCTCCTCCGGCTGCTGCTCCGGTGAGTTCTCCACCGGCTCCAGTACCTGTGAGCTCTCCTCCAGCCAGATCGCCTCCCGTTGCTGCACCGACGACTCCACCAGAGAGCTCGGCCTCTCCTCTGGCTCCTGTTGCG…
Gbar_A12G008000.1	MDRRSAFAVVLICFVVTAVGGQSPAASPTKAPPAATTPATAPATAPVSKPKSPAPTAAPTTSPPTSSPPVAAPEKSAAVPAPSKSAPSSPPAAAPVSSPPAPVPVSSPPARSPPVAAPTTPPESSASPPAPVAAPTTAEVPAPAPSKSKSKKSKKHHAPAPSPDMLGPPAPPTGAPGPSLDASSPGPSVAADESGAEAMKNMKKIIGGLALGWAAIALSF	GbAGP14	ATGGATCGTAGAAGTGCATTTGCAGTTGTTTTGATTTGTTTTGTGGTGACCGCTGTTGGTGGTCAATCTCCGGCAGCCTCACCTACTAAAGCTCCGCCGGCCGCGACTACTCCTGCTACTGCTCCCGCTACTGCCCCTGTTAGCAAACCTAAATCACCGGCTCCAACTGCTGCCCCTACCACTTCCCCACCAACTTCTTCACCACCGGTTGCGGCTCCGGAGAAGTCTGCGGCGGTTCCAGCCCCATCTAAATCTGCTCCGTCTTCTCCTCCGGCTGCTGCTCCGGTGAGTTCTCCACCGGCTCCAGTACCTGTGAGCTCTCCTCCAGCCAGATCGCCTCCCGTTGCTGCACCGACGACTCCACCAGAGAGCTCGGCCTCTCCTCCGGCTCCTGTTGCG…
Gbar_A13G004450.1	MMLNNKFLFLSALFCIAVAGVLGQAPPTPSNPPTSTPAPPTPPASTPPPTTQPPPTPTTTSPPPASSPPPTSSPPPVSTPPPATPPPVSSPPPASPPPATPPPATPPPASPPPATPPPASPPPATPPPATPPPAPLASPPATVPAPAPSKTKAKSPALSPSASSPPSPSNEAPTPSLGASSPGPAGTDTSGVQKTWSIRKMVWSLVIGWGILSLML	GbAGP15	ATGATGCTTAATAATAAGTTTTTGTTCTTATCAGCTTTGTTTTGCATTGCTGTAGCTGGCGTTTTAGGCCAAGCTCCTCCTACTCCTAGTAATCCTCCGACATCCACGCCGGCGCCGCCGACTCCACCCGCTTCCACACCTCCACCTACTACTCAACCACCTCCAACACCCACAACTACTTCTCCGCCACCAGCTTCCTCTCCTCCTCCTACTTCATCACCACCACCAGTTTCCACTCCTCCTCCAGCGACTCCCCCGCCCGTTAGCTCCCCACCACCAGCTTCTCCTCCCCCGGCTACTCCACCTCCCGCAACTCCCCCACCGGCTTCTCCACCTCCGGCTACCCCACCACCTGCTTCTCCCCCTCCTGCTACTCCTCCTCCAGCTACCCCACCACCA…
Gbar_D01G012600.1	MAKTFACFVLLALIVSCALGQAPSSAPTKSPPSSNPTPAPKVSPTMSPTTTPTASPPSTSTPPSSAPESSPTSSPTTSPPAPPAGSPAGSPAGSPAGSPASAVSPTNSISDTPGSSPTSPTSAAALNRVTVAGSAVAVVFAALLI	GbAGP16	ATGGCTAAAACCTTTGCTTGCTTTGTCCTATTAGCTCTCATAGTTAGTTGCGCACTTGGTCAGGCTCCTAGCTCGGCCCCAACCAAGTCACCGCCGTCTTCTAACCCTACTCCGGCTCCCAAGGTTTCTCCAACCATGTCTCCAACCACTACACCAACCGCATCTCCGCCGTCAACATCCACTCCCCCGTCTTCAGCCCCTGAATCTTCACCAACTTCCTCTCCCACCACTTCTCCCCCAGCTCCTCCCGCTGGTTCTCCCGCTGGTTCTCCCGCTGGCTCTCCCGCTGGCTCTCCCGCTAGCGCTGTTTCTCCCACAAACTCCATCAGCGATACACCAGGCAGCTCTCCCACTTCTCCTACGAGTGCAGCCGCTTTGAACAGGGTCACCGTCGCCGGA…
Gbar_D01G008500.1	MIRLVNVSICVLFISVTGILVKADNAPSPSPKTTPVSPAKAPTTSSSPPITSPSKSPSSSPPSATPASSPSITSPPPATTPTAMPTPSQSPTATPPASSSPPAQSPATPSPAASSPPSMTPVGAPPVAEGPVGTPESSANIPSSSATPAESPAIFPSTSSPPMATPVGSSPESAEGPAVNDESGSKSGYEVGFVVLTASLVIGSALIL	GbAGP17	ATGATTAGACTCGTCAATGTTTCTATTTGTGTTCTCTTTATTTCTGTTACTGGCATCCTAGTAAAAGCCGATAATGCACCTTCTCCATCGCCAAAGACAACTCCTGTGTCTCCGGCGAAAGCTCCCACCACTTCTTCAAGTCCTCCAATCACATCGCCTTCTAAATCTCCTTCATCATCACCTCCGTCGGCAACTCCTGCGAGTTCCCCATCGATAACATCGCCCCCGCCTGCAACAACTCCCACTGCTATGCCCACACCTTCTCAATCTCCTACTGCCACTCCGCCTGCTTCTTCTAGCCCCCCGGCTCAATCCCCAGCGACTCCATCACCAGCGGCAAGTTCTCCTCCGTCCATGACTCCAGTCGGGGCTCCACCTGTTGCGGAAGGTCCGGTTGGA…
Gbar_D13G004180.1	MMLNNKFLFLSALFCIAVAGALGQAPPTPSNPPTSTPVPPTPPASTPPPTTQPPPTPTTTSPPPASTPPPTSSPPPVTASPPPVSTPPPATPPPVSSPPPASPPPATPPPATPPPATPPPASPPQATPPPASPLLLLLLQLPHHQLLWLLLLPRFQLRPLARPKLSLQRYHLRPPAHRLHQLRPLLPASALLHQALLEPIRVE	GbAGP18	ATGATGCTTAATAACAAGTTTTTGTTCTTATCAGCTTTGTTTTGCATTGCTGTAGCTGGCGCTTTAGGCCAAGCTCCTCCTACTCCTAGTAATCCTCCGACATCCACGCCGGTGCCGCCGACCCCACCCGCTTCCACACCTCCGCCTACTACCCAACCACCTCCAACACCCACAACTACTTCTCCGCCACCAGCTTCCACTCCTCCTCCTACATCATCACCACCTCCAGTGACAGCTTCTCCACCACCAGTTTCCACTCCTCCTCCAGCGACTCCCCCGCCCGTTAGCTCCCCACCACCAGCTTCTCCTCCACCGGCTACTCCTCCCCCAGCTACCCCACCTCCCGCAACTCCCCCACCGGCTTCTCCACCTCAGGCTACCCCACCACCTGCTTCTCCC…
Gbar_D13G006990.1	MLFPISNKMAFMFWALIVTTLTLQLAITSAQTPAASPSSTPTTTTTTPPSTSPPPTTSAPPPSTTPPPTTSAPPPSTATPPPSTTPIAPAQPPATTPPPTVAPATSQTVPPPQTPPPQPPQTPPTTAPAQPPALPPPSPPPVSPAPAPAQKPPAPAPVKLPPAPAPITLPPAPAPAPTKHKRRHRHRHRRHHHAPAPAPTVPSPPAPPAVPTTDDTTPAPSPSLNLNGGDSLLVAGTKLWWARTGLTIAILIAITGYSF	GbAGP19	ATGCTATTCCCCATCTCTAACAAAATGGCTTTCATGTTTTGGGCTCTCATTGTAACTACTCTCACCCTTCAACTAGCCATTACGAGTGCACAAACACCAGCTGCCTCACCTTCCAGTACGCCAACCACCACCACCACCACTCCACCTTCAACTTCGCCACCACCTACAACTTCCGCACCACCTCCTTCAACAACCCCTCCACCTACAACTTCAGCACCACCTCCTTCAACAGCAACGCCTCCACCTTCCACCACGCCCATCGCGCCAGCTCAACCACCTGCAACAACTCCCCCTCCCACTGTTGCACCAGCTACAAGCCAAACCGTCCCACCGCCACAAACTCCACCACCTCAACCACCTCAAACTCCTCCAACCACAGCTCCAGCTCAACCGCCAGCA…
Gbar_D11G021320.1	MDHSSTFAVDLICIMVAGVGGQSPSATPTKAPPVLTTHSTAPATAPMSKSKSLAPTIAPTASPPTFSLPDAAPSKSATILAPSKSSPASSPPTVALVSTPPAPILMSPPPAKSLLAVAPTTPPKSLASPPAPIAAPTIAEVLVPAPGKSKKKSKKHSAPAPSPDMLRPISEMLSSYTAFFVSTLLHCSHPRFAHYRLVFHWYSWFCLYVFPDCMFVLL	GbAGP20	ATGGATCATAGTAGCACATTTGCTGTTGATTTGATCTGCATTATGGTTGCTGGTGTCGGTGGTCAATCACCGAGCGCCACTCCCACTAAAGCACCCCCGGTATTGACTACGCATTCTACTGCACCCGCTACTGCTCCTATGAGTAAATCTAAGTCACTAGCTCCCACTATTGCTCCAACTGCTTCACCACCAACTTTTTCACTACCAGATGCTGCTCCGTCAAAGTCTGCGACGATTCTAGCTCCATCAAAATCTTCTCCAGCTTCTTCCCCTCCGACTGTTGCTTTAGTGAGTACTCCACCGGCTCCAATTCTTATGAGCCCTCCTCCAGCCAAATCGCTACTGGCTGTTGCACCAACAACTCCTCCAAAGAGCTTGGCCTCTCCTCCTGCTCCTATT…
Gbar_D12G007790.1	MDRRSAFAVALICFVVTAVGGQSPAASPTKAPPAAATPATAPATAPVSKSKSPAPTAAPTTSPPTSSPPAAAPEKSAAVPAPSKSAPASSPPAAAPVSSPPAPVPVSSPPAKSPPVAAPTTPPESSASPPAPVAAPTTAEVPAPAPSKSKSKSKKSKKHHAPTPSPDMLGPPAPPTGAPGPSLDASSPGPSVAADESGAEAMKNMKKIIGGLALGWAAIALSF	GbAGP21	ATGGATCGTAGAAGTGCATTTGCAGTTGCTTTGATTTGCTTTGTGGTAACCGCTGTCGGTGGTCAATCTCCGGCAGCCTCACCTACTAAAGCTCCGCCGGCCGCGGCTACTCCTGCTACTGCTCCCGCTACTGCCCCTGTTAGCAAATCTAAATCACCGGCTCCAACTGCTGCCCCTACCACTTCCCCACCAACTTCTTCACCACCGGCTGCGGCTCCGGAGAAGTCTGCGGCGGTTCCAGCCCCATCTAAATCTGCTCCGGCTTCTTCTCCTCCGGCTGCTGCTCCGGTGAGTTCTCCACCTGCTCCAGTACCTGTGAGCTCTCCTCCAGCCAAATCGCCTCCCGTTGCTGCACCGACGACTCCACCAGAGAGCTCGGCCTCTCCTCCGGCTCCTGTT…
Gbar_A01G008170.1	MMGQRQHVVLLIFSAFLLFQTSNAHNITRLLAKHPSLSTFNHYLTLTHLAPEINRRTTITVLALDNAAMSSLLDKNPSIYTIKNILSLHVLLDYFGAKKLHQIRNGTALAATMFQATGVAPGVSGFVNITDFKGGKVGFGAEDNGGSLNSFFVKSVEELPYNISVIQISKALPSVVAEAPTPGPSELNITGIMSAHGCKVFADTLLANPEAMRTYEDNVNGGLTVFCPMDDPFKAFLPKYKNLTASKKASFLEFFGVPVYQSLSMLKSNNGLMNTLATDGASKFDFTVQNEGEEVTLKTRVNTVKITGTLIDEQPVAIYTIDKVLMPKELFKAALSPAPAPAPEEAADAPKGSKSKTKSKSKTKSKAAPTPDSDSPAESPDDDPADQVADDDNAAMCFG…	GbAGP22	ATGATGGGGCAAAGGCAACACGTTGTCCTTCTCATTTTCTCAGCTTTTCTTCTCTTCCAAACCTCAAACGCCCATAATATTACACGTCTACTTGCAAAGCACCCCTCTTTGTCCACATTCAATCATTACCTCACCCTCACTCACTTAGCTCCCGAGATCAACCGCCGCACCACCATCACTGTCCTTGCCTTAGACAACGCCGCCATGTCTTCCCTCTTGGATAAAAACCCTTCCATTTACACCATCAAGAACATCCTTTCCCTTCATGTCCTCCTTGACTACTTTGGTGCCAAGAAGCTTCACCAAATAAGGAATGGTACTGCACTAGCTGCTACTATGTTCCAAGCTACTGGTGTGGCTCCTGGGGTTTCTGGGTTTGTTAATATAACCGATTTTAAA…
Gbar_A06G011330.1	MGVSANANTGAFLVFFIAAILLALSTTCTALNITKSLAPYSDYSTLSDLFSKTKLTDAINRRQTITILALDNNSIQSITDRSSDELRKILMNHIILDYYDRQKIQKLGKRSALLTTLYQTTGSAINQQGFVNITRIARGEVVFGSAVKGAHLVGKLLGSVISQPFNLSVLHISTPIVAPGFGDAILAPPPPPGSSKPPAAAPKKSPSSPGPSEEEEDEDEAESPSPSESPAESPKAGKAKAKSRSKSPPEPDSDDDDDAEEPTPSASSRVVWLRVGVAAVIGLIASLVAL	GbAGP23	ATGGGTGTGAGTGCGAATGCCAATACCGGAGCCTTCCTCGTCTTCTTCATCGCTGCAATCTTGCTGGCCTTGTCCACTACCTGTACAGCTTTAAACATCACTAAGTCGCTTGCGCCGTACTCTGATTACAGCACTCTCAGCGATCTTTTCAGTAAGACCAAGCTGACTGATGCTATAAACCGTCGCCAGACCATTACCATACTAGCCCTGGACAATAATTCCATCCAATCCATCACAGACAGGTCCAGCGATGAACTGAGGAAGATTCTCATGAATCACATTATCCTCGACTATTACGATAGGCAAAAGATCCAAAAGCTGGGGAAGAGGAGCGCCCTCCTCACCACCTTGTATCAAACCACTGGTTCCGCTATAAATCAACAAGGTTTCGTCAACATT…
Gbar_A06G015340.1	MLSAYPDFTNFNNLLIQTGIAGEFNKKHRVTVLVVANSNMAAVNGVSKDAMKEVLGVHVILDYYDEAKLKQLQTKQATILTTLYQESGRAKNQQGFLNMTNTGNTPVVFASAAPGSKLDCTLVKQITAQPPKVSVLEVSNIINIASIPNSASYLPDASAPKLRKALAPAPSRAEAPAVPQISPTKPPSANANAPAPASTSSVVSLPSRDYLASTILMIFSWAWLLLPMV	GbAGP24	ATGCTCAGCGCCTACCCGGATTTCACAAACTTCAACAACTTGTTGATTCAAACGGGTATTGCTGGTGAATTCAACAAGAAGCATAGAGTCACTGTTCTTGTTGTTGCCAATTCTAATATGGCTGCAGTCAATGGAGTATCCAAAGATGCAATGAAGGAGGTCTTGGGCGTGCATGTGATACTCGATTATTATGATGAAGCCAAGCTAAAACAATTGCAAACAAAACAAGCAACCATTCTCACAACACTTTACCAAGAAAGCGGTAGAGCCAAAAACCAGCAAGGTTTCTTGAATATGACCAACACGGGCAATACACCAGTGGTTTTTGCATCTGCTGCTCCAGGTTCTAAACTTGATTGTACATTAGTTAAACAAATTACAGCGCAACCTCCTAAGGTT…
Gbar_A06G015350.1	MSPMSSPIVALFLTFFLLLSAADAFNITKVLGSFSDYSTFNDLLTQTGVASEINDKKSVTVLVVSNSQISGLSSQPKDTIKKMLSIHVVLDYYDKAKVDKVPSKPLTLTTLYQQSGKAQNQQGFLTMTRVGKQVSFGSAAPGSSHDSIFVKQVTTQPYDISVLEISNVINVAITSSPSYAPNASPPRKALAPGPNKSPLASPPKTTRSDIPAADAPSTITDSDAPDNTSAASIASASAILFIFASACFMLTMI	GbAGP25	ATGTCTCCCATGTCTTCCCCAATTGTTGCACTCTTTCTTACCTTTTTCCTTCTCTTATCAGCTGCCGATGCATTTAACATCACTAAGGTCCTTGGCTCCTTCTCAGATTACAGCACCTTCAACGACTTGCTGACTCAAACTGGTGTTGCGAGTGAGATCAACGACAAAAAAAGCGTCACTGTTCTTGTTGTTTCCAATTCTCAGATTTCAGGACTTTCTAGCCAACCGAAGGATACAATAAAAAAGATGCTGAGCATTCATGTGGTACTGGATTATTACGACAAAGCCAAGGTGGACAAGGTGCCATCTAAACCGTTGACTCTCACCACACTTTACCAGCAAAGTGGGAAAGCCCAAAACCAGCAAGGTTTCTTGACTATGACACGTGTGGGGAAACAA…
Gbar_A07G020430.1	MRQPHLTLYLYTNTIISSLDPTHSYLLHSQPTMSPATTALFFLLLLFSTSNAHNITRILAKHPEFSTFNHYLTLTHLASEINRRETITVLALNNAAMSSLLSKQLSLYTLKNVLSLHVLVDYFGSKKLHQITNGTALTSTMFQASGAAPGSSGYINITDLKGGKVGFGAENNDGNIDAVYVKSVAEIPYNISVLQISQVLNSAEAEAPTAEPSKLNLTEIMSKQGCKAFADLLIASGADATFNENIDGGLTVFCPTDPVIKDFMPKYKNLTASKKVSQLLYHGVPVYQSMQMLKSNNGIMNTLATDGANKYDFTIQNDGEVVTLETKVMTAKITGTLKDEEPLIVYKINKVLLPRELYKPVEAPAESPKPSKSKSKSKHKIADAPESDAPAESDPADDQ…	GbAGP26	ATGAGGCAACCCCACCTCACTCTCTACTTATACACAAACACCATCATATCTTCCCTAGATCCAACCCATTCCTATCTTCTCCATTCCCAACCCACCATGTCACCTGCAACCACCGCCCTCTTCTTCCTCCTCCTCCTCTTCTCCACCTCAAATGCACACAACATCACACGCATACTCGCCAAACACCCTGAGTTCTCCACCTTCAACCACTACCTCACACTCACTCACTTGGCTTCCGAGATCAACCGACGCGAAACCATTACTGTTCTGGCCCTCAACAATGCTGCCATGTCATCCCTCTTGTCTAAACAACTCTCCCTCTACACTCTCAAGAATGTCCTCTCTCTCCATGTCCTCGTCGACTACTTTGGTTCCAAGAAGCTTCACCAGATTACCAAT…
Gbar_A07G010380.1	MAISVSISHITPITLFYLLLLLLLSSTITTTTTTSALNITSILSSFQNLTSFSSLLCSTSVAPDLTRRDPVTLLAVPNSYLSTSPSSDLTRRLPPSSLGDILRYHVLLQYFSWSDLRQIPPSGVLVTTLLQTTGRVHSNFGAVNITRDPLTNSITIQSPAPFSPSNVTVLSLIKTLPYNITILAVDSLLVPYDFNLLASETRPPLGLNITKALIDGHNFNVAASMLAASGVVDEFEADEGGAGITLFVPTDDAFGDLPGNVKLQSLPADKKAVVLKFHVLHSYYPLGSLESIVNPVQPTLATEDNGAGSFTLNISRVNGSVAIDTGIVQASVTQTVFDQNPVAIFGVSKVLLPREIFGKDSAGVTSKPGNAVVGTTVQPPETSPSPENSAGFSGPASHL…	GbAGP27	ATGGCTATTTCAGTCTCCATTTCCCATATTACCCCTATCACATTGTTTTATTTACTCCTCCTCCTCCTCCTATCCTCCACCATCACCACCACCACCACCACCTCTGCTCTCAACATAACCTCCATCCTCTCCTCCTTCCAAAACCTTACCTCCTTCTCCTCCCTCCTCTGCTCCACCTCCGTCGCCCCTGATCTCACGCGCCGCGACCCCGTTACTTTACTCGCCGTTCCGAACTCGTACCTCTCCACGTCCCCTTCCTCCGACCTCACGCGCCGCCTCCCACCGTCGTCACTAGGTGACATCCTGCGCTACCACGTCCTTCTACAATACTTCTCCTGGAGCGACCTCCGCCAGATCCCACCCTCAGGCGTCCTTGTAACCACCCTCCTCCAAACAACG…
Gbar_A07G020070.1	MQFSRNFMIICSALLLCSSLTYGQTASPPAPVAMTPTPTPAPAPAPEYVNLTYLLSVAGPFHTFLNYLESTKVIDTFQNQANNTEQGITIFVPKDDSFKGLKKPSLSKLSDDQLKSLILFHALPKYYALADFNDLSTKGPITTLAGGQYTLNFTDDSGTVHLDSGWSKTKVASAVHSTDPVAIYQVNKVLLPEAIFGTDIPPTPAPSPAPDISPAADSPSADSKEGGSPSKALPSDSAAHRVMKLSIWSHLVLAVLGGFVLLF	GbAGP28	ATGCAGTTTTCCAGGAATTTTATGATAATTTGTTCTGCATTGCTCCTGTGCTCTTCCTTGACATATGGGCAAACGGCTAGTCCACCGGCTCCGGTGGCAATGACCCCAACTCCGACACCTGCACCGGCTCCGGCACCTGAATACGTAAACCTAACTTATTTACTCTCTGTGGCTGGTCCATTTCACACTTTCCTTAACTACCTTGAATCAACTAAAGTGATTGACACCTTCCAAAACCAAGCCAACAACACTGAACAAGGCATTACAATTTTCGTTCCGAAAGACGATTCGTTCAAGGGTCTTAAGAAGCCGTCATTGTCCAAACTCAGTGATGATCAGCTTAAATCGCTCATCCTTTTCCATGCCTTGCCCAAATACTATGCCCTTGCCGACTTCAAT…
Gbar_A07G012370.1	MVCSNCVLSIPSSSYIPFHFPLFPLPNQQFPTHTKTPSTMAITKQHLIPLFAISFLLFSQLHCSTTSAQAPAQSPAPPGPPDVAKILQKAGQYSVFVRLLKSTQVSDRLIGELKDTDDGKTIFAPTDKAFSALKSGALNSLNDEQRVQLVLFHVVPDYIPFSQFQTVSNPMRTQAGDSGDGEFPLNVTTSGNTVVLKTGLMKTSVSGTIYTDGQLAVYRVDQVLQPLQVFAARSSALAPAPGMSRKAADVDGNSKASSLAMQNLALFVVSVIAFALSL	GbAGP29	ATGGTTTGCTCTAATTGTGTTTTATCCATTCCCTCTTCTTCTTATATTCCATTCCATTTTCCATTGTTTCCATTGCCAAATCAACAATTTCCCACACATACCAAAACCCCTTCAACAATGGCGATTACGAAGCAACATTTGATCCCGCTTTTCGCTATCTCATTTCTCTTGTTTTCCCAGCTCCATTGCTCAACAACTTCAGCCCAAGCTCCGGCTCAGTCTCCCGCACCACCTGGTCCACCAGACGTCGCCAAAATCCTGCAAAAAGCCGGCCAATACTCCGTCTTCGTTCGTCTTCTCAAATCCACCCAAGTCTCCGACCGTCTCATTGGCGAGCTCAAAGATACAGATGATGGGAAGACCATTTTTGCCCCCACTGATAAGGCTTTCTCCGCCCTC…
Gbar_A07G017850.1	MEFSKIFTICFSVLLLYSSLAYGQARSPPPVAMSPTPAPAPAPAPAYVNLTYLLSVAGPFHTFLDYLESTKVIDTFQNQANNTDQGITVFVPKDSAFKGLRKPSLSNLNDDQIKSLILYHALPKFYALADFNELSTKGSISTLAGGEYTLNFTDNSGTVHLDSGWSKTKVTSAVHSTDPVAIYQVDKVLLPEAIFGTDIPPTPAPSPAPVPDVSPAADSPSAESKESGSSPKSAPSTSSSNSLMNLCIWRQFVLAVSAGVFLFF	GbAGP30	ATGGAGTTTTCCAAGATTTTTACGATTTGTTTTTCTGTATTGCTGTTGTACTCCTCCTTGGCCTATGGTCAAGCAAGGAGCCCTCCTCCGGTCGCAATGAGCCCAACTCCAGCACCAGCCCCAGCACCGGCACCGGCATATGTAAACCTCACTTATTTACTCTCAGTGGCTGGTCCATTTCACACTTTCCTTGACTACCTTGAGTCCACTAAAGTGATTGACACCTTTCAAAACCAAGCCAACAACACTGATCAAGGGATTACAGTTTTTGTACCAAAAGACAGTGCCTTCAAGGGTCTTAGGAAGCCTTCATTGTCCAATCTCAATGATGACCAGATTAAATCACTTATCCTTTACCATGCCTTGCCCAAATTTTACGCCCTTGCAGACTTCAATGAA…
Gbar_A07G009220.1	MEFSRVSMISCFAFLLCSSLAYGASSPPAPMAMSPSPTPTPAPAPAPEYVNLTYLLSVAGPFHTFLNYLESTKVLDTFQNQANNTDQGITIFVPKDSAFKALKKPSLSNLTNDQLKSLILFHAMPKFYSLADFNKLSTKGPVSTLAGSQYSLNFTDNSGTVHLDSGWSKTKVSSAVHSTDPVAIYQVDKVLLPEAIFGTDIPPMPPAPAPAPDISPAADAPSAETKGKGSSSKAEPSTSSSHRIMNFGTWNQLVLALFGGWVMFF	GbAGP31	ATGGAGTTTTCCAGGGTTTCTATGATTAGTTGTTTTGCATTTCTCTTGTGCTCCTCCTTGGCATATGGTGCCTCTAGTCCTCCAGCTCCTATGGCAATGAGTCCCAGTCCGACACCGACACCGGCACCAGCACCTGCACCGGAATATGTAAACCTAACTTATTTGCTCTCTGTGGCTGGTCCATTTCACACATTCCTCAACTACCTTGAATCCACTAAAGTCCTGGATACTTTCCAAAACCAAGCCAACAACACTGACCAAGGCATTACGATTTTCGTGCCAAAAGATAGTGCCTTCAAAGCTCTTAAGAAGCCTTCATTATCAAATCTCACTAATGACCAGCTTAAATCACTCATCCTTTTCCATGCCATGCCCAAATTCTACTCTCTCGCGGACTTC…
Gbar_A08G005520.1	MEFSMIFMISFSVLILCSSLAYGQVAMSTSPTPSPSPAPAPTPAYTNIKDLLSVAGPYHKFLGYLESTKLIDTFQIQANNTVEGITIFVPKDSAFKALKKPSLSNLTDDQFKSVLLYHALPRYYALADFNDLSEKGLISTLAGGQYTLQFNDESGTVRLDSGWSKTKVTSAVHTSKPVAVYQIDKVLLPEAIFGTDIPPTPAPAPALGIGPSADTPSAAKSEETGSSSKPSFSGSSSPRIMMNSGIWTQLVLAFLGGWLVLFF	GbAGP32	ATGGAGTTTTCCATGATTTTTATGATTAGCTTCTCTGTATTGATTTTGTGCTCCTCACTGGCATATGGTCAAGTTGCAATGAGCACAAGCCCGACACCGTCACCCTCACCAGCACCGGCACCGACACCGGCATACACAAATATCAAAGACTTACTCTCTGTGGCAGGTCCATATCACAAGTTCCTGGGCTACCTCGAGTCGACTAAATTAATCGACACGTTCCAAATCCAAGCCAACAACACGGTTGAAGGCATTACGATTTTCGTACCGAAAGACAGCGCATTCAAGGCTCTTAAGAAGCCTTCATTGTCAAATCTAACTGATGATCAGTTCAAATCAGTGCTCCTTTACCATGCCTTGCCACGATACTATGCCCTTGCGGACTTCAATGACCTAAGT…
Gbar_A09G014180.1	MGSSIYGVSSSHISLFLFFSFLSLSTAALPQNPSGKSSPSGQINSNSVLVALLDSHYTELAELVEKALLLQTLEEAVGKHNITIFAPRNEALERQLDPEFKRFLLEPGNLKSLQSLLMFHIIPKRVGSHQWPDPKTGPVKHNTLCNDHIRLTSQSTGKKTVDSAELVRPDDVIRPDGVIHGIQQLLIPRSVIEDFNRRRNLRSITAVLPEGAPEVDPRTHRLKNPAPIPVGAPPVLPIYDAMAPGPSLAPAPAPGPGGPRHHFDGESQVKDFIQTLLHYGGYNEMADILVNLTSLATEMGRLVSEGYVITVLAPNDEAMAKLTTDQLSEPGAPEQIIYYHIIPEYQTEESMYNAVRRFGKVKYDTLRLPHKVVAQEADGSVKFGHGEGSAYLFDPDIYT…	GbAGP33	ATGGGTTCTTCCATCTATGGTGTCTCTTCCTCCCACATCTCCCTTTTCCTTTTCTTCTCCTTTCTTTCGCTCTCCACGGCTGCATTGCCTCAAAACCCATCTGGGAAATCCTCACCTTCTGGTCAGATCAACTCCAACTCCGTCCTTGTTGCTCTTCTTGACTCGCATTATACTGAGTTAGCTGAACTTGTCGAGAAAGCTTTACTTCTCCAGACGCTTGAAGAAGCGGTTGGCAAGCACAATATTACCATTTTTGCCCCTCGCAATGAAGCCTTGGAGCGTCAACTCGACCCCGAGTTCAAGCGCTTCTTGCTTGAACCTGGGAACCTCAAGTCCCTCCAAAGCCTTCTTATGTTTCACATTATCCCCAAAAGGGTTGGATCCCATCAATGGCCTGAT…
Gbar_A09G011560.1	MRQQYVFTTLTLLILFSLSCSTTLAQAPALAPAPSGPTNVTKILENAGQFTLFIRLLKSTQVANQLLGQLNNSNNGMTVFAPTDNAFSSLKSGTLNSLTDEQKVELVQFHIVPTYLTSSQFQTISNPLRTQAGDSGDGKFPLNITTSGNSVNITTGLTNTSVSGTIYTDGQLAVYQIDQVLQPLQIFAPRPPAPAPAPAKSKNKKATTVADSPDVTPADNSKAATLQNVGLFGVAALVIALSL	GbAGP34	ATGAGGCAACAATATGTCTTCACTACTCTCACGTTGCTCATCCTGTTTTCCCTCAGTTGTTCAACAACATTAGCCCAAGCTCCGGCACTGGCTCCAGCACCTTCCGGTCCGACAAACGTCACCAAGATCCTCGAAAATGCCGGTCAATTCACCCTCTTCATTCGTCTTCTAAAGTCCACTCAAGTGGCCAACCAGCTGCTCGGTCAGCTCAACAATTCCAACAATGGTATGACCGTTTTTGCACCAACGGACAATGCTTTCTCCAGCCTTAAATCGGGCACATTGAATTCACTCACCGATGAACAAAAAGTGGAGCTGGTGCAATTCCACATCGTCCCAACATACCTCACCTCGTCTCAGTTCCAAACCATTAGCAATCCTTTGAGAACCCAAGCTGGT…
Gbar_A10G005300.1	MSTSPVITLLFSLFFVLLSPTYAFNITEILKPYKDFNLYNYQLSSTGLASEINNLQVVTVLVVADYDLFAFRHLPGDDVRRILGFHVIFGYYDPTRLKSLRSRITLTTLYSGATLTANRESNGEVTFRSTTSSSKLDATFIHTVELQPRSIAVLQVSPYIKTSGDLPSTPPSPPSPPPPPPQQQSPTSLPTTASPPRKALAPPPTSQEKKSPTSPTSSPNKSGNATTSPPTKESNNTAPAASKTKPNSVSSGPPPQENPTTPPPKAFSPRKALAPAPSDEDESPVASPPKPSSSTPSPSPAADVPAPAPDQKSSATPMASGNYLASILMISTAAWLFFPMI	GbAGP35	ATGTCGACTTCACCAGTAATTACTTTATTGTTCTCCCTTTTCTTTGTATTACTATCACCAACATATGCTTTTAACATCACAGAAATCCTCAAACCTTACAAGGACTTCAATTTGTACAATTACCAATTGAGTTCAACAGGATTGGCAAGTGAAATCAACAACCTACAAGTCGTGACCGTCCTTGTTGTTGCCGATTATGATTTGTTCGCATTTAGACACTTGCCGGGCGATGATGTTAGGAGAATCTTGGGGTTCCATGTGATTTTTGGTTACTATGATCCAACCAGGCTCAAAAGCTTGCGATCCAGAATAACCCTCACCACACTTTACTCAGGGGCTACCTTGACCGCGAACCGCGAGAGCAATGGTGAAGTCACGTTTAGATCGACTACTTCAAGT…
Gbar_A10G021050.1	MAFMFFNSLLLLLLQISCSRFSLALQENSSATVRSGQINSNSVLVALLDSHYTELAELVEKALLLQTLEETVGKHNITIFAPKNEALERDLDPEFKRFLLEPGNLKSLQTLLLYHIVPARIDRHSWPKSTSALTHHFTLSNERVELSGDDSSGEKFIGSAKVISSNAVDRPDGVIHGIEQLLIPRSVQQDFNNRRSLRSISAVKPEGAPEVDPRTHRLKKPAPPVKPGAPPVLPIYDAMAPGPSLAPAPAPGPGGPHHHFNGMRQVKDFIQTLIQYGGYNEMADILVNLTSLATEMGRLVSEGYVLTVLAPNDEAMAKLTTDQLSEPGAPEQIIYYHIIPEYQTEESMYNAVRRFGKVSYDTLRLPHKVLAQEADGSVRFGHSDGSAYLFDPDIYTDGR…	GbAGP36	ATGGCTTTCATGTTCTTCAACTCTCTTCTTCTTCTTCTTCTTCAAATCTCATGTTCTAGATTCTCATTGGCATTGCAAGAGAACTCATCAGCCACGGTCCGCTCGGGTCAGATCAATTCCAACTCAGTCCTGGTGGCTTTGTTAGACTCGCATTACACTGAGCTTGCCGAGTTGGTGGAGAAAGCTTTGTTGTTGCAGACCCTTGAGGAAACTGTCGGAAAACACAATATCACCATTTTCGCTCCTAAAAATGAAGCTCTTGAGCGGGATCTCGACCCTGAGTTCAAGCGGTTTTTGCTTGAACCTGGTAATCTCAAGTCCCTCCAAACTCTCTTGCTTTACCACATTGTGCCTGCTAGGATCGATCGTCATTCATGGCCCAAATCGACTTCGGCGTTA…
Gbar_A11G008460.1	MEIMARMGDVDVQSSQVVWGTSKLYKKEMFWLCCLPPIPSTFTRGAFHRLNLLFFTLSLVVISVNGHNIIAILEGFLDYSVYNSFLTQTKLADDINTRKTITCLVLNKGAMSALTSKHPLFVVKNILRLHDPQKLQKISDGTTLTTTLYQTTGNALGNLSFFNITNLLGGKVGFGSAILGSKLDSSYTKSVKQIPYNISILEINAPIIAPGILTSLASLFFGFNITGLLEKAGYKTFASLLTSSGMLKTYESALDKGLTVFAPFDKAFKAEGVLDLSKLTNAEQVSLLEYHASSDYKPKGTLKTTKDPISTMATNGAGKYDLTVTIFGNSVTLHTGVGPSRVAEVVFDSSSVAIFTVDNVLLSSELFDKSPSSAPALEPVYSPSPTPYLSLSPSPMSEA…	GbAGP37	ATGGAGATTATGGCGAGGATGGGGGATGTGGATGTGCAAAGTAGTCAAGTGGTGTGGGGTACAAGCAAGCTTTATAAAAAGGAAATGTTTTGGCTTTGCTGCCTGCCTCCTATCCCTTCAACGTTTACAAGGGGCGCATTTCACCGACTCAACTTGCTCTTTTTCACGCTCTCTTTAGTTGTCATTTCGGTCAATGGCCACAATATAATTGCCATTCTCGAAGGTTTTCTAGATTACTCTGTTTACAATAGTTTCCTCACCCAAACAAAGTTGGCCGATGATATTAACACCCGAAAGACCATCACTTGCCTTGTCCTCAACAAAGGGGCTATGTCTGCCCTCACATCCAAACATCCCCTTTTCGTCGTCAAAAACATCCTCAGGCTTCACGACCCCCAA…
Gbar_A11G015420.1	MSPPKAATLFLLLFFLLLLSSTTTSNAHNITRLLAKYPQFSTFNHYLTTTHLASQINRRQTITVLALDNTAMSSLLAKHYSLYTLKNIISLHVLVDYFGSKKLHRISKGSTLTSTMFQATGTAPGTSGYVNITNLKGGKVGFGAEDNEGKLDATFVKSIKEIPYNISIVQISHALNSPEAEAPTAAPSQLNLTEIMSKQGCKAFADLLTASGADDKFNENMDAGLTVFCPTDSAVKGFMPKYKNLTASKKVSLLLYHGIPVFMSLQMLKTNNGVMNTLATDGANSYDFSVSNEDEVVSLDTTVVTAKVLGILKEEEPLIVFKINKVLMPKELFKPVVAKEANAPEADAPADSEPADAEDNTNGVQGLGGGRLVMLVLSLWIGILLI	GbAGP38	ATGTCGCCACCAAAAGCCGCCACCCTCTTCCTCCTCCTCTTCTTCCTCCTCCTCCTCTCTTCCACCACCACCTCAAATGCACACAACATCACACGCCTCCTCGCCAAATATCCCCAATTCTCCACCTTCAACCACTACCTCACCACCACTCACCTGGCCTCCCAGATCAACCGACGCCAAACCATAACCGTCCTAGCCCTCGACAACACCGCCATGTCGTCTCTCCTGGCCAAGCATTACTCCCTCTACACCCTCAAGAACATCATCTCCCTCCACGTTCTCGTTGACTACTTCGGTTCCAAGAAGCTTCACCGCATTTCCAAAGGATCAACTTTGACTTCCACCATGTTCCAGGCCACCGGCACCGCCCCTGGAACTTCGGGGTACGTCAACATTACT…
Gbar_A11G034460.1	MRKLLAFSFLFFFFWDKTLAQIAPAPPIKVDNITSILEKGGQFTTFIKLLKATQVADQLNNQLSTPDPNDGLTVFAPSDSAFSGLKPGTLNSLSDKEKLQLVQFHILPTLMSTSQFQTASNPLRTQAGDVKGGKFPLNVTADGNQVNVTTGVVNATVENSVFSDRRIAVYQVDKVLLPLEIFGTAPEPAPAPVVPENGGLVSSPKAAVKGTDVAGAVSLKFHALAMGFSSFAVFWAVFGGF	GbAGP39	ATGAGAAAGCTGCTAGCCTTTTCCTTTCTTTTCTTCTTCTTTTGGGATAAAACATTAGCTCAAATAGCTCCGGCGCCGCCGATAAAGGTGGACAACATCACTTCCATCCTCGAAAAAGGTGGCCAATTCACCACTTTCATCAAGCTATTGAAAGCCACACAGGTGGCTGATCAACTAAACAACCAGCTAAGCACACCGGACCCTAACGACGGGTTAACGGTGTTTGCGCCGAGTGACAGCGCGTTCTCCGGACTCAAACCCGGGACGTTAAACTCACTTTCCGACAAAGAGAAGCTTCAGTTGGTTCAGTTCCATATACTCCCGACGTTAATGTCGACGTCCCAGTTTCAAACGGCGAGTAACCCTTTGAGAACCCAAGCTGGGGATGTTAAAGGTGGG…
Gbar_A12G011090.1	MATPTFRRLDLTLLTLSLLAVAVNAHNITAILEGFPDYSVYNDFLTKTKLADEINTRQTITCLVLNNGAMSALTAKHPLSVVKNILSLHVLLDYYDPQKLHKISDGTTLTTTLYQTTGNAPGNLGFVNITDLQGGKVGFGSAVPGSKLDSSYTKSVKQVPYNISILEISAPIIAPGVLSAPAPSASGVNITGLLEKAGCKTFANLLTSSGVLKTYEAALDKGLTIFAPSDEAFKADGVPDLSKLTNADQVSLLEYHASPDYKPKGTLKTTKDPITTLATRGAGKFDLTVTAAGDSVTLHTGISPSRVAEAVFDSPPVVIFTVDNILLPSELFGKSPSPAPAPEPVSSPSPTPSPLSEAPSPLAASPPAPPTDTPAGSPADSPAGSSENSTSDNAAGHVS…	GbAGP40	ATGGCGACGCCCACATTTCGCCGGCTAGACCTTACCCTTTTAACCCTCTCTTTACTCGCCGTCGCCGTCAATGCTCACAACATCACCGCCATACTCGAAGGTTTCCCTGATTACTCCGTTTACAACGATTTCCTCACTAAAACCAAGCTCGCCGATGAGATCAATACTCGACAAACCATCACTTGCCTTGTTCTTAATAATGGAGCTATGTCTGCTCTCACTGCTAAACACCCACTTTCCGTCGTTAAAAACATCCTTAGCCTTCATGTTCTTTTAGATTATTATGACCCACAAAAACTCCATAAAATTTCCGATGGTACTACACTTACTACTACTCTTTACCAAACCACCGGAAATGCTCCCGGAAATTTGGGTTTCGTTAATATCACCGATCTACAA…
Gbar_A12G015180.1	MASSSPLSPILLSLFLVFICGVSAQTAPAPAPSGPLNFTGILDKNGQYTYFLQLLAQTQVGSQVQTQLKTTTEGFTVFAPTDNAFNNLKPGTVNNLDPQQKVQLVLYHVIPKYYSLNDLQFVSNPVRTQAGEDFGLNVTGLNNQVNVSSGVVETQINNALYQKKPLAIYQADKVLLPEEFFEAKSPAAAPSPATKKSSTGSKSNSRASATADEPASADNSGSTGRNMGLGFVVGLALACIGFLS	GbAGP41	ATGGCTTCATCATCTCCTCTTTCTCCCATTCTCCTCTCTCTGTTTCTAGTATTCATTTGTGGGGTGTCAGCTCAAACGGCTCCCGCCCCTGCCCCCTCTGGCCCCTTGAATTTCACTGGAATCCTTGACAAAAATGGCCAATACACCTACTTCCTTCAGCTTTTGGCACAGACTCAAGTTGGGAGCCAAGTACAAACTCAACTCAAAACCACCACTGAAGGCTTTACCGTCTTTGCTCCCACAGATAATGCCTTCAACAACCTCAAACCTGGTACCGTCAATAACCTGGACCCACAACAGAAAGTACAACTAGTTCTATACCACGTTATTCCCAAATACTACTCCTTGAACGATCTCCAATTTGTTAGCAACCCCGTTAGAACCCAAGCTGGTGAGGAT…
Gbar_A13G014620.1	MPQKHPLLLLIFSVFLIFQTSDGHNITRLLAKHPSLSSFNHYLTLTHLAQEINRRTTITVLALDNAAMSSLLNKNPSIYTMKNILSLHVLLDYFGAKKLHQITNGTALAATMFQATGVAPGVSGFVNITDFKGGKVGFGAEANGGDLDSFFVKSVEELPYNISVIQISKALPSAIAEAPTPGPSELNITGIMSAHGCKVFADTLLANPEAMGTYEDNLNGGLTVFCPLDDAFKAFLPKYKNLTASGKESFLEFFGVPVYQSLSMLKSNNGLMNTLATDGASKFDFTVQNDGEQVTLKTKINTVKITGTLLDEQPVAIYTIDKVLMPRELFKAAPTPAPAPAPEEAADAPKASKSKSKSKSKSKSAPTPESDAPADSPDDDPADQTADDNAALSFKGGRF…	GbAGP42	ATGCCGCAAAAACACCCCCTTCTTCTTCTCATTTTCTCAGTTTTTCTCATCTTCCAAACATCAGATGGCCATAACATCACACGTTTACTAGCCAAGCACCCTTCTTTATCATCCTTCAACCATTACCTCACTCTCACCCATTTGGCTCAAGAGATCAACCGCCGCACTACCATCACTGTTCTCGCCTTAGACAACGCCGCCATGTCCTCTCTCTTGAATAAAAACCCTTCCATTTACACCATGAAGAACATCCTTTCCCTCCATGTTCTTCTTGACTACTTCGGTGCCAAGAAGCTTCACCAGATAACCAATGGCACCGCACTCGCCGCTACTATGTTCCAAGCCACTGGGGTCGCCCCTGGGGTTTCCGGCTTTGTTAACATAACCGATTTTAAAGGT…
Gbar_A13G000360.1	MEIMGFSLLFKFLLLLSGFGVSMALQETPLVAKNLGQISSNSVLVALLDSHYTELAELVEKALLLQSLEESVGKHNITIFAPKNEALERNLDPEFKRFLLEPGNLKSLQTLLLYHIVPTRIEPHSWPNSTSGSIIHRTLSNHNVELSSEDSMGVKFIGSAKVINPNAVNRPDGVIHGIEQLLIPQSVQQDFSSRRNLRSISAVKPEGAPEVDPRTHRLKKPAPPVKPGSPPVLPIYDAMAPGPSLAPAPAPGPGGPHHHFNGMRQVKDFIQTLIQYGGYNEMADILVNLTSLATEMGRLVSEGYVLTVLAPNDEAMAKLTTDQLSEPGAPEQIIYYHIIPEYQTEESMYNTVRRFGKVSYDTLRLPHKVSAQEADGSVKFGHADGSAYLFDPDIYTDGR…	GbAGP43	ATGGAGATAATGGGTTTTTCGTTGCTCTTCAAGTTCCTTCTCTTGCTCTCTGGCTTTGGGGTTTCAATGGCGTTACAAGAAACCCCATTGGTGGCTAAAAACTTGGGTCAAATCAGTTCTAACTCGGTGCTTGTGGCCTTGTTAGACTCGCATTATACGGAGCTTGCTGAATTAGTGGAGAAAGCTTTGTTGTTACAAAGCTTAGAAGAGTCTGTGGGAAAGCATAATATTACCATTTTTGCTCCTAAGAATGAAGCTCTTGAAAGGAATCTAGACCCTGAATTCAAGCGGTTTTTGTTGGAACCTGGTAATCTTAAATCCTTACAAACTCTATTGCTTTATCACATTGTGCCGACTAGGATTGAGCCACATTCATGGCCTAATTCAACATCGGGATCG…
Gbar_A13G023580.1	MIMKQFDHLMLFFLLHTCCSTLLTLAQAPAAAPVVAPKAAPVLAPASSPAPPGPTNVTKILEKAGQFSTFIRLMKATQVANQLLGQLNNTNNGITIFAPTDSAFSSLKSGTLNSLSDEQKVELIQFHIIPTYLSSAQFQTISNPLRTQAGDSGDGKFPLNVTSTGDTVNITSGLTNTSVSGTVYTDGQLAVYQIDRVLQPLQIFDPRPPAPAPAPAKSKKKKDDDVADSPADDSTDNSKAVRFTMGNNVGLFGVTAIVLIALISL	GbAGP44	ATGATAATGAAGCAATTTGATCACCTTATGCTTTTCTTTCTCCTCCATACTTGTTGTTCAACATTATTAACCTTAGCCCAAGCTCCGGCAGCAGCTCCGGTGGTAGCTCCAAAGGCAGCACCAGTACTAGCACCGGCATCATCCCCAGCACCACCCGGTCCAACCAACGTCACAAAAATCCTCGAAAAAGCCGGCCAATTCTCGACTTTTATCCGGTTAATGAAAGCCACGCAAGTCGCGAACCAGTTACTCGGCCAACTCAACAACACCAACAATGGGATCACTATTTTCGCACCGACCGACAGTGCTTTTTCGAGCTTAAAATCCGGCACGTTGAACTCACTTTCCGACGAACAAAAAGTAGAGTTAATCCAATTCCATATAATCCCAACTTATCTC…
Gbar_D01G008510.1	MMGQRQHVVLLIFSAFLLFQTSNAHNVTRLLAKHPSLSTFNHYLTLTHLAPEINRRTTITVLALDNAAMSSLLDKNPSIYTIKNILSLHVLLDYFGAKKLHQIRNGTALAATMFQATGVAPGVSGFVNITDFKGGKVGFGAEDNGGSLNSFFVKSVEELPYNISVIQISKALPSVVAEAPTPGPSELNITGIMSAHGCKVFADTLLANPEAMGTYEDNVNGGLTVFCPMDDPFKAFLPKYKNLTASKKASFLEFFGVPVYQSLSMLKSNNGLMNTLATDGASKFDFTVQNEGEEVTLKTRVNTAKITGTLIDEQPVAIYTIDKVLLPKELFKAALSPAPAPAPEEAADAPKGSKSKTKSKSKTKSKAAPTPDSDSPAESPDDDPADQVADDDNAAMCFG…	GbAGP45	ATGATGGGGCAAAGGCAACACGTTGTTCTTCTCATTTTCTCAGCTTTTCTTCTCTTCCAAACCTCAAACGCCCATAACGTTACACGTCTGCTTGCAAAGCACCCCTCTTTGTCCACATTCAATCATTACCTCACCCTCACTCACTTAGCTCCCGAGATCAACCGCCGCACCACCATCACTGTCCTTGCCTTAGACAACGCCGCCATGTCTTCCCTCTTGGATAAAAACCCTTCCATTTACACCATCAAGAACATCCTTTCCCTTCATGTCCTCCTTGACTACTTTGGTGCCAAGAAGCTTCACCAAATAAGGAATGGTACTGCACTAGCTGCTACTATGTTCCAAGCTACTGGTGTGGCTCCTGGGGTTTCTGGGTTTGTTAATATAACCGATTTTAAA…
Gbar_D07G010750.1	MSMYRSPSSSFIIMIMVIIHAFHTRQLPTRHCPLFKQSKPLPLNSFFCFFFHSQNSAKDREKESRGMAISVSISHITPITLFYLLLLLLLSSTVTTTTTSALNITSILSSFQNLTSFSSLLCSTSVAPDLTRRDPVTLLAVPNSYLSTSPSSDLTHRLPPSSLGDILRYHVLLQYFSLSDLRQIPPSGVLVTTLLQTTGRVHSNFGAVNITRDPLTNSITIQSPAPFSPSNVTVLSLFKTLPYNITILAVDSLLVPYDFNLLASETRPPLGLNITKALIDGHNFNVAASMLAASGVVDEFEADEGGAGITLFVPTDDAFGDLPGNVKLQSLPADKKAVVLKFHVLHSYYPLGSLESIVNPVQPTLATEDNGAGSFTLNISRVNGSVAIDTGIVQASVTQ…	GbAGP46	ATGTCAATGTACCGTTCCCCATCATCATCATTCATAATAATGATTATGGTAATCATACACGCTTTTCATACTCGCCAACTCCCTACTCGCCACTGTCCACTCTTCAAACAATCAAAGCCTCTCCCACTTAATTCCTTTTTTTGCTTTTTTTTCCACTCTCAGAACTCTGCAAAAGACAGAGAAAAAGAGAGCAGAGGCATGGCTATTTCAGTCTCCATTTCCCATATTACCCCTATCACATTGTTTTATTTACTCCTCCTCCTCCTCCTATCCTCCACCGTCACCACCACCACCACCTCTGCTCTCAACATAACCTCCATCCTCTCCTCCTTCCAAAACCTTACCTCCTTCTCCTCCCTCCTCTGCTCCACCTCCGTCGCCCCTGATCTCACGCGCCGC…
Gbar_D07G021040.1	MRQPPLTLYLYTNTIISSLDPTLSYLLHSQPTMSPATTALFFLLLLFSTSNAHNITRILAKHPEFSTFNHYLTLTHLASEINRRETITVLALNNAAMSSLLSKQLSLYTLKNVLSLHVLVDYFGSKKLHQITNGTALTSTMFQASGAAPGSSGYINITDLKGGKVGFGAENNDGNLDAVYVKSVAEIPYNISVLQISQVLNSAEAEAPTAEPSKLNLTEIMSKQGCKAFADLLISSGADATFNENIDGGLTVFCPTDPVIKDFMPKYKNLTASKKASLLLYHGVPVYQSMQMLKSNNGIMNTLATDGANKYDFTVQNDGEVVTLETKVMTAKITGTLKDEEPLIVYKINKVLLPRELYKPVEAPAESPKPSKSKSKSKHKVADAPESDAPAESDPADDQ…	GbAGP47	ATGAGGCAACCCCCCCTCACTCTCTACTTATACACCAACACCATCATATCTTCCCTAGATCCAACCCTCTCCTATCTTCTCCATTCCCAACCCACCATGTCACCTGCAACCACCGCCCTCTTCTTCCTCCTCCTCCTCTTCTCCACCTCAAATGCACACAACATCACACGCATACTCGCCAAACACCCTGAATTCTCCACCTTCAACCACTACCTCACCCTCACTCATTTGGCTTCCGAGATCAACCGACGCGAAACCATTACTGTTCTGGCCCTCAACAATGCTGCCATGTCATCTCTCTTGTCTAAACAACTCTCCCTCTACACCCTCAAGAACGTCCTCTCTCTCCATGTCCTCGTCGACTACTTCGGTTCCAAGAAGCTTCACCAGATTACCAAT…
Gbar_D07G009600.1	MEFSRVSMISCFALLLCSSLAYGASSPPAPMAMSPSPTPTPAPAPAPEYVNLTYLLSVAGPFHTFLNYLESTKVLDTFQNQANNTDQGITIFVPKDSAFKALKKPSLSNLTNDQLKSLILFHAMPKFYSLADFNKLSTKGPVSTLAGSQYSLNFTDNSGTVHLDSGWSKTKVSSAVHSTDPVAIYQVDKVLLPEAIFGTDIPPMPPAPAPAPDISPAADAPSAETKGKGSSSKPEPSTSSSHRIMNFGTWNQLLLALFGGWVMFF	GbAGP48	ATGGAGTTTTCCAGGGTTTCTATGATTAGTTGTTTTGCGTTACTCTTGTGCTCCTCCTTGGCATATGGTGCCTCTAGTCCTCCAGCTCCTATGGCAATGAGTCCCAGCCCGACACCGACACCGGCACCAGCCCCTGCACCGGAATATGTAAACCTAACTTATTTGCTCTCTGTGGCTGGTCCATTTCACACATTCCTCAACTACCTTGAATCCACTAAAGTCCTGGATACTTTCCAAAACCAAGCCAACAACACTGACCAAGGCATTACGATTTTCGTGCCAAAAGACAGTGCCTTTAAAGCTCTTAAGAAGCCTTCATTATCTAATCTCACTAACGACCAACTTAAATCACTCATCCTTTTCCATGCCATGCCCAAATTCTACTCTCTCGCCGACTTC…
Gbar_D07G012770.1	MVCSNSVLSIPSSPYIPFHFPLLPLPNQQFPTHTKTPSTMAITKQHLIPLFAISFLLFFQLHCSTTSAQPPAQSPAPPGPPDVTKILQKAGQYSVFVRLLKSTQVSDRLIGELKDTDDGKTIFAPTDKAFSALKSGALNSLNDEQRVQLVLFHVIPSYIPLSQFQTVSNPMRTQAGDSGDGEFPLNVTSSGNTVVLKTGLTKTSVSDTIYTDGQLAVYRVDQVLQPLQVFAARSSALAPAPGMSRKAADVDGKSKASSLAMQNLALFVVSVIAFALSL	GbAGP49	ATGGTTTGCTCTAACAGTGTTTTATCCATTCCCTCTTCTCCTTATATTCCATTCCATTTTCCATTGCTTCCATTGCCAAATCAACAATTTCCCACACATACCAAAACCCCTTCAACAATGGCGATTACGAAGCAACATTTGATCCCGCTTTTCGCTATCTCATTTCTCTTGTTTTTCCAGCTCCATTGCTCAACAACTTCAGCCCAGCCTCCCGCTCAGTCTCCCGCACCACCTGGTCCACCAGACGTCACCAAAATCCTGCAAAAAGCCGGCCAATACTCCGTCTTCGTTCGTCTTCTCAAATCCACCCAAGTCTCCGACCGTCTCATTGGCGAGCTCAAAGACACAGATGATGGGAAGACCATTTTTGCCCCCACTGATAAGGCTTTCTCCGCCCTC…
Gbar_D07G018410.1	MEFSKIFTICFSVLLLCSSLAYGQARSPPAPVAMSPTPTPAPAPAPPYVNLTYLLSVAGPFHTFLDYLESTKVVDTFQNQANNTDQGITVFVPKDSAFKDLRKPSFSNLSDDQLKSLILYHALPRFYTLADFNELSTKGSISTLAGGEYTLNFTYDSGTVHLDSGWSKTKVTSAVHSTDPIAIYQVDKVLLPEAIFGTDIPPTPAPSPAPVPDVSPAADSPSAESKESGSSPKSAPSTSSSNSIMNLCIWRQLVLAVSAGVVLFF	GbAGP50	ATGGAGTTTTCCAAGATTTTTACGATATGTTTTTCTGTATTGCTCTTGTGCTCCTCGTTGGCCTATGGTCAAGCAAGGAGCCCTCCTGCTCCGGTCGCAATGAGCCCAACTCCAACACCAGCCCCAGCACCGGCACCGCCATATGTAAACCTCACTTATTTACTCTCAGTGGCTGGTCCATTTCACACTTTCCTTGACTACCTTGAGTCCACTAAAGTGGTTGACACCTTTCAAAACCAAGCCAACAACACTGATCAAGGGATTACAGTTTTTGTACCAAAAGACAGTGCCTTCAAGGATCTTAGGAAGCCTTCATTTTCCAATCTCAGTGATGACCAGCTTAAATCACTTATCCTTTACCATGCCTTGCCCAGATTTTACACACTTGCAGACTTCAAT…
Gbar_D07G020640.1	MQFSRNFMIICSALLLCSSLTYGQTASPPAPVAMTPTPTPAPAPAPEYVNLTYLLSVAGPFHTFLNYLESTKVIDTFQSQANNTEQGITIFVPKDDSFKGLKKPSLSNLSDDQLKSLILFHALPKYYPLADFNDLSTKGPITTLAGGQYTLNFTDDSGTVHLDSGWSKTKVSSAVHSTDPVAIYQVNKVLLPEAIFGTDIPPTPAPSPAPDISPAADSPSADSKEGGSPSKALPSDSASHRVMKLSIWSHLVLAVLSGLVLLF	GbAGP51	ATGCAGTTTTCCAGGAATTTTATGATAATTTGTTCTGCATTGCTCCTGTGCTCTTCCTTGACATATGGGCAAACGGCTAGTCCACCGGCTCCGGTGGCAATGACCCCAACTCCGACACCTGCACCGGCTCCGGCACCAGAATACGTAAACCTAACTTATTTACTCTCTGTGGCTGGTCCATTTCACACTTTCCTTAACTACCTTGAATCAACTAAAGTGATTGACACCTTCCAAAGCCAAGCCAACAACACTGAACAAGGCATTACAATTTTCGTACCGAAAGACGATTCGTTCAAGGGTCTTAAGAAGCCGTCATTGTCCAATCTCAGTGATGATCAGCTTAAATCGCTCATCCTTTTCCATGCCTTGCCCAAATACTATCCCCTTGCCGACTTCAAT…
Gbar_D03G013260.1	MTVSFFISHITPLTFFCFLLLSSSTAADLNITSILSSFQNLTSFSSLLTSSSVASDLTRRQDPITLLAVPNSYLSIPPASDLTRRLPPSSLGDILRYHVLLHYFSWTDLLQIPPSGVIVTTLLQTTSRAPANFGAVNITRNPLTNSITIQSPVTFSPSNATVLSVIKTLPYNITILAVDSLLVPYDFNLMTSETRPPLGLNITKALIDGHNFNVAAAMLSASGVVDEFEADEGGAGITLFVPTDGAFGDLPGNVRLQSLPADRKSVVLKFHVLHSYYPLGSLESIVNPVQPTLATEDNGAGSFTLNISRVNGSVAIDTGIVQASVTQTVFDQNPVAIFGVSKVLLPREVFGKDSAGAMAKPGNPVVGTNVQPPETSPSPENSPWLSGPASSPSGFHEDM…	GbAGP52	ATGACAGTTTCATTCTTTATTTCCCATATTACCCCTCTCACATTCTTTTGTTTCCTCCTCCTATCCTCCTCCACCGCCGCTGATCTCAACATAACCTCCATCCTCTCCTCCTTCCAAAACCTAACCTCCTTCTCCTCCCTCCTCACCTCCTCATCAGTCGCCTCTGACCTCACGCGTCGCCAAGACCCCATCACTTTACTCGCCGTCCCCAACTCTTACCTCTCCATTCCTCCTGCTTCCGACCTCACGCGCCGCCTCCCACCGTCCTCACTCGGCGACATCCTCCGCTACCACGTCCTCCTACATTATTTCTCCTGGACCGACCTCCTCCAGATCCCGCCGTCCGGCGTCATCGTAACCACCCTCCTCCAAACAACTAGCCGGGCCCCTGCCAACTTC…
Gbar_D13G014350.1	MQRRHPLLLLLIFSVFLNFQTSNGHNITRLLAKHPSLSTFNHYLTLTHLAQEINRRTTITVLALDNAAMSSLLNKNPSIYTMKNILSLHVLLDYFGAKKLHQITNGTALAATMFQATGVAPGVSGFVNITDFKGGKVGFGAEDNGGDLDSFFVKSVEELPYNISVIQISKALPSAIAEAPTPGPSELNITGIMSAHGCKVFADTLLANPEAMGTYEDNLNGGLTVFCPLDDAFKAFLPKYKNLTASGKESFLEFFGVPVYQSLSMLKSNNGLMNTLATDGASKFDFTVQNDGEQVTLKTKINTVKITGTLLDEQPVAIYTIDKVLMPRELFKAAPTPAPAPAPEEAADAPKASKSKSKSKSKSAPTPESDAPADSPDDDPADQTADNNAASSFKGGRFV…	GbAGP53	ATGCAGCGAAGACACCCCCTTCTTCTTCTTCTCATTTTCTCAGTTTTTCTCAACTTCCAAACATCAAATGGCCATAACATCACACGTTTACTCGCCAAGCACCCTTCTTTATCCACCTTCAACCATTACCTCACTCTCACCCATTTGGCTCAAGAGATCAACCGCCGCACTACCATCACTGTTCTCGCCTTAGACAACGCCGCCATGTCCTCTCTCTTGAATAAAAACCCTTCCATTTACACCATGAAGAACATCCTTTCCCTCCATGTTCTTCTTGACTACTTCGGTGCCAAGAAGCTTCACCAGATAACCAATGGCACCGCACTCGCCGCTACTATGTTCCAAGCCACTGGGGTCGCCCCTGGGGTTTCCGGCTTTGTTAACATAACCGATTTTAAA…
Gbar_D13G000150.1	MAIMGFSLFFKFLLLLSGFGVSMALQETPFVAKNLGQISSNSVLVALLDSHYTELAELVEKALLLQSLEESVGKHNITIFAPKNEALERNLDPEFKRFLLEPGNLKSLQTLLLYHIVPTRIEPHSWPNSTSGSILHRTLSNHNVELSSEDSMGVKFIGSAKVINPNAVNRPDGVIHGIEQLLIPQSVQQDFNSRRNLRSISAVKPEGAPEVDPRTHRLKKPDPPVKPGSPPVLPIYDAMAPGPSLAPAPAPGPGGPHHHFNGMRQVKDFIQTLIQYGGYNEMADILVNLTSLATEMGRLVSEGYVLTVLAPNDEAMAKLTTDQLSEPGAPEQIIYYHIIPEYQTEESMYNTVRRFGKVSYDTLRLPHKVSAQEADGSVKFGHADGSAYLFDPDIYTDGR…	GbAGP54	ATGGCGATTATGGGTTTTTCGTTGTTCTTCAAGTTCCTTCTCTTGCTCTCTGGCTTTGGGGTTTCAATGGCGTTACAAGAAACCCCATTCGTGGCTAAAAACTTGGGTCAAATCAGTTCTAACTCGGTGCTTGTGGCCTTGTTAGACTCGCATTATACGGAGCTTGCTGAATTAGTGGAGAAAGCTTTGTTGTTACAAAGCTTAGAAGAATCTGTGGGAAAGCATAATATTACCATTTTTGCTCCTAAAAATGAAGCTCTTGAACGGAATCTAGACCCTGAATTCAAGCGGTTTTTGTTGGAACCTGGTAATCTTAAATCCTTACAAACTCTATTGCTTTATCACATTGTGCCGACTAGGATTGAGCCACATTCATGGCCTAATTCAACATCGGGATCG…
Gbar_D13G024100.1	MIMKQFDHLMLFFLLHTSCSTLLTLAQAPAAAPVVAPKATPVLAPASSPAPPGPTNVTKILEKAGQFSTFIRLMKATQVANQLLGQLNNTNNGITIFAPSDSAFSSLKSGTLNSLSDEQKVELIQFHIIPTYLSSAQFQTISNPLRTQAGDSGDGKFPLNVTSSGDTVNITSGLTNTSVSGTVYTDGQLAVYQIDRVLQPLQIFDPRPPAPAPAPAKSKKKKDDDVADSPADDSTDNSKAVRFTIGNNVGLFGVTAIVIALISL	GbAGP55	ATGATAATGAAGCAATTTGATCACCTTATGCTTTTCTTTCTCCTCCATACTTCTTGTTCAACATTATTAACCTTAGCCCAAGCTCCGGCAGCAGCTCCGGTGGTAGCTCCAAAGGCAACACCAGTACTAGCACCGGCATCATCCCCGGCACCACCCGGTCCAACCAACGTCACAAAAATCCTCGAAAAAGCCGGCCAATTCTCTACTTTTATCCGGTTAATGAAAGCCACGCAAGTCGCGAACCAGTTACTCGGCCAACTCAACAACACCAACAATGGGATCACTATTTTCGCACCGAGCGACAGTGCTTTTTCGAGCTTAAAATCCGGCACGTTGAACTCACTTTCCGACGAACAAAAAGTAGAGTTAATCCAATTCCATATAATCCCAACTTATCTC…
Gbar_D10G005120.1	MSTSPVITLLFSLFFVLLSPTYAFNITEILKPYKDFNLYNYQLSSTGLASEINNLQIVTVLVVADYDLFAFRHLPGDDVRRILGFHVIFGYYDPTRLKSLRSRITLTTLYSGATLTANRESNGEVTFRSTTSSSKLDATFVRTVELQPRSIAVLQVSPYIKTSGDLPSTPPSPSPPPPPPPPPPPQQSPTSLPTTASPPRKALAPPPTSQEKKSPTPTSSPNKSSNIATTSPPTKESNNTAPAASKTKPNSVSSGPPPEENPTTPPPKALSPRKALAPAPSDEDESPVASPPKPSSSTPSPSPAADVPAPAPDQKSSATPMASGNYLASILMISTAAWLFFPMI	GbAGP56	ATGTCGACTTCACCAGTAATTACTTTATTGTTCTCCCTTTTCTTTGTATTACTATCACCAACATATGCTTTTAACATCACAGAAATCCTCAAACCTTACAAGGACTTCAATTTGTACAATTACCAATTGAGTTCAACAGGATTGGCAAGTGAAATCAACAACCTACAAATCGTGACCGTCCTTGTTGTTGCCGATTATGATTTGTTCGCATTTAGACACTTGCCGGGCGATGATGTTAGGAGAATCTTGGGGTTCCATGTGATATTTGGTTACTATGATCCAACCAGGCTCAAAAGCTTGCGATCCAGAATAACCCTCACCACACTTTACTCAGGGGCTACCTTGACCGCGAACCGCGAGAGCAATGGTGAAGTCACGTTTAGATCGACTACTTCAAGT…
Gbar_D10G021300.1	MAYNANLANILLQQFFKSVTQRLSPERERKKNTSLFLVYNIPHFVNSILDFYSSLMAFMFFNSLLLLLLLLLQISCSRFSLALQENSSATVRSGQINSNSVLVALLDSHYTELAELVEKALLLQTLEETVGKHNITIFAPKNEALERDLDPEFKRFLLEPGNLKSLQTLLLYHIVPARIDRHSWPKSTSALTHHFTLSNERVELSGDDSSGEKFIGSAKVISPNAVDRPDGVIHGIEQLLIPRSVQQDFNNRRSLRSISAVKPEGAPEVDPRTHRLKKPAPPVKPGAPPVLPIYDAMAPGPSLAPAPAPGPGGPHHHFNGMRQVKDFIQTLIQYGGYNEMADILVNLTSLATEMGRLVSEGYVLTVLAPNDEAMAKLTTDQLSEPGAPEQIIYYHIIPE…	GbAGP57	ATGGCATATAATGCTAATTTAGCAAACATATTATTACAACAATTCTTTAAATCGGTAACTCAAAGACTTTCTCCAGAGAGAGAAAGAAAAAAGAATACTTCTCTCTTCCTGGTTTATAATATCCCCCATTTTGTCAATTCCATATTAGATTTTTATTCTTCACTAATGGCTTTCATGTTCTTCAACTCTCTTCTTCTTCTTCTTCTTCTTCTTCTTCAAATCTCATGTTCTAGATTCTCATTGGCATTGCAAGAGAACTCATCAGCCACGGTTCGCTCGGGTCAGATCAATTCCAACTCAGTCCTGGTGGCTTTGTTAGACTCACATTACACTGAGCTTGCCGAGTTGGTGGAGAAAGCTTTGTTGTTGCAGACCCTTGAGGAAACTGTCGGCAAACAC…
Gbar_D11G008980.1	MGAFHRLNLLHFTLSLVVIAVNGHNITAILEGFPDYSVYNSFLTQTKLADEINTRETITCLVLNNGAMSALTSKHPLSVVKNILSLHVLLDYYDPQKLHKISDGTTLTTTLYQTTGNAPGNLGFVNITDLQGGKVGFGSAIPGSKLDSSYTKSVKQIPYNISILEISAPIIAPGILTAPAPSSSGVNITGLLEKAGCKTFASLLTSSGVLKTYESALDKGLTVFAPSDEAFKAEGVPDLSKLTNAEQVSLLEYHASPDYKPKGTLKTTKDPISTLATNGAGKYDLTVTTAGDSMTLHTGVGPSRVAEAVFDSPPVAIFTVDNVLLPSELFGKSPSPAPAPEPVSSPSPTPSLSPSPSPMSEAPSPLAASPPAPPSGTPVGSPADSPAGSSENSTSDNAA…	GbAGP58	ATGGGCGCATTTCACCGACTCAACTTGCTCCATTTCACGCTCTCTTTAGTTGTCATTGCCGTCAATGGCCACAATATAACGGCCATTCTCGAAGGTTTTCCTGATTACTCTGTTTACAATAGTTTCCTCACCCAAACAAAGCTGGCCGATGAGATTAACACCCGAGAGACCATCACTTGCCTTGTCCTCAACAATGGGGCTATGTCTGCCCTCACATCCAAACACCCCCTTTCCGTCGTCAAAAACATCCTCAGCCTTCACGTTCTTCTGGACTACTATGACCCCCAAAAGCTCCACAAAATCTCTGATGGCACTACCCTCACCACCACGCTTTACCAAACTACTGGTAATGCCCCTGGAAACCTTGGTTTCGTCAACATCACCGACCTCCAAGGTGGC…
Gbar_D11G016200.1	MSLPKAATLFLLFFLLLLSSTTTSNAHNITRLLAKYPQFSTFNHYLTTTHLASQINRRQTITVLALDNTAMSSLLAKHYSLYTLKNILSLHVLVDYFGSKKLHRISKRSTLTSTMFQATGAAPGTSGYVNITNLKGGKVGFGAEDNEGKLDATFVKSIKEIPYNISIVQISHALNSAEAEAPTAAPSQLNLTEIMSKQGCKAFADLLTASGADDKFNENMDAGLTVFCPTDGAVKSFMPKYKNLTSSKKVSLLLYHGIPVFMSLQMLKTNNGVMNTLATDGANSYDFSVSNEDEVVSLDTTVVTSKVLGILKEEEPLIVFKINKVLMPKELFKPVVAKEANAPEADAPADSEPADAEDNTNGVQGLGGGRLVMVVLSLWIGILLI	GbAGP59	ATGTCGCTACCAAAAGCCGCCACCCTCTTCCTCCTCTTCTTCCTCCTCCTCCTCTCTTCCACCACCACCTCAAATGCACACAACATCACACGCCTCCTCGCCAAATATCCCCAATTCTCCACCTTCAACCACTACCTCACCACCACTCACCTGGCCTCCCAGATCAACCGACGCCAAACCATAACCGTCCTAGCCCTCGACAACACCGCCATGTCGTCTCTCCTGGCCAAGCATTACTCCCTCTACACCCTCAAGAACATCCTCTCCCTCCACGTTCTCGTTGACTACTTCGGTTCCAAGAAGCTTCACCGCATTTCCAAAAGATCAACTTTGACTTCCACCATGTTCCAGGCCACCGGCGCCGCCCCTGGAACTTCGGGGTACGTCAACATCACTAAC…
Gbar_D09G014030.1	MGSSIYGVSSSHISLFLFFSFLSLSTAALPQNPSGKSSPSGQINSNSVLVALLDSHYTELAELVEKALLLQTLEEAVGKHNITIFAPRNEALERQLDPEFKRFLLEPGNLKSLQTLLMFHIIPKRVGSHQWPDPKTGPVKHNTLCNDHIRLTSQSTGKKTVDSAELVRPDDVIRPDGVIHGIQQLLIPRSVIEDFNRRRNLRSITAVLPEGAPEVDPRTHRLKKPAPVPVGAPPVLPIYEAMAPGPSLAPAPAPGPGGPRHHFDGESQVKDFIQTLLHYGGYNEMADILVNLTSLATEMGRLVSEGYVITVLAPNDEAMAKLTTDQLSEPGAPEQIIYYHIIPEYQTEESMYNAVRRFGKVKYDTLRLPHKVVAQEADGSVKFGHGEGSAYLFDPDIYT…	GbAGP60	ATGGGTTCTTCCATCTATGGTGTCTCTTCCTCCCACATCTCCCTTTTCCTTTTCTTCTCCTTTCTTTCGCTCTCCACGGCTGCATTGCCTCAAAACCCGTCTGGGAAATCCTCACCTTCTGGTCAGATCAACTCCAACTCCGTCCTTGTTGCTCTTCTTGACTCGCATTATACTGAGTTAGCTGAACTCGTCGAGAAAGCTTTACTTCTCCAGACGCTTGAAGAAGCGGTTGGCAAGCACAATATTACCATTTTTGCCCCTCGCAATGAAGCCTTGGAGCGTCAACTCGACCCCGAGTTCAAGCGCTTCTTGCTTGAACCTGGGAACCTCAAGTCCCTCCAAACCCTTCTTATGTTTCACATTATCCCCAAAAGGGTTGGATCCCATCAATGGCCTGAT…
Gbar_D09G011250.1	MRQQYVFTTLTLLILFSLSCSTTLAQSPALAPAPSGPTNVTKILEKAGQFTLFIRLLKSTQVANQLLGQLNNSNNGMTVFAPTDNAFSSLKSGTLNSLTDEQKVQLVQFHIVPTYLTSSQFQTISNPLRTQAGDSGDGKFPLNVTTSGNSVNITTGLTNTSVSGTIYTDGQLAVYQIDQVLQPLQIFAPRPPAPAPAPAKSKNKKATTVADSPDVTPADNSKAATLQNAGLFGVAALVIALSL	GbAGP61	ATGAGGCAACAATATGTCTTCACTACTCTCACGTTGCTCATCCTGTTTTCCCTCAGTTGTTCAACAACATTAGCCCAATCTCCGGCACTGGCCCCGGCACCTTCTGGTCCGACAAACGTCACCAAGATCCTCGAAAAAGCTGGTCAATTCACCCTCTTCATTCGTCTTCTAAAGTCCACTCAAGTGGCCAACCAGCTGCTCGGTCAGCTCAACAATTCCAACAATGGTATGACCGTTTTTGCACCAACGGACAATGCTTTCTCCAGCCTTAAATCGGGCACATTGAATTCACTCACCGATGAACAAAAAGTGCAGCTGGTGCAATTCCACATCGTCCCAACATACCTCACCTCGTCTCAGTTCCAAACCATTAGCAACCCTTTGAGAACCCAAGCTGGT…
Gbar_D08G005730.1	MEFSMIFMISFSVLILCSSLAYGQVAMSTSPTPSPSPAPTPAYTNLKDLLSVAGPYHKFLDYLESTKLIDTFQIQANNTVEGITIFVPKDNAFKALKKPSLSNLTDDQLKSVLLFHALPRYYALADFNDLSERGPISTLAGGQYTLQFNDDSGTVRLDSGWSKAKVTSAVHTSKPVAVYQVDKVLLPEAIFGTDIPPTPAPAPALGISPSADTPSAAKSEETGSSSKPSSSGSYSPRIMMNSGIWTQLVLAFLGGWLVLFF	GbAGP62	ATGGAGTTTTCCATGATTTTTATGATTAGCTTCTCTGTATTGATTTTGTGCTCCTCACTGGCATATGGTCAAGTTGCAATGAGCACAAGCCCGACACCGTCACCCTCACCGGCACCGACACCGGCATACACAAATCTCAAAGACTTACTCTCTGTGGCAGGTCCATATCACAAGTTCCTGGACTACCTCGAATCGACTAAATTAATCGACACGTTCCAAATCCAAGCCAACAACACGGTTGAAGGCATTACGATTTTCGTACCGAAAGACAACGCATTCAAGGCTCTTAAGAAGCCTTCATTGTCAAATCTAACTGATGATCAGCTCAAATCAGTGCTCCTTTTCCATGCCTTGCCACGATACTATGCCCTTGCGGACTTCAATGACCTAAGTGAGAGA…
Gbar_D06G015970.1	MSPMSSPIVALFLAFFLLLSAADAFNITKILGSFSDYSTFNDLLTQTGVASEINDKKSVTVLVVSNSQISGLSSQPKDTIKKMLSIHVVLDYYDKAKVDKVPSKPLTLTTLYQQSGKAQNQQGFLTMTRVGKQVSFGSAAPGSSHDSIFVKQVTTQPYDISVLEISNVINVAITSSPSYAPNASPPRKALAPGPNKSPLASPPKTTRSDIPAADAPSTTTDSDASDNTSAASIASASAILFIFASACFMLTMI	GbAGP63	ATGTCTCCCATGTCTTCCCCAATTGTTGCACTCTTCCTTGCCTTTTTCCTTCTCTTATCAGCTGCGGATGCATTTAACATCACTAAGATCCTTGGCTCCTTCTCAGATTACAGCACCTTCAACGACTTGCTGACTCAAACCGGTGTTGCGAGTGAGATCAACGACAAAAAAAGCGTCACTGTTCTTGTTGTTTCCAATTCTCAGATTTCAGGACTTTCTAGCCAACCGAAGGATACAATAAAAAAGATGTTGAGCATCCATGTGGTACTGGATTATTACGACAAAGCCAAGGTGGACAAGGTGCCATCTAAACCGTTGACTCTCACCACACTTTACCAGCAAAGTGGGAAAGCCCAAAACCAGCAAGGTTTCTTGACTATGACACGTGTGGGGAAACAA…
Gbar_D06G015760.1	MFPMSSQAVAFLSSIFFVLSALAADAFNINKMLSAYPDFTNFNNLLIQTGIAGEINKKHRVTVLVVANSNMAAVNGVSKDAMKEVLGVHVILDYYDEAKLKQLQTKQATILTTLYQESGRAKNQQGFLNMTNTGNTPVVFASAAPGSKLDCTLVKQITAQPPKVSVLQVSNIINIASISNSASYLPDASAPKLRKALAPAPSRAEAPAVSQISPTKPPSSNANANANANANAPAPASTSSVVSLPSRDYLASSILMIFSWAWLLLPMV	GbAGP64	ATGTTTCCAATGTCTTCTCAAGCTGTCGCATTTCTCTCTAGCATTTTCTTTGTCTTATCAGCATTAGCTGCTGATGCTTTTAACATCAACAAGATGCTCAGCGCCTACCCGGATTTCACAAACTTCAACAACTTGTTGATTCAAACGGGTATTGCTGGTGAAATCAACAAGAAGCATAGAGTCACTGTTCTTGTTGTTGCCAATTCTAATATGGCTGCAGTCAATGGAGTATCCAAAGATGCAATGAAGGAGGTCTTGGGCGTGCATGTGATACTCGATTATTATGATGAAGCCAAGCTAAAACAACTGCAAACAAAACAAGCAACCATTCTCACAACACTTTACCAAGAAAGCGGTAGAGCCAAAAATCAGCAAGGTTTCTTGAATATGACCAACACG…
Gbar_D06G011780.1	MGVSANANTGAFLLFFIAAILLALSTTCTALNITKSLAPYSDYSTLSDLFRKTKLTDAINRRQTITILALDNSSIQSITDRSSDELRKILMNHIILDYYDRQKIQKLGKKSALLTTLYQTTGSAINQQGFVNITRIARGEVVFGSAVKGAPLVGKLLGSVISQPFNLSVLHISTPIVAPGFGDAILAPPPPPGSSKPPAAAPKKSPSSPGPSEEEEDEDEAESPSPSESPVESPKAGKAKAKSRSESPPEPDSDEDDDAEEPTSSASSRVVWLRVGVAAVIGLIASLVAF	GbAGP65	ATGGGTGTGAGTGCGAATGCCAATACCGGAGCCTTCCTCCTCTTCTTCATTGCTGCAATCTTGCTGGCCTTGTCCACTACCTGTACAGCTTTAAACATCACTAAGTCGCTTGCGCCGTACTCTGATTACAGCACTCTCAGCGATCTTTTCAGAAAGACCAAGCTGACTGATGCTATAAACCGTCGCCAGACCATTACCATACTAGCCCTAGACAATAGTTCCATCCAATCCATCACAGACAGGTCCAGCGATGAACTGAGGAAGATTCTCATGAATCACATTATCCTCGACTATTACGATAGGCAAAAGATCCAAAAGCTTGGGAAGAAGAGCGCCCTCCTCACCACCTTGTATCAAACCACTGGTTCCGCTATCAATCAACAAGGTTTCGTCAACATT…
Gbar_D12G011180.1	MATPTFRRIDLTLLTLSLLAVAVNAHNITAILEGFPDYSVYNDFLTKTKLADEINTRQTITCLVLNNGAMSALTAKHPLSVVENILSLHVLLDYYDPQKLHKISDGTTLTTTLYQTTGNAPGNLGFVNITDLQGGKVGFGSAVPGSKLDSSYTKSVKQVPYNISILEISAPIIAPGVLSAPAPSASGVNITGLLEKAGCKTFANLLTSSGVLKTYEAALDKGLTIFAPSDEAFKADGVPDLSKLTNADQVSLLEYHASPDYKPKGTLKTTKDPITTLATRGAGKFDLTVTAAGDSVTLHTGISPSRVAEAVFDSPPVVIFTVDNVLLPSELFGKSPSPAPAPEPVSSPSPTPSPLSEAPSPLAASPPAPPTDTPAGSPADSPAGSSENSTSDNAAGHVS…	GbAGP66	ATGGCGACGCCCACATTTCGCCGGATAGACCTTACCCTTTTAACCCTCTCTTTACTCGCCGTCGCCGTCAATGCTCACAACATCACCGCCATACTCGAAGGTTTCCCTGATTACTCCGTTTACAACGATTTCCTCACTAAAACCAAGCTCGCCGATGAGATCAACACTCGACAAACCATCACTTGTCTTGTTCTTAACAATGGAGCTATGTCTGCTCTCACTGCTAAACACCCACTTTCCGTCGTTGAAAACATCCTTAGCCTTCATGTTCTTTTAGATTATTATGACCCACAAAAACTCCATAAAATCTCCGATGGTACTACACTTACTACTACTCTTTACCAAACCACCGGAAATGCTCCCGGAAATCTGGGTTTCGTTAATATCACCGATCTACAA…
Gbar_D12G015170.1	MASSSPLSPILLSLFLVFICGVSAQTAPAPAPSGPLNFTGILDKNGQYTYFLQLLAQTQVGSQVQTQLKTTTEGFTVFAPTDNAFNNLKPGTVNNLDPQQKVQLVLYHVIPKYYSLNDLQFVSNPVRTQAGQDFGLNVTGLNNQVNVSSGVVETQINNALYQKKPLAIYQADKVLLPEEFFEAKSPAAAPSPATKKSSTGSKSNSRASATADEPASADNSGSAGRNMGLRFVVGLALACMGFLS	GbAGP67	ATGGCTTCATCATCTCCTCTTTCTCCCATTCTCCTCTCTCTGTTTCTAGTATTCATTTGTGGGGTGTCAGCTCAAACGGCTCCCGCCCCTGCCCCCTCTGGCCCCTTGAATTTCACTGGAATCCTTGACAAAAATGGCCAATACACCTACTTCCTTCAGCTTTTGGCACAGACTCAAGTTGGGAGCCAAGTACAAACTCAACTGAAAACCACCACTGAAGGCTTTACCGTCTTTGCTCCCACAGATAATGCCTTCAACAACCTCAAACCTGGTACCGTCAATAACCTGGACCCACAACAGAAAGTACAACTAGTTCTATACCACGTTATTCCCAAATACTACTCCTTGAACGATCTCCAATTTGTTAGCAACCCCGTTAGAACCCAAGCTGGTCAGGAT…
Gbar_A07G014760.1	MTTISSSTFLGVAVIFGLVFASMSPYVEAQSASPAPSPTSDGTSIDQGIAYVLMVVALVLTYLIHPLDSSSYTFF	GbAGP68	ATGACGACGATTTCTTCCAGTACATTCCTGGGTGTTGCGGTTATCTTTGGTCTTGTTTTTGCTAGTATGTCACCCTATGTTGAGGCGCAGTCTGCGTCTCCAGCTCCTTCTCCCACTAGTGATGGAACTTCAATAGACCAAGGGATTGCTTACGTGCTTATGGTGGTGGCACTTGTGCTCACATACCTCATCCACCCTTTAGACTCATCTTCCTACACCTTCTTCTAA
Gbar_A10G007330.1	MAVISFRVFMKVVTIFAIVFATVSPKVEAQSAAPAPSPTSDGTSIDQGIAYILMLVALVLTYLIHPLDASSYTFF	GbAGP69	ATGGCAGTCATTTCTTTCAGGGTTTTTATGAAAGTTGTAACCATCTTTGCTATTGTTTTTGCTACTGTCTCACCCAAAGTTGAAGCTCAGTCTGCTGCACCAGCTCCTTCTCCTACAAGTGATGGAACTTCAATTGACCAAGGGATTGCTTACATTCTGATGCTTGTGGCACTGGTGCTTACATACCTTATCCACCCTCTAGACGCATCCTCCTACACCTTCTTTTAA
Gbar_A10G021460.1	MAVISFRVLMRVVAIFALVFAIVSPKVEAQSAAPAPSPTSDGIAYVLMLVGLVLTYLIHPLDASSYTFF	GbAGP70	ATGGCAGTCATTTCTTTCAGGGTTCTTATGAGAGTTGTGGCCATCTTTGCTCTTGTTTTTGCTATTGTCTCACCCAAAGTTGAAGCTCAGTCTGCTGCACCAGCTCCTTCTCCTACAAGTGATGGGATTGCTTACGTTCTGATGCTTGTGGGACTAGTGCTTACATACCTTATCCACCCTCTAGACGCATCCTCCTACACCTTCTTTTAA
Gbar_A11G009830.1	MAVISFRVLMRVVTIFALIFAIVSPKVEAQSAAPAPSPTSDGTSIDQGIAYVLMLVALVLTYLIHPLDASSYTFF	GbAGP71	ATGGCAGTCATTTCTTTCAGGGTTCTTATGAGAGTTGTGACCATCTTTGCTCTTATTTTTGCTATTGTCTCACCCAAAGTTGAAGCTCAGTCTGCTGCACCTGCTCCTTCTCCTACAAGTGATGGAACTTCAATTGACCAAGGGATTGCTTACGTTCTGATGCTTGTGGCACTGGTGCTTACATACCTTATCCACCCTCTAGACGCATCCTCCTACACCTTCTTTTAA
Gbar_A11G001990.1	MAVPNVCFMAVFAALVFAMAVDAQSSAPAPAPTSDGNSIDLGIAYVLMLVALVLTYLIHAADFCFSF	GbAGP72	ATGGCAGTTCCAAATGTTTGTTTCATGGCTGTTTTTGCAGCTCTTGTTTTTGCTATGGCTGTTGATGCCCAGTCTTCTGCTCCCGCCCCTGCTCCCACAAGCGACGGGAATTCAATCGATTTAGGGATTGCGTACGTGTTGATGCTGGTGGCTTTGGTGCTCACTTACCTCATTCACGCTGCTGATTTCTGTTTTAGCTTTTGA
Gbar_A12G024530.1	MAVSKVSFVAVFAALVFTLVALPAAVQAQSSAPAPAPTSDGTSIDQGIAYVLMLVALVLTYLIHAADLCFTF	GbAGP73	ATGGCAGTTTCCAAGGTTTCTTTCGTGGCTGTATTTGCGGCTCTTGTTTTTACTTTGGTTGCCTTGCCGGCTGCTGTTCAGGCACAGTCCTCTGCTCCCGCCCCTGCCCCAACGAGCGACGGGACGTCTATTGACCAAGGGATTGCATACGTGCTGATGCTGGTGGCACTAGTGCTCACATACCTCATTCACGCCGCTGATCTCTGCTTCACCTTTTGA
Gbar_D07G015210.1	MTTISSSTFLGVAVIFGLVFASMSPYVEAQSASPAPSPTSDGTSIDQGIAYVLMVVALVLTYLIHPLDSSSYTFF	GbAGP74	ATGACGACGATTTCTTCCAGTACATTCCTGGGTGTTGCGGTTATCTTTGGTCTTGTTTTTGCTAGTATGTCACCCTATGTTGAGGCACAGTCTGCGTCTCCAGCTCCTTCTCCCACTAGTGATGGAACTTCAATCGACCAAGGGATTGCTTACGTGCTGATGGTGGTGGCACTTGTGCTCACATACCTCATCCACCCTTTAGACTCATCTTCCTACACCTTCTTCTAA
Gbar_D11G010370.1	MAVISFRVLMRVVTIFALVFAIVSPNVEAQSAAPAPSPTSDGTSIDQGIAYVLMLVALVLTYLIHPLDASSYTFF	GbAGP75	ATGGCAGTCATTTCTTTCAGGGTTCTTATGAGAGTTGTGACCATCTTTGCTCTTGTTTTTGCTATTGTCTCACCCAATGTTGAAGCTCAGTCTGCTGCACCAGCTCCTTCTCCTACAAGTGATGGAACTTCAATTGACCAAGGGATTGCTTACGTTCTGATGCTTGTGGCACTGGTGCTTACATACCTTATCCACCCTCTAGACGCGTCCTCCTACACCTTCTTTTAA
Gbar_D11G002330.1	MAVPKVCFMAVFAALVFAMAVDAQSSAPAPAPTSDGNSIDLGIAYVLMLVALVLTYLIHAADFCFSF	GbAGP76	ATGGCAGTTCCCAAGGTTTGTTTCATGGCTGTTTTTGCAGCTCTTGTTTTTGCCATGGCTGTTGATGCCCAGTCTTCTGCTCCCGCCCCTGCTCCCACAAGCGACGGGAACTCAATTGATTTAGGGATTGCGTACGTGTTGATGCTGGTGGCGTTGGTGCTCACTTACCTCATCCACGCTGCTGATTTCTGTTTTAGCTTTTGA
Gbar_D12G024420.1	MAVSKVSFVAVFAALVFTLVALPAAVQAQSSAPAPAPTSDGTSIDQGIAYVLMLVALVLTYLIHAADLCFTF	GbAGP77	ATGGCAGTTTCCAAGGTTTCTTTCGTGGCAGTATTTGCGGCTCTTGTTTTTACTTTGGTTGCCTTGCCGGCTGCTGTTCAGGCACAGTCCTCTGCTCCCGCCCCTGCCCCAACGAGCGACGGGACGTCTATTGACCAAGGGATTGCATACGTGCTGATGCTGGTGGCACTGGTGCTCACATACCTCATTCACGCCGCTGATCTCTGCTTCACTTTTTGA
Gbar_D12G012050.1	MAEISYGGFMGVMAILALVFAIVSPYVEAQASAPAPSPTSDGTSIDQGIAYVLMLVALMLTYLIHPLDASSYTFF	GbAGP78	ATGGCAGAGATATCTTACGGAGGTTTTATGGGTGTAATGGCTATTTTGGCTCTTGTTTTCGCCATTGTTTCACCTTATGTTGAGGCTCAAGCTTCTGCACCAGCTCCTTCTCCTACAAGTGATGGAACTTCAATTGATCAAGGGATTGCTTATGTGCTAATGCTTGTGGCATTGATGCTCACATATCTTATCCACCCTTTAGATGCTTCCTCCTACACCTTCTTTTGA

## Sheet: G. hirsutum
Table S3. Sequence of GhAGP identified gene in G. hirsutum
Principle Transcript ID	Protein	Rename	CDS
Gh_A11G1081.1	MACFSSLALSSSQIHAVQYSSISAAPAFLPAAPLSSSPGLPPDIEPLLPTPKGMAPSPTESSFPTIPSSPSPPNPDSMLAPGPGFAPSPFGSLPASTAVSLASAGVLNSTLFFGLLVALCLLQQLSGV	GhAGP1	ATGGCTTGTTTCTCTTCACTAGCTTTATCTTCTTCTCAAATCCATGCAGTTCAATACTCCAGTATATCAGCTGCCCCTGCATTCTTGCCAGCTGCTCCTCTATCTTCTTCTCCTGGTTTACCCCCAGATATTGAGCCTTTACTTCCTACTCCTAAAGGTATGGCACCTTCCCCTACTGAGTCATCATTCCCCACCATTCCTTCAAGTCCTAGCCCTCCTAACCCAGACAGTATGTTGGCTCCTGGCCCTGGTTTTGCACCTTCACCATTTGGGTCCTTACCAGCATCCACTGCGGTTTCTTTAGCTTCAGCTGGAGTTCTAAATTCGACATTGTTTTTTGGGTTGCTAGTGGCACTATGCTTATTGCAGCAGCTTTCTGGTGTGTAA
Gh_D01G1119.1	MAKTFACFVLLALIVSCALGQAPSSAPTKSPPSSNPTPAPKVSPTMSPTTTPTASPPSTSTPPSSAPESSPTSSPTTSPPAPPAGSPAGSPAGSPAGSPASAVSPTNSISDTPGSSPTSPTSAAALNRVTVAGSAVAVVFAALLI	GhAGP2	ATGGCTAAAACCTTTGCTTGCTTTGTCCTATTAGCTCTCATAGTTAGTTGCGCACTTGGTCAGGCTCCTAGCTCGGCCCCAACCAAGTCACCGCCGTCTTCTAACCCTACTCCGGCTCCCAAGGTTTCTCCAACCATGTCTCCAACCACTACACCAACCGCATCTCCGCCGTCAACATCCACTCCCCCGTCTTCAGCCCCTGAATCTTCACCAACTTCCTCTCCCACCACTTCTCCCCCAGCTCCTCCCGCTGGTTCTCCCGCTGGTTCTCCCGCTGGCTCTCCCGCTGGCTCTCCCGCTAGCGCTGTTTCTCCCACAAACTCCATCAGCGATACACCAGGCAGCTCTCCCACTTCTCCTACGAGTGCAGCCGCTTTGAACAGGGTCACCGTCGCCGGA…
Gh_D10G1652.1	MASFCFLLLPIMIMYFIASSPLPSLASRLSSDTPTISASPVSVSDPPLSPFQPLSPDIAPLLPSPGGVVPTTGSSMPTIPSTPSPPNPDDFIAPGPTSAFPPFGPLPVSSSSPIFLLSSLHLTTFSVLVVPYYLLHLL	GhAGP3	ATGGCCTCCTTTTGCTTTCTCTTACTACCCATCATGATCATGTATTTCATTGCTTCATCACCTTTGCCATCTTTAGCTTCTAGGCTGAGTTCAGATACACCAACGATATCAGCATCACCAGTATCAGTGTCGGATCCTCCATTGTCCCCTTTCCAACCATTATCACCTGATATTGCTCCTTTGTTGCCATCTCCTGGTGGAGTGGTGCCTACTACTGGCTCATCTATGCCAACCATCCCTTCCACCCCAAGTCCCCCTAACCCCGACGACTTCATCGCCCCCGGTCCAACCTCCGCGTTCCCACCGTTCGGACCATTGCCGGTTTCTTCTTCATCTCCAATATTTTTGCTTTCGTCTCTACACTTGACAACTTTTTCGGTTCTGGTAGTACCTTACTAC…
Gh_D11G1232.1	MATLWSVMVFMACFSSLALSSSQVHAVQFSSISAAPAFLPTAPLSSSPSLPPDIEPLLPTPKGMAPSPTESSFPTIPSSPSPPNPDSMLAPGPGFAPSPSGSLPASTAVSLASAGVLNSTLFFGLLVALCLLQQLSGV	GhAGP4	ATGGCTACCCTTTGGTCAGTCATGGTTTTCATGGCTTGTTTCTCTTCACTAGCTTTATCTTCGTCTCAAGTCCATGCAGTTCAATTCTCCAGTATATCAGCTGCCCCAGCATTCTTGCCAACTGCTCCTCTATCTTCTTCTCCTAGTTTACCCCCAGATATTGAGCCTTTACTTCCTACTCCTAAAGGTATGGCACCTTCCCCTACCGAGTCGTCATTCCCCACTATTCCTTCAAGTCCTAGCCCTCCTAACCCAGACAGTATGTTGGCTCCTGGTCCTGGTTTTGCACCTTCACCATCTGGGTCCTTACCAGCATCTACTGCGGTTTCTTTAGCTTCAGCTGGAGTTCTAAATTCGACATTGTTTTTTGGGTTGCTTGTGGCACTATGCTTATTGCAG…
Gh_D08G0760.1	MAYFSSLPLSSSSQQYLHVQYSTISAAPAFLPSAPLASSPSLPPDIEPLFPTPNGVAPSPTHSSMPTIPSSPSPPNPDNIVAPAPGFAFSPSNSPLPSFLVCEFLLMALFLVA	GhAGP5	ATGGCTTATTTTTCTTCACTACCCTTATCTTCATCATCTCAGCAATATTTACATGTACAATACTCAACTATATCAGCTGCACCGGCATTCCTTCCAAGTGCACCTCTTGCTTCTTCTCCAAGTTTACCCCCTGACATTGAGCCTTTGTTCCCTACTCCGAATGGTGTGGCACCTTCTCCTACTCATTCGTCGATGCCCACAATTCCTTCAAGCCCCAGTCCCCCGAATCCGGATAACATCGTGGCCCCTGCTCCTGGTTTCGCATTTTCACCGTCTAACAGCCCTTTGCCAAGCTTTCTGGTGTGTGAATTTCTGCTGATGGCATTGTTCCTTGTAGCTTAA
Gh_D06G0286.1	MAKSFACFLLFALIAGCALGQAPSSAPTMSPPSSSPKPAPKISPTTAPTVSPTASPPSTATPPSSAPESSPTSSPPAPPTSPTGSPGATSPTTSISQPPASSPTAPSAAALKTVTLAGSAFAVVLAAAALLI	GhAGP6	ATGGCCAAATCTTTTGCTTGCTTCCTTCTCTTTGCCCTCATTGCCGGTTGTGCTCTCGGCCAAGCTCCCAGCTCCGCTCCAACCATGTCACCGCCGTCTTCTTCTCCGAAACCAGCTCCCAAGATCTCTCCGACCACCGCTCCCACCGTTTCTCCAACAGCTTCTCCGCCTTCAACCGCCACTCCTCCATCTTCAGCCCCTGAATCTTCTCCAACTTCCTCTCCTCCTGCTCCTCCCACCTCTCCCACTGGTTCTCCCGGCGCTACTTCTCCTACAACCTCCATAAGTCAGCCTCCGGCTTCGTCTCCAACTGCGCCAAGTGCGGCGGCCCTGAAAACAGTCACTCTCGCCGGGTCTGCATTTGCAGTCGTTTTAGCAGCCGCCGCTTTGTTGATCTAG
Gh_D12G0772.1	MSSTMFKVLMILGLLATSCMAQAPTSPPTASPSAPPTSSPPPAATPTPSPTPSQTPSPAPSTVPTPSPTTSPSPSPTTSSPSPSISSSPALTPEGASTPASEPTADQGPPPSAASTNGVFFGATALAATFFAALLA	GhAGP7	ATGAGTTCTACAATGTTCAAGGTTTTAATGATCTTGGGTCTTTTGGCCACCTCTTGCATGGCTCAAGCTCCAACTTCTCCCCCAACAGCTTCACCTTCAGCTCCTCCAACCTCCTCACCACCGCCGGCGGCGACTCCAACACCTTCCCCAACACCGTCACAAACGCCATCCCCAGCTCCTTCAACTGTTCCTACCCCATCACCCACCACTTCCCCATCGCCTTCACCAACAACTTCTTCACCTTCTCCTTCAATCTCCTCCTCTCCTGCTCTCACCCCAGAAGGCGCATCTACTCCAGCCTCCGAGCCGACAGCTGACCAAGGTCCTCCTCCCTCCGCTGCCTCCACCAACGGTGTCTTCTTTGGTGCAACCGCTCTCGCTGCTACTTTCTTCGCCGCC…
Gh_A01G0714.1	MMGQRQHVVLLIFSAFLLFQTSNAHNITRLLAKHPSLSTFNHYLTLTHLAPEINRRTTITVLALDNAAMSSLLDKNPSIYTIKNILSLHVLLDYFGAKKLHQIRNGTALAATMFQATGVAPGVSGFVNITDFKGGKVGFGAEDNGGSLNSFFVKSVEELPYNISVIQISKALPSVVAEAPTPGPSELNITGIMSAHGCKVFADTLLANPEAMRTYEDNVNGGLTVFCPMDDPFKAFLPKYKNLTASKKASFLEFFGVPVYQSLSMLKSNNGLMNTLATDGASKFDFTVQNEGEEVTLKTRVNTVKITGTLIDEQPVAIYTIDKVLMPKELFKAALSPAPAPAPEEAADAPKGSKSKTKSKSKTKSKAAPTPDSDSPAESPDDDPADQVADDDNAAMCFG…	GhAGP8	ATGATGGGGCAAAGGCAACACGTTGTCCTTCTCATTTTCTCAGCTTTTCTTCTCTTCCAAACCTCAAACGCCCATAATATTACACGTCTACTTGCAAAGCACCCCTCTTTGTCCACATTCAATCATTACCTCACCCTCACTCACTTAGCTCCCGAGATCAACCGCCGCACCACCATCACTGTCCTTGCCTTAGACAACGCCGCCATGTCTTCCCTCTTGGATAAAAACCCTTCCATTTACACCATCAAGAACATCCTTTCCCTTCATGTCCTCCTTGACTACTTTGGTGCCAAGAAGCTTCACCAAATAAGGAATGGTACTGCACTAGCTGCTACTATGTTCCAAGCTACTGGTGTGGCTCCTGGGGTTTCTGGGTTTGTTAATATAACCGATTTTAAA…
Gh_A06G0965.1	MGVSANANTGAFLVFFIAAILLALSTTCTALNITKSLAPYSDYSTLSDLFSKTKLTDAINRRQTITILALDNNSIQSITDRSSDELRKILMNHIILDYYDRQKIQKLGKKSALLTTLYQTTGSAINQQGFVNITRIARGEVVFGSAVKGAHLVGKLLGSVISQPFNLSVLHISTPIVAPGFGDAILAPPPPPGSSKPPAAAPKKSPSSPGPSEEEEDEDEAESPSPSESPAESPGKAKAKSRSKSPPEPDSDDDDDAEEPTPSASSRVVWLRVGVAAVIGLIASLVAL	GhAGP9	ATGGGTGTGAGTGCGAATGCCAATACCGGAGCCTTCCTCGTCTTCTTCATCGCTGCAATCTTGCTGGCCTTGTCCACTACCTGTACAGCTTTAAACATCACTAAGTCGCTTGCGCCGTACTCTGATTACAGCACTCTCAGCGATCTTTTCAGTAAGACCAAGCTGACTGATGCTATAAACCGTCGCCAGACCATTACCATACTAGCCCTGGACAATAATTCCATCCAATCCATCACAGACAGGTCCAGCGATGAACTGAGGAAGATTCTCATGAATCACATTATCCTCGACTATTACGATAGGCAAAAGATCCAAAAGCTGGGGAAGAAGAGCGCCCTCCTCACCACCTTGTATCAAACCACTGGTTCCGCTATAAATCAACAAGGTTTCGTCAACATT…
Gh_A06G1237.1	MSPMSSPIDALFLTFFLLLSAADAFNITKVLGSFSDYSTFNDLLTQTGVASEINDKKSVTVLVVSNSQISGLSSQPKDTIKKMLSIHVVLDYYDKAKVDKVPSKPLTLTTLYQQSGKAQNQQGFLTMTRVGKQVSFGSAAPGSSHDSIFVKQVTTQPYDISVLEISNVINVAITSSPSYAPNASPPRKALAPGPNKSPLASPPKTTRSDIPAADAPSTITDSDAPDNTSAASIASASAILFIFASACFMLTMI	GhAGP10	ATGTCTCCCATGTCTTCCCCAATTGATGCACTCTTCCTTACCTTTTTCCTTCTCTTATCAGCTGCCGATGCATTTAACATCACTAAGGTCCTTGGCTCCTTCTCAGATTACAGCACCTTCAACGACTTGCTGACTCAAACTGGTGTTGCGAGTGAGATCAACGACAAAAAAAGCGTCACTGTTCTTGTTGTTTCCAATTCTCAGATTTCAGGACTTTCTAGCCAACCGAAGGATACAATAAAAAAGATGTTGAGCATCCATGTGGTACTGGATTATTACGACAAAGCCAAGGTGGACAAGGTGCCATCTAAACCGTTGACTCTCACCACACTTTACCAGCAAAGTGGGAAAGCCCAAAACCAGCAAGGTTTCTTGACTATGACACGTGTGGGGAAACAA…
Gh_A07G1742.1	MSPATTALFFLLLLFSTSNAHNITRILAKHPEFSTFNHYLTLTHLASEINRRETITVLALNNAAMSSLLSKQLSLYTLKNVLSLHVLVDYFGSKKLHQITNGTALTSTMFQASGAAPGSSGYINITDLKGGKVGFGAENNDGNIDAVYVKSVAEIPYNISVLQISQVLNSAEAEAPTAEPSKLNLTEIMSKQGCKAFADLLIASGADATFNENIDGGLTVFCPTDPVIKDFMPKYKNLTASKKVSLLLYHGVPVYQSMQMLKSNNGIMNTLATDGANKYDFTIQNDGEVVTLETKVMTAKITGTLKDEEPLIVYKINKVLLPRELYKPVEAPAESPKPSKSKSKSKHKIADAPESDAPAESDPADDQTADNDNGVAGLDGRRLVMGMLSLCIGVLLI	GhAGP11	ATGTCACCTGCAACCACCGCCCTCTTCTTCCTCCTCCTCCTCTTCTCCACCTCAAATGCACACAACATCACACGCATACTCGCCAAACACCCTGAGTTCTCCACCTTCAACCACTACCTCACACTCACTCACTTGGCTTCCGAGATCAACCGACGCGAAACCATTACTGTTCTGGCCCTCAACAATGCTGCCATGTCATCCCTCTTGTCTAAACAACTCTCCCTCTACACCCTCAAGAATGTCCTCTCTCTCCATGTCCTCGTCGACTACTTTGGTTCCAAGAAGCTTCACCAGATTACCAATGGAACTGCTTTGACTTCCACCATGTTCCAGGCTAGTGGCGCCGCTCCTGGTTCCTCTGGCTACATCAACATCACTGATCTTAAAGGCGGAAAAGTC…
Gh_A07G1070.1	MAITKQHLIPLFAISFLLFSQLHCSTTSAQAPAQSPAPPGPPDVAKILQKAGQYSVFVRLLKSTQVSDRLIGELKDTDDGKTIFAPTDKAFSALKSGALNSLNDEQRVQLVLFHVVPDYIPFSQFQTVSNPMRTQAGDSGDGEFPLNVTTSGNTVVLKTGLMKTSVSGTIYTDGQLAVYRVDQVLQPLQVFAARSSALAPAPGMSRKAADVDGKSKASSLAMQNLALFVVSVIAFALSL	GhAGP12	ATGGCGATTACGAAGCAACATTTGATCCCGCTTTTCGCTATCTCATTTCTCTTGTTTTCCCAGCTCCATTGCTCAACAACTTCAGCCCAAGCTCCGGCTCAGTCTCCCGCACCACCTGGTCCACCAGACGTCGCCAAAATCCTGCAAAAAGCCGGCCAATACTCCGTCTTCGTTCGTCTTCTCAAATCCACCCAAGTCTCCGACCGTCTCATTGGCGAGCTCAAAGATACAGATGATGGGAAGACCATTTTTGCCCCCACTGATAAGGCTTTCTCCGCCCTCAAATCTGGTGCCTTGAATTCACTCAACGATGAACAAAGGGTTCAGCTGGTGCTATTTCACGTCGTCCCAGATTATATCCCATTTTCCCAATTCCAAACAGTTAGCAACCCTATGAGA…
Gh_A07G1710.1	MQFSRNFMIICSALLLCSSLTYGQTATPPAPVAMTPTPTPAPAPAPEYVNLTYLLSVAGPFHTFLNYLESTKVIDTFQNQANNTEQGITIFVPKDDSFKGLKKPSLSKLSDDQLKSLILFHALPKYYALADFNDLSTKGPITTLAGGQYTLNFTDDSGTVHLDSGWSKTKVASAVHSTDPVAIYQVNKVLLPEAIFGTDIPPTPAPSPAPDISPAADSPSADSKEGGSPSKALPSDSAAHRVMKLSIWSHLVLAVLGGFVLLF	GhAGP13	ATGCAGTTTTCCAGGAATTTTATGATAATTTGTTCTGCATTGCTCCTGTGCTCTTCCTTGACATATGGGCAAACGGCTACTCCACCGGCTCCGGTGGCAATGACCCCAACTCCGACACCTGCACCGGCTCCGGCACCTGAATACGTAAACCTAACTTATTTACTCTCTGTGGCTGGTCCATTTCACACTTTCCTTAACTACCTTGAATCAACTAAAGTGATTGACACCTTCCAAAACCAAGCCAACAACACTGAACAAGGCATTACAATTTTCGTTCCGAAAGACGATTCGTTCAAGGGTCTTAAGAAGCCGTCATTGTCCAAACTCAGTGATGATCAGCTTAAATCGCTCATCCTTTTCCATGCCTTGCCCAAATACTATGCCCTTGCCGACTTCAAT…
Gh_A07G0788.1	MEFSRVSMISCFAFLLCSSLAYGASSPPAPMAMSPSPTPTPAPAPAPEYVNLTYLLSVAGPFHTFLNYLESTKVLDTFQNQANNTDQGITIFVPKDSAFKALKKPSLSNLTNDQLKSLILFHAMPKFYSLADFNKLSTKGPVSTLAGSQYSLNFTDNSGTVHLDSGWSKTKVSSAVHSTDPVAIYQVDKVLLPEAIFGTDIPPMPPAPAPAPDISPAADAPSAETKGKGSSSKAEPSTSSSHRIMNFGTWNQLVLALFGGWVMFF	GhAGP14	ATGGAGTTTTCCAGGGTTTCTATGATTAGTTGTTTTGCATTTCTCTTGTGCTCCTCCTTGGCATATGGTGCCTCTAGTCCTCCAGCTCCTATGGCAATGAGTCCCAGTCCGACACCGACACCGGCACCAGCACCTGCACCGGAATATGTAAACCTAACTTATTTGCTCTCTGTGGCTGGTCCATTTCACACATTCCTCAACTACCTTGAATCCACTAAAGTCCTGGATACTTTCCAAAACCAAGCCAACAACACTGACCAAGGCATTACGATTTTCGTGCCAAAAGATAGTGCCTTCAAAGCTCTTAAGAAGCCTTCATTATCAAATCTCACTAATGACCAGCTTAAATCACTCATCCTTTTCCATGCCATGCCCAAATTCTACTCTCTCGCGGACTTC…
Gh_A08G0457.1	MEFSMIFMISFSVLILCSSLAYGQVAMSTNPTPSPSPAPAPTPAYTNIKDLLSVAGPYHKFLGYLESTKLIDTFQIQANNTVEGITIFVPKDSAFKALTKPSLSNLTDDQFKSVLLYHALPRYYALADFNDLSEKGPISTLAGGQYTLQFNDESGTVRLDSGWSKTKVTSAVHTSKPVAVYQIDKVLLPEAIFGTDIPPTPAPAPALGIGPSADTPSAAKSEETGSSSKPSFSGSSSPRIMMNSGIWTQLVLAFLGGWLVLFF	GhAGP15	ATGGAGTTTTCCATGATTTTTATGATTAGCTTCTCTGTATTGATTTTGTGCTCCTCACTGGCATATGGTCAAGTTGCAATGAGCACAAACCCGACACCGTCACCCTCACCAGCACCGGCACCGACACCGGCATACACAAATATCAAAGACTTACTCTCTGTGGCAGGTCCATATCACAAGTTCCTGGGCTACCTCGAGTCGACTAAATTAATCGACACGTTCCAAATCCAAGCCAACAACACGGTTGAAGGCATTACGATTTTCGTACCGAAAGACAGCGCATTCAAGGCTCTTACGAAGCCTTCATTGTCAAATCTAACTGATGATCAGTTCAAATCAGTGCTCCTTTACCATGCCTTGCCACGATACTATGCCCTTGCGGACTTCAATGACCTAAGT…
Gh_A09G0998.1	MRQQYVFTTLTLLILFSLSCSTTLAQAPALAPAPSGPTNVTKILEKAGQFTLFIRLLKSTQVANQLLGQLNNSNNGMTVFAPTDNAFSSLKSGTLNSLTDEQKVELVQFHIVPTYLTSSQFQTISNPLRTQAGDSGDGKFPLNITTSGNSVNITTGLTNTSVSGTIYTDGQLAVYQIDQVLQPLQIFAPRPPAPAPAPAKSKNKKATTVADSPDVTPADNSKAATLQNVGLFGVAALVIALSL	GhAGP16	ATGAGGCAACAATATGTCTTCACTACTCTCACGTTGCTCATCCTGTTTTCCCTCAGTTGTTCAACAACATTAGCCCAAGCTCCGGCACTGGCTCCAGCACCTTCTGGTCCGACAAACGTCACCAAGATCCTCGAAAAAGCCGGTCAATTCACCCTCTTCATTCGTCTTCTAAAGTCCACTCAAGTGGCCAACCAGCTGCTCGGTCAGCTCAACAATTCCAACAATGGTATGACCGTTTTTGCACCAACGGACAATGCTTTCTCCAGCCTTAAATCGGGCACATTGAATTCACTCACCGATGAACAAAAAGTGGAGCTGGTGCAATTCCACATCGTCCCAACATACCTCACCTCGTCTCAGTTCCAAACCATTAGCAATCCTTTGAGAACCCAAGCTGGT…
Gh_A09G1247.1	MGSSIYGVSSSHISLFLFFSFLSLSTAALPQNPSGKSSPSGQINSNSVLVALLDSHYTELAELVEKALLLQTLEEAVGKHNITIFAPRNEALERQLDPEFKRFLLEPGNLKSLQSLLMFHIIPKRVGSHQWPDPKTGPVKHNTLCNDHIRLTSQSTGKKTVDSAELVRPDDVIRPDGVIHGIQQLLIPRSVIEDFNRRRNLRSITAVLPEGAPEVDPRTHRLKNPAPIPVGAPPVLPIYDAMAPGPSLAPAPAPGPGGPRHHFDGESQVKDFIQTLLHYGGYNEMADILVNLTSLATEMGRLVSEGYVITVLAPNDEAMAKLTTDQLSEPGAPEQIIYYHIIPEYQTEESMYNAVRRFGKVKYDTLRLPRKVVAQEADGSVKFGHGEGSAYLFDPDIYT…	GhAGP17	ATGGGTTCTTCCATCTATGGTGTCTCTTCCTCCCACATCTCCCTTTTCCTTTTCTTCTCCTTTCTTTCGCTCTCCACGGCTGCATTGCCTCAAAACCCATCTGGGAAATCCTCACCTTCTGGTCAGATCAACTCCAACTCCGTCCTTGTTGCTCTTCTTGACTCGCATTATACTGAGTTAGCTGAACTTGTCGAGAAAGCTTTACTTCTCCAGACGCTTGAAGAAGCGGTTGGCAAGCACAATATTACCATTTTTGCCCCTCGCAATGAAGCCTTGGAGCGTCAACTCGACCCCGAGTTCAAGCGCTTCTTGCTTGAACCTGGGAACCTCAAGTCCCTCCAAAGCCTTCTTATGTTTCACATTATCCCCAAAAGGGTTGGATCCCATCAATGGCCTGAT…
Gh_A10G0453.1	MSTSPVITLLFSLFFVLLSPTYAFNITEILKPYKDFNLYNYQLSSTGLASEINNLQVVTVLVVADYDLFAFRHLPGDDVRRILGFHVIFGYYDPTRLKSLRSRITLTTLYSGATLTANRESNGEVTFRSTTSSSKLDATFVRTVELQPRSIAVLQVSPYIKTSGDLPSTPPSPPSPPPPPPQQQSPTSLPTTASPPRKALAPPPTSQEKKSPTPPTSSPNKSGNATTSPPTKESNNTAPAASKTKPNSVSSGPPPQENPTTPPPKAFSPRKALAPAPSDEDESPVASPPKPSSSTPSPSPAADVPAPAPDQKSSATPMASGNYLASILMISTAAWLFFPMI	GhAGP18	ATGTCGACTTCACCAGTAATTACTTTATTGTTCTCCCTTTTCTTTGTATTACTATCACCAACATATGCTTTTAACATCACAGAAATCCTCAAACCTTACAAGGACTTCAATTTGTACAATTACCAATTGAGTTCAACAGGATTGGCAAGTGAAATCAACAACCTACAAGTCGTGACCGTCCTTGTTGTTGCCGATTATGATTTGTTCGCATTTAGACACTTGCCGGGCGATGATGTTAGGAGAATCTTGGGGTTCCATGTGATTTTTGGTTACTATGATCCAACCAGGCTCAAAAGCTTGCGATCCAGAATAACCCTCACCACACTTTACTCAGGGGCTACCTTGACCGCGAACCGCGAGAGCAATGGTGAAGTCACGTTTAGATCGACTACTTCAAGT…
Gh_A10G1754.1	MAFMFFNSLLLLLLLLLQISCSRFSLALQENSSATVRSGQINSNSVLVALLDSHYTELAELVEKALLLQTLEETVGKHNITIFAPKNEALERDLDPEFKRFLLEPGNLKSLQTLLLYHIVPARIDRHSWPKSTSALTHHFTLSNERVELSGDDSSGEKFIGSAKVISSNAVDRPDGVIHGIEQLLIPRSVQQDFNNRRSLRSISAVKPEGAPEVDPRTHRLKKPAPPVKPGAPPVLPIYDAMAPGPSLAPAPAPGPGGPHHHFNGMRQVKDFIQTLIQYGGYNEMADILVNLTSLATEMGRLVSEGYVLTVLAPNDEAMAKLTTDQLSEPGAPEQIIYYHIIPEYQTEESMYNAVRRFGKVSYDTLRLPHKVLAQEADGSVRFGHSDGSAYLFDPDIYT…	GhAGP19	ATGGCTTTCATGTTCTTCAACTCTCTTCTTCTTCTTCTTCTTCTTCTTCTTCAAATCTCATGTTCTAGATTCTCATTGGCATTGCAAGAGAACTCATCAGCCACGGTCCGCTCGGGTCAGATCAATTCCAACTCAGTCCTGGTGGCTTTGTTAGACTCGCATTACACTGAGCTTGCCGAGTTGGTGGAGAAAGCTTTGTTGTTGCAGACCCTTGAGGAAACTGTCGGAAAACACAATATCACCATTTTCGCTCCTAAAAATGAAGCTCTTGAGCGGGATCTCGACCCTGAGTTCAAGCGGTTTTTGCTTGAACCTGGTAATCTCAAGTCCCTCCAAACTCTCTTGCTTTACCACATTGTGCCTGCTAGGATCGATCGTCATTCATGGCCCAAATCGACT…
Gh_A11G1380.1	MSPPKAATLFLLFFLLLLSSTTTSNAHNITRLLAKYPQFSTFNHYLTTTHLASQINRRQTITVLALDNTAMSSLLAKHYSLYTLKNIISLHVLVDYFGSKKLHRISKGSTLTSTMFQATGTAPGTSGYVNITNLKGGKVGFGAEDNEGKLDATFVKSIKEIPYNISIVQISHALNSAEAEAPTAAPSQLNLTEIMSKQGCKAFADLLTASGADDKFNENMDAGLTVFCPTDSAVKGFMPKYKNLTASKKVSLLLYHGIPVFMSLQMLKTNNGVMNTLATDGANSYDFSVSNEDEVVSLDTTVVTSKVLGILKEEEPLIVFKINKVLMPKELFKPVVAKEANAPEADAPADSEPADAEDNTNGVQGLGGGRLVMLVLSLWIGILLI	GhAGP20	ATGTCGCCACCAAAAGCCGCCACCCTCTTCCTCCTCTTCTTCCTCCTCCTCCTCTCTTCCACCACCACCTCAAATGCACACAACATCACACGCCTCCTCGCCAAATATCCCCAATTCTCCACCTTCAACCACTACCTCACCACCACTCACCTGGCCTCCCAGATCAACCGACGCCAAACCATAACCGTCCTAGCCCTCGACAACACCGCCATGTCGTCTCTCCTGGCCAAGCATTACTCCCTCTACACCCTCAAGAACATCATCTCCCTCCACGTTCTCGTTGACTACTTCGGTTCCAAGAAGCTTCACCGCATTTCCAAAGGATCAACTTTGACTTCCACCATGTTCCAGGCCACCGGCACCGCCCCTGGAACTTCGGGGTACGTCAACATTACTAAC…
Gh_A12G0933.1	MATPTFRRLDLTLLTLSLLAVAVNAHNITAILEGFPDYSVYNDFLTKTKLADEINTRQTITCLVLNNGAMSALTAKHPLSVVKNILSLHVLLDYYDPQKLHKISDGTTLTTTLYQTTGNAPGNLGFVNITDLQGGKVGFGSAVPGSKLDSSYTKSVKQVPYNISILEISAPIIAPGVLSAPAPSASGVNITGLLEKAGCKTFANLLTSSGVLKTYEAALDKGLTIFAPSDEAFKADGVPDLSKLTNADQVSLLEYHASPDYKPKGTLKTTKDPITTLATRGAGKFDLTVTAAGDSVTLHTGISPSRVAEAVFDSPPVVIFTVDNILLPSELFGKSPSPAPAPEPVSSPSPTPSPLSEAPSPLAASPPAPPTDTPAGSPADSPAGSSENSTSDNAAGHVS…	GhAGP21	ATGGCGACGCCCACATTTCGCCGGCTAGACCTTACCCTTTTAACCCTTTCTTTACTCGCCGTCGCCGTCAATGCTCACAACATCACCGCCATACTCGAAGGTTTCCCTGATTACTCCGTTTACAACGATTTCCTCACTAAAACCAAGCTCGCCGATGAGATCAATACTCGACAAACCATCACTTGCCTTGTTCTTAATAATGGAGCTATGTCTGCTCTCACTGCTAAACACCCACTTTCCGTCGTTAAAAACATCCTTAGCCTTCATGTTCTTTTAGATTATTATGACCCACAAAAACTCCATAAAATTTCCGATGGTACTACACTTACTACTACTCTTTACCAAACCACCGGAAATGCTCCCGGAAATTTGGGTTTCGTTAATATCACCGATCTACAA…
Gh_A12G1287.1	MASSSPLSPILLSLFLVFICGVSAQTAPAPAPSGPLNFTGILDKNGQYTYFLQLLAQTQVGSQVQTQLKTTTEGFTVFAPTDNAFNNLKPGTVNNLDPQQKVQLVLYHVIPKYYSLNDLQFVSNPVRTQAGEDFGLNVTGLNNQVNVSSGVVETQINNALYQKKPLAIYQADKVLLPEEFFEAKSPAAAPSPATKKSSTGSKSNSRASATADEPASADNSGSTGRNMGLGFVVGLALACIGFLS	GhAGP22	ATGGCTTCATCATCTCCTCTTTCTCCCATTCTCCTCTCTCTGTTTCTAGTATTCATTTGTGGGGTGTCAGCTCAAACGGCTCCCGCCCCTGCCCCCTCTGGCCCCTTGAATTTCACTGGAATCCTTGACAAAAATGGCCAATACACCTACTTCCTTCAGCTTTTGGCACAGACTCAAGTTGGGAGCCAAGTACAAACTCAACTCAAAACCACCACTGAAGGCTTTACCGTCTTTGCTCCCACAGATAATGCCTTCAACAACCTCAAACCTGGTACCGTCAATAACCTGGACCCACAACAGAAAGTACAACTAGTTCTATACCACGTTATTCCCAAATACTACTCCTTGAACGATCTCCAATTTGTTAGCAACCCCGTTAGAACCCAAGCTGGTGAGGAT…
Gh_A13G1919.1	MIMKQFDHLMLFFLLHTCCSTLLTLAQAPAAAPVVAPKAAPVLAPASSPAPPGPTNVTKILEKAGQFSTFIRLMKATQVANQLLGQLNNTNNGITIFAPTDSAFSSLKSGTLNSLSDEQKVELIQFHIIPTYLSSAQFQTISNPLRTQAGDSGDGKFPLNVTSTGDTVNITSGLTNTSVSGTVYTDGQLAVYQIDRVLQPLQIFDPRPPAPAPAPAKSKKKKDDDVADSPADDSTDNSKAVRFTIGNNVGLFGVTAIVIALISL	GhAGP23	ATGATAATGAAGCAATTTGATCACCTTATGCTTTTCTTTCTCCTCCATACTTGTTGTTCAACATTATTAACCTTAGCCCAAGCTCCGGCAGCAGCTCCGGTGGTAGCTCCGAAGGCAGCACCAGTACTAGCACCGGCATCATCCCCGGCACCACCCGGTCCAACCAACGTCACAAAAATCCTCGAAAAAGCCGGCCAATTCTCGACTTTTATCCGGTTAATGAAAGCCACGCAAGTCGCGAACCAGTTACTCGGCCAACTCAACAACACCAACAATGGGATCACTATTTTCGCACCGACCGACAGTGCTTTTTCGAGCTTAAAATCCGGCACGTTGAACTCACTTTCCGACGAACAAAAAGTAGAGTTAATCCAATTCCATATAATCCCAACTTATCTC…
Gh_A13G0018.1	MEIMGFSLLFKFLLLLSGFGVSMALQETPLVAKNLGQISSNSVLVALLDSHYTELAELVEKALLLQSLEESVGKHNITIFAPKNEALERNLDPEFKRFLLEPGNLKSLQTLLLYHIVPTRIEPHSWPNSTSGSIIHRTLSNHNVELSSEDSMGVKFIGSAKVINPNAVNRPDGVIHGIEQLLIPQSVQQDFNSRRNLRSISAVKPEGAPEVDPRTHRLKKPAPPVKPGSPPVLPIYDAMAPGPSLAPAPAPGPGGPHHHFNGMRQVKDFIQTLIQYGGYNEMADILVNLTSLATEMGRLVSEGYVLTVLAPNDEAMAKLTTDQLSEPGAPEQIIYYHIIPEYQTEESMYNTVRRFGKVSYDTLRLPHKVSAQEADGSVKFGHADGSAYLFDPDIYTDGR…	GhAGP24	ATGGAGATAATGGGTTTTTCGTTGCTCTTCAAGTTCCTTCTCTTGCTCTCTGGCTTTGGGGTTTCAATGGCGTTACAAGAAACCCCATTGGTGGCTAAAAACTTGGGTCAAATCAGTTCTAACTCGGTGCTTGTGGCCTTGTTAGACTCGCATTATACGGAGCTTGCTGAATTAGTGGAGAAAGCTTTGTTGTTACAAAGCTTAGAAGAGTCTGTGGGAAAGCATAATATTACCATTTTTGCTCCTAAGAATGAAGCTCTTGAAAGGAATCTAGACCCTGAATTCAAGCGGTTTTTGTTGGAACCTGGTAATCTTAAATCCTTACAAACTCTATTGCTTTATCACATTGTGCCGACTAGGATTGAGCCACATTCATGGCCTAATTCAACATCGGGATCG…
Gh_D01G0733.1	MMGQRQHVVLLIFSAFLLFQTSNAHNVTRLLAKHPSLSTFNHYLTLTHLAPEINRRTTITVLALDNAAMSSLLDKNPSIYTIKNILSLHVLLDYFGAKKLHQIRNGTALAATMFQATGVATGVSGFVNITDFKGGKVGFGAEDNGGSLNSFFVKSVEELPYNISVIQISKALPSVVAEAPTPGPSELNITGIMSAHGCKVFADTLLANPEAMGTYEDNVNGGLTVFCPMDDPFKAFLPKYKNLTASKKASFLEFFGVPVYQSLSMLKSNNGLMNTLATDGASKFDFTVQNEGEEVTLKTRVNTAKITGTLIDEQPVAIYTIDKVLLPKELFKAALSPAPAPAPEEAADAPKGSKSKTKSKSKTKSKAAPTPDSDSPAESPDDDPADQVADDDNAAMCFG…	GhAGP25	ATGATGGGGCAAAGGCAACACGTTGTTCTTCTCATTTTCTCAGCTTTTCTTCTCTTCCAAACCTCAAACGCCCATAACGTTACACGTCTGCTTGCAAAGCACCCCTCTTTGTCCACATTCAATCATTACCTCACCCTCACTCACTTAGCTCCCGAGATCAACCGCCGCACCACCATCACTGTCCTTGCCTTAGACAACGCCGCCATGTCTTCCCTCTTGGATAAAAACCCTTCCATTTACACCATCAAGAACATCCTTTCCCTTCATGTCCTCCTTGACTACTTTGGTGCCAAGAAGCTTCACCAAATAAGGAATGGTACTGCACTAGCTGCTACTATGTTCCAAGCTACTGGTGTGGCTACTGGGGTTTCTGGGTTTGTTAATATAACCGATTTTAAA…
Gh_D07G0966.1	MAISVSISHITPITLFYLLLLLLLSSTITTTTTSALNITSILSSFQNLTSFSSLLCSTSVAPDLTRRDPVTLLAVPNSYLSTSPSSDLTHRLPPSSLGDILRYHVLLQYFSLSDLRQIPPSGVLVTTLLQTTGRVHSNFGAVNITRDPLTNSITIQSPAPFSPSNVTVLSLIKTLPYNITILAVDSLLVPYDFNLLASETRPPLGLNITKALIDGHNFNVAASMLAASGVVDEFEADEGGAGITLFVPTDDAFGDLPGNVKLQSLPADKKAVVLKFHVLHSYYPLGSLESIVNPVQPTLATEDNGAGSFTLNISRVNGSVAIDTGIVQASVIQTVFDQNPVAIFGVSKVLLPREIFGKDSAGVTSKPGNAVVGTTVQPPETSPSPENSAGFSGPPSHLS…	GhAGP26	ATGGCTATTTCAGTCTCCATTTCCCATATTACCCCTATCACATTGTTTTATTTACTCCTCCTCCTCCTCCTATCCTCCACCATCACCACCACCACCACCTCTGCTCTCAACATAACCTCCATCCTCTCCTCCTTCCAAAACCTTACCTCCTTCTCCTCCCTCCTCTGCTCCACCTCCGTCGCCCCTGATCTCACGCGCCGCGACCCCGTCACTTTACTCGCCGTCCCGAACTCGTACCTCTCCACGTCCCCTTCCTCCGACCTCACGCACCGCCTCCCGCCGTCGTCACTAGGTGACATCCTGCGCTACCACGTCCTTCTACAATACTTCTCCTTGAGCGACCTCCGCCAGATCCCACCCTCAGGCGTCCTTGTAACCACCCTCCTCCAAACAACGGGC…
Gh_D07G1945.1	MSPATTALFFLLLLFSTSNAHNITRILAKNPEFSTFNHYLTLTHLASEINRRETITVLALNNAAMSSLLSKQLSLYTLKNVLSLHVLVDYFGSKKLHQITNGTALTSTMFQASGAAPGSSGYINITDLKGGKVGFGAENNDGNLDAVYVKSVAEIPYNISVLQISQVLNSAEAEAPTAEPSKLNLTEIMSKQGCKAFADLLISSGADATFNENIDGGLTVFCPTDPVIKDFMPKYKNLTASKKASLLLYHGVPVYQSMQMLKSNNGIMNTLATDGANKYDFTIQNDGEVVTLETKVMTAKITGTLKDEEPLIVYKINKVLLPRELYKPVEAPAESPKPSKSKSKSKHKVADAPESDAPAESDPADDQTADNDSGVAGLDGRRLVMMMLSLCIGVLLM	GhAGP27	ATGTCACCTGCAACCACCGCCCTCTTCTTCCTCCTCCTCCTCTTCTCCACCTCAAATGCACACAACATCACACGCATACTCGCCAAAAACCCTGAGTTCTCCACCTTCAACCACTACCTCACCCTCACTCATTTGGCTTCCGAGATCAACCGACGCGAAACCATTACTGTTCTGGCCCTCAACAATGCTGCCATGTCATCTCTCTTGTCTAAACAACTCTCCCTCTACACCCTCAAGAACGTCCTCTCTCTCCATGTCCTCGTCGACTACTTCGGTTCCAAGAAGCTTCACCAGATTACCAATGGAACTGCTTTGACGTCCACCATGTTCCAGGCTAGTGGCGCCGCTCCTGGTTCCTCTGGCTACATCAACATCACTGATCTTAAAGGCGGAAAAGTC…
Gh_D07G1912.1	MQFSRNFMIICSALLLCSSLTYGQTASPPAPVAMTPTPTPAPAPAPEYVNLTYLLSVAGPFHTFLNYLESTKVIDTFQSQANNTEQGITIFVPKDDSFKGLKKPSLSNLSDDQLKSLILFHALPKYYALADFNYLSTKGPITTLAGGQYTLNFTDDSGTVHLDSGWSKTKVSSAVHSTDPVAIYQVNKVLLPEAIFGTDIPPTPAPSPAPDISPAADSPSADSKEGGSPSKALPSDSASHRVMKLSIWSHLVLAVLGGLVLLF	GhAGP28	ATGCAGTTTTCCAGGAATTTTATGATAATTTGTTCTGCATTGCTCCTGTGCTCTTCCTTGACATATGGGCAAACGGCTAGTCCACCGGCTCCGGTGGCAATGACCCCAACTCCGACACCTGCACCGGCTCCGGCACCAGAATACGTAAACCTAACCTATTTACTCTCTGTGGCTGGTCCATTTCACACTTTCCTTAACTACCTTGAATCAACTAAAGTGATTGACACCTTCCAAAGCCAAGCCAACAACACTGAACAAGGCATTACAATTTTCGTACCGAAAGACGATTCGTTCAAGGGTCTTAAGAAGCCGTCATTGTCCAATCTCAGTGATGATCAGCTTAAATCGCTCATCCTTTTCCATGCCTTGCCCAAATACTATGCCCTTGCCGACTTCAAT…
Gh_D07G1687.1	MEFSKIFTICFSVLLLCSSLAYGQARSPPAPVAMSPTPTPAPAPAPPYVNLTYLLSVAGPFHTFLDYLESTKVIDTFQNQANNTDQGITVFVPKDSAFKDLRKPSFSNLSDDQLKSLILYHALPRFYTLADFNELSTKGSISTLAGGEYTLNFTYDSGTVHLDSGWSKTKVTSAVHSTDPIAIYQIDKVLLPEAIFGTDIPPTPVPSPAPVPDVSPAADSPSAESKESGSSPKSAPSTSSSNSIMNLCIWRQLVLAVSAGVVLFF	GhAGP29	ATGGAGTTTTCCAAGATTTTTACGATATGTTTTTCTGTATTGCTCTTGTGCTCCTCGTTGGCCTATGGTCAAGCAAGGAGCCCTCCTGCTCCGGTCGCAATGAGCCCAACTCCAACACCAGCCCCAGCACCGGCACCGCCATATGTAAACCTCACTTATTTACTCTCAGTGGCTGGTCCATTTCACACTTTCCTTGACTACCTTGAGTCCACTAAAGTGATTGACACCTTTCAAAACCAAGCCAACAACACTGATCAAGGGATTACAGTTTTTGTACCAAAAGACAGTGCCTTCAAGGATCTTAGGAAGCCTTCATTTTCCAATCTCAGTGATGACCAGCTTAAATCACTTATCCTTTACCATGCCTTGCCCAGATTTTACACACTTGCAGACTTCAAT…
Gh_D07G0850.1	MEFSRVSMISCFALLLCSSLAYGASSPPAPMAMSPSPTPSPAPAPAPEYVNLTYLLSVAGPFHTFLNYLESTKVLDTFQNQANNTDQGITIFVPKDSAFKALKKPSLSNLTNDQLKSLILFHAMPKFYSLADFNKLSTKGPVSTLAGSQYSLNFTDNSGTVHLDSGWSKTKVSSAVHSTDPVAIYQVDKVLLPEAIFGTDIPPMPPAPAPAPDISPAADAPSAETKGKGSSSKAEPSTSSSHRIMNFGTWNQLLLALFGGWVMFF	GhAGP30	ATGGAGTTTTCCAGGGTTTCTATGATTAGTTGTTTTGCGTTACTCTTGTGCTCCTCCTTGGCATATGGTGCCTCTAGTCCTCCAGCTCCTATGGCAATGAGTCCCAGCCCGACACCGTCACCGGCACCAGCCCCTGCACCGGAATATGTAAACCTAACTTATTTGCTCTCTGTGGCTGGTCCATTTCACACATTCCTCAACTACCTTGAATCCACTAAAGTCCTGGATACTTTCCAAAACCAAGCCAACAACACTGACCAAGGCATTACGATTTTCGTGCCAAAAGACAGTGCCTTTAAAGCTCTTAAGAAGCCTTCATTATCTAATCTCACTAACGACCAACTTAAATCACTCATCCTTTTCCATGCCATGCCCAAATTCTACTCTCTCGCCGACTTC…
Gh_D07G1165.1	MAITKQHLIPLFAISFLLFFQLHCSTTSAQAPAQSPAPPGPPDVTKILQKAGQYSVFVRLLKSTQVSDRLIGELKDTDDGKTIFAPTDKAFSALKSGALNSLNDEQRVQLVLFHVIPSYIPLSQFQTVSNPMRTQAGDSGDGEFPLNVPSSGNTVVLKTGLTKTSVSDTIYTDGQLAVYRVDQVLQPLQVFAARSSALAPAPGMSRKAADVDGKSKASSLAMQNLALFVVSVIAFALSL	GhAGP31	ATGGCGATTACGAAGCAACATTTGATCCCGCTTTTCGCTATCTCATTTCTCTTGTTTTTCCAGCTCCATTGCTCAACAACTTCAGCCCAGGCTCCCGCTCAGTCTCCCGCACCACCTGGTCCACCAGACGTCACCAAAATCCTGCAAAAAGCCGGCCAATACTCCGTCTTCGTTCGTCTTCTCAAATCCACCCAAGTCTCCGACCGTCTCATTGGCGAGCTCAAAGATACAGATGATGGGAAGACCATTTTTGCCCCCACTGATAAGGCTTTCTCCGCCCTCAAATCTGGTGCCTTGAATTCACTCAACGATGAACAAAGGGTTCAGCTGGTGCTATTTCACGTCATCCCAAGTTATATCCCATTATCCCAATTCCAAACAGTTAGCAACCCTATGAGA…
Gh_D03G1208.1	MTVSFFISHITPLTFFCFLLLSSSTAADLNITSILSSFQNLTSFSSLLTSSSVASDLTRRQDPITLLAVPNSYLSIPPASDLTRRLPPSSLGDILRYHVLLHYFSWTDLLQIPPSGVIVTTLLQTTSRAPANFGAVNITRNPLTNSITIQSPVTFSPSNATVLSVIKTLPYNITILAVDSLLVPYDFNLMTSETRPPLGLNITKALIDGHNFNVAAAMLSASGVVDEFEADEGGAGITLFVPTDGAFGDLPGNVRLQSLPADKKSVVLKFHVLHSYYPLGSLESIVNPVQPTLATEDNGAGSFTLNISRVNGSVAIDTGIVQASVTQTVFDQNPVAIFGVSKVLLPREVFGKDSAGAMAKPGNPVVGTNVQPPETSPSPENSPWLSGPASSPSGFHEDM…	GhAGP32	ATGACAGTTTCATTCTTTATTTCCCATATTACCCCTCTCACATTCTTTTGTTTCCTCCTCCTATCCTCCTCCACCGCCGCTGATCTCAACATAACCTCCATCCTCTCCTCCTTCCAAAACCTAACCTCCTTCTCCTCCCTCCTCACCTCCTCATCAGTCGCCTCTGACCTCACGCGTCGCCAAGACCCCATCACTTTACTCGCCGTCCCCAACTCTTACCTCTCCATTCCTCCTGCTTCCGACCTCACGCGCCGCCTCCCACCGTCCTCACTCGGCGACATCCTCCGCTACCACGTCCTCCTACATTATTTCTCCTGGACCGACCTCCTCCAGATCCCGCCGTCCGGCGTCATCGTAACCACCCTCCTCCAAACAACTAGCCGGGCCCCTGCCAACTTC…
Gh_D13G1391.1	MQRRHPLLLLLIFSVFLNFQTSNGHNITRLLAKHPSLSTFNHYLTLTHLAQEINRRTTITVLALDNAAMSSLLNKNPSIYTMKNILSLHVLLDYFGAKKLHQITNGTALAATMFQATGVAPGVSGFVNITDFKGGKVGFGAEDNGGDLDSFFVKSVEELPYNISVIQISKALPSAIAEAPTPGPSELNITGIMSAHGCKVFADTLLANPEAMGTYEDNLNGGLTVFCPLDDAFKAFLPKYKNLTASGKESFLEFFGVPVYQSLSMLKSNNGLMNTLATDGASKFDFTVQNDGEQVTLKTKINTVKITGTLLDEQPVAIYTIDKVLMPRELFKAAPTPAPAPAPEEAADAPKASKSKSKSKSKSALTPESDAPADSPDDDPADQTADDNAASSFKGGRFV…	GhAGP33	ATGCAGCGAAGACACCCCCTTCTTCTTCTTCTCATTTTCTCAGTTTTTCTCAACTTCCAAACATCAAATGGCCATAACATCACACGTTTACTCGCCAAGCACCCTTCTTTATCCACCTTCAACCATTACCTCACTCTCACCCATTTGGCTCAAGAGATCAACCGCCGCACTACCATCACTGTTCTCGCCTTAGACAACGCCGCCATGTCCTCTCTCTTGAATAAAAACCCTTCCATTTACACCATGAAGAACATCCTTTCCCTCCATGTTCTTCTTGACTACTTCGGTGCCAAGAAGCTTCACCAGATAACCAATGGCACCGCACTCGCCGCTACTATGTTCCAAGCCACTGGGGTCGCCCCTGGGGTTTCCGGCTTTGTTAACATAACCGATTTTAAA…
Gh_D13G2307.1	MIMKQFDHLMLFFLLHTSCSTLLTLAQAPAAAPVVAPKATPVLAPASSPAPPGPTNVTKILEKAGQFSTFIRLMKATQVANQLLGQLNNTNNGITIFAPSDSAFSSLKSGTLNSLSDEQKVELIQFHIIPTYLSSAQFQTISNPLRTQAGDSGDGKFPLNVTSSGDTVNITSGLTNTSVSGTVYTDGQLAVYQIDRVLQPLQIFDPRPPAPAPAPAKSKKKKDDDVADSPADDSTDNSKAVRFTIGNNVGLFGVTAIVIALISL	GhAGP34	ATGATAATGAAGCAATTTGATCACCTTATGCTTTTCTTTCTCCTCCATACTTCTTGTTCAACATTATTAACCTTAGCCCAAGCTCCGGCAGCAGCTCCGGTGGTAGCTCCAAAGGCAACACCAGTACTAGCACCGGCATCATCCCCGGCACCACCCGGTCCAACCAACGTCACAAAAATCCTCGAAAAAGCCGGCCAATTCTCTACTTTTATCCGGTTAATGAAAGCCACGCAAGTCGCGAACCAGTTACTCGGCCAACTCAACAACACCAACAATGGGATCACTATTTTCGCACCGAGCGACAGTGCTTTTTCGAGCTTAAAATCCGGCACGTTGAACTCACTTTCCGACGAACAAAAAGTAGAGTTAATCCAATTCCATATAATCCCAACTTATCTC…
Gh_D13G0034.1	MAIMGFSLFFKFLLLLSGFGVSMALQETPFVAKNLGQISSNSVLVALLDSHYTELAELVEKALLLQSLEESVGKHNITIFAPKNEALERNLDPEFKRFLLEPGNLKSLQTLLLYHIVPTRIEPHSWPNSTSGSIIHRTLSNHNVELSSEDSMGVKFIGSAKVINPNAVNRPDGVIHGIEQLLIPQSVQQDFNSRRNLRSISAVKPEGAPEVDPRTHRLKKPAPPVKPGSPPVLPIYDAMAPGPSLAPAPAPGPGGPHHHFNGMRQVKDFIQTLIQYGGYNEMADILVNLTSLATEMGRLVSEGYVLTVLAPNDEAMAKLTTDQLSEPGAPEQIIYYHIIPEYQTEESMYNTVRRFGKVSYDTLRLPHKVSAQEADGSVKFGHADGSAYLFDPDIYTDGR…	GhAGP35	ATGGCGATTATGGGTTTTTCGTTGTTCTTCAAGTTCCTTCTCTTGCTCTCTGGCTTTGGGGTTTCAATGGCGTTACAAGAAACCCCATTCGTGGCTAAAAACTTGGGTCAAATCAGTTCTAACTCGGTGCTTGTGGCCTTGTTAGACTCGCATTATACGGAGCTTGCTGAATTAGTGGAGAAAGCTTTGTTGTTACAAAGCTTAGAAGAATCTGTGGGAAAGCATAATATTACCATTTTTGCTCCTAAAAATGAAGCTCTTGAACGGAATCTAGACCCTGAATTCAAGCGGTTTTTGTTGGAACCTGGTAATCTTAAATCCTTACAAACTCTATTGCTTTATCACATTGTGCCGACTAGGATTGAGCCACATTCATGGCCTAATTCAACATCGGGATCG…
Gh_D10G0470.1	MSTSPVITLLFSLFFVLLSPTYAFNITEILKPYKDFNLYNYQLSSTGLASEINNLQIVTVLVVADYDLFAFRHLPGDDVRRILGFHVIFGYYDPTRLKSLRSRITLTTLYSGATLTANRESNGEVTFRSTTSSSKLDATFVRTVELQPRSIAVLQVSPYIKTSGDLPSTPPSPPPPPQQSPTSLPTTASPPRKALAPPPTSQEKKSPTPTSSPNKSSNIATTSPPTKESNNTAPAASKTKPNSVSSGPPPEENPTTPPPKALSPRKALAPAPSDEDESPVASPPKPSSSTPSPSPAADVPAPAPDQKSSATPMASGNYLASILMVSTAAWLFFPMI	GhAGP36	ATGTCGACTTCACCAGTAATTACTCTATTGTTCTCCCTTTTCTTTGTATTACTATCACCAACATATGCTTTTAACATCACAGAAATCCTCAAACCTTACAAGGACTTCAATTTGTACAATTACCAATTGAGTTCAACAGGATTGGCAAGTGAAATCAACAACCTACAAATCGTGACCGTCCTTGTTGTTGCCGATTATGATTTGTTCGCATTTAGACACTTGCCGGGCGATGATGTTAGGAGAATCTTGGGGTTCCATGTGATATTTGGTTACTATGATCCAACCAGGCTCAAAAGCTTGCGATCCAGAATAACCCTCACCACACTTTACTCAGGGGCTACCTTGACCGCGAACCGCGAGAGCAATGGTGAAGTCACGTTTAGATCGACTACTTCAAGT…
Gh_D10G2027.1	MAYNANLANILLQQFFKSVTQRLSPERERKKNTSLFLVYNIPHFVNSILDFYSSLMAFMFFNSLLLLLLLLLQISCSRFSLALQENSSATVRSGQINSNSVLVALLDSHYTELAELVEKALLLQTLEETVGKHNITIFAPKNEALERDLDPEFKRFLLEPGNLKSLQTLLLYHIVPARIDRHSWPKSTSALTHHFTLSNERVELSGDDSSGEKFIGSAKVISPNAVDRPDGVIHGIEQLLIPRSVQQDFNNRRSLRSISAVKPEGAPEVDPRTHRLKKPAPPVKPGAPPVLPIYDAMAPGPSLAPAPAPGPGGPHHHFNGMRQVKDFIQTLIQYGGYNEMADILVNLTSLATEMGRLVSEGYVLTVLAPNDEAMAKLTTDQLSEPGAPEQIIYYHIIPE…	GhAGP37	ATGGCATATAATGCTAATTTAGCAAACATATTATTACAACAATTCTTTAAATCGGTAACTCAAAGACTTTCTCCAGAGAGAGAAAGAAAAAAGAATACTTCTCTCTTCCTGGTTTATAATATCCCCCATTTTGTCAATTCCATATTAGATTTTTATTCTTCACTAATGGCTTTCATGTTCTTCAACTCTCTTCTTCTTCTTCTTCTTCTTCTTCTTCAAATCTCATGTTCTAGATTCTCATTGGCATTGCAAGAGAACTCATCAGCCACGGTTCGCTCGGGTCAGATCAATTCCAACTCAGTCCTGGTGGCTTTGTTAGACTCACATTACACTGAGCTTGCCGAGTTGGTGGAGAAAGCTTTGTTGTTGCAGACCCTTGAGGAAACTGTCGGCAAACAC…
Gh_D11G0869.1	MGAFHRLNLLHFTLSLVVIAVNGHNITAILEGFPDYSVYNSFLTQTKLADEINTRETITCLVLNNGAMSALTSKHPLSVVKNILSLHVLLDYYDPQKLHKISDGTTLTTTLYQTTGNAPGNLGFVNITDLQGGKVGFGSAIPGSKLDSSYTKSVKQIPYNISILEISAPIIAPGILTAPAPSSSGVNITGLLEKAGCKTFASLLTSSGVLKTYESALDKGLTVFAPSDEAFKAEGVPDLSKLTNAEQVSLLEYHASPDYKPKGTLKTTKDPISTLATNGAGKYDLTVTTAGDSMTLHTGVGPSRVAEAVFDSPPVAIFTVDNVLLPSELFGKSPSPAPAPEPVSSPSPTPSLSPSPSPMSEAPSPLAASPPAPPTGTPVGSPADSPAGSSENSTSDNAA…	GhAGP38	ATGGGCGCATTTCACCGACTCAACTTGCTCCATTTCACGCTCTCTTTAGTTGTCATTGCCGTCAATGGCCACAATATAACGGCCATTCTCGAAGGTTTTCCAGATTACTCTGTTTACAATAGTTTCCTCACCCAAACAAAGCTGGCCGATGAGATTAACACCCGAGAGACCATCACTTGCCTTGTCCTCAACAATGGGGCTATGTCTGCCCTCACATCCAAACACCCCCTTTCCGTCGTCAAAAACATCCTCAGCCTTCACGTTCTTCTGGACTACTATGACCCCCAAAAGCTCCACAAAATCTCTGATGGCACTACCCTCACCACCACGCTTTACCAAACTACTGGTAATGCCCCTGGAAACCTTGGTTTCGTCAACATCACCGACCTCCAAGGTGGC…
Gh_D11G3281.1	MRKLLAFAFLFFFFWDKTLAQIAPAPPLKVDNITSILEKGGQFTTFIKLLKATQVADQLNNQLSTPDPNDGITVFAPSDNAFSGLKPGTLNSLSDQEKLQLVQFHILPTLMSTSQFQTASNPLRTQAGDVKGGKFPLNVTAEGNQVNVTTGVVNATVENSVFSDRRIAVYQVDKVLLPLEIFGTAPEPAPAPVVPENGGLVSSPKTAVKGADAAGAVSLKFHALAMGFSSFAVFWAIFGGF	GhAGP39	ATGAGAAAGCTGCTAGCCTTTGCCTTTCTTTTCTTCTTCTTTTGGGATAAAACATTAGCTCAAATAGCTCCGGCGCCGCCGTTAAAGGTGGACAACATCACTTCCATCCTCGAAAAAGGTGGCCAATTCACCACTTTCATCAAGCTATTGAAAGCCACACAGGTGGCTGATCAACTAAACAACCAGCTAAGCACACCGGACCCTAACGACGGGATAACGGTGTTTGCACCGAGTGACAACGCGTTCTCCGGACTCAAACCCGGGACGTTAAACTCACTTTCCGACCAAGAGAAGCTTCAGTTGGTTCAGTTCCATATACTCCCGACGTTAATGTCGACGTCGCAGTTTCAAACCGCGAGTAACCCTTTGAGAACCCAAGCTGGGGATGTTAAAGGTGGG…
Gh_D09G1018.1	MRQQYVFTTLTLLILFSLSCSTTLAQSPALAPAPSGPTNVTKILEKAGQFTLFIRLLKSTQVANQLLGQLNNSNNGMTVFAPTDNAFSSLKSGTLNSLTDEQKVQLVQFHIVPTYLTSSQFQTISNPLRTQAGDSGDGKFPLNVTTSGNSVNITTGLTNTSVSGTIYTDGQLAVYQIDQVLQPLQIFAPRPPAPAPAPAKSKNKKATTVADSPDVTPADNSKAATLQNVGLFGVAALVIALSL	GhAGP40	ATGAGGCAACAATATGTCTTCACTACTCTCACGTTGCTCATCCTGTTTTCCCTCAGTTGTTCAACAACATTAGCCCAATCTCCGGCACTGGCCCCGGCACCTTCTGGTCCAACAAACGTCACCAAGATCCTCGAAAAAGCCGGTCAATTCACCCTCTTCATTCGTCTTCTAAAGTCCACTCAAGTGGCCAACCAGCTGCTCGGTCAGCTCAACAATTCCAACAATGGTATGACCGTTTTTGCACCAACGGACAATGCTTTCTCCAGCCTTAAATCGGGCACATTGAATTCACTCACCGATGAACAAAAAGTGCAGCTGGTGCAATTCCACATCGTCCCAACATACCTCACCTCGTCTCAGTTCCAAACCATTAGCAACCCTTTGAGAACCCAAGCTGGT…
Gh_D09G1248.1	MGSSIYGVSSSHISLFLFFSFLSLSTAALPQNPSGKSSPSGQINSNSVLVALLDSHYTELAELVEKALLLQTLEEAVGKHNITIFAPRNEAVERQLDPEFKRFLLEPGNLKSLQTLLMFHIIPKRVGSHQWPDPKTGPVKHNTLCNDHIRLTSQSTGKKTVDSAELVRPDDVIRPDGVIHGIQQLLIPRSVIEDFNRRRNLRSITAVLPEGAPEVDPRTHRLKKPAPVPVGAPPVLPIYEAMAPGPSLAPAPAPGPGGPRHHFDGESQVKDFIQTLLHYGGYNEMADILVNLTSLATEMGRLVSEGYVITVLAPNDEAMAKLTTDQLSEPGAPEQIIYYHIIPEYQTEESMYNAVRRFGKVKYDTLRLPHKVVAQEADGSVKFGHGEGSAYLFDPDIYT…	GhAGP41	ATGGGTTCTTCCATCTATGGTGTCTCTTCCTCCCACATCTCCCTTTTCCTTTTCTTCTCCTTTCTTTCGCTCTCCACGGCTGCATTGCCTCAAAACCCGTCTGGGAAATCCTCACCTTCTGGTCAGATCAACTCCAACTCCGTCCTTGTTGCTCTTCTTGACTCGCATTATACTGAGTTAGCTGAACTCGTCGAGAAAGCTTTACTTCTCCAGACGCTTGAAGAAGCGGTTGGCAAGCACAATATTACCATTTTTGCCCCTCGCAATGAAGCCGTGGAGCGTCAACTCGACCCCGAGTTCAAGCGCTTCTTGCTTGAACCTGGGAACCTCAAGTCCCTCCAAACCCTTCTTATGTTTCACATTATCCCCAAAAGGGTTGGATCCCATCAATGGCCTGAT…
Gh_D08G0544.1	MEFSMIFMISFSVLILCSSLAYGQVAMSTSPTPSPSPAPTPAYKNLKDLLSVAGPYHKFLDYLESTKLIDTFQIQANNTVEGITIFVPKDNAFKALKKPSLSNLTDDQLKSVLLFHALPRYYALADFNDLSERGPISTLAGGQYTLQFNDDSGTVRLDSGWSKAKVTSAVHTSKPVAVYQVDKVLLPEAIFGTDIPPTPAPAPALGISPSADTPSAAKSEETGSSSKPSSSGSSSPRIMMNSGIWTLLVLAFLGGWLVLFF	GhAGP42	ATGGAGTTTTCCATGATTTTTATGATTAGCTTCTCTGTATTGATTTTGTGCTCCTCACTGGCATATGGTCAAGTTGCAATGAGCACAAGCCCGACACCGTCACCCTCACCGGCACCGACACCGGCATACAAAAATCTCAAAGACTTACTCTCTGTGGCAGGTCCATATCACAAGTTCCTGGACTACCTCGAATCGACTAAATTAATCGACACGTTCCAAATCCAAGCCAACAACACGGTTGAAGGCATTACGATTTTCGTACCGAAAGACAACGCATTCAAGGCTCTTAAGAAGCCTTCATTGTCAAATCTAACTGATGATCAGCTCAAATCAGTGCTCCTTTTCCATGCCTTGCCACGATACTATGCCCTTGCGGACTTCAATGACCTAAGTGAGAGA…
Gh_D06G1556.1	MSPMSSPIVALFLTFFLLLSAADAFNITKILGSFSDYSTFNDLLTQTGVASEINDKKSVTVLVVSNSQISGLSSQPKDTIKKMLSIHVVLDYYDKAKVDKVPSKPLTLTTLYQQSGKAQNQQGFLTMTRVGKQVSFGSAAPGSSHDSIFVKQVTTQPYDISVLEISNVINVAITSSPSYAPNASPPRKALAPGPNKSPLASPPKTTRSDIPAADAPSTTTDSDASDNTSAASIASASAILFIFASACFMLTMI	GhAGP43	ATGTCTCCCATGTCTTCCCCAATTGTTGCACTCTTCCTTACCTTTTTCCTTCTCTTATCAGCTGCGGATGCATTTAACATCACTAAGATCCTTGGCTCCTTCTCAGATTACAGCACCTTCAACGACTTGCTGACTCAAACCGGTGTTGCGAGTGAGATCAACGACAAAAAAAGCGTCACTGTTCTTGTTGTTTCCAATTCTCAGATTTCAGGACTTTCTAGCCAACCGAAGGATACAATAAAAAAGATGTTGAGCATCCATGTGGTACTGGATTATTACGACAAAGCCAAGGTGGACAAGGTGCCATCTAAACCGTTGACTCTCACCACACTTTACCAGCAAAGTGGGAAAGCCCAAAACCAGCAAGGTTTCTTGACTATGACACGTGTGGGGAAACAA…
Gh_D06G1531.1	MFPMSSQAVAFLSSIFFVLSALAADAFNINKMLSAYPDFTNFNNLLIQTGIAGEINKKHRVTVLVVANSNMAAVNGVSKDAMKEVLGVHVILDYYDEAKLKQLQTKQATILTTLYQESGRAKNQQGFLNMTNTGNTPVVFASAAPGSKLDCTLVKQITAQPPKVSVLQVSNIINIASISNSASYLPDASAPKLRKALAPAPSRAEAPAVSQISPTKPPSSNANANANANANAPAPASTSSVVSLPSRDYLASSILMIFSWAWLLLPMV	GhAGP44	ATGTTTCCAATGTCTTCTCAAGCTGTCGCATTTCTCTCTAGCATTTTCTTTGTCTTATCAGCATTAGCTGCTGATGCTTTTAACATCAACAAGATGCTCAGCGCCTACCCGGATTTCACAAACTTCAACAACTTGTTGATTCAAACGGGTATTGCTGGTGAAATCAACAAGAAGCATAGAGTCACTGTTCTTGTTGTTGCCAATTCTAATATGGCTGCAGTCAATGGAGTATCCAAAGATGCAATGAAGGAGGTCTTGGGCGTGCATGTGATACTCGATTATTATGATGAAGCCAAGCTAAAACAACTGCAAACAAAACAAGCAACCATTCTCACAACACTTTACCAAGAAAGCGGTAGAGCCAAAAATCAGCAAGGTTTCTTGAATATGACCAACACG…
Gh_D06G1141.1	MGVSANANTGAFLLFFIAAILLALSTTCTALNITKSLAPYSDYSTLSDLFRKTKLTDAINRRQTITILALDNSSIQSITDRSSDELRKILMNHIILDYYDRQKIQKLGKKSALLTTLYQTTGSAINQQGFVNITRIARGEVVFGSAVKGAPLVGKLLGSVISQPFNLSVLHISTPIVAPGFGDAILAPPPPPGSSKPPAAAPKKSPSSPGPSEEEEDEDEAESPSPSESPVESPKAGKAKAKSRSESPPEPDSDEDDDAEEPTSSASSRVVWLRVGVAAVIGLIASLVAF	GhAGP45	ATGGGTGTGAGTGCGAATGCCAATACCGGAGCCTTCCTCCTCTTCTTCATTGCTGCAATCTTGCTGGCCTTGTCCACTACCTGTACAGCTTTAAACATCACTAAGTCGCTTGCGCCGTACTCTGATTACAGCACTCTCAGCGATCTTTTCAGAAAGACCAAGCTGACTGATGCTATAAACCGTCGCCAGACCATTACCATACTAGCCCTAGACAATAGTTCCATCCAATCCATCACAGACAGGTCCAGCGATGAACTGAGGAAGATTCTCATGAATCACATTATCCTCGACTATTACGATAGGCAAAAGATCCAAAAGCTTGGGAAGAAGAGCGCCCTCCTCACCACCTTGTATCAAACCACTGGTTCCGCTATCAATCAACAAGGTTTCGTCAACATT…
Gh_D12G1024.1	MATPTFRRIDLTLLTLSLLAVAVNAHNITAILEGFPDYSVYNDFLTKTKLADEINTRQTITCLVLNNGAMSALTAKHPLSVVENILRLHVLLDYYDPQKLHKISDGTTLTTTLYQTTGNAPGNLGFVNITDLQGGKVGFGSAVPGSKLDSSYTKSVKQVPYNISILEISAPIIAPGVLSAPAPSASGVNITGLLEKAGCKTFANLLTSSGVLKTYEAALDKGLTIFAPSDEAFKADGVPDLSKLTNADQVSLLEYHASPDYKPKGTLKTTKDPITTLATRGAGKFDLTVTAAGDSVTLHTGISPSRVAEAVFDSPPVVIFTVDNVLLPSELFGKSPSPAPAPEPVSSPSPTPSPLSEAPSPLAASPPAPPTDTPAGSPADSPAGSSENSTSDNAAGHVS…	GhAGP46	ATGGCGACGCCCACATTTCGCCGGATAGACCTTACCCTTTTAACCCTCTCTTTACTCGCCGTCGCCGTCAATGCTCACAACATCACCGCCATACTCGAAGGTTTCCCTGATTACTCCGTTTACAACGATTTCCTCACTAAAACCAAGCTCGCCGATGAGATCAACACTCGACAAACCATCACTTGTCTTGTTCTTAACAATGGAGCTATGTCTGCTCTCACTGCTAAACACCCACTTTCCGTCGTTGAAAACATCCTTAGGCTTCATGTTCTTTTAGATTATTATGACCCACAAAAACTCCATAAAATCTCCGATGGTACTACACTTACTACTACTCTTTACCAAACCACCGGAAATGCTCCCGGAAATCTGGGTTTCGTTAATATCACCGATCTACAA…
Gh_D12G1409.1	MASSSPLSPILLSLFLVFICGVSAQTAPAPAPSGPLNFTGILDKNGQYTYFLQLLAQTQVGSQVQTQLKTTTEGFTVFAPTDNAFNNLKPGTVNNLDPQQKVQLVLYHVIPKYYSLNDLQFVSNPVRTQAGQDFGLNVTGLNNQVNVSSGVVETQINNALYQKKPLAIYQADKVLLPEEFFEAKSPAAAPSPATKKSSTGSKSNSRASATADEPASADNSGSAGRNMGLGFVVGLALACMGFLS	GhAGP47	ATGGCTTCATCATCTCCTCTTTCTCCCATTCTCCTCTCTCTGTTTCTAGTATTCATTTGTGGGGTGTCAGCTCAAACGGCTCCCGCCCCTGCCCCCTCTGGCCCCTTGAATTTCACTGGAATCCTTGACAAAAATGGCCAATACACCTACTTCCTTCAGCTTTTGGCACAGACTCAAGTTGGGAGCCAAGTACAAACTCAACTCAAAACCACCACTGAAGGCTTTACCGTCTTTGCTCCCACAGATAATGCCTTCAACAACCTCAAACCTGGTACCGTCAATAACCTGGACCCACAACAGAAAGTACAACTAGTTCTATACCACGTTATTCCCAAATACTACTCCTTGAACGATCTCCAATTTGTTAGCAACCCCGTTAGAACCCAAGCTGGTCAGGAT…
Gh_A04G0053.1	MCVVKELSIFVLFVLIFGNVIQAQNSPSPSPKSTPTTSPPSKSPSSSSPASSPTTSSPPASSPTTSSSPAKSPTTTPPPQIQPPAATPPSSSSPSISPPTASPPASTPSSSPPSLTPTSSPPSMTPAGAPPVSADIPSSSKTPAESPGIFPSSSSPSSPTPIGSSPESAAGPAANDDSGSRSGYEVGFVLSFGLVIGAALAI	GhAGP48	ATGTGTGTAGTCAAAGAGCTTTCCATTTTTGTTCTCTTTGTTTTGATTTTTGGAAATGTAATTCAAGCCCAAAATTCACCTTCTCCATCTCCTAAATCCACTCCAACCACATCTCCTCCCTCCAAATCTCCTTCATCATCGTCCCCTGCGAGTTCTCCAACAACATCATCGCCTCCCGCGAGTTCTCCAACAACATCATCGTCGCCTGCAAAATCTCCGACTACTACTCCTCCTCCACAGATCCAACCACCGGCTGCGACTCCGCCTTCTTCTTCTAGCCCATCGATTTCTCCCCCAACTGCTTCTCCTCCGGCGTCGACTCCTTCAAGTTCTCCGCCTTCATTGACTCCAACTAGTTCACCTCCATCAATGACTCCGGCCGGGGCTCCACCTGTTTCG…
Gh_A11G1985.1	MDRRSAFAVALICIVVAGVGGQSPSAAPTKAPPAATTPSTAPATAPVSKSKSPAPTAAPTTLPPAAAPSESAAVPAPSKFAPASSPPAAAPVSTPPAPVTVSPPLAKSPPAAAPTTPPESSASPPAPVAAPTTAEVPAPAPSKSKSKKKSKKHGAPAPSPDMLGPPAPPTGAPGPSLDASSPGPSVAADESGAESIKSLQKIIGGLALGWAAIGLIF	GhAGP49	ATGGATCGTAGAAGCGCGTTTGCTGTTGCTTTGATCTGCATTGTGGTTGCTGGTGTCGGTGGTCAATCACCGAGCGCCGCTCCCACTAAAGCACCCCCGGCTGCGACTACGCCTTCTACTGCACCCGCTACTGCTCCTGTGAGTAAATCTAAGTCACCAGCTCCCACTGCTGCTCCAACTACTTTACCACCGGCTGCGGCTCCGTCAGAGTCTGCGGCCGTTCCAGCCCCATCAAAATTTGCTCCAGCTTCTTCCCCTCCGGCTGCTGCTCCAGTGAGTACCCCACCGGCTCCAGTTACTGTGAGCCCTCCTCTAGCCAAATCGCCACCGGCTGCTGCACCAACAACTCCTCCAGAGAGCTCGGCCTCTCCTCCTGCTCCTGTTGCGGCTCCAACAACT…
Gh_A13G0395.1	MMLNNKFLFLSALFCIAVAGVLGQAPPTPSNPPTSTPAPPTPPASTPPPTTQPPPTPTTTSPPPASSPPPTSSPPPVSTPPPATPPPVSSPPPASPPPATPPPATPPPASPPPATPPPASPPPATPPPATPPPAPLASPPATVPAPAPSKTKAKSPALSPSASSPPSPSNEAPTPSLGASSPGPAGTDTSGVEKTWSIRKMVWSLVIGWGILTLML	GhAGP50	ATGATGCTTAATAATAAGTTTTTGTTCTTATCAGCTTTGTTTTGCATTGCTGTAGCTGGCGTTTTAGGCCAAGCTCCTCCTACTCCTAGTAATCCTCCGACATCCACGCCGGCGCCGCCGACTCCACCCGCTTCCACACCTCCACCTACTACTCAACCACCTCCAACACCCACAACTACTTCTCCGCCACCAGCTTCCTCTCCTCCTCCTACTTCATCACCACCACCAGTTTCCACTCCTCCTCCAGCGACTCCCCCGCCCGTTAGCTCCCCACCACCAGCTTCTCCTCCCCCGGCTACTCCACCTCCCGCAACTCCCCCACCGGCTTCTCCACCTCCGGCTACCCCACCACCTGCTTCTCCCCCTCCTGCTACTCCTCCTCCAGCTACCCCACCACCA…
Gh_D02G2038.1	MKVCNKNLFLSALLCIAVAGVLGQAPSNPPTSTPAPPTPPASTPPPTTQAPPTPTATPPLVSTPPPTSSPPPVTASPPPVSTPPPSSPPPATPPPASPPPATPPPASPPPATPPPASPPPATPPPATPPPATPPPATPPPAPLASPPATVPAISPVQTPLTSPPAPPTEAPAPTLGAATPGPAGTDTSGANQMWTVQKMMGSLAMGWALLNLMV	GhAGP51	ATGAAGGTTTGTAATAAAAATTTGTTTCTATCAGCATTGCTTTGCATTGCTGTTGCAGGAGTTTTGGGTCAAGCTCCTAGTAATCCTCCTACGTCTACGCCGGCGCCACCCACACCACCGGCTTCTACTCCTCCTCCGACGACTCAAGCACCGCCTACACCAACCGCCACTCCGCCACTGGTTTCTACTCCTCCTCCCACTTCATCACCGCCCCCAGTGACAGCTTCTCCACCCCCAGTTTCAACTCCTCCACCCAGTTCTCCTCCTCCTGCAACTCCACCACCTGCTTCTCCTCCTCCTGCAACTCCACCTCCAGCTTCTCCACCTCCTGCCACTCCTCCACCAGCTTCTCCACCTCCCGCCACTCCACCACCTGCAACCCCACCGCCAGCAACTCCT…
Gh_D01G0732.1	MIRLVNVSICVLFISVTGILVKADNAPSPSPKTTPVSPAKAPTTSSSPPITSPSKSPSSSPPSATPASSPSITSPPPATTPTAMPTPSQSPTATPPASSSPPAQSPATPSPAASSPPSMTPVGAPPVAEGPVGTPESSANIPSSSATPAESPAIFPSTSSPPMATPVGSSPESAEGPAVNDESGSKSGYEVGFVVLTASLVIGSALIL	GhAGP52	ATGATTAGACTCGTCAATGTTTCTATTTGTGTTCTCTTTATTTCTGTTACTGGCATCCTAGTAAAAGCCGATAATGCACCTTCTCCATCGCCAAAGACAACTCCTGTGTCTCCGGCGAAAGCTCCCACCACTTCTTCAAGTCCTCCAATCACATCGCCTTCTAAATCTCCTTCATCATCACCTCCGTCGGCAACTCCTGCGAGTTCCCCATCGATAACATCGCCCCCGCCTGCAACAACTCCCACTGCTATGCCCACACCTTCTCAATCTCCTACTGCCACTCCGCCTGCTTCTTCTAGCCCCCCGGCTCAATCCCCAGCGACTCCATCACCAGCGGCAAGTTCTCCTCCGTCCATGACTCCAGTCGGGGCTCCACCTGTTGCGGAAGGTCCGGTTGGA…
Gh_D13G0440.1	MMLNNKFLFLSALFCIAVAGALGQAPPTPSNPPTSTPVPPTPPASTPPPTTQPPPTPTTTSPPPASTPPPTSSPPPVTASPPPVSTPPPATPPPVSSPPPASPPPATPPPATPPPATPPPASPPQATPPPASPPPATPPPATPPPAPLASPPATVPAPAPSKTKAKSPALSPSASSPPSPSTEAPTPSLGASSPGPAGTDTSGVEKTWSIRKMVWSLVIGWGILTLML	GhAGP53	ATGATGCTTAATAACAAGTTTTTGTTCTTATCAGCTTTGTTTTGCATTGCTGTAGCTGGCGCTTTAGGCCAAGCTCCTCCTACTCCTAGTAATCCTCCGACATCCACGCCGGTGCCGCCGACCCCACCCGCTTCCACACCTCCGCCTACTACCCAACCACCTCCAACACCCACAACTACTTCTCCGCCACCAGCTTCCACTCCTCCTCCTACATCATCACCACCTCCAGTGACAGCTTCTCCACCACCAGTTTCCACTCCTCCTCCAGCGACTCCCCCGCCCGTTAGCTCCCCACCACCAGCTTCTCCTCCACCGGCTACTCCTCCCCCAGCTACCCCACCTCCCGCAACTCCCCCACCGGCTTCTCCACCGCAGGCTACCCCACCACCTGCTTCTCCC…
Gh_D12G0690.1	MDRRSAFAVALICFVVTAVGGQSPAASPTKAPPAAATPATAPATAPVSKPKSPAPTAAPTTSPPTSSPPAAAPEKSAAVPAPSKSATASSPPAAAPVSSPPAPVPVSSPPAKSPPVAAPTTPPESSASPPAPVAAPTTAEVPAPAPSKSKSKSKKSKKHHAPTPSPDMLGPPAPPTGAPGPSLDASSPGPSVAADESGAEAMKNMKKIIGGLALGWAAIALSF	GhAGP54	ATGGATCGTAGAAGTGCATTTGCAGTTGCTTTGATTTGCTTTGTGGTAACCGCTGTCGGTGGTCAATCTCCGGCAGCCTCACCTACTAAAGCTCCGCCGGCCGCGGCTACTCCTGCTACTGCTCCCGCTACTGCCCCTGTTAGCAAACCTAAATCACCGGCTCCAACTGCTGCCCCTACCACTTCCCCACCAACTTCTTCACCACCGGCTGCGGCTCCGGAGAAGTCTGCGGCGGTTCCAGCCCCATCTAAATCTGCTACGGCTTCTTCTCCTCCGGCTGCTGCTCCGGTGAGTTCTCCACCTGCTCCAGTACCTGTGAGCTCTCCTCCAGCCAAATCGCCTCCCGTTGCTGCACCGACGACTCCACCAGAGAGCTCGGCCTCTCCTCCGGCTCCTGTT…
Gh_A05G0159.1	MRKLHVVSAIGFLFLALSQLSYGQSMGSSPAPLPSNDGTAIDQGIAYILLLLALAITYLIH	GhAGP55	ATGAGGAAGTTGCATGTGGTTTCAGCCATAGGGTTCTTGTTCTTGGCACTTTCGCAGCTCAGTTACGGTCAAAGCATGGGTTCATCGCCTGCACCACTTCCGTCAAACGATGGTACTGCCATTGATCAAGGAATTGCTTACATTCTCCTTTTACTTGCTCTGGCGATTACCTATCTCATCCATTGA
Gh_A06G0612.1	MERLRVGFAVMLIFRFVLNMVHSSNAQSLAPASPPISDGVTVDQGIAYVLMLLAFVLTYIIH	GhAGP56	ATGGAGAGGCTAAGAGTTGGGTTCGCAGTAATGCTGATTTTTAGATTTGTATTGAATATGGTACATTCCAGCAATGCTCAAAGCCTTGCTCCTGCATCTCCTCCTATAAGCGATGGGGTAACAGTTGATCAGGGAATTGCTTACGTTTTAATGCTGCTTGCTTTTGTGCTCACATATATCATTCACTGA
Gh_A07G1281.1	MTTISSSTFLGVAVIFGLVFASMSPYVEAQSASPAPSPTSDGTSIDQGIAYVLMVVALVLTYLIHPLDSSSYTFF	GhAGP57	ATGACGACGATTTCTTCCAGTACATTCCTGGGTGTTGCGGTTATCTTTGGTCTTGTTTTTGCTAGTATGTCACCCTATGTTGAGGCACAGTCTGCGTCTCCAGCTCCTTCTCCCACTAGTGATGGAACTTCAATAGACCAAGGGATTGCTTACGTGCTTATGGTGGTGGCACTTGTGCTCACATACCTCATCCACCCTTTAGACTCATCTTCCTACACCTTCTTCTAA
Gh_A08G2141.1	MSSIKVHVVQVIVALLFAVSQLGYGQTMDSSPAPAPGPSNDGAAIDQGIAYMLLLIALAITYLIH	GhAGP58	ATGAGTTCAATAAAGGTGCATGTTGTTCAAGTCATTGTGGCGTTGTTGTTCGCAGTTTCGCAACTCGGTTACGGGCAAACCATGGATTCTTCGCCGGCACCGGCGCCGGGTCCATCGAATGACGGTGCTGCGATTGATCAAGGAATTGCTTATATGCTGCTTTTGATTGCCTTGGCAATTACTTACCTCATCCATTGA
Gh_A10G0611.1	MAVISFRVFMRVVTIFAIVFATVSPKVEAQSAAPAPSPTSDGTSIDQGIAYILMLVALVLTYLIHPLDASSYTFF	GhAGP59	ATGGCAGTCATTTCTTTCAGGGTTTTTATGAGAGTTGTAACCATCTTTGCTATTGTTTTTGCTACTGTCTCACCCAAAGTTGAAGCTCAGTCTGCTGCACCAGCTCCTTCTCCTACAAGTGATGGAACTTCAATTGACCAAGGGATTGCTTACATTCTGATGCTTGTGGCACTGGTGCTTACATACCTTATCCACCCTCTAGACGCATCCTCCTACACCTTCTTTTAA
Gh_A11G0857.1	MAVISFRVLMRVVTIFALIFAIVSPKVEAQSAAPAPSPTSDGTSIDQGIAYVLMLVALVLTYLIHPLDASSYTFF	GhAGP60	ATGGCAGTCATTTCTTTCAGGGTTCTTATGAGAGTTGTGACCATCTTTGCTCTTATTTTTGCTATTGTCTCACCCAAAGTTGAAGCTCAGTCTGCTGCACCTGCTCCTTCTCCTACAAGTGATGGAACTTCAATTGACCAAGGGATTGCTTACGTTCTGATGCTTGTGGCACTGGTGCTTACATACCTTATCCACCCTCTAGACGCATCCTCCTACACCTTCTTTTAA
Gh_A11G1903.1	MAVIFFSVLMRVVTIFALVFAIVSPKVEAQSAEPAPSPTSDGTSIDQGIAYVLILVALVLTYLIHPLDASSCTFF	GhAGP61	ATGGCAGTCATTTTTTTCAGTGTTCTTATGAGAGTTGTGACCATCTTTGCTCTTGTTTTTGCTATTGTCTCACCCAAAGTTGAAGCTCAGTCTGCTGAACCAGCTCCTTCTCCTACAAGTGATGGAACTTCAATTGACCAAGGGATTGCTTACGTTCTGATACTTGTGGCACTGGTGCTTACATACCTTATCCACCCTCTAGACGCATCCTCCTGCACCTTCTTTTAA
Gh_A11G0216.1	MAVPKVCFMAVFAALVFAMAVDAQSSAPAPAPTSDGNSIDLGIAYVLMLVALVLTYLIHAADFCFSF	GhAGP62	ATGGCAGTTCCCAAGGTTTGTTTCATGGCTGTTTTTGCAGCTCTTGTTTTTGCTATGGCTGTTGATGCCCAGTCTTCTGCTCCCGCCCCTGCTCCCACAAGCGACGGGAATTCAATCGATTTAGGGATTGCGTACGTGTTGATGCTGGTGGCTTTGGTGCTCACTTACCTCATTCACGCTGCTGATTTCTGTTTTAGCTTTTGA
Gh_A12G0995.1	MAEISYGGFMGVMAILALVFAIVSPYVEAQASAPAPSPTSDGTSIDQGIAYVLMLVALMLTYLIHPLDASSYTFF	GhAGP63	ATGGCAGAGATATCTTACGGAGGTTTTATGGGTGTCATGGCTATTTTGGCTCTTGTTTTCGCCATTGTTTCACCTTATGTTGAGGCTCAAGCTTCTGCACCAGCTCCTTCTCCTACAAGTGATGGAACTTCAATTGATCAAGGAATTGCTTATGTGCTAATGCTTGTGGCATTGATGCTCACATATCTTATCCACCCTTTAGATGCTTCCTCCTACACCTTCTTTTGA
Gh_A12G2113.1	MAVSKVSFVAVFAALVFTLVALPAAVQAQSSAPAPAPTSDGLFFPSLRFSFRFVISTGHLLFDCGGETGTSIDQGIAYVLMLVALVLTYLIHAADLCFTF	GhAGP64	ATGGCAGTTTCCAAGGTTTCTTTCGTGGCTGTATTTGCGGCTCTTGTTTTTACTTTGGTTGCCTTGCCGGCTGCTGTTCAGGCACAGTCCTCTGCTCCCGCCCCTGCCCCAACGAGCGACGGTTTGTTCTTTCCCTCTCTTCGCTTCTCTTTTAGATTTGTGATATCAACTGGGCACTTATTGTTTGACTGTGGGGGTGAAACAGGGACGTCTATTGACCAAGGGATTGCATACGTGCTGATGCTGGTGGCACTGGTGCTCACATACCTCATTCACGCCGCTGATCTCTGCTTCACCTTTTGA
Gh_D07G1394.1	MHTCFSPGIHLLLNSSFLSSLFFNFIFAFEALPFSTANCYALGFLQNSLLLKGKPTMTTISSSTFLGVAVIFGLVFASMSTYVEAQSASPAPSPTSDGTSIDQGIAYVLMVVALVLTYLIHPLDSSSYTFF	GhAGP65	ATGCACACTTGCTTCTCCCCTGGAATTCATCTACTGCTCAACTCTTCCTTCCTTTCTAGCCTTTTCTTCAACTTCATATTCGCATTTGAAGCTCTTCCTTTCTCCACTGCTAATTGTTATGCACTGGGCTTTCTTCAGAATTCGTTGCTCCTAAAGGGAAAACCTACAATGACGACGATTTCTTCCAGTACATTCCTGGGTGTTGCGGTTATCTTTGGTCTTGTTTTTGCTAGTATGTCAACCTATGTTGAGGCACAGTCTGCGTCTCCAGCTCCTTCTCCCACTAGTGATGGAACTTCAATCGACCAAGGGATTGCTTACGTGCTGATGGTGGTGGCACTTGTGCTCACATACCTCATCCACCCTTTAGACTCATCTTCCTACACCTTCTTCTAA
Gh_D03G0722.1	MAVVPMGCLVVVFVSIVCCAIITLPSSIQAQSSSPTSDGGNSIDQGIACMLMVVALLLTYLIHAADFCFSF	GhAGP66	ATGGCAGTAGTTCCCATGGGTTGTTTAGTCGTTGTATTCGTTTCTATTGTTTGCTGTGCTATTATCACCTTGCCTTCTTCCATTCAAGCCCAGTCCTCTTCCCCAACAAGCGACGGAGGGAATTCGATAGACCAAGGGATTGCATGCATGTTGATGGTGGTAGCATTGTTGCTCACTTACCTCATTCATGCTGCTGATTTCTGCTTTAGCTTTTGA
Gh_D05G0223.1	MRKLHVVSAIGFLFLALSQLSYGQSMGSSPAPLPSNDGSAIDQGIAYILLLLALAITYLIH	GhAGP67	ATGAGGAAGTTGCATGTAGTTTCAGCCATAGGGTTCTTGTTCTTGGCACTTTCGCAGCTCAGTTACGGTCAAAGCATGGGTTCATCGCCTGCACCACTTCCGTCCAACGATGGTTCTGCCATTGATCAAGGAATTGCTTACATTCTCCTTTTACTTGCTCTGGCGATTACCTATCTCATCCATTGA
Gh_D11G0999.1	MAVISFRVLMRVVTIFALVFAIVSPNVEAQSAAPAPSPTSDGTSIDQGIAYVLMLVALVLTYLIHPLDASSYTFF	GhAGP68	ATGGCAGTCATTTCTTTCAGGGTTCTTATGAGAGTTGTGACCATCTTTGCTCTTGTTTTTGCTATTGTCTCACCCAATGTTGAAGCTCAGTCTGCTGCACCAGCTCCTTCTCCTACAAGTGATGGAACTTCAATTGACCAAGGGATTGCTTACGTTCTGATGCTTGTGGCACTGGTGCTTACATACCTTATCCACCCTCTAGACGCGTCCTCCTACACCTTCTTTTAA
Gh_D11G0230.1	MAVPKVCFMAVFAALVFATAVDAQSSAPAPAPTSDGNSIDLGIAYVLMLVALVLTYLIHAADFCFSF	GhAGP69	ATGGCAGTTCCCAAGGTTTGTTTCATGGCTGTTTTTGCAGCTCTTGTTTTTGCCACGGCTGTTGATGCCCAGTCTTCTGCTCCCGCCCCTGCTCCCACAAGCGACGGGAACTCAATTGATTTAGGGATTGCGTACGTGTTGATGCTGGTGGCGTTGGTGCTCACTTACCTCATCCACGCTGCTGATTTCTGTTTTAGCTTTTGA
Gh_D08G2508.1	MSSIKVLVVQVIVALLFAVSQLGYGQTMDSSPAPAPGPSNDGAAIDQGIAYMLLLIALAITYLIH	GhAGP70	ATGAGTTCAATAAAGGTGCTTGTTGTTCAAGTCATTGTGGCGTTGTTGTTCGCAGTTTCGCAACTCGGTTACGGGCAAACCATGGATTCTTCGCCGGCACCGGCGCCGGGTCCATCGAATGATGGTGCTGCGATTGATCAAGGAATTGCTTATATGCTGCTTTTGATTGCCTTGGCAATTACTTACCTCATCCATTGA
Gh_D08G1239.1	MAVLRFCFVPVLAALAIGMIASPVTVQAQSPALAPTLAPTTNDGTSIDQGVACVLMLVALLLTYMIHVADLCFNF	GhAGP71	ATGGCAGTTCTTAGATTTTGTTTTGTGCCTGTTCTAGCGGCTCTCGCTATTGGTATGATTGCCTCGCCTGTTACTGTTCAAGCCCAGTCCCCCGCCCTTGCCCCTACCCTTGCCCCCACCACCAACGACGGAACATCGATTGACCAAGGGGTTGCATGTGTATTGATGCTGGTGGCATTGTTGCTTACATACATGATTCATGTCGCTGACTTATGCTTCAACTTTTGA
Gh_D06G0693.1	MERLRVAFAVMLIFGFVLNMVHSSNAQSLAPASPPMSDGVTVDQGIAYVLMLLALVLTYIIH	GhAGP72	ATGGAGAGGCTAAGAGTTGCGTTCGCAGTAATGCTGATTTTTGGATTTGTATTGAATATGGTACATTCCAGCAATGCTCAAAGCCTTGCTCCTGCATCTCCTCCTATGAGCGATGGGGTAACAGTTGATCAGGGAATTGCTTACGTTTTAATGCTGCTTGCTTTGGTGCTCACATATATCATTCACTGA
Gh_D12G1114.1	MAEISYGGFMGVMAILALVFAIVSPYVEAQASAPAPSPTSDGTSIDQGIAYVLMLVALMLTYLIHPLDASSYTFF	GhAGP73	ATGGCAGAGATATCTTACGGAGGTTTTATGGGTGTAATGGCTATTTTGGCTCTTGTTTTCGCCATTGTTTCACCTTATGTTGAGGCTCAAGCTTCTGCACCAGCTCCTTCTCCTACAAGTGATGGAACTTCAATTGATCAAGGGATTGCTTATGTGCTAATGCTTGTGGCATTGATGCTCACATATCTTATCCACCCTTTAGATGCTTCCTCCTACACCTTCTTTTGA
Gh_D12G2293.1	MAVSKVSFVAVFAALVFTLVALPAAVQAQSSAPAPAPTSDGLFFPSLCFSFRFVISTGHLLFDCGGETGTSIDQGIAFVLMLVALVLTYLIHAADLCFTF	GhAGP74	ATGGCAGTTTCCAAGGTTTCTTTCGTGGCTGTATTTGCGGCTCTTGTTTTTACTTTGGTTGCCTTGCCGGCTGCTGTTCAGGCACAGTCCTCTGCTCCCGCCCCTGCCCCAACGAGCGACGGTTTGTTCTTTCCCTCTCTTTGCTTCTCTTTTAGATTTGTGATATCAACTGGGCACTTATTGTTTGACTGTGGGGGTGAAACAGGGACGTCTATTGACCAAGGGATTGCATTCGTGCTGATGCTGGTGGCACTGGTGCTCACATACCTCATTCACGCCGCTGATCTCTGCTTCACCTTTTGA

## Sheet: G. raimondii
Table S3. Sequence of GrAGP identified gene in G. raimondii
Principle Transcript ID	Protein	Rename	CDS
Gorai.005G223800.1	MALSRFVYLITLALLFCSVIAQSPTPSPVSSPKKSPSSTPTPISSPPTISAPSPSEVPSATTPSPATVESPPSPSALSPNASPTSISEPPAGAPGPAENSAVRFGAAGSVAVGVLMVAMVL	GrAGP1	ATGGCTCTCTCTCGTTTCGTTTACTTAATCACGCTGGCATTGCTTTTTTGCTCCGTTATAGCACAATCTCCGACGCCGTCTCCTGTTTCTTCGCCGAAGAAATCTCCGTCATCTACTCCGACACCGATCTCTTCACCTCCTACAATATCTGCTCCGTCTCCGTCGGAGGTTCCGTCAGCGACTACACCGTCTCCAGCAACTGTTGAGTCACCTCCATCTCCTTCTGCTCTGTCACCGAATGCCAGTCCCACGTCAATTTCTGAACCTCCTGCCGGAGCTCCGGGACCAGCGGAGAATAGTGCCGTTAGGTTTGGTGCTGCTGGATCTGTTGCGGTTGGAGTGTTGATGGTCGCTATGGTACTGTAG
Gorai.007G131800.1	SISIPLSLSPHHHFHSTVFSLSLNHQPHHVLLIHLFAYSNILSLSFLYIRLLNFHSWLPIFDHLMATLWSVMVFMACFSSLALSSSQVHAVQFSSISAAPAFLPTAPLSSSPSLPPDIEPLLPTPKGMAPSPTESSFPTIPSSPSPPNPDSMLAPGPGFAPSPSGSLPASTAVSLASAGVLNSTLFFGLLVALCLLQQLSGV	GrAGP2	TCTATCTCTATACCTCTTTCTCTAAGTCCCCACCATCACTTCCACAGCACTGTTTTTTCTTTAAGCCTTAATCATCAACCTCATCACGTTCTTCTTATACACCTTTTTGCATACTCTAATATTCTCTCTCTCTCTTTTCTTTATATTCGTTTATTGAACTTTCATAGTTGGTTACCAATCTTTGATCATTTAATGGCTACCCTTTGGTCAGTCATGGTTTTCATGGCTTGTTTCTCTTCACTAGCTTTATCTTCGTCTCAAGTCCATGCAGTTCAATTCTCCAGTATATCAGCTGCCCCAGCATTCTTGCCAACTGCTCCTCTATCTTCTTCTCCTAGTTTACCCCCAGATATTGAGCCTTTACTTCCTACTCCTAAAGGTATGGCACCTTCCCCTACC…
Gorai.008G091600.1	MSSTMFKVLMILGLLATSCMAQAPTSPPTASPSAPPTSSPPPAATPTPSPTPSQTPSPAPSTVPTPSPTTSPSPSPTTSSPSPSISSSPAPTPEGASTPASEPTADQGPPPSAASTNGVFFGVTALAATFFAALLA	GrAGP3	ATGAGTTCTACAATGTTCAAGGTTTTAATGATCTTGGGTCTTTTGGCCACCTCTTGCATGGCTCAAGCTCCAACTTCTCCCCCAACAGCTTCACCTTCAGCTCCTCCAACCTCCTCACCACCGCCGGCGGCGACTCCAACACCTTCCCCAACACCGTCACAAACGCCATCCCCAGCTCCTTCAACTGTTCCTACCCCATCACCCACCACTTCCCCATCGCCTTCACCAACAACTTCTTCACCTTCTCCTTCAATCTCCTCCTCTCCTGCTCCCACCCCAGAAGGCGCATCTACTCCAGCCTCCGAGCCGACAGCTGACCAAGGTCCTCCTCCCTCCGCTGCCTCCACCAACGGTGTCTTCTTTGGTGTAACCGCTCTCGCTGCTACTTTCTTCGCCGCC…
Gorai.005G233500.1	MKVCNKNLFLSALLCIAVAGVLGQAPSNPPTSTPAPPTPPASTPPPTTQAPPTPTATPPPVSTPPPTSSPPPVTASPPPVSTPPPSSPPPATPPPASPPPATPPPASPPPATPPPASPPPATPPPATPPPATPPAATPPPAPLASPPATVPAISPVQTPLTSPPAPPTEAPAPTLGAATPGPAGTDTSGANQMWTVQKMMGSLAMGWALLNLMV	GrAGP4	ATGAAGGTTTGTAATAAAAATTTGTTTCTATCAGCATTGCTTTGCATTGCTGTTGCAGGAGTTTTGGGTCAAGCTCCTAGTAATCCTCCTACGTCTACGCCGGCGCCACCCACACCACCGGCTTCTACTCCTCCTCCGACGACTCAAGCACCGCCTACACCAACCGCCACTCCGCCACCGGTTTCTACTCCTCCTCCCACTTCGTCACCGCCCCCAGTGACAGCTTCTCCACCCCCAGTTTCAACTCCTCCACCCAGTTCTCCTCCTCCTGCAACTCCACCACCTGCTTCTCCTCCTCCTGCAACTCCACCTCCAGCTTCTCCACCTCCCGCCACTCCTCCACCAGCTTCTCCACCTCCCGCCACTCCACCACCTGCAACCCCACCGCCAGCAACTCCT…
Gorai.007G220300.1	DLIYIVVAGVGGQSPSATPTKAPPASTTPSTTPATAPMSKSKSLAPTVAPTASPPTFSPPDAALSKSAAILAPSKSSPASSPPTIALVSTPPAPIPVSPPPAKSPLAVAPTTPPKSLASPPAPIAAPTTAEVPAPAPSKSKSKKKSKKHSAPVPSPNMLRPSAPPTSALGPSLDALSPGPSVTTDEVHSAFFSHISIISLS	GrAGP5	GATTTGATCTACATTGTAGTTGCTGGTGTCGGTGGTCAATCACCAAGTGCCACTCCCACTAAAGCACCCCCGGCATCGACTACGCCTTCTACTACACCCGCTACTGCTCCTATGAGTAAATCTAAGTCACTAGCTCCCACTGTTGCTCCAACTGCTTCACCACCAACTTTTTCACCACCAGATGCTGCTCTGTCAAAGTCTGCGGCGATTCTAGCTCCATCAAAATCTTCTCCAGCTTCTTCCCCTCCGACTATTGCTCTAGTGAGTACTCCACCAGCTCCAATTCCTGTGAGCCCTCCTCCAGCCAAATCGCCACTGGCTGTTGCACCAACAACTCCTCCAAAGAGCTTGGCCTCTCCTCCTGCTCCTATTGCGGCTCCAACAACTGCCGAGGTTCCT…
Gorai.008G079800.1	MDRRSAFAVALICFVVTAVGGQSPAASPTKAPPAAATPATAPATAPVSKPKSPAPTAAPTTSPPTSSPPAAAPEKSAAVPAPSKSAPASSPPAAAPVSSPPAPVPVSSPPAKSPPVAAPTTPPESSASPPAPVAAPTTAEVPAPAPSKSKSKSKKSKKHHAPTPSPDMLGPPAPPTGAPGPSLDASSPGPSVAADESGAEAMKNMKKIIGGLALGWAAIALSF	GrAGP6	ATGGATCGTAGAAGTGCATTTGCAGTTGCTTTGATTTGCTTTGTGGTAACCGCTGTCGGTGGTCAATCTCCGGCAGCCTCACCTACTAAAGCTCCGCCGGCCGCGGCTACTCCTGCTACTGCTCCCGCTACTGCCCCTGTTAGCAAACCTAAATCACCGGCTCCAACTGCTGCCCCTACCACTTCCCCACCAACTTCTTCACCACCGGCTGCGGCTCCGGAGAAGTCTGCGGCGGTTCCAGCCCCATCTAAATCTGCTCCGGCTTCTTCTCCTCCGGCTGCTGCTCCGGTGAGTTCTCCACCTGCTCCAGTACCTGTGAGCTCTCCTCCAGCCAAATCGCCTCCCGTTGCTGCACCGACGACTCCACCAGAGAGCTCGGCCTCTCCTCCGGCTCCTGTT…
Gorai.008G079900.1	MDRRSAFAVALICFVVTAVGGQSPAASPTKAPPAATTPATAPATAPVSKPKSPAPTAAPTTSPPTSSPPAAAPEKSAAVPAPSKSAPASSPPAAAPVSSPPAPVPVSSPPAKSPPVAAPTTPPESSASPPALVAAPTTAEVPAPAPSKSKSKSKKSKKHHAPAPSPDMLGPPAPPTGAPGPSLDASSPGPSVAADESGAEAMKNMKKIIGGLALGWAAIALSF	GrAGP7	ATGGATCGTAGAAGTGCATTTGCCGTTGCTTTGATTTGCTTTGTGGTGACCGCTGTCGGTGGTCAATCTCCGGCAGCCTCACCTACTAAAGCTCCGCCGGCCGCGACTACTCCTGCCACTGCTCCCGCTACTGCCCCTGTTAGCAAACCTAAATCACCGGCTCCAACTGCTGCCCCTACCACTTCCCCACCAACTTCTTCACCACCGGCTGCGGCTCCGGAGAAGTCTGCGGCGGTTCCAGCCCCATCTAAATCTGCTCCGGCTTCTTCTCCTCCGGCTGCTGCTCCGGTGAGTTCTCCACCGGCTCCAGTACCTGTGAGCTCTCCTCCAGCCAAATCGCCTCCCGTTGCTGCACCGACGACTCCACCAGAGAGCTCGGCCTCTCCTCCGGCTCTTGTT…
Gorai.013G048900.1	MMLNNKFLFLSALFCIAVAGALGQAPPTPSNPPTSTPVPPTPPASTPPPTTQPPPTPTTTSPPPASTPPPTSSPPPVTASPPPVSTPPPATPPPVSSPPPASPPPATPPPATPPPATPPPASPPQATPPPASPPPATPPPATPPPAPLASPPATVPAPAPSKTKAKSPALSPSASSPPSPSTEAPTPSLGASSPGPAGTDTSGVEKTWSIRKMVWSLVIGWGVLTLML	GrAGP8	ATGATGCTTAATAACAAGTTTTTGTTCTTATCAGCTTTGTTTTGCATTGCTGTAGCTGGCGCTTTAGGCCAAGCTCCTCCTACTCCTAGTAATCCTCCGACATCCACGCCGGTGCCGCCGACCCCACCCGCTTCCACACCTCCGCCTACTACTCAACCACCTCCAACACCCACAACTACTTCTCCGCCACCAGCTTCCACTCCTCCTCCTACATCATCACCACCTCCAGTGACAGCTTCTCCACCACCAGTTTCCACTCCTCCTCCAGCGACTCCCCCGCCCGTTAGCTCCCCACCACCAGCTTCTCCTCCACCGGCTACTCCTCCCCCAGCTACCCCACCTCCCGCAACTCCCCCACCGGCTTCTCCACCTCAGGCTACCCCACCACCTGCTTCTCCC…
Gorai.013G079000.1	MLFPISNKMAFMFWALIVTTLTLQLAITSAQTPAASPSSTPTTTTTPPPSTSPPPTTSAPPPSTTPPPTTSAPPPSTATPPPSTTPIAPAQPPATTPPPTVAPATSPTVPPPQTPPPQPPQTPPTTAPAQPPAVPPPSPPPVSPAPAPAQKPPAPAPVKLPPAPAPITLPPAPAPAPTKHKRRHRHRRRRHHHAPAPAPTVPSPPAPPAVPTTDDTTPAPSPSLNLNGGDSLLVAGTKLWWARTGLTIAILIAITGYSF	GrAGP9	ATGCTATTTCCCATCTCAAACAAAATGGCTTTCATGTTTTGGGCTCTCATTGTAACTACTCTCACCCTTCAACTAGCCATTACGAGTGCACAAACACCAGCTGCCTCACCTTCCAGTACGCCAACCACCACCACCACTCCTCCACCTTCAACTTCGCCACCACCTACAACTTCCGCACCACCTCCTTCAACAACCCCTCCACCTACAACTTCAGCACCACCTCCTTCAACAGCAACGCCTCCACCTTCCACCACGCCCATCGCGCCAGCTCAACCACCTGCAACAACTCCCCCTCCCACTGTTGCACCAGCTACAAGCCCAACTGTCCCACCGCCACAAACTCCACCACCTCAACCACCTCAAACTCCTCCAACCACAGCTCCAGCTCAACCGCCAGCA…
Gorai.001G110500.1	MAISVSISHITPITLFYLLLLLLLSSTVTTTTTSALNITSILSSFQNLTSFSSLLCSTSVAPDLTRRDPVTLLAVPNSYLSTSPSSDLTHRLPPSSLGDILRYHVLLQYFSLSDLRQIPPSGVLVTTLLQTTGRVHSNFGAVNITRDPLTNSITIQSPAPFSPSNVTVLSLIKTLPYNITILAVDSLLVPYDFNLLASETRPPLGLNITKSLIDGHNFNVAASMLAASGVVDEFEADEGGAGITLFVPTDDAFGDLPGNVKLQSLPADKKAVVLKFHVLHSYYPLGSLESIVNPVQPTLATEDNGAGSFTLNISRVNGSVAIDTGIVQASVTQTVFDQNPVAIFGVSKVLLPREIFGKDSAGVTSKPGNAVVGTTVQPPETSPSPENSAGFSGPASHLS…	GrAGP10	ATGGCTATTTCAGTCTCCATTTCCCATATTACCCCTATCACATTGTTTTATTTACTCCTCCTCCTCCTCCTATCCTCCACCGTCACCACCACCACCACCTCTGCTCTCAACATAACCTCCATCCTCTCCTCCTTCCAAAACCTTACCTCCTTCTCCTCCCTCCTCTGCTCCACCTCCGTCGCCCCTGATCTCACGCGCCGCGACCCCGTTACTTTACTCGCCGTCCCGAACTCGTACCTCTCCACGTCCCCTTCCTCCGACCTCACGCACCGCCTCCCGCCGTCGTCACTAGGTGACATCCTGCGCTACCACGTCCTTCTACAATACTTCTCCTTGAGCGACCTCCGCCAGATCCCACCCTCAGGCGTCCTTGTAACCACCCTCCTCCAAACAACGGGC…
Gorai.001G222400.1	MSPATTALFLLLLLLFSTSNAHNITRILAKHPEFSTFNHYLTLTHLASEINRRETITVLALNNAAMSSLLSKQLSLYTLKNVLSLHVLVDYFGSKKLHQITNGTALTSTMFQASGAAPGSSGYINITDLKGGKVGFGAENNDGNLDAVYVKSVAEIPYNISVLQISQVLNSAEAEAPTAEPSKLNLTEIMSKQGCKSFADLLISSGADATFNENIDGGLTVFCPTDPVIKDFMPKYKNLTASKKASLLLYHGVPVYQSMQMLKSNNGIMNTLATDGANKYDFTIQNDGEVVTLETKVMTAKITGTLKDEEPLIVYKINKVLLPRELYKPVEAPAESPKPSKSKSKSKHKVADAPESDAPAESDPADDQTADNDSGVAGLDGRRLVMVMLSLCIGVLLM	GrAGP11	ATGTCACCTGCAACCACCGCCCTCTTCCTCCTCCTCCTCCTCCTCTTCTCCACCTCAAATGCACACAACATCACACGCATACTCGCCAAACACCCTGAGTTCTCCACCTTCAACCACTACCTCACCCTCACTCATTTGGCTTCCGAGATCAACCGACGCGAAACCATTACTGTTCTGGCCCTCAACAATGCTGCCATGTCATCTCTCTTGTCTAAACAACTCTCCCTCTACACCCTCAAGAACGTCCTCTCTCTCCATGTCCTCGTCGACTACTTCGGTTCCAAGAAGCTTCACCAGATTACCAATGGAACTGCTTTGACGTCCACCATGTTCCAGGCTAGTGGCGCCGCTCCTGGTTCCTCTGGCTACATCAACATCACTGATCTCAAAGGCGGAAAA…
Gorai.001G131200.1	MAITKQHLIPLFAISFLLFFQLHCSTTSAQAPAQSPAPPGPPDVTKILQKAGQYSVFVRLLKSTQVSDRLIGELKDTDDGKTIFAPTDKAFSALKSGALNSLNDEQRVQLVLFHVIPSYIPLSQFQTVSNPMRTQAGDSGDGEFPLNVTTSGNTVVLKTGLTKTSVSDTIYTDGQLAVYRVDQVLQPLQVFAARSSALAPAPGMSRKAADVDGKSKASSLAMQNLALFVVSVIAFALSL	GrAGP12	ATGGCGATTACGAAGCAACATTTGATCCCGCTTTTCGCTATCTCATTTCTCTTGTTTTTCCAGCTCCATTGCTCAACAACTTCAGCCCAAGCTCCCGCTCAGTCTCCCGCACCACCTGGTCCACCAGACGTCACCAAAATCCTGCAAAAAGCCGGCCAATACTCCGTCTTCGTTCGTCTTCTCAAATCCACCCAAGTCTCCGACCGTCTCATTGGCGAGCTCAAAGACACAGATGATGGGAAGACCATTTTTGCCCCCACTGATAAGGCTTTCTCCGCCCTCAAATCTGGTGCCTTGAATTCACTCAACGATGAACAAAGGGTTCAGCTGGTGCTATTTCACGTCATCCCAAGTTATATCCCATTATCCCAATTCCAAACAGTTAGCAACCCTATGAGA…
Gorai.001G219000.1	MQFSRNFMMICSALLLCSSLTYGQTASPPAPVAITPTPTPAPAPAPEYVNLTYLLSVAGPFHTFLNYLESTKVIDTFQSQANNTEQGITIFVPKDDSFKGLKKPSLSNLSDDQLKSLILFHALPKYYALADFNDLSTKGPITTLAGGQYTLNFTDDSGTVHLDSGWSKTKVSSAVHSTDPIAIYQVNKVLLPEAIFGTDIPPTPAPSPAPDISPAADSPSADSKEGGSPSKALPSDSASHRVMKLSIWSHLVLAVLGGLVLLF	GrAGP13	ATGCAGTTTTCCAGGAATTTTATGATGATTTGTTCTGCATTGCTCCTGTGCTCTTCCTTGACATATGGGCAAACGGCTAGTCCACCGGCTCCGGTGGCAATAACCCCAACTCCGACACCTGCACCGGCTCCGGCACCAGAATACGTAAACCTAACTTATTTACTCTCTGTGGCTGGTCCATTTCACACTTTCCTTAACTACCTTGAATCAACTAAAGTGATTGACACCTTCCAAAGCCAAGCCAACAACACTGAACAAGGCATTACAATTTTCGTACCGAAAGACGATTCGTTCAAGGGTCTTAAGAAGCCGTCATTGTCCAATCTCAGTGATGATCAGCTTAAATCGCTCATCCTTTTCCATGCCTTGCCCAAATACTATGCCCTTGCCGACTTCAAT…
Gorai.001G194400.1	MEFSKIFTICFSVLLLCSSLAYGQARSPPAPVAMSPTPTPAPAPAPPYVNLTYLLSVAGPFHTFLDYLESTKVIDTFQNQANNTDQGITVFVPKDSAFKDLRKPSFSNLSDDQLKSLILYHALPRFYTLADFNELSTKGSISTLAGGEYTLNFTYDSGTVHLDSGWSKTKVTSAVHSTDPVAIYQVDKVLLPEAIFGTDIPPTPAPSPAPVPDVSPAADSPSAESKESGSSPKSAPSTSSSNSIMNLCIWRQLVLAVSAGVVLFF	GrAGP14	ATGGAGTTTTCCAAAATTTTTACGATATGTTTTTCTGTATTGCTCTTGTGCTCCTCGTTGGCCTATGGTCAAGCAAGGAGCCCTCCTGCTCCGGTCGCAATGAGCCCGACTCCAACACCAGCCCCAGCACCGGCACCGCCATATGTAAACCTCACTTATTTACTCTCAGTGGCTGGTCCATTTCACACTTTCCTTGACTACCTTGAGTCCACTAAAGTGATTGACACCTTTCAAAACCAAGCCAACAACACTGATCAAGGGATTACAGTTTTTGTACCAAAAGACAGTGCCTTCAAGGATCTTAGGAAGCCTTCATTTTCCAATCTCAGTGATGACCAGCTTAAATCACTTATCCTTTACCATGCCTTGCCCAGATTTTACACACTTGCAGACTTCAAT…
Gorai.001G097900.1	MEFSRVSMISCFALLLCSSLAYGASSPPAPMAMSPSPTPTPAPAPAPEYVNLTYLLSVAGPFHTFLNYLESTKVLDTFQNQANNTDQGITIFVPKDSAFKALKKPSLSNLTNDQLKSLILFHAMPKFYSLADFNKLSTKGPVSTLAGSQYSLNFTDNSGTVHLDSGWSKTKVSSAVHSTDPVAIYQVDKVLLPEAIFGTDIPPMPPAPAPAPDISPAADAPSAETKGKGSSSKAEPSTSSSHRIMNFGTWNQLLLALFGGWVMFF	GrAGP15	ATGGAGTTTTCCAGGGTTTCTATGATTAGTTGTTTTGCGTTACTCTTGTGCTCCTCCTTGGCATATGGTGCCTCTAGTCCTCCAGCTCCTATGGCAATGAGTCCCAGTCCGACACCGACACCGGCACCAGCCCCTGCACCGGAATATGTAAACCTAACTTATTTGCTCTCTGTGGCTGGTCCATTTCACACATTCCTCAACTACCTTGAATCCACTAAAGTCCTGGATACTTTCCAAAACCAAGCCAACAACACTGACCAAGGCATTACGATTTTCGTGCCAAAAGACAGTGCCTTTAAAGCTCTTAAGAAGCCTTCATTATCTAATCTCACTAACGACCAACTTAAATCACTCATCCTTTTCCATGCCATGCCCAAATTCTACTCTCTCGCCGACTTC…
Gorai.002G100100.1	MMGQRQHVLLLIFSAFLLFQTSNAHNITRLLAKHPSLSTFNHYLTLTHLAPEINRRTTITVLALDNAAMSSLLDKNPSIYTIKNILSLHVLLDYFGAKKLHQIRNGTALAATMFQATGVAPGVSGFVNITDFKGGKVGFGAEDNGGSLNSFFVKSVEELPYNISVIQISKALPSVVAEAPTPGPSELNITGIMSAHGCKVFADTLLANPEAMGTYEDNVNGGLTVFCPMDDPFKAFLPKYKNLTASKKASFLEFFGVPVYQSLSMLKSNNGLMNTLATDGASKFDFTVQNEGEEVTLKTRVNTAKITGTLIDEQPVAIYTIDKVLLPKELFKAALSPAPAPAPEEAADAPKGSKSKTKSKSKTKSKAAPTPDSDSPAESPDDDPADQVADDDNAAMCFG…	GrAGP16	ATGATGGGGCAAAGGCAACACGTTCTTCTTCTCATTTTCTCAGCTTTTCTTCTCTTCCAAACCTCAAACGCCCATAACATTACACGTCTGCTTGCAAAGCACCCCTCTTTGTCCACATTCAATCATTACCTCACCCTCACTCACTTAGCTCCCGAGATCAACCGCCGCACCACCATCACTGTCCTTGCCTTAGACAACGCCGCCATGTCTTCCCTCTTGGATAAAAACCCTTCCATTTACACCATCAAGAACATCCTTTCCCTTCATGTCCTCCTTGACTACTTTGGTGCCAAGAAGCTTCACCAAATAAGGAATGGTACTGCACTAGCTGCTACTATGTTCCAAGCTACTGGTGTGGCTCCTGGGGTTTCTGGGTTTGTTAATATAACCGATTTTAAA…
Gorai.003G132100.1	MTVSFFISHITPLTFFCFLLLSSSAAADLNITSILSSFQNLTSFSSLLTSSSVASDLTRRQDPITVLAVPNSYLSIPPASDLTRRLPPSSLGDILRYHVLLHYFSWTDLLQIPPSGVLVTTLLQTTSRAPANFGAVNITRNPLTNSITIQSPVTFSPSNATVLSVIKTLPYNITILAVDSLLVPYDFNLMTSETRPPLGLNITKALIDGHNFNVAAAMLSASGVVDEFEADEGGAGITLFVPTDGAFGDLPGNVRLKSLPADKKSVVLKFHVLHSYYPLGSLESIVNPVQPTLATEDNGAGSFTLNISRVNGSVAIDTGIVQASVTQTVFDQNPVAIFGVSKVLLPREVFGKDSAGAMAKPGNPVVGTNVQPPETSPSPENSPWLSGPASSPSGFHEDM…	GrAGP17	ATGACAGTTTCATTCTTTATTTCCCATATTACCCCTCTCACATTCTTTTGTTTCCTCCTCCTATCCTCCTCCGCCGCCGCTGATCTCAACATAACCTCCATCCTCTCCTCCTTCCAAAATCTAACCTCCTTCTCCTCCCTCCTCACCTCCTCATCAGTCGCCTCTGACCTCACGCGTCGCCAAGACCCCATCACTGTACTCGCCGTCCCCAACTCTTACCTCTCCATTCCTCCTGCTTCCGACCTCACGCGCCGCCTCCCACCGTCCTCACTCGGCGACATCCTCCGTTACCACGTCCTCCTACATTATTTCTCCTGGACCGACCTCCTCCAGATCCCGCCGTCCGGCGTCCTCGTAACCACCCTCCTCCAAACAACTAGCCGCGCCCCTGCCAACTTC…
Gorai.004G061700.1	MEFSMIFMISFSVLILCSSLAYGQVAMSTSPTPSPSPAPAPAPTPAYTNLKDLLSVAGPYHKFLDYLESTKLIDTFQIQANNTVEGITIFVPKDNAFKALKKPSLSNLTDDQLKSVLLFHALPRYYALADFNDLSEKGPISTLAGGQYTLQFNDDSGTVRLDSGWSKTKVTSAVHTSKPVAVYQVDKVLLPEAIFGTDIPPTPAPAPALGISPSADTPSAAKSEETGSSSKPSSSGSSSPRIMMNSGIWTQLVLAFLGGWLVLFF	GrAGP18	ATGGAGTTTTCCATGATTTTTATGATTAGCTTCTCTGTATTGATTTTGTGCTCCTCACTGGCATATGGTCAAGTTGCAATGAGCACAAGCCCGACACCGTCACCCTCACCAGCACCGGCACCGGCACCGACACCGGCATACACAAATCTCAAAGACTTACTCTCTGTGGCAGGTCCATATCACAAGTTCCTGGACTACCTCGAATCGACTAAATTAATCGACACGTTCCAAATCCAAGCCAACAACACGGTTGAAGGCATTACGATTTTCGTACCGAAAGACAACGCATTCAAGGCTCTTAAGAAGCCTTCATTGTCAAATCTAACTGATGATCAGCTCAAATCAGTGCTCCTTTTCCATGCCTTACCACGATACTATGCCCTTGCGGACTTCAATGAC…
Gorai.006G147500.1	MGSSIYGVSSSHISLLLFFSFLSLSTAALPQNPSGKSSPSGQINSNSVLVALLDSHYTELAELVEKALLLQTLEEAVGKHNITIFAPRNEALERQLDPEFKRFLLEPGNLKSLQTLLMFHIIPKRVGSHQWPDPKTGPVKHNTLCNDHIRLTSQSTGKKTVDSAELVRPDDVIRPDGVIHGIQQLLIPRSVIEDFNRRRNLRSITAVLPEGAPEVDPRTHRLKKPAPVPVGAPPVLPIYEAMAPGPSLAPAPAPGPGGPRHHFDGESQVKDFIQTLLHYGGYNEMADILVNLTSLATEMGRLVSEGYVITVLAPNDEAMAKLTTDQLSEPGAPEQIIYYHIIPEYQTEESMYNAVRRFGKVKYDTLRLPHKVVAQEADGSVKFGHGEGSAYLFDPDIYT…	GrAGP19	ATGGGTTCTTCCATCTATGGTGTCTCTTCCTCCCACATCTCCCTTCTCCTTTTCTTCTCCTTTCTTTCGCTCTCCACGGCTGCATTGCCTCAAAACCCGTCTGGGAAATCCTCACCTTCTGGTCAGATCAACTCCAACTCCGTCCTTGTTGCTCTTCTTGACTCGCATTATACTGAGTTAGCTGAACTCGTCGAGAAAGCTTTACTTCTCCAGACGCTTGAAGAAGCGGTTGGCAAGCACAATATTACCATTTTTGCCCCTCGCAATGAAGCCTTGGAGCGTCAACTCGACCCCGAGTTCAAGCGCTTCTTGCTTGAACCTGGGAACCTCAAGTCCCTCCAAACCCTTCTTATGTTTCACATTATCCCCAAAAGGGTTGGATCCCATCAATGGCCTGAT…
Gorai.006G119900.1	MRQQYVFTTLTLLILFSLSCSTTLAQAPALAPAPSGPTNVTKILEKAGQFTLFIRLLKSTQVANQLLGQLNNSNNGMTVFAPTDNAFSSLKSGTLNSLTDEQKVQLVQFHIVPTYLTSSQFQTISNPLRTQAGDSGDGKFPLNVTTSGNSVNITTGLTNTSVSGTIYTDGQLAVYQIDKVLQPLQIFAPRPPAPAPAPAKSKNKKATTVADSPDVTPADNSKAATLQNVGLFGVAALVIALSL	GrAGP20	ATGAGGCAACAATATGTCTTCACTACTCTCACGTTGCTCATCCTGTTTTCCCTCAGTTGTTCAACAACATTAGCCCAAGCTCCGGCACTGGCCCCGGCACCTTCTGGTCCGACAAACGTCACCAAGATCCTCGAAAAAGCCGGTCAATTCACCCTCTTCATTCGTCTTCTAAAGTCCACTCAAGTGGCCAACCAGCTGCTCGGTCAGCTCAACAATTCCAACAATGGTATGACCGTTTTTGCACCAACGGACAATGCTTTCTCCAGCCTTAAATCGGGCACATTGAATTCACTCACCGATGAACAAAAAGTGCAGCTGGTGCAATTCCACATCGTCCCAACATACCTCACCTCGTCTCAGTTCCAAACCATTAGCAACCCTTTGAGAACCCAAGCTGGT…
Gorai.007G092300.1	MGAFHRLNLLHFTLSLVVIAVNGHNITAILEGFPDYSVYNSFLTQTKLADEINTRETITCLVLNNGAMSALTSKHPLSVVKNILSLHVLLDYYDPQKLHKISDGTTLTTTLYQTTGNAPGNLGFVNITDLQGGKVGFGSAIPGSKLDSSYTKSVKQIPYNISILEISAPIIAPGILTAPAPSSSGVNITGLLEKAGCKTFASLLTSSGVLKTYESALDKGLTVFAPSDEAFKAEGVPDLGKLTNAEQVSLLEYHASPDYKPKGTLKTTKDPISTLATNGAGKYDLTVTTAGDSVTLHTGVGPSRVAEAVFDSPPVAIFTVDNVLLPSELFGKSPSPAPAPEPVSSPSPTPSLSPSPSPMSEAPSPLAASPPAPPTGTPVGSPADSPAGSSENSTSDNAA…	GrAGP21	ATGGGCGCATTTCACCGACTCAACTTGCTCCATTTCACGCTCTCTTTAGTTGTCATTGCCGTCAATGGCCACAATATAACGGCCATTCTCGAAGGTTTTCCAGATTACTCTGTTTACAATAGTTTCCTCACCCAAACAAAGCTGGCCGATGAGATTAACACCCGAGAGACCATCACTTGCCTTGTCCTCAACAATGGGGCTATGTCTGCCCTCACATCCAAACACCCCCTTTCCGTCGTCAAAAACATCCTCAGCCTTCACGTTCTTCTGGACTACTATGACCCCCAAAAGCTCCACAAAATCTCTGATGGCACTACCCTCACCACCACGCTTTACCAAACTACTGGTAATGCCCCTGGAAACCTTGGTTTCGTCAACATCACCGACCTCCAAGGTGGC…
Gorai.007G165800.1	MSLPKAATLFLLFFLLLLSSTTTSNAHNITRLLAKYPQFSTFNHYLTTTHLASQINRRQTITVLALDNTAMSSLLAKHYSLYTLKNILSLHVLVDYFGSKKLHRISKRSTLTSTMFQATGAAPGTSGYVNITNLKGGKVGFGAEDNEGKLDATFVKSIKEIPYNISIVQISHALNSAEAEAPTAAPSQLNLTEIMSKQGCKAFADLLTASGADDKFNENMDAGLTVFCPTDSAVKSFMPKYKNLTASKKVSLLLYHGIPVFMSLQMLKTNNGVMNTLATDGANSYDFSVSNEDEVVSLDTTVVTSKVLGILKEEEPLIVFKINKVLMPKELFKPVVAKEANAPEADAPADSEPADAEDNTNGVQGLGGGRLVMVVLSLWIGILLI	GrAGP22	ATGTCGCTACCAAAAGCCGCCACCCTCTTCCTCCTCTTCTTCCTCCTCCTCCTCTCTTCCACCACCACCTCAAATGCACACAACATCACACGCCTCCTCGCCAAATATCCCCAATTCTCCACCTTCAACCACTACCTCACCACCACTCACCTGGCCTCCCAGATCAACCGACGCCAAACCATAACCGTCCTAGCCCTCGACAACACCGCCATGTCGTCTCTCCTGGCCAAGCATTACTCCCTCTACACCCTCAAGAACATCCTCTCCCTCCACGTTCTCGTTGACTACTTCGGTTCCAAGAAGCTTCACCGCATTTCCAAAAGATCAACTTTGACTTCCACCATGTTCCAGGCCACCGGCGCCGCCCCTGGAACTTCGGGGTACGTCAACATCACTAAC…
Gorai.007G374100.1	MRKLLAFAFLFFFFWDKTLAQIAPAPPLKVDNITSILEKGGQFTTFIKLLKATQVADQLNNQLSTPDPNDGITVFAPSDNAFSGLKSGTLNSLSDQEKLQLVQFHILPTLMSTSQFQTASNPLRTQAGDVKGGKFPLNVTAEGNQVNVTTGVVNATVENSVFSDRRIAVYQVDKVLLPLEIFGTAPEPAPAPVVPENGGLVSSPKTAVKGADAAGAVSLKFHALAMGFSSFAVFWAILGGF	GrAGP23	ATGAGAAAGCTGCTAGCCTTTGCCTTTCTTTTCTTCTTCTTTTGGGATAAAACATTAGCTCAAATAGCTCCGGCGCCACCGTTAAAGGTGGACAACATCACTTCCATCCTCGAAAAAGGTGGCCAATTCACGACTTTCATCAAGCTATTGAAAGCCACACAGGTGGCTGATCAACTAAACAACCAGCTAAGCACACCGGACCCAAACGACGGGATAACGGTGTTTGCACCGAGTGACAACGCGTTCTCCGGACTCAAATCCGGGACGTTAAACTCACTTTCCGACCAAGAGAAGCTTCAGTTGGTTCAGTTCCATATACTCCCGACGTTAATGTCGACGTCGCAGTTTCAAACGGCCAGTAACCCTTTGAGAACCCAAGCTGGGGATGTTAAAGGTGGG…
Gorai.008G114900.1	MATPTFRRIDLTLLTLSLLAVAVNAHNISAILEGFPDYSVYNDFLTKTKLADEINTRQTITCLVLNNGAMSALTAKHPLSVVKNILSLHVLLDYYDPQKLHKISDGTTLTTTLYQTTGNAPGNLGFVNITDLQGGKVGFGSAVPGSKLDSSYTKSVKQVPYNISILEISAPIIAPGVLSAPAPSASGVNITGLLEKAGCKTFANLLTSSGVLKTYEAALDKGLTIFAPSDEAFKADGVPDLSKLTNADQVSLLEYHASPDYKPKGTLKTTKDRITTLATRGAGKFDLTVTAAGDSVTLHTGISPSRVAEAVFDSPPVVIFTVDNVLLPSELFGKSPSPAPAPEPVSSPSPTPSPLSEAPSPLAASPPAPPTDTPAGSPVDSPAGSSENSTSDNAAGHVS…	GrAGP24	ATGGCGACGCCCACATTTCGCCGGATAGACCTTACCCTTTTAACCCTCTCTTTACTCGCCGTCGCCGTCAATGCTCACAACATCAGCGCCATACTCGAAGGTTTCCCTGATTACTCCGTTTACAACGATTTCCTCACTAAAACCAAGCTCGCCGATGAGATCAACACTCGACAAACCATCACTTGCCTTGTTCTTAACAATGGAGCTATGTCTGCTCTCACTGCTAAACACCCACTTTCCGTCGTTAAAAACATCCTTAGCCTTCATGTTCTTTTAGATTATTATGACCCACAAAAACTCCATAAAATCTCCGATGGTACTACACTTACTACTACTCTTTACCAAACCACCGGAAATGCTCCCGGAAATCTGGGTTTCGTTAATATCACCGATCTACAA…
Gorai.008G155400.1	MASSSPLSPILLSLFLVFICGVSAQTAPAPAPSGPLNFTGILDKNGQYTYFLQLLAQTQVGSQVQTQLKTTTEGFTVFAPTDNAFNNLKPGTVNNLDPQQKVQLVLYHVIPKYYSLNDLQFVSNPVRTQAGQDFGLNVTGLNNQVNVSSGVVETQINNALYQKKPLAIYQADKVLLPEEFFEAKSPAAAPSPATKKSSTGSKSNSRASATADEPASADNSGSTGRNMGLGFVVGLALACMGFLS	GrAGP25	ATGGCTTCATCATCTCCTCTTTCTCCCATTCTCCTCTCTCTGTTTCTAGTATTCATTTGTGGGGTGTCAGCTCAAACGGCTCCCGCCCCTGCCCCCTCTGGCCCCTTGAATTTCACTGGAATCCTTGACAAAAATGGCCAATACACCTACTTCCTTCAGCTTTTGGCACAGACTCAAGTTGGGAGCCAAGTACAAACTCAACTCAAAACCACCACTGAAGGCTTTACCGTCTTTGCTCCCACAGATAATGCCTTCAACAACCTCAAACCTGGTACCGTCAATAACCTGGACCCACAACAGAAAGTACAACTAGTTCTATACCACGTTATTCCCAAATACTACTCCTTGAACGATCTCCAATTTGTTAGCAACCCCGTTAGAACCCAAGCTGGTCAGGAT…
Gorai.010G172200.1	MSPMSSPIVALFLTFFLLLSAADAFNITKILGSFSDYSASEINDKKSVTVLVVSNSQISGLSSQPKDTIKKMLSIHVVLDYYDKAKVDKVPSKPLTLTTLYQQSGKAQNQQGFLTMTRVGKQVSFGSAAPGSSHDSIFVKQVTTQPYDISVLEISNVINVAITSSPSYAPNASPPRKALAPGPNKSPLASPPKTTRSDIPAADAPSTTADSDAPDNTSAASIASASAILFIFASACFMLTMI	GrAGP26	ATGTCTCCCATGTCTTCCCCGATTGTTGCACTCTTCCTTACCTTTTTCCTTCTCTTATCAGCTGCGGATGCATTTAACATCACTAAGATCCTTGGCTCCTTCTCAGATTACAGCGCGAGTGAGATCAACGACAAAAAAAGCGTCACTGTTCTTGTTGTTTCCAATTCTCAGATTTCAGGACTTTCTAGCCAACCGAAGGATACAATAAAAAAGATGTTGAGCATCCATGTGGTACTGGATTATTACGACAAAGCCAAGGTGGACAAGGTGCCATCTAAACCGTTGACTCTCACCACACTTTACCAGCAAAGTGGGAAAGCCCAAAACCAGCAAGGTTTCTTGACTATGACACGTGTGGGGAAACAAGTGTCATTTGGATCTGCTGCTCCGGGTTCTAGC…
Gorai.010G169900.1	MFPMSSQAVAFLSSIFFVLSALAADAFNINKMLSAYPDFTNFNNLLIQTGIAGEINKKHRVTVLVVANSNMAAVNGVSKDAMKEVLGVHVILDYYDEAKLKQLQTKQATILTTLYQESGRAKNQQGFLNMTNTGNTPVVFASAAPGSKLDCTLVKQITAQPPKVSVLQVSNIINIASISNSASYLPDASAPKLRKALAPGPSRAEAPAVSQISPTKPPSANANANANANANANANAPAPASTSSVVSLPSRDYLASSILMIFSWAWLLLPMV	GrAGP27	ATGTTTCCAATGTCTTCTCAAGCTGTCGCATTTCTCTCTAGCATTTTCTTTGTCTTATCAGCATTAGCTGCTGATGCTTTTAACATCAACAAGATGCTCAGCGCCTACCCGGATTTCACAAACTTCAACAACTTGTTGATTCAAACGGGTATTGCTGGTGAAATCAACAAGAAGCATAGAGTCACTGTTCTTGTTGTTGCCAATTCTAATATGGCTGCAGTCAATGGAGTATCCAAAGATGCAATGAAGGAGGTCTTGGGCGTGCATGTGATACTCGATTATTATGATGAAGCCAAGCTAAAACAACTGCAAACAAAACAAGCAACCATTCTCACAACACTTTACCAAGAAAGCGGTAGAGCCAAAAATCAGCAAGGTTTCTTGAATATGACCAACACG…
Gorai.010G123500.1	MGVSANANTGAFLLFFIAAILLALSTTCTALNITKSLAPYSDYSTLSDLFRKTKLTDAINRRQTITILALDNSSIQSITDRSSDELRKILMNHIILDYYDRQKIQKLGKKSALLTTLYQTTGSAINQQGFVNITRIARGEVVFGSAVKGAPLVGKLLGSVISQPFNLSVLHISTPIVAPGIGDAILAPPPPPGSSKPPAAAPKKSPSSPGPSEEEEDEDEAESPSPSESPAESPKAGKAKAKSRSESPPEPDSDEDDDAEEPTSSASSRVVWLRVGVAAVIGLIASLVAF	GrAGP28	ATGGGTGTGAGTGCGAATGCCAATACCGGAGCCTTCCTCCTCTTCTTCATTGCTGCAATCTTGCTGGCCTTGTCCACTACCTGTACAGCTTTAAACATCACTAAGTCGCTTGCGCCGTACTCTGATTACAGCACTCTCAGCGATCTTTTCAGAAAGACCAAGCTGACTGATGCTATAAACCGTCGCCAGACCATTACCATACTAGCCCTAGACAATAGTTCCATCCAATCCATCACAGACAGGTCCAGTGATGAACTGAGGAAGATTCTCATGAATCACATTATCCTCGACTATTACGATAGGCAAAAGATCCAAAAGCTTGGGAAGAAGAGCGCCCTCCTCACCACCTTGTATCAAACCACTGGTTCCGCTATCAATCAACAAGGTTTCGTCAACATT…
Gorai.011G053400.1	MSTSPVITLLFSLFFVLLSPTYAFNITEILKPYKDFNLYNYQLSSTGLASEINNLQIVTVLVVADYDLFAFRHLPGDDVRRILGFHVIFGYYDPTRLKSLRSRITLTTLYSGATLTANRESNGEVTFRSTTSSSKLDATFVRTVELQPRSIAVLQVSPYIKTSGDLPSTPPSPPPPPPPPPPQQSPTSLPTTASPPRKALAPPPTSQEKKSPTPTSSPNKSSNIATTSPPTKESNNTAPAASKTKPNSVSSGPPPEENPTTPPPKALSPRKALAPAPSDEDESPVASPPKPSSSTPSPSPAADVPAPAPDQKSSATPMASGNYLASILMISTAAWLFFPMI	GrAGP29	ATGTCGACTTCACCAGTAATTACTTTATTGTTCTCCCTTTTCTTTGTATTACTATCACCAACATATGCTTTTAACATCACAGAAATCCTCAAACCTTACAAGGACTTCAATTTGTACAATTACCAATTGAGTTCAACAGGATTGGCAAGTGAAATCAACAACCTACAAATCGTGACCGTCCTTGTTGTTGCCGATTATGATTTGTTCGCATTTAGACACTTGCCGGGCGATGATGTTAGGAGAATCTTGGGGTTCCATGTGATATTTGGTTACTATGATCCAACCAGGCTCAAAAGCTTGCGATCCAGAATAACCCTCACCACACTTTACTCAGGGGCTACCTTGACCGCGAACCGCGAGAGCAATGGTGAAGTCACGTTTAGATCGACTACTTCAAGT…
Gorai.011G228300.1	MAYNANLANILLQQFFKSVTQRLSPERERKKNTSLFLVYNIPHFVNSILDFYSSLMAFMFFNSLLLLLLLLLQISCSRFSLALQENSSATVRSGQINSNSVLVALLDSHYTELAELVEKALLLQTLEETVGKHNITIFAPKNEALERDLDPEFKRFLLEPGNLKSLQTLLLYHIVPARIDRHSWPKSTSALTHHFTLSNERVELSGDDSSGEKFIGSAKVISPNAVDRPDGVIHGIEQLLIPRSVQQDFNNRRSLRSISAVKPEGAPEVDPRTHRLKKPAPPVKPGAPPVLPIYDAMAPGPSLAPAPAPGPGGPHHHFNGMRQVKDFIQTLIQYGGYNEMADILVNLTSLATEMGRLVSEGYVLTVLAPNDEAMAKLTTDQLSEPGAPEQIIYYHIIPE…	GrAGP30	ATGGCATATAATGCTAATTTAGCAAACATATTATTACAACAATTCTTTAAATCGGTAACTCAAAGACTTTCTCCAGAGAGAGAAAGAAAAAAGAATACTTCTCTCTTCCTGGTTTATAATATCCCCCATTTTGTCAATTCCATATTAGATTTTTATTCTTCACTAATGGCTTTCATGTTCTTCAACTCTCTTCTTCTTCTTCTTCTTCTTCTTCTTCAAATCTCATGTTCTAGATTCTCATTGGCATTGCAAGAGAACTCATCAGCCACGGTTCGCTCGGGTCAGATCAATTCCAACTCAGTCCTGGTGGCTTTGTTAGACTCACATTACACTGAGCTTGCCGAGTTGGTGGAGAAAGCTTTGTTGTTGCAGACCCTTGAGGAAACTGTCGGCAAACAC…
Gorai.013G152900.1	MQRRHPLLLLLIFSVFLSFQTSNGHNITRLLAKHPSLSTFNHYLTLTHLAQEINRRTTITVLALDNAAMSSLLNKNPSIYTMKNVLSLHVLLDYFGAKKLHQITNGTALAATMFQATGVAPGVSGFVNITDFKGGKVGFGAEDNGGDLDSFFVKSVEELPYNISVIQISKALPSAIAEAPTPGPSELNITGIMSAHGCKVFAGTLLANPEAMGTYEDNLNGGLTVFCPLDDAFKAFLPKYKNLTASGKESFLEFFGVPVYQSLSMLKSNNGLMNTLATDGASKFDFTVQNDGEQVTLKTKINTVKITGTLLDEQPVAIYTIDKVLMPRELFKAAPTPAPAPAPEEAADAPKASKSKSKSKSKSAPTPESDAPADSPDDDPADQTADDNAASSFKGGRFV…	GrAGP31	ATGCAGCGAAGACACCCCCTTCTTCTTCTTCTCATTTTCTCAGTTTTTCTCAGCTTCCAAACATCAAATGGCCATAACATCACACGTTTACTCGCCAAGCACCCTTCTTTATCCACCTTCAACCATTACCTCACTCTCACCCATTTGGCTCAAGAGATCAACCGCCGCACTACCATCACTGTTCTCGCCTTAGACAACGCCGCCATGTCCTCTCTCTTGAATAAAAACCCTTCCATTTACACCATGAAGAACGTCCTTTCCCTCCATGTTCTTCTTGACTACTTCGGTGCCAAGAAGCTTCACCAGATAACCAATGGCACCGCACTCGCCGCTACTATGTTCCAAGCCACTGGGGTCGCCCCTGGGGTTTCCGGCTTTGTTAACATAACCGATTTTAAA…
Gorai.013G003200.1	MAIMGFSLFFKFLLLLSGFGVSMALQETPFVAKNLGQISSNSVLVALLDSHYTELAELVEKALLLQSLEESVGKHNITIFAPKNEALERNLDPEFKRFLLEPGNLKSLQTLLLYHIVPTRIEPHSWPNSTSGSILHRTLSNHNVELSSEDSMGVKFIGSAKVINPNAVNRPDGVIHGIEQLLIPQSVQQDFNSRRNLRSISAVKPEGAPEVDPRTHRLKKPAPPVKPGSPPVLPIYDAMAPGPSLAPAPAPGPGGPHHHFNGMRQVKDFIQTLIQYGGYNEMADILVNLTSLATEMGRLVSEGYVLTVLAPNDEAMAKLTTDQLSEPGAPEQIIYYHIIPEYQTEESMYNTVRRFGKVSYDTLRLPHKVSAQEADGSVKFGHADGSAYLFDPDIYTDGR…	GrAGP32	ATGGCGATTATGGGTTTTTCGTTGTTCTTCAAGTTCCTTCTCTTGCTCTCTGGCTTTGGGGTTTCAATGGCGTTACAAGAAACCCCATTCGTGGCTAAAAACTTGGGTCAAATCAGTTCTAACTCGGTGCTTGTGGCCTTGTTAGACTCGCATTATACGGAGCTTGCTGAATTAGTGGAGAAAGCTTTGTTGTTACAAAGCTTAGAAGAATCTGTGGGAAAGCATAATATTACCATTTTTGCTCCTAAAAATGAAGCTCTTGAACGGAATCTAGACCCTGAATTCAAGCGGTTTTTGTTGGAACCTGGTAATCTTAAATCCTTACAAACTCTATTGCTTTATCACATTGTGCCGACTAGGATTGAGCCACATTCATGGCCTAATTCAACATCGGGATCG…
Gorai.013G256000.1	MIMKQFDHLMLFFLLHTSCSTLLTLAQAPAAAPVVAPKATPVLAPASSPAPPGPTNVTKILEKAGQFSTFIRLMKATQVANQLLGQLNNTNNGITIFAPSDSAFSSLKSGTLNSLSDEQKVELIQFHIIPTYLSSAQFQTISNPLRTQAGDSGDGKFPLNVTSSGDTVNITSGLTNTSVSGTVYTDGQLAVYQIDRVLQPLQIFDPRPPAPAPAPAKSKKKKDDDVADSPADDSTDNSKAVRFTIGNNVGLFGVTAIVIALISL	GrAGP33	ATGATAATGAAGCAATTTGATCACCTTATGCTTTTCTTTCTCCTTCATACTTCTTGTTCAACATTATTAACCTTAGCCCAAGCTCCGGCAGCAGCTCCGGTGGTAGCTCCAAAGGCAACACCAGTACTAGCACCGGCATCATCCCCGGCACCACCCGGTCCAACCAACGTCACAAAAATCCTCGAAAAAGCCGGCCAATTCTCTACTTTTATCCGGTTAATGAAAGCCACGCAAGTCGCGAACCAGTTACTCGGCCAACTCAACAACACCAACAATGGGATCACTATTTTCGCACCGAGCGACAGTGCTTTTTCGAGCTTAAAATCCGGCACGTTGAACTCACTTTCCGACGAACAAAAGGTAGAGTTAATCCAATTCCATATAATCCCAACTTATCTC…
Gorai.001G156700.1	MHTCFSLGIHLLLSSSFLSSLFFNFIFAFEALPFSTANCYALGFLQNSLLLKGKPTMTTISSSTFLGVAVIFGLVFASMSPYVEAQSASLAPSPTSDGTSIDQGIAYVLMVVALVLTYLIHPLDSSSYTFF	GrAGP34	ATGCACACTTGCTTCTCCCTTGGAATTCATCTACTGCTCAGCTCTTCCTTTCTTTCTAGCCTTTTCTTCAACTTCATATTCGCATTTGAAGCTCTTCCTTTCTCCACTGCTAATTGTTATGCACTGGGCTTTCTTCAGAATTCGTTGCTCCTAAAGGGAAAACCTACAATGACGACGATTTCTTCCAGTACATTCCTGGGTGTTGCGGTTATCTTTGGTCTTGTTTTTGCTAGTATGTCACCCTATGTTGAGGCACAGTCTGCGTCTCTAGCTCCTTCTCCCACTAGTGATGGAACTTCAATCGACCAAGGGATTGCTTACGTGCTGATGGTGGTGGCACTTGTGCTCACATACCTCATCCACCCTTTAGACTCATCTTCCTACACCTTCTTCTAA
Gorai.003G082100.1	MAVVPMGCLVVVFVSIVCCAIITLPASIQAQSSSPTSDGNSIDQGVACMLMVVALLLTYLIHAADFCFSF	GrAGP35	ATGGCAGTAGTTCCCATGGGTTGTTTAGTCGTTGTATTCGTTTCTATTGTTTGCTGTGCTATTATCACCTTGCCTGCTTCCATTCAAGCCCAGTCCTCTTCCCCAACAAGCGACGGGAATTCGATTGACCAGGGGGTTGCATGCATGTTGATGGTGGTAGCATTGTTGCTCACTTACCTCATTCATGCTGCTGATTTCTGCTTTAGCTTTTGA
Gorai.004G279700.1	MSSIKVLVVQVIVALLFAVSQLGYGQTMDSSPAPAPGPSNDGAAIDQGIAYMLLLIALAITYLIH	GrAGP36	ATGAGTTCAATAAAGGTGCTTGTTGTTCAAGTCATTGTGGCGTTGTTGTTCGCAGTTTCGCAACTCGGTTACGGGCAAACGATGGATTCTTCGCCGGCACCGGCGCCGGGTCCATCGAATGATGGTGCTGCGATTGATCAAGGAATTGCTTATATGCTGCTTTTGATTGCCTTGGCAATTACTTACCTCATCCATTGA
Gorai.004G135600.1	MAVLRFCFVPVLAALAIGMIASSVTVQAQSPALAPTLAPTTNDGTSIDQGVACVLMLVALLLTYMIHVADLCFNF	GrAGP37	ATGGCAGTTCTTAGATTTTGTTTTGTGCCTGTTCTAGCGGCTCTCGCTATTGGTATGATTGCCTCTTCTGTTACTGTTCAAGCCCAGTCCCCCGCCCTTGCCCCTACCCTTGCCCCCACCACCAACGACGGAACATCGATTGACCAAGGGGTTGCATGTGTATTGATGCTGGTGGCATTGTTGCTTACATACATGATTCATGTCGCTGACTTATGCTTCAACTTTTGA
Gorai.007G105900.1	MAVISFRVLMRVVTIFALVFAIVSPNVEAQSAAPAPSPTSDGTSIDQGIAYVLMLVALVLTYLIHPLDASSYTFF	GrAGP38	ATGGCAGTCATTTCTTTCAGGGTTCTTATGAGAGTTGTGACCATCTTTGCTCTTGTTTTTGCTATTGTCTCACCCAATGTTGAAGCTCAGTCTGCTGCACCAGCTCCTTCTCCTACAAGTGATGGAACTTCAATTGACCAAGGGATTGCTTACGTTCTGATGCTTGTGGCACTGGTGCTTACATACCTTATCCACCCTCTAGACGCGTCCTCCTACACCTTCTTTTAA
Gorai.007G025300.1	MAVPKVCFMAVFAALVFAMAVDAQSSAPAPAPTSDGNSIDLGIAYVLMLVALVLTYLIHAADFCFSF	GrAGP39	ATGGCAGTTCCCAAGGTTTGTTTCATGGCTGTTTTTGCAGCTCTTGTTTTTGCCATGGCTGTTGATGCCCAGTCTTCTGCTCCCGCCCCTGCTCCCACAAGCGACGGGAACTCAATTGATTTAGGGATTGCGTACGTGTTGATGCTGGTGGCGTTGGTGCTCACTTACCTCATCCACGCTGCTGATTTCTGTTTTAGCTTTTGA
Gorai.008G252400.1	MAVSKVSFVAVFAGLVFTLVALPAAVQAQSSAPAPAPTSDGTSIDQGIAYVLMLVALVLTYLIHAADLCFTF	GrAGP40	ATGGCAGTTTCCAAGGTTTCTTTCGTGGCTGTATTTGCGGGCCTTGTTTTTACTTTGGTTGCCTTGCCGGCTGCTGTTCAGGCACAGTCCTCTGCTCCCGCCCCTGCCCCAACGAGCGACGGGACGTCTATTGACCAAGGGATTGCATACGTGCTGATGCTGGTGGCATTGGTGCTCACATACCTCATTCACGCCGCTGATCTCTGCTTCACTTTTTGA
Gorai.008G123500.1	MAEISYGGFMGVMAILALGFAIVSPYVEAQASAPAPSPTSDGTSIDQGIAYVLMLVALMLTYLIHPLDASSYTFF	GrAGP41	ATGGCAGAGATATCTTACGGAGGTTTTATGGGTGTAATGGCTATTTTGGCTCTTGGTTTCGCCATTGTTTCACCTTATGTTGAGGCTCAAGCTTCTGCACCAGCTCCTTCTCCTACAAGTGATGGAACTTCAATTGATCAAGGGATTGCTTATGTGCTAATGCTTGTGGCATTGATGCTCACATATCTTATCCACCCTTTAGATGCTTCCTCCTACACCTTCTTTTGA
Gorai.009G024200.1	MRKLHVVSAIGFLFLALSQLSYGQSMGSSPAPLPSNDGSAIDQGIAYILLVLALAITYLIH	GrAGP42	ATGAGGAAGTTGCATGTAGTTTCAGCCATAGGGTTCTTGTTCTTGGCACTTTCGCAGCTCAGTTACGGTCAAAGCATGGGTTCATCGCCTGCACCACTTCCGTCCAACGATGGTTCTGCCATTGATCAAGGAATTGCTTACATTCTCCTTGTACTTGCTCTGGCGATTACCTATCTCATCCATTGA
Gorai.010G069700.1	MGSMKFHVVPAAIGFLLFALVQLSYGQTMGSSPAPAPAPAPSSDGTAIDQGIAYILLLLALAITYLIH	GrAGP43	ATGGGTTCAATGAAGTTTCATGTTGTTCCAGCGGCCATCGGGTTCCTGTTATTTGCACTTGTGCAACTCAGTTACGGCCAAACCATGGGTTCTTCGCCTGCACCTGCACCTGCACCTGCCCCTTCCAGCGATGGTACTGCCATTGATCAAGGAATTGCTTACATTCTCCTTCTACTTGCCCTAGCTATTACCTACCTCATCCATTGA
Gorai.010G080100.1	MERLRVGFAVMLIFGFVLNMVHSSNAQSLAPASPPMSDGVTVDQGIAYVLMLLALVLTYIIH	GrAGP44	ATGGAGAGGCTAAGAGTTGGGTTCGCAGTAATGCTGATTTTTGGATTTGTATTGAATATGGTACATTCCAGCAATGCTCAAAGCCTTGCTCCTGCATCTCCTCCTATGAGCGATGGGGTAACAGTTGATCAGGGAATTGCTTACGTTTTAATGCTGCTTGCTTTGGTGCTCACATATATCATTCACTGA
