# Supplementary material for: Genome-Wide Identification and Classification of Arabinogalactan Proteins Gene Family in Gossypium Species and GhAGP50 Increases Numbers of Epidermal Hairs in Arabidopsis
Source: Int J Mol Sci. 2025 Apr 27;26(9):4159. doi: 10.3390/ijms26094159 (PMC12071561; doi:10.3390/ijms26094159)
Supplement: Supplementary file 1 [file ijms-26-04159-s001.zip › Supplymentaty Table/Table S4.tab]

############### Parameters ###############
# MATCH_SCORE: 50
# MATCH_SIZE: 5
# GAP_PENALTY: -1
# OVERLAP_WINDOW: 5
# E_VALUE: 1e-05
# MAX GAPS: 25
############### Statistics ###############
# Number of collinear genes: 51575, Percentage: 73.18
# Number of all genes: 70478
##########################################
## Alignment 0: score=279.0 e_value=1.3e-10 N=6 A01&A01 plus
0- 0:	Gh_A01G1144.1	Gh_A01G1763.1	2e-42
0- 1:	Gh_A01G1147.1	Gh_A01G1770.1	5e-152
0- 2:	Gh_A01G1150.1	Gh_A01G1780.1	6e-137
0- 3:	Gh_A01G1151.1	Gh_A01G1783.1	5e-81
0- 4:	Gh_A01G1153.1	Gh_A01G1784.1	0
0- 5:	Gh_A01G1157.1	Gh_A01G1786.1	1e-124
## Alignment 1: score=295.0 e_value=3e-10 N=7 A01&A01 minus
1- 0:	Gh_A01G0011.1	Gh_A01G1459.1	0
1- 1:	Gh_A01G0014.1	Gh_A01G1440.1	2e-133
1- 2:	Gh_A01G0015.1	Gh_A01G1425.1	0
1- 3:	Gh_A01G0016.1	Gh_A01G1419.1	0
1- 4:	Gh_A01G0019.1	Gh_A01G1406.1	0
1- 5:	Gh_A01G0022.1	Gh_A01G1400.1	4e-72
1- 6:	Gh_A01G0024.1	Gh_A01G1398.1	3e-158
## Alignment 2: score=387.0 e_value=2e-19 N=9 A01&A02 minus
2- 0:	Gh_A01G0822.1	Gh_A02G0876.1	0
2- 1:	Gh_A01G0825.1	Gh_A02G0875.1	1e-87
2- 2:	Gh_A01G0829.1	Gh_A02G0874.1	0
2- 3:	Gh_A01G0838.1	Gh_A02G0873.1	5e-68
2- 4:	Gh_A01G0847.1	Gh_A02G0869.1	0
2- 5:	Gh_A01G0849.1	Gh_A02G0868.1	2e-93
2- 6:	Gh_A01G0858.1	Gh_A02G0864.1	0
2- 7:	Gh_A01G0870.1	Gh_A02G0862.1	0
2- 8:	Gh_A01G0893.1	Gh_A02G0855.1	2e-22
## Alignment 3: score=340.0 e_value=9.1.6e-17 N=9 A01&A02 minus
3- 0:	Gh_A01G0877.1	Gh_A02G1678.1	4e-92
3- 1:	Gh_A01G0880.1	Gh_A02G1674.1	0
3- 2:	Gh_A01G0887.1	Gh_A02G1660.1	2e-78
3- 3:	Gh_A01G0898.1	Gh_A02G1637.1	1e-38
3- 4:	Gh_A01G0919.1	Gh_A02G1614.1	1e-76
3- 5:	Gh_A01G0928.1	Gh_A02G1610.1	2e-79
3- 6:	Gh_A01G0932.1	Gh_A02G1596.1	0
3- 7:	Gh_A01G0936.1	Gh_A02G1584.1	4e-28
3- 8:	Gh_A01G0952.1	Gh_A02G1565.1	9e-157
## Alignment 4: score=261.0 e_value=2.1.4e-08 N=6 A01&A02 minus
4- 0:	Gh_A01G1578.1	Gh_A02G0775.1	0
4- 1:	Gh_A01G1584.1	Gh_A02G0771.1	3e-121
4- 2:	Gh_A01G1586.1	Gh_A02G0769.1	0
4- 3:	Gh_A01G1590.1	Gh_A02G0760.1	0
4- 4:	Gh_A01G1596.1	Gh_A02G0757.1	1e-81
4- 5:	Gh_A01G1608.1	Gh_A02G0736.1	1e-122
## Alignment 5: score=2235.0 e_value=.11.6e-185 N=48 A01&A03 plus
5- 0:	Gh_A01G1352.1	Gh_A03G1791.1	2e-149
5- 1:	Gh_A01G1359.1	Gh_A03G1795.1	4e-141
5- 2:	Gh_A01G1370.1	Gh_A03G1803.1	3e-39
5- 3:	Gh_A01G1374.1	Gh_A03G1804.1	0
5- 4:	Gh_A01G1377.1	Gh_A03G1805.1	0
5- 5:	Gh_A01G1379.1	Gh_A03G1806.1	0
5- 6:	Gh_A01G1382.1	Gh_A03G1807.1	8e-74
5- 7:	Gh_A01G1384.1	Gh_A03G1808.1	2e-97
5- 8:	Gh_A01G1387.1	Gh_A03G1811.1	2e-107
5- 9:	Gh_A01G1388.1	Gh_A03G1812.1	0
5- 10:	Gh_A01G1398.1	Gh_A03G1813.1	2e-120
5- 11:	Gh_A01G1400.1	Gh_A03G1814.1	3e-43
5- 12:	Gh_A01G1406.1	Gh_A03G1815.1	0
5- 13:	Gh_A01G1409.1	Gh_A03G1819.1	2e-53
5- 14:	Gh_A01G1412.1	Gh_A03G1821.1	0
5- 15:	Gh_A01G1419.1	Gh_A03G1822.1	0
5- 16:	Gh_A01G1421.1	Gh_A03G1825.1	2e-44
5- 17:	Gh_A01G1422.1	Gh_A03G1826.1	0
5- 18:	Gh_A01G1423.1	Gh_A03G1827.1	0
5- 19:	Gh_A01G1428.1	Gh_A03G1829.1	2e-118
5- 20:	Gh_A01G1431.1	Gh_A03G1830.1	0
5- 21:	Gh_A01G1435.1	Gh_A03G1832.1	2e-179
5- 22:	Gh_A01G1436.1	Gh_A03G1833.1	0
5- 23:	Gh_A01G1443.1	Gh_A03G1844.1	2e-119
5- 24:	Gh_A01G1455.1	Gh_A03G1848.1	0
5- 25:	Gh_A01G1456.1	Gh_A03G1850.1	0
5- 26:	Gh_A01G1459.1	Gh_A03G1852.1	0
5- 27:	Gh_A01G1463.1	Gh_A03G1853.1	0
5- 28:	Gh_A01G1465.1	Gh_A03G1854.1	0
5- 29:	Gh_A01G1466.1	Gh_A03G1855.1	3e-146
5- 30:	Gh_A01G1467.1	Gh_A03G1856.1	5e-114
5- 31:	Gh_A01G1468.1	Gh_A03G1857.1	0
5- 32:	Gh_A01G1474.1	Gh_A03G1861.1	0
5- 33:	Gh_A01G1479.1	Gh_A03G1866.1	1e-45
5- 34:	Gh_A01G1481.1	Gh_A03G1867.1	1e-177
5- 35:	Gh_A01G1484.1	Gh_A03G1868.1	1e-125
5- 36:	Gh_A01G1489.1	Gh_A03G1869.1	0
5- 37:	Gh_A01G1494.1	Gh_A03G1870.1	0
5- 38:	Gh_A01G1506.1	Gh_A03G1884.1	0
5- 39:	Gh_A01G1509.1	Gh_A03G1888.1	1e-21
5- 40:	Gh_A01G1510.1	Gh_A03G1889.1	0
5- 41:	Gh_A01G1519.1	Gh_A03G1891.1	0
5- 42:	Gh_A01G1520.1	Gh_A03G1892.1	9e-75
5- 43:	Gh_A01G1531.1	Gh_A03G1900.1	2e-61
5- 44:	Gh_A01G1536.1	Gh_A03G1904.1	2e-46
5- 45:	Gh_A01G1549.1	Gh_A03G1912.1	0
5- 46:	Gh_A01G1551.1	Gh_A03G1913.1	1e-78
5- 47:	Gh_A01G1554.1	Gh_A03G1914.1	2e-40
## Alignment 6: score=1040.0 e_value=.11.4e-86 N=23 A01&A03 plus
6- 0:	Gh_A01G1184.1	Gh_A03G0990.1	3e-140
6- 1:	Gh_A01G1186.1	Gh_A03G0992.1	3e-158
6- 2:	Gh_A01G1200.1	Gh_A03G0995.1	2e-132
6- 3:	Gh_A01G1219.1	Gh_A03G1009.1	1e-83
6- 4:	Gh_A01G1227.1	Gh_A03G1035.1	0
6- 5:	Gh_A01G1233.1	Gh_A03G1036.1	1e-27
6- 6:	Gh_A01G1240.1	Gh_A03G1041.1	0
6- 7:	Gh_A01G1249.1	Gh_A03G1046.1	0
6- 8:	Gh_A01G1254.1	Gh_A03G1052.1	9e-89
6- 9:	Gh_A01G1257.1	Gh_A03G1058.1	1e-32
6- 10:	Gh_A01G1262.1	Gh_A03G1061.1	2e-106
6- 11:	Gh_A01G1263.1	Gh_A03G1062.1	2e-73
6- 12:	Gh_A01G1267.1	Gh_A03G1067.1	0
6- 13:	Gh_A01G1269.1	Gh_A03G1068.1	4e-49
6- 14:	Gh_A01G1270.1	Gh_A03G1070.1	2e-176
6- 15:	Gh_A01G1271.1	Gh_A03G1075.1	2e-131
6- 16:	Gh_A01G1273.1	Gh_A03G1081.1	2e-74
6- 17:	Gh_A01G1274.1	Gh_A03G1083.1	2e-115
6- 18:	Gh_A01G1275.1	Gh_A03G1084.1	1e-06
6- 19:	Gh_A01G1276.1	Gh_A03G1086.1	1e-45
6- 20:	Gh_A01G1279.1	Gh_A03G1089.1	6e-36
6- 21:	Gh_A01G1280.1	Gh_A03G1090.1	0
6- 22:	Gh_A01G1281.1	Gh_A03G1092.1	0
## Alignment 7: score=520.0 e_value=3.1e-27 N=12 A01&A03 plus
7- 0:	Gh_A01G1287.1	Gh_A03G1129.1	1e-144
7- 1:	Gh_A01G1291.1	Gh_A03G1138.1	1e-170
7- 2:	Gh_A01G1292.1	Gh_A03G1139.1	0
7- 3:	Gh_A01G1295.1	Gh_A03G1147.1	0
7- 4:	Gh_A01G1303.1	Gh_A03G1152.1	0
7- 5:	Gh_A01G1309.1	Gh_A03G1159.1	0
7- 6:	Gh_A01G1313.1	Gh_A03G1172.1	0
7- 7:	Gh_A01G1314.1	Gh_A03G1175.1	5e-150
7- 8:	Gh_A01G1320.1	Gh_A03G1184.1	7e-102
7- 9:	Gh_A01G1323.1	Gh_A03G1196.1	0
7- 10:	Gh_A01G1326.1	Gh_A03G1201.1	2e-132
7- 11:	Gh_A01G1342.1	Gh_A03G1208.1	2e-172
## Alignment 8: score=753.0 e_value=1.1e-45 N=17 A01&A03 minus
8- 0:	Gh_A01G0034.1	Gh_A03G1752.1	0
8- 1:	Gh_A01G0035.1	Gh_A03G1751.1	0
8- 2:	Gh_A01G0041.1	Gh_A03G1741.1	3e-140
8- 3:	Gh_A01G0043.1	Gh_A03G1728.1	0
8- 4:	Gh_A01G0044.1	Gh_A03G1721.1	5e-130
8- 5:	Gh_A01G0054.1	Gh_A03G1696.1	0
8- 6:	Gh_A01G0059.1	Gh_A03G1686.1	3e-148
8- 7:	Gh_A01G0062.1	Gh_A03G1676.1	3e-15
8- 8:	Gh_A01G0063.1	Gh_A03G1675.1	0
8- 9:	Gh_A01G0064.1	Gh_A03G1673.1	1e-101
8- 10:	Gh_A01G0067.1	Gh_A03G1670.1	0
8- 11:	Gh_A01G0068.1	Gh_A03G1669.1	4e-23
8- 12:	Gh_A01G0072.1	Gh_A03G1658.1	6e-101
8- 13:	Gh_A01G0074.1	Gh_A03G1650.1	0
8- 14:	Gh_A01G0075.1	Gh_A03G1648.1	0
8- 15:	Gh_A01G0076.1	Gh_A03G1647.1	8e-79
8- 16:	Gh_A01G0080.1	Gh_A03G1639.1	1e-92
## Alignment 9: score=580.0 e_value=1.1.4e-32 N=13 A01&A03 minus
9- 0:	Gh_A01G0116.1	Gh_A03G1392.1	1e-170
9- 1:	Gh_A01G0121.1	Gh_A03G1388.1	7e-179
9- 2:	Gh_A01G0122.1	Gh_A03G1385.1	3e-71
9- 3:	Gh_A01G0130.1	Gh_A03G1381.1	7e-09
9- 4:	Gh_A01G0133.1	Gh_A03G1378.1	0
9- 5:	Gh_A01G0143.1	Gh_A03G1356.1	0
9- 6:	Gh_A01G0152.1	Gh_A03G1344.1	0
9- 7:	Gh_A01G0153.1	Gh_A03G1341.1	3e-81
9- 8:	Gh_A01G0154.1	Gh_A03G1339.1	4e-129
9- 9:	Gh_A01G0156.1	Gh_A03G1338.1	1e-25
9- 10:	Gh_A01G0157.1	Gh_A03G1336.1	5e-174
9- 11:	Gh_A01G0159.1	Gh_A03G1334.1	0
9- 12:	Gh_A01G0161.1	Gh_A03G1316.1	0
## Alignment 10: score=442.0 e_value=.11e-20 N=10 A01&A03 minus
10- 0:	Gh_A01G0004.1	Gh_A03G1877.1	1e-59
10- 1:	Gh_A01G0008.1	Gh_A03G1865.1	6e-122
10- 2:	Gh_A01G0009.1	Gh_A03G1858.1	0
10- 3:	Gh_A01G0011.1	Gh_A03G1852.1	0
10- 4:	Gh_A01G0013.1	Gh_A03G1843.1	2e-136
10- 5:	Gh_A01G0016.1	Gh_A03G1822.1	0
10- 6:	Gh_A01G0017.1	Gh_A03G1819.1	0
10- 7:	Gh_A01G0018.1	Gh_A03G1817.1	5e-71
10- 8:	Gh_A01G0019.1	Gh_A03G1815.1	0
10- 9:	Gh_A01G0024.1	Gh_A03G1813.1	3e-115
## Alignment 11: score=1891.0 e_value.1=1.9e-163 N=42 A01&A04 plus
11- 0:	Gh_A01G1819.1	Gh_A04G0591.1	3e-56
11- 1:	Gh_A01G1821.1	Gh_A04G0593.1	7e-126
11- 2:	Gh_A01G1824.1	Gh_A04G0596.1	0
11- 3:	Gh_A01G1825.1	Gh_A04G0597.1	0
11- 4:	Gh_A01G1836.1	Gh_A04G0607.1	0
11- 5:	Gh_A01G1838.1	Gh_A04G0615.1	5e-14
11- 6:	Gh_A01G1842.1	Gh_A04G0624.1	3e-154
11- 7:	Gh_A01G1843.1	Gh_A04G0629.1	0
11- 8:	Gh_A01G1848.1	Gh_A04G0635.1	4e-174
11- 9:	Gh_A01G1852.1	Gh_A04G0640.1	0
11- 10:	Gh_A01G1853.1	Gh_A04G0641.1	3e-35
11- 11:	Gh_A01G1854.1	Gh_A04G0642.1	3e-128
11- 12:	Gh_A01G1860.1	Gh_A04G0650.1	0
11- 13:	Gh_A01G1869.1	Gh_A04G0667.1	3e-63
11- 14:	Gh_A01G1870.1	Gh_A04G0671.1	0
11- 15:	Gh_A01G1871.1	Gh_A04G0673.1	0
11- 16:	Gh_A01G1872.1	Gh_A04G0674.1	9e-62
11- 17:	Gh_A01G1876.1	Gh_A04G0685.1	4e-155
11- 18:	Gh_A01G1877.1	Gh_A04G0687.1	3e-74
11- 19:	Gh_A01G1881.1	Gh_A04G0690.1	4e-79
11- 20:	Gh_A01G1888.1	Gh_A04G0696.1	0
11- 21:	Gh_A01G1889.1	Gh_A04G0697.1	0
11- 22:	Gh_A01G1903.1	Gh_A04G0720.1	0
11- 23:	Gh_A01G1925.1	Gh_A04G0735.1	0
11- 24:	Gh_A01G1927.1	Gh_A04G0741.1	0
11- 25:	Gh_A01G1932.1	Gh_A04G0746.1	0
11- 26:	Gh_A01G1941.1	Gh_A04G0753.1	6e-23
11- 27:	Gh_A01G1943.1	Gh_A04G0756.1	0
11- 28:	Gh_A01G1944.1	Gh_A04G0757.1	3e-136
11- 29:	Gh_A01G1949.1	Gh_A04G0758.1	2e-171
11- 30:	Gh_A01G1950.1	Gh_A04G0761.1	0
11- 31:	Gh_A01G1951.1	Gh_A04G0762.1	8e-31
11- 32:	Gh_A01G1953.1	Gh_A04G0763.1	0
11- 33:	Gh_A01G1955.1	Gh_A04G0767.1	0
11- 34:	Gh_A01G1962.1	Gh_A04G0781.1	2e-86
11- 35:	Gh_A01G1977.1	Gh_A04G0802.1	3e-147
11- 36:	Gh_A01G1978.1	Gh_A04G0804.1	4e-104
11- 37:	Gh_A01G1980.1	Gh_A04G0805.1	1e-80
11- 38:	Gh_A01G1981.1	Gh_A04G0806.1	0
11- 39:	Gh_A01G1983.1	Gh_A04G0808.1	1e-113
11- 40:	Gh_A01G1991.1	Gh_A04G0813.1	7e-65
11- 41:	Gh_A01G1997.1	Gh_A04G0820.1	1e-87
## Alignment 12: score=1024.0 e_value.1=2.7e-73 N=23 A01&A04 plus
12- 0:	Gh_A01G1690.1	Gh_A04G0453.1	0
12- 1:	Gh_A01G1708.1	Gh_A04G0463.1	6e-153
12- 2:	Gh_A01G1714.1	Gh_A04G0474.1	2e-107
12- 3:	Gh_A01G1715.1	Gh_A04G0478.1	0
12- 4:	Gh_A01G1725.1	Gh_A04G0480.1	1e-116
12- 5:	Gh_A01G1728.1	Gh_A04G0492.1	3e-136
12- 6:	Gh_A01G1730.1	Gh_A04G0494.1	3e-80
12- 7:	Gh_A01G1731.1	Gh_A04G0496.1	6e-81
12- 8:	Gh_A01G1732.1	Gh_A04G0497.1	2e-71
12- 9:	Gh_A01G1753.1	Gh_A04G0501.1	1e-40
12- 10:	Gh_A01G1756.1	Gh_A04G0504.1	0
12- 11:	Gh_A01G1758.1	Gh_A04G0505.1	3e-108
12- 12:	Gh_A01G1759.1	Gh_A04G0506.1	9e-148
12- 13:	Gh_A01G1765.1	Gh_A04G0514.1	6e-42
12- 14:	Gh_A01G1772.1	Gh_A04G0523.1	7e-119
12- 15:	Gh_A01G1773.1	Gh_A04G0524.1	1e-72
12- 16:	Gh_A01G1774.1	Gh_A04G0528.1	3e-177
12- 17:	Gh_A01G1775.1	Gh_A04G0529.1	3e-124
12- 18:	Gh_A01G1778.1	Gh_A04G0541.1	0
12- 19:	Gh_A01G1783.1	Gh_A04G0545.1	4e-75
12- 20:	Gh_A01G1798.1	Gh_A04G0560.1	0
12- 21:	Gh_A01G1801.1	Gh_A04G0563.1	8e-71
12- 22:	Gh_A01G1804.1	Gh_A04G0564.1	0
## Alignment 13: score=644.0 e_value=.13.7e-39 N=15 A01&A04 plus
13- 0:	Gh_A01G1439.1	Gh_A04G1065.1	1e-168
13- 1:	Gh_A01G1453.1	Gh_A04G1066.1	1e-55
13- 2:	Gh_A01G1456.1	Gh_A04G1068.1	0
13- 3:	Gh_A01G1470.1	Gh_A04G1077.1	2e-109
13- 4:	Gh_A01G1490.1	Gh_A04G1079.1	1e-64
13- 5:	Gh_A01G1493.1	Gh_A04G1080.1	4e-104
13- 6:	Gh_A01G1502.1	Gh_A04G1090.1	6e-35
13- 7:	Gh_A01G1507.1	Gh_A04G1092.1	0
13- 8:	Gh_A01G1512.1	Gh_A04G1096.1	1e-29
13- 9:	Gh_A01G1522.1	Gh_A04G1099.1	0
13- 10:	Gh_A01G1528.1	Gh_A04G1106.1	0
13- 11:	Gh_A01G1534.1	Gh_A04G1120.1	0
13- 12:	Gh_A01G1535.1	Gh_A04G1122.1	0
13- 13:	Gh_A01G1538.1	Gh_A04G1132.1	8e-14
13- 14:	Gh_A01G1539.1	Gh_A04G1135.1	5e-142
## Alignment 14: score=331.0 e_value=.12.2e-16 N=8 A01&A04 plus
14- 0:	Gh_A01G1141.1	Gh_A04G0512.1	7e-70
14- 1:	Gh_A01G1145.1	Gh_A04G0518.1	0
14- 2:	Gh_A01G1148.1	Gh_A04G0531.1	0
14- 3:	Gh_A01G1151.1	Gh_A04G0545.1	2e-86
14- 4:	Gh_A01G1158.1	Gh_A04G0554.1	0
14- 5:	Gh_A01G1159.1	Gh_A04G0557.1	3e-98
14- 6:	Gh_A01G1160.1	Gh_A04G0566.1	0
14- 7:	Gh_A01G1182.1	Gh_A04G0588.1	0
## Alignment 15: score=4327.0 e_value.1=0 N=95 A01&A04 minus
15- 0:	Gh_A01G0249.1	Gh_A04G0428.1	3e-77
15- 1:	Gh_A01G0257.1	Gh_A04G0425.1	3e-21
15- 2:	Gh_A01G0265.1	Gh_A04G0416.1	3e-120
15- 3:	Gh_A01G0267.1	Gh_A04G0414.1	4e-124
15- 4:	Gh_A01G0286.1	Gh_A04G0393.1	0
15- 5:	Gh_A01G0299.1	Gh_A04G0389.1	7e-30
15- 6:	Gh_A01G0304.1	Gh_A04G0385.1	0
15- 7:	Gh_A01G0309.1	Gh_A04G0381.1	0
15- 8:	Gh_A01G0310.1	Gh_A04G0375.1	0
15- 9:	Gh_A01G0313.1	Gh_A04G0374.1	0
15- 10:	Gh_A01G0321.1	Gh_A04G0372.1	0
15- 11:	Gh_A01G0328.1	Gh_A04G0369.1	0
15- 12:	Gh_A01G0349.1	Gh_A04G0357.1	4e-60
15- 13:	Gh_A01G0350.1	Gh_A04G0356.1	0
15- 14:	Gh_A01G0376.1	Gh_A04G0351.1	2e-119
15- 15:	Gh_A01G0377.1	Gh_A04G0350.1	0
15- 16:	Gh_A01G0378.1	Gh_A04G0349.1	1e-92
15- 17:	Gh_A01G0385.1	Gh_A04G0344.1	2e-176
15- 18:	Gh_A01G0386.1	Gh_A04G0343.1	2e-105
15- 19:	Gh_A01G0391.1	Gh_A04G0340.1	2e-110
15- 20:	Gh_A01G0394.1	Gh_A04G0339.1	0
15- 21:	Gh_A01G0395.1	Gh_A04G0336.1	0
15- 22:	Gh_A01G0398.1	Gh_A04G0332.1	1e-168
15- 23:	Gh_A01G0401.1	Gh_A04G0329.1	2e-85
15- 24:	Gh_A01G0405.1	Gh_A04G0324.1	0
15- 25:	Gh_A01G0406.1	Gh_A04G0319.1	0
15- 26:	Gh_A01G0414.1	Gh_A04G0316.1	0
15- 27:	Gh_A01G0426.1	Gh_A04G0314.1	6e-82
15- 28:	Gh_A01G0441.1	Gh_A04G0304.1	2e-84
15- 29:	Gh_A01G0443.1	Gh_A04G0301.1	0
15- 30:	Gh_A01G0444.1	Gh_A04G0295.1	0
15- 31:	Gh_A01G0446.1	Gh_A04G0291.1	5e-168
15- 32:	Gh_A01G0449.1	Gh_A04G0283.1	0
15- 33:	Gh_A01G0453.1	Gh_A04G0282.1	0
15- 34:	Gh_A01G0458.1	Gh_A04G0277.1	2e-105
15- 35:	Gh_A01G0459.1	Gh_A04G0276.1	0
15- 36:	Gh_A01G0461.1	Gh_A04G0268.1	0
15- 37:	Gh_A01G0464.1	Gh_A04G0267.1	2e-87
15- 38:	Gh_A01G0465.1	Gh_A04G0263.1	7e-21
15- 39:	Gh_A01G0469.1	Gh_A04G0261.1	0
15- 40:	Gh_A01G0470.1	Gh_A04G0256.1	1e-49
15- 41:	Gh_A01G0476.1	Gh_A04G0253.1	2e-124
15- 42:	Gh_A01G0486.1	Gh_A04G0245.1	0
15- 43:	Gh_A01G0494.1	Gh_A04G0239.1	3e-93
15- 44:	Gh_A01G0498.1	Gh_A04G0238.1	9e-55
15- 45:	Gh_A01G0502.1	Gh_A04G0232.1	0
15- 46:	Gh_A01G0505.1	Gh_A04G0230.1	0
15- 47:	Gh_A01G0507.1	Gh_A04G0229.1	3e-153
15- 48:	Gh_A01G0518.1	Gh_A04G0219.1	0
15- 49:	Gh_A01G0519.1	Gh_A04G0217.1	2e-86
15- 50:	Gh_A01G0530.1	Gh_A04G0210.1	2e-127
15- 51:	Gh_A01G0531.1	Gh_A04G0209.1	1e-95
15- 52:	Gh_A01G0532.1	Gh_A04G0208.1	8e-65
15- 53:	Gh_A01G0533.1	Gh_A04G0204.1	0
15- 54:	Gh_A01G0535.1	Gh_A04G0203.1	0
15- 55:	Gh_A01G0543.1	Gh_A04G0202.1	1e-131
15- 56:	Gh_A01G0544.1	Gh_A04G0201.1	6e-149
15- 57:	Gh_A01G0549.1	Gh_A04G0199.1	9e-80
15- 58:	Gh_A01G0556.1	Gh_A04G0196.1	0
15- 59:	Gh_A01G0564.1	Gh_A04G0192.1	0
15- 60:	Gh_A01G0570.1	Gh_A04G0191.1	0
15- 61:	Gh_A01G0575.1	Gh_A04G0180.1	0
15- 62:	Gh_A01G0576.1	Gh_A04G0178.1	1e-25
15- 63:	Gh_A01G0577.1	Gh_A04G0177.1	1e-69
15- 64:	Gh_A01G0583.1	Gh_A04G0175.1	0
15- 65:	Gh_A01G0594.1	Gh_A04G0170.1	0
15- 66:	Gh_A01G0599.1	Gh_A04G0167.1	8e-99
15- 67:	Gh_A01G0604.1	Gh_A04G0162.1	0
15- 68:	Gh_A01G0612.1	Gh_A04G0161.1	0
15- 69:	Gh_A01G0614.1	Gh_A04G0160.1	1e-28
15- 70:	Gh_A01G0617.1	Gh_A04G0151.1	2e-43
15- 71:	Gh_A01G0618.1	Gh_A04G0150.1	0
15- 72:	Gh_A01G0620.1	Gh_A04G0149.1	4e-42
15- 73:	Gh_A01G0621.1	Gh_A04G0148.1	0
15- 74:	Gh_A01G0624.1	Gh_A04G0141.1	0
15- 75:	Gh_A01G0629.1	Gh_A04G0135.1	1e-142
15- 76:	Gh_A01G0630.1	Gh_A04G0134.1	0
15- 77:	Gh_A01G0634.1	Gh_A04G0131.1	0
15- 78:	Gh_A01G0641.1	Gh_A04G0125.1	6e-51
15- 79:	Gh_A01G0646.1	Gh_A04G0114.1	0
15- 80:	Gh_A01G0649.1	Gh_A04G0109.1	2e-105
15- 81:	Gh_A01G0650.1	Gh_A04G0106.1	2e-86
15- 82:	Gh_A01G0651.1	Gh_A04G0105.1	0
15- 83:	Gh_A01G0654.1	Gh_A04G0104.1	5e-157
15- 84:	Gh_A01G0658.1	Gh_A04G0103.1	0
15- 85:	Gh_A01G0659.1	Gh_A04G0102.1	0
15- 86:	Gh_A01G0663.1	Gh_A04G0098.1	9e-116
15- 87:	Gh_A01G0667.1	Gh_A04G0090.1	8e-46
15- 88:	Gh_A01G0669.1	Gh_A04G0088.1	0
15- 89:	Gh_A01G0670.1	Gh_A04G0087.1	0
15- 90:	Gh_A01G0671.1	Gh_A04G0086.1	0
15- 91:	Gh_A01G0672.1	Gh_A04G0084.1	6e-143
15- 92:	Gh_A01G0677.1	Gh_A04G0083.1	0
15- 93:	Gh_A01G0682.1	Gh_A04G0081.1	0
15- 94:	Gh_A01G0685.1	Gh_A04G0079.1	0
## Alignment 16: score=1450.0 e_value=.14.8e-21 N=10 A01&A04 minus
16- 0:	Gh_A01G0713.1	Gh_A04G0053.1	6e-33
16- 1:	Gh_A01G0729.1	Gh_A04G0044.1	0
16- 2:	Gh_A01G0730.1	Gh_A04G0043.1	0
16- 3:	Gh_A01G0743.1	Gh_A04G0039.1	1e-24
16- 4:	Gh_A01G0744.1	Gh_A04G0038.1	0
16- 5:	Gh_A01G0745.1	Gh_A04G0035.1	0
16- 6:	Gh_A01G0747.1	Gh_A04G0034.1	0
16- 7:	Gh_A01G0749.1	Gh_A04G0030.1	0
16- 8:	Gh_A01G0753.1	Gh_A04G0019.1	0
16- 9:	Gh_A01G0754.1	Gh_A04G0011.1	1e-91
## Alignment 17: score=1400.0 e_value=.11.2e-20 N=9 A01&A04 minus
17- 0:	Gh_A01G1185.1	Gh_A04G1246.1	3e-141
17- 1:	Gh_A01G1186.1	Gh_A04G1243.1	4e-172
17- 2:	Gh_A01G1194.1	Gh_A04G1242.1	6e-53
17- 3:	Gh_A01G1214.1	Gh_A04G1239.1	0
17- 4:	Gh_A01G1217.1	Gh_A04G1236.1	0
17- 5:	Gh_A01G1218.1	Gh_A04G1235.1	0
17- 6:	Gh_A01G1222.1	Gh_A04G1233.1	5e-101
17- 7:	Gh_A01G1223.1	Gh_A04G1232.1	1e-100
17- 8:	Gh_A01G1241.1	Gh_A04G1226.1	0
## Alignment 18: score=269.0 e_value=.11.3e-08 N=6 A01&A04 minus
18- 0:	Gh_A01G1895.1	Gh_A04G0732.1	0
18- 1:	Gh_A01G1902.1	Gh_A04G0723.1	1e-171
18- 2:	Gh_A01G1909.1	Gh_A04G0708.1	0
18- 3:	Gh_A01G1910.1	Gh_A04G0707.1	2e-180
18- 4:	Gh_A01G1916.1	Gh_A04G0703.1	2e-28
18- 5:	Gh_A01G1921.1	Gh_A04G0700.1	0
## Alignment 19: score=2727.0 e_value.1=5.6e-242 N=59 A01&A05 plus
19- 0:	Gh_A01G0819.1	Gh_A05G1526.1	0
19- 1:	Gh_A01G0826.1	Gh_A05G1529.1	0
19- 2:	Gh_A01G0838.1	Gh_A05G1533.1	1e-63
19- 3:	Gh_A01G0844.1	Gh_A05G1538.1	0
19- 4:	Gh_A01G0845.1	Gh_A05G1539.1	0
19- 5:	Gh_A01G0851.1	Gh_A05G1540.1	2e-170
19- 6:	Gh_A01G0859.1	Gh_A05G1541.1	0
19- 7:	Gh_A01G0860.1	Gh_A05G1543.1	0
19- 8:	Gh_A01G0862.1	Gh_A05G1544.1	1e-169
19- 9:	Gh_A01G0863.1	Gh_A05G1545.1	0
19- 10:	Gh_A01G0864.1	Gh_A05G1547.1	0
19- 11:	Gh_A01G0867.1	Gh_A05G1549.1	3e-154
19- 12:	Gh_A01G0869.1	Gh_A05G1551.1	2e-29
19- 13:	Gh_A01G0871.1	Gh_A05G1554.1	3e-46
19- 14:	Gh_A01G0873.1	Gh_A05G1557.1	0
19- 15:	Gh_A01G0881.1	Gh_A05G1565.1	0
19- 16:	Gh_A01G0883.1	Gh_A05G1573.1	0
19- 17:	Gh_A01G0884.1	Gh_A05G1575.1	3e-111
19- 18:	Gh_A01G0886.1	Gh_A05G1578.1	0
19- 19:	Gh_A01G0888.1	Gh_A05G1580.1	9e-54
19- 20:	Gh_A01G0890.1	Gh_A05G1586.1	3e-64
19- 21:	Gh_A01G0892.1	Gh_A05G1587.1	0
19- 22:	Gh_A01G0893.1	Gh_A05G1589.1	9e-78
19- 23:	Gh_A01G0895.1	Gh_A05G1594.1	9e-173
19- 24:	Gh_A01G0902.1	Gh_A05G1595.1	0
19- 25:	Gh_A01G0903.1	Gh_A05G1599.1	0
19- 26:	Gh_A01G0904.1	Gh_A05G1600.1	5e-148
19- 27:	Gh_A01G0906.1	Gh_A05G1603.1	3e-67
19- 28:	Gh_A01G0907.1	Gh_A05G1604.1	0
19- 29:	Gh_A01G0908.1	Gh_A05G1607.1	0
19- 30:	Gh_A01G0912.1	Gh_A05G1608.1	0
19- 31:	Gh_A01G0915.1	Gh_A05G1614.1	0
19- 32:	Gh_A01G0918.1	Gh_A05G1617.1	7e-167
19- 33:	Gh_A01G0919.1	Gh_A05G1619.1	2e-173
19- 34:	Gh_A01G0922.1	Gh_A05G1621.1	0
19- 35:	Gh_A01G0924.1	Gh_A05G1626.1	4e-80
19- 36:	Gh_A01G0925.1	Gh_A05G1627.1	4e-35
19- 37:	Gh_A01G0927.1	Gh_A05G1631.1	0
19- 38:	Gh_A01G0928.1	Gh_A05G1632.1	4e-82
19- 39:	Gh_A01G0929.1	Gh_A05G1641.1	1e-89
19- 40:	Gh_A01G0930.1	Gh_A05G1643.1	3e-92
19- 41:	Gh_A01G0934.1	Gh_A05G1650.1	4e-68
19- 42:	Gh_A01G0936.1	Gh_A05G1653.1	3e-46
19- 43:	Gh_A01G0938.1	Gh_A05G1654.1	8e-136
19- 44:	Gh_A01G0942.1	Gh_A05G1662.1	2e-31
19- 45:	Gh_A01G0944.1	Gh_A05G1671.1	1e-07
19- 46:	Gh_A01G0947.1	Gh_A05G1672.1	0
19- 47:	Gh_A01G0952.1	Gh_A05G1678.1	0
19- 48:	Gh_A01G0953.1	Gh_A05G1679.1	2e-173
19- 49:	Gh_A01G0957.1	Gh_A05G1690.1	0
19- 50:	Gh_A01G0958.1	Gh_A05G1694.1	0
19- 51:	Gh_A01G0960.1	Gh_A05G1704.1	1e-89
19- 52:	Gh_A01G0964.1	Gh_A05G1718.1	0
19- 53:	Gh_A01G0965.1	Gh_A05G1722.1	5e-158
19- 54:	Gh_A01G0970.1	Gh_A05G1735.1	8e-70
19- 55:	Gh_A01G0972.1	Gh_A05G1738.1	5e-93
19- 56:	Gh_A01G0975.1	Gh_A05G1741.1	0
19- 57:	Gh_A01G0979.1	Gh_A05G1742.1	0
19- 58:	Gh_A01G1000.1	Gh_A05G1757.1	0
## Alignment 20: score=1821.0 e_value=.13.5e-51 N=19 A01&A05 plus
20- 0:	Gh_A01G0848.1	Gh_A05G2161.1	0
20- 1:	Gh_A01G0873.1	Gh_A05G2165.1	0
20- 2:	Gh_A01G0880.1	Gh_A05G2168.1	0
20- 3:	Gh_A01G0882.1	Gh_A05G2173.1	0
20- 4:	Gh_A01G0888.1	Gh_A05G2175.1	4e-26
20- 5:	Gh_A01G0889.1	Gh_A05G2176.1	2e-102
20- 6:	Gh_A01G0900.1	Gh_A05G2179.1	0
20- 7:	Gh_A01G0906.1	Gh_A05G2185.1	3e-64
20- 8:	Gh_A01G0914.1	Gh_A05G2189.1	0
20- 9:	Gh_A01G0921.1	Gh_A05G2192.1	2e-168
20- 10:	Gh_A01G0930.1	Gh_A05G2199.1	1e-84
20- 11:	Gh_A01G0934.1	Gh_A05G2203.1	5e-57
20- 12:	Gh_A01G0936.1	Gh_A05G2207.1	3e-44
20- 13:	Gh_A01G0943.1	Gh_A05G2211.1	0
20- 14:	Gh_A01G0949.1	Gh_A05G2215.1	0
20- 15:	Gh_A01G0955.1	Gh_A05G2216.1	0
20- 16:	Gh_A01G0957.1	Gh_A05G2220.1	0
20- 17:	Gh_A01G0960.1	Gh_A05G2226.1	0
20- 18:	Gh_A01G0985.1	Gh_A05G2247.1	0
## Alignment 21: score=520.0 e_value=.14.4e-31 N=12 A01&A05 plus
21- 0:	Gh_A01G0984.1	Gh_A05G1815.1	9e-64
21- 1:	Gh_A01G1007.1	Gh_A05G1837.1	1e-64
21- 2:	Gh_A01G1008.1	Gh_A05G1843.1	1e-63
21- 3:	Gh_A01G1009.1	Gh_A05G1844.1	5e-52
21- 4:	Gh_A01G1012.1	Gh_A05G1845.1	1e-33
21- 5:	Gh_A01G1013.1	Gh_A05G1847.1	3e-29
21- 6:	Gh_A01G1018.1	Gh_A05G1850.1	0
21- 7:	Gh_A01G1022.1	Gh_A05G1853.1	0
21- 8:	Gh_A01G1026.1	Gh_A05G1856.1	2e-89
21- 9:	Gh_A01G1048.1	Gh_A05G1873.1	0
21- 10:	Gh_A01G1061.1	Gh_A05G1877.1	6e-170
21- 11:	Gh_A01G1065.1	Gh_A05G1885.1	0
## Alignment 22: score=343.0 e_value=.12.8e-15 N=8 A01&A05 plus
22- 0:	Gh_A01G1276.1	Gh_A05G2689.1	7e-34
22- 1:	Gh_A01G1277.1	Gh_A05G2691.1	2e-84
22- 2:	Gh_A01G1285.1	Gh_A05G2699.1	5e-155
22- 3:	Gh_A01G1288.1	Gh_A05G2702.1	0
22- 4:	Gh_A01G1296.1	Gh_A05G2706.1	0
22- 5:	Gh_A01G1316.1	Gh_A05G2715.1	0
22- 6:	Gh_A01G1323.1	Gh_A05G2718.1	0
22- 7:	Gh_A01G1339.1	Gh_A05G2727.1	2e-170
## Alignment 23: score=321.0 e_value=.18e-18 N=8 A01&A05 plus
23- 0:	Gh_A01G0486.1	Gh_A05G1375.1	2e-135
23- 1:	Gh_A01G0495.1	Gh_A05G1378.1	2e-120
23- 2:	Gh_A01G0514.1	Gh_A05G1404.1	6e-82
23- 3:	Gh_A01G0540.1	Gh_A05G1421.1	2e-65
23- 4:	Gh_A01G0544.1	Gh_A05G1422.1	9e-113
23- 5:	Gh_A01G0562.1	Gh_A05G1425.1	4e-145
23- 6:	Gh_A01G0564.1	Gh_A05G1427.1	0
23- 7:	Gh_A01G0565.1	Gh_A05G1428.1	7e-57
## Alignment 24: score=314.0 e_value=.12.8e-13 N=7 A01&A05 plus
24- 0:	Gh_A01G1184.1	Gh_A05G2661.1	7e-148
24- 1:	Gh_A01G1185.1	Gh_A05G2663.1	2e-46
24- 2:	Gh_A01G1198.1	Gh_A05G2665.1	0
24- 3:	Gh_A01G1214.1	Gh_A05G2670.1	0
24- 4:	Gh_A01G1217.1	Gh_A05G2672.1	0
24- 5:	Gh_A01G1219.1	Gh_A05G2673.1	4e-78
24- 6:	Gh_A01G1225.1	Gh_A05G2675.1	3e-136
## Alignment 25: score=475.0 e_value=.11.8e-20 N=10 A01&A05 minus
25- 0:	Gh_A01G0987.1	Gh_A05G1801.1	0
25- 1:	Gh_A01G0989.1	Gh_A05G1790.1	2e-65
25- 2:	Gh_A01G0990.1	Gh_A05G1789.1	1e-09
25- 3:	Gh_A01G0991.1	Gh_A05G1783.1	1e-153
25- 4:	Gh_A01G0992.1	Gh_A05G1781.1	0
25- 5:	Gh_A01G0993.1	Gh_A05G1776.1	0
25- 6:	Gh_A01G0996.1	Gh_A05G1772.1	0
25- 7:	Gh_A01G0997.1	Gh_A05G1769.1	2e-64
25- 8:	Gh_A01G0998.1	Gh_A05G1768.1	1e-114
25- 9:	Gh_A01G0999.1	Gh_A05G1767.1	0
## Alignment 26: score=710.0 e_value=.18.4e-48 N=16 A01&A06 plus
26- 0:	Gh_A01G0889.1	Gh_A06G0024.1	4e-95
26- 1:	Gh_A01G0894.1	Gh_A06G0030.1	0
26- 2:	Gh_A01G0895.1	Gh_A06G0032.1	8e-160
26- 3:	Gh_A01G0896.1	Gh_A06G0033.1	2e-179
26- 4:	Gh_A01G0900.1	Gh_A06G0038.1	0
26- 5:	Gh_A01G0903.1	Gh_A06G0052.1	0
26- 6:	Gh_A01G0907.1	Gh_A06G0053.1	0
26- 7:	Gh_A01G0911.1	Gh_A06G0055.1	8e-171
26- 8:	Gh_A01G0931.1	Gh_A06G0070.1	0
26- 9:	Gh_A01G0939.1	Gh_A06G0079.1	0
26- 10:	Gh_A01G0953.1	Gh_A06G0093.1	6e-140
26- 11:	Gh_A01G0954.1	Gh_A06G0094.1	2e-135
26- 12:	Gh_A01G0955.1	Gh_A06G0095.1	0
26- 13:	Gh_A01G0956.1	Gh_A06G0102.1	5e-136
26- 14:	Gh_A01G0957.1	Gh_A06G0103.1	0
26- 15:	Gh_A01G0960.1	Gh_A06G0119.1	0
## Alignment 27: score=540.0 e_value=.18.2e-36 N=12 A01&A06 plus
27- 0:	Gh_A01G0986.1	Gh_A06G0197.1	0
27- 1:	Gh_A01G1009.1	Gh_A06G0213.1	6e-34
27- 2:	Gh_A01G1012.1	Gh_A06G0215.1	5e-30
27- 3:	Gh_A01G1013.1	Gh_A06G0216.1	9e-48
27- 4:	Gh_A01G1014.1	Gh_A06G0218.1	3e-113
27- 5:	Gh_A01G1029.1	Gh_A06G0225.1	0
27- 6:	Gh_A01G1030.1	Gh_A06G0227.1	0
27- 7:	Gh_A01G1031.1	Gh_A06G0232.1	0
27- 8:	Gh_A01G1034.1	Gh_A06G0241.1	3e-129
27- 9:	Gh_A01G1038.1	Gh_A06G0245.1	1e-121
27- 10:	Gh_A01G1040.1	Gh_A06G0246.1	0
27- 11:	Gh_A01G1041.1	Gh_A06G0251.1	0
## Alignment 28: score=301.0 e_value=.13.6e-12 N=7 A01&A06 plus
28- 0:	Gh_A01G1569.1	Gh_A06G0324.1	3e-21
28- 1:	Gh_A01G1578.1	Gh_A06G0329.1	0
28- 2:	Gh_A01G1581.1	Gh_A06G0333.1	0
28- 3:	Gh_A01G1582.1	Gh_A06G0338.1	0
28- 4:	Gh_A01G1590.1	Gh_A06G0361.1	0
28- 5:	Gh_A01G1594.1	Gh_A06G0365.1	0
28- 6:	Gh_A01G1597.1	Gh_A06G0375.1	3e-91
## Alignment 29: score=1288.0 e_value=.13.6e-12 N=7 A01&A08 plus
29- 0:	Gh_A01G0638.1	Gh_A08G0203.1	0
29- 1:	Gh_A01G0650.1	Gh_A08G0206.1	2e-82
29- 2:	Gh_A01G0657.1	Gh_A08G0207.1	0
29- 3:	Gh_A01G0663.1	Gh_A08G0210.1	6e-148
29- 4:	Gh_A01G0672.1	Gh_A08G0211.1	5e-153
29- 5:	Gh_A01G0681.1	Gh_A08G0212.1	0
29- 6:	Gh_A01G0706.1	Gh_A08G0213.1	0
## Alignment 30: score=1894.0 e_value=.11.7e-56 N=19 A01&A09 plus
30- 0:	Gh_A01G1697.1	Gh_A09G1237.1	0
30- 1:	Gh_A01G1698.1	Gh_A09G1242.1	0
30- 2:	Gh_A01G1701.1	Gh_A09G1243.1	0
30- 3:	Gh_A01G1702.1	Gh_A09G1245.1	4e-50
30- 4:	Gh_A01G1706.1	Gh_A09G1250.1	7e-161
30- 5:	Gh_A01G1707.1	Gh_A09G1252.1	0
30- 6:	Gh_A01G1713.1	Gh_A09G1260.1	5e-116
30- 7:	Gh_A01G1714.1	Gh_A09G1261.1	0
30- 8:	Gh_A01G1715.1	Gh_A09G1263.1	0
30- 9:	Gh_A01G1718.1	Gh_A09G1265.1	6e-163
30- 10:	Gh_A01G1719.1	Gh_A09G1266.1	0
30- 11:	Gh_A01G1726.1	Gh_A09G1272.1	1e-102
30- 12:	Gh_A01G1727.1	Gh_A09G1276.1	0
30- 13:	Gh_A01G1728.1	Gh_A09G1277.1	6e-142
30- 14:	Gh_A01G1730.1	Gh_A09G1278.1	5e-80
30- 15:	Gh_A01G1731.1	Gh_A09G1279.1	1e-92
30- 16:	Gh_A01G1734.1	Gh_A09G1280.1	4e-53
30- 17:	Gh_A01G1736.1	Gh_A09G1283.1	5e-150
30- 18:	Gh_A01G1754.1	Gh_A09G1304.1	0
## Alignment 31: score=1820.0 e_value=.12.2e-53 N=18 A01&A09 plus
31- 0:	Gh_A01G1798.1	Gh_A09G1335.1	0
31- 1:	Gh_A01G1800.1	Gh_A09G1336.1	0
31- 2:	Gh_A01G1801.1	Gh_A09G1338.1	2e-15
31- 3:	Gh_A01G1803.1	Gh_A09G1339.1	1e-39
31- 4:	Gh_A01G1805.1	Gh_A09G1341.1	0
31- 5:	Gh_A01G1819.1	Gh_A09G1356.1	1e-81
31- 6:	Gh_A01G1824.1	Gh_A09G1357.1	0
31- 7:	Gh_A01G1825.1	Gh_A09G1361.1	0
31- 8:	Gh_A01G1828.1	Gh_A09G1369.1	4e-82
31- 9:	Gh_A01G1829.1	Gh_A09G1372.1	0
31- 10:	Gh_A01G1831.1	Gh_A09G1373.1	0
31- 11:	Gh_A01G1839.1	Gh_A09G1397.1	0
31- 12:	Gh_A01G1843.1	Gh_A09G1405.1	0
31- 13:	Gh_A01G1847.1	Gh_A09G1410.1	0
31- 14:	Gh_A01G1853.1	Gh_A09G1416.1	1e-30
31- 15:	Gh_A01G1860.1	Gh_A09G1419.1	0
31- 16:	Gh_A01G1861.1	Gh_A09G1420.1	4e-101
31- 17:	Gh_A01G1862.1	Gh_A09G1421.1	0
## Alignment 32: score=1414.0 e_value=.13.3e-18 N=9 A01&A09 plus
32- 0:	Gh_A01G1893.1	Gh_A09G1425.1	1e-37
32- 1:	Gh_A01G1894.1	Gh_A09G1428.1	0
32- 2:	Gh_A01G1900.1	Gh_A09G1438.1	8e-91
32- 3:	Gh_A01G1907.1	Gh_A09G1447.1	0
32- 4:	Gh_A01G1911.1	Gh_A09G1456.1	0
32- 5:	Gh_A01G1912.1	Gh_A09G1457.1	0
32- 6:	Gh_A01G1916.1	Gh_A09G1462.1	2e-16
32- 7:	Gh_A01G1917.1	Gh_A09G1463.1	0
32- 8:	Gh_A01G1923.1	Gh_A09G1469.1	0
## Alignment 33: score=1273.0 e_value=.11e-08 N=6 A01&A09 plus
33- 0:	Gh_A01G0195.1	Gh_A09G0599.1	0
33- 1:	Gh_A01G0204.1	Gh_A09G0602.1	0
33- 2:	Gh_A01G0210.1	Gh_A09G0605.1	0
33- 3:	Gh_A01G0215.1	Gh_A09G0611.1	0
33- 4:	Gh_A01G0216.1	Gh_A09G0612.1	3e-98
33- 5:	Gh_A01G0222.1	Gh_A09G0622.1	3e-22
## Alignment 34: score=1804.0 e_value=.18.8e-50 N=17 A01&A09 minus
34- 0:	Gh_A01G1736.1	Gh_A09G1333.1	3e-52
34- 1:	Gh_A01G1741.1	Gh_A09G1332.1	4e-51
34- 2:	Gh_A01G1745.1	Gh_A09G1326.1	6e-105
34- 3:	Gh_A01G1746.1	Gh_A09G1324.1	0
34- 4:	Gh_A01G1751.1	Gh_A09G1312.1	6e-169
34- 5:	Gh_A01G1752.1	Gh_A09G1310.1	0
34- 6:	Gh_A01G1753.1	Gh_A09G1305.1	1e-41
34- 7:	Gh_A01G1759.1	Gh_A09G1301.1	2e-128
34- 8:	Gh_A01G1761.1	Gh_A09G1300.1	1e-59
34- 9:	Gh_A01G1763.1	Gh_A09G1299.1	1e-43
34- 10:	Gh_A01G1764.1	Gh_A09G1298.1	2e-31
34- 11:	Gh_A01G1767.1	Gh_A09G1297.1	0
34- 12:	Gh_A01G1771.1	Gh_A09G1296.1	7e-23
34- 13:	Gh_A01G1775.1	Gh_A09G1292.1	2e-122
34- 14:	Gh_A01G1776.1	Gh_A09G1289.1	9e-38
34- 15:	Gh_A01G1777.1	Gh_A09G1288.1	0
34- 16:	Gh_A01G1779.1	Gh_A09G1284.1	5e-98
## Alignment 35: score=1687.0 e_value=.11.5e-40 N=15 A01&A09 minus
35- 0:	Gh_A01G1616.1	Gh_A09G1204.1	2e-135
35- 1:	Gh_A01G1618.1	Gh_A09G1201.1	0
35- 2:	Gh_A01G1623.1	Gh_A09G1196.1	7e-12
35- 3:	Gh_A01G1626.1	Gh_A09G1195.1	2e-16
35- 4:	Gh_A01G1633.1	Gh_A09G1192.1	3e-90
35- 5:	Gh_A01G1655.1	Gh_A09G1184.1	0
35- 6:	Gh_A01G1658.1	Gh_A09G1181.1	0
35- 7:	Gh_A01G1660.1	Gh_A09G1178.1	0
35- 8:	Gh_A01G1661.1	Gh_A09G1177.1	9e-132
35- 9:	Gh_A01G1663.1	Gh_A09G1174.1	0
35- 10:	Gh_A01G1664.1	Gh_A09G1168.1	3e-91
35- 11:	Gh_A01G1666.1	Gh_A09G1167.1	0
35- 12:	Gh_A01G1672.1	Gh_A09G1164.1	0
35- 13:	Gh_A01G1676.1	Gh_A09G1153.1	1e-140
35- 14:	Gh_A01G1678.1	Gh_A09G1151.1	1e-46
## Alignment 36: score=1456.0 e_value=.15.3e-24 N=10 A01&A09 minus
36- 0:	Gh_A01G1117.1	Gh_A09G1257.1	8e-178
36- 1:	Gh_A01G1118.1	Gh_A09G1249.1	0
36- 2:	Gh_A01G1119.1	Gh_A09G1248.1	0
36- 3:	Gh_A01G1120.1	Gh_A09G1245.1	4e-44
36- 4:	Gh_A01G1123.1	Gh_A09G1243.1	0
36- 5:	Gh_A01G1124.1	Gh_A09G1242.1	7e-153
36- 6:	Gh_A01G1125.1	Gh_A09G1232.1	1e-145
36- 7:	Gh_A01G1126.1	Gh_A09G1231.1	3e-41
36- 8:	Gh_A01G1128.1	Gh_A09G1227.1	0
36- 9:	Gh_A01G1135.1	Gh_A09G1205.1	0
## Alignment 37: score=1256.0 e_value=.16e-09 N=6 A01&A09 minus
37- 0:	Gh_A01G1869.1	Gh_A09G1495.1	3e-65
37- 1:	Gh_A01G1873.1	Gh_A09G1488.1	0
37- 2:	Gh_A01G1876.1	Gh_A09G1481.1	2e-154
37- 3:	Gh_A01G1882.1	Gh_A09G1476.1	0
37- 4:	Gh_A01G1888.1	Gh_A09G1472.1	0
37- 5:	Gh_A01G1911.1	Gh_A09G1456.1	0
## Alignment 38: score=1257.0 e_value=.11e-09 N=6 A01&A10 plus
38- 0:	Gh_A01G0186.1	Gh_A10G1410.1	0
38- 1:	Gh_A01G0195.1	Gh_A10G1428.1	0
38- 2:	Gh_A01G0196.1	Gh_A10G1439.1	7e-55
38- 3:	Gh_A01G0206.1	Gh_A10G1448.1	5e-69
38- 4:	Gh_A01G0208.1	Gh_A10G1452.1	9e-73
38- 5:	Gh_A01G0209.1	Gh_A10G1457.1	1e-100
## Alignment 39: score=1421.0 e_value=.19.9e-23 N=10 A01&A10 minus
39- 0:	Gh_A01G0573.1	Gh_A10G0150.1	3e-128
39- 1:	Gh_A01G0575.1	Gh_A10G0147.1	0
39- 2:	Gh_A01G0589.1	Gh_A10G0143.1	6e-10
39- 3:	Gh_A01G0613.1	Gh_A10G0135.1	9e-102
39- 4:	Gh_A01G0615.1	Gh_A10G0133.1	3e-161
39- 5:	Gh_A01G0617.1	Gh_A10G0127.1	7e-14
39- 6:	Gh_A01G0618.1	Gh_A10G0126.1	5e-135
39- 7:	Gh_A01G0637.1	Gh_A10G0115.1	1e-108
39- 8:	Gh_A01G0651.1	Gh_A10G0097.1	9e-146
39- 9:	Gh_A01G0652.1	Gh_A10G0096.1	0
## Alignment 40: score=1651.0 e_value=.14e-42 N=16 A01&A11 plus
40- 0:	Gh_A01G1707.1	Gh_A11G2824.1	0
40- 1:	Gh_A01G1710.1	Gh_A11G2828.1	2e-128
40- 2:	Gh_A01G1717.1	Gh_A11G2830.1	0
40- 3:	Gh_A01G1734.1	Gh_A11G2842.1	3e-32
40- 4:	Gh_A01G1742.1	Gh_A11G2844.1	1e-73
40- 5:	Gh_A01G1748.1	Gh_A11G2849.1	0
40- 6:	Gh_A01G1767.1	Gh_A11G2853.1	2e-165
40- 7:	Gh_A01G1791.1	Gh_A11G2870.1	8e-93
40- 8:	Gh_A01G1803.1	Gh_A11G2873.1	1e-35
40- 9:	Gh_A01G1820.1	Gh_A11G2882.1	1e-160
40- 10:	Gh_A01G1824.1	Gh_A11G2884.1	0
40- 11:	Gh_A01G1837.1	Gh_A11G2890.1	0
40- 12:	Gh_A01G1854.1	Gh_A11G2896.1	9e-80
40- 13:	Gh_A01G1862.1	Gh_A11G2899.1	2e-53
40- 14:	Gh_A01G1864.1	Gh_A11G2900.1	8e-103
40- 15:	Gh_A01G1870.1	Gh_A11G2904.1	0
## Alignment 41: score=1292.0 e_value=.12.4e-13 N=7 A01&A11 plus
41- 0:	Gh_A01G1923.1	Gh_A11G2910.1	0
41- 1:	Gh_A01G1931.1	Gh_A11G2931.1	3e-89
41- 2:	Gh_A01G1943.1	Gh_A11G2934.1	0
41- 3:	Gh_A01G1944.1	Gh_A11G2935.1	7e-136
41- 4:	Gh_A01G1948.1	Gh_A11G2936.1	0
41- 5:	Gh_A01G1949.1	Gh_A11G2937.1	1e-175
41- 6:	Gh_A01G1974.1	Gh_A11G2943.1	0
## Alignment 42: score=1848.0 e_value=.11.7e-60 N=20 A01&A11 minus
42- 0:	Gh_A01G0530.1	Gh_A11G2553.1	2e-120
42- 1:	Gh_A01G0535.1	Gh_A11G2552.1	0
42- 2:	Gh_A01G0542.1	Gh_A11G2551.1	0
42- 3:	Gh_A01G0549.1	Gh_A11G2549.1	1e-80
42- 4:	Gh_A01G0555.1	Gh_A11G2543.1	0
42- 5:	Gh_A01G0566.1	Gh_A11G2537.1	3e-148
42- 6:	Gh_A01G0569.1	Gh_A11G2535.1	0
42- 7:	Gh_A01G0577.1	Gh_A11G2533.1	5e-80
42- 8:	Gh_A01G0597.1	Gh_A11G2528.1	6e-53
42- 9:	Gh_A01G0618.1	Gh_A11G2525.1	0
42- 10:	Gh_A01G0631.1	Gh_A11G2520.1	3e-100
42- 11:	Gh_A01G0650.1	Gh_A11G2519.1	4e-95
42- 12:	Gh_A01G0652.1	Gh_A11G2518.1	0
42- 13:	Gh_A01G0654.1	Gh_A11G2517.1	3e-147
42- 14:	Gh_A01G0666.1	Gh_A11G2514.1	0
42- 15:	Gh_A01G0675.1	Gh_A11G2512.1	7e-11
42- 16:	Gh_A01G0676.1	Gh_A11G2511.1	3e-100
42- 17:	Gh_A01G0685.1	Gh_A11G2510.1	0
42- 18:	Gh_A01G0689.1	Gh_A11G2509.1	0
42- 19:	Gh_A01G0701.1	Gh_A11G2504.1	4e-113
## Alignment 43: score=1379.0 e_value=.12.2e-20 N=9 A01&A11 minus
43- 0:	Gh_A01G0412.1	Gh_A11G2603.1	1e-46
43- 1:	Gh_A01G0417.1	Gh_A11G2591.1	0
43- 2:	Gh_A01G0419.1	Gh_A11G2590.1	2e-129
43- 3:	Gh_A01G0431.1	Gh_A11G2587.1	3e-89
43- 4:	Gh_A01G0440.1	Gh_A11G2580.1	0
43- 5:	Gh_A01G0462.1	Gh_A11G2571.1	0
43- 6:	Gh_A01G0466.1	Gh_A11G2565.1	0
43- 7:	Gh_A01G0467.1	Gh_A11G2564.1	2e-173
43- 8:	Gh_A01G0482.1	Gh_A11G2560.1	0
## Alignment 44: score=1357.0 e_value=.16.4e-17 N=8 A01&A12 plus
44- 0:	Gh_A01G0116.1	Gh_A12G1260.1	1e-170
44- 1:	Gh_A01G0117.1	Gh_A12G1263.1	2e-131
44- 2:	Gh_A01G0119.1	Gh_A12G1267.1	4e-143
44- 3:	Gh_A01G0139.1	Gh_A12G1283.1	2e-83
44- 4:	Gh_A01G0141.1	Gh_A12G1288.1	0
44- 5:	Gh_A01G0155.1	Gh_A12G1296.1	3e-35
44- 6:	Gh_A01G0156.1	Gh_A12G1297.1	7e-80
44- 7:	Gh_A01G0159.1	Gh_A12G1299.1	0
## Alignment 45: score=11361.0 e_value.1=2.6e-110 N=30 A01&A12 minus
45- 0:	Gh_A01G1351.1	Gh_A12G0369.1	3e-148
45- 1:	Gh_A01G1352.1	Gh_A12G0366.1	0
45- 2:	Gh_A01G1354.1	Gh_A12G0364.1	3e-66
45- 3:	Gh_A01G1376.1	Gh_A12G0352.1	2e-112
45- 4:	Gh_A01G1384.1	Gh_A12G0351.1	2e-98
45- 5:	Gh_A01G1387.1	Gh_A12G0349.1	3e-148
45- 6:	Gh_A01G1392.1	Gh_A12G0343.1	2e-130
45- 7:	Gh_A01G1393.1	Gh_A12G0342.1	2e-97
45- 8:	Gh_A01G1397.1	Gh_A12G0341.1	0
45- 9:	Gh_A01G1409.1	Gh_A12G0336.1	0
45- 10:	Gh_A01G1412.1	Gh_A12G0335.1	0
45- 11:	Gh_A01G1414.1	Gh_A12G0334.1	1e-179
45- 12:	Gh_A01G1415.1	Gh_A12G0332.1	0
45- 13:	Gh_A01G1422.1	Gh_A12G0331.1	0
45- 14:	Gh_A01G1423.1	Gh_A12G0330.1	0
45- 15:	Gh_A01G1432.1	Gh_A12G0325.1	2e-38
45- 16:	Gh_A01G1433.1	Gh_A12G0323.1	3e-158
45- 17:	Gh_A01G1434.1	Gh_A12G0322.1	0
45- 18:	Gh_A01G1454.1	Gh_A12G0305.1	0
45- 19:	Gh_A01G1455.1	Gh_A12G0304.1	0
45- 20:	Gh_A01G1457.1	Gh_A12G0303.1	9e-179
45- 21:	Gh_A01G1461.1	Gh_A12G0300.1	0
45- 22:	Gh_A01G1465.1	Gh_A12G0298.1	0
45- 23:	Gh_A01G1468.1	Gh_A12G0297.1	0
45- 24:	Gh_A01G1474.1	Gh_A12G0295.1	1e-169
45- 25:	Gh_A01G1477.1	Gh_A12G0294.1	9e-163
45- 26:	Gh_A01G1500.1	Gh_A12G0280.1	0
45- 27:	Gh_A01G1504.1	Gh_A12G0278.1	0
45- 28:	Gh_A01G1510.1	Gh_A12G0276.1	0
45- 29:	Gh_A01G1514.1	Gh_A12G0274.1	5e-62
## Alignment 46: score=11069.0 e_value.1=5.2e-77 N=24 A01&A12 minus
46- 0:	Gh_A01G1193.1	Gh_A12G1415.1	8e-57
46- 1:	Gh_A01G1212.1	Gh_A12G1407.1	0
46- 2:	Gh_A01G1213.1	Gh_A12G1405.1	0
46- 3:	Gh_A01G1214.1	Gh_A12G1404.1	0
46- 4:	Gh_A01G1217.1	Gh_A12G1403.1	0
46- 5:	Gh_A01G1219.1	Gh_A12G1402.1	3e-105
46- 6:	Gh_A01G1223.1	Gh_A12G1399.1	2e-72
46- 7:	Gh_A01G1244.1	Gh_A12G1393.1	2e-20
46- 8:	Gh_A01G1249.1	Gh_A12G1390.1	0
46- 9:	Gh_A01G1257.1	Gh_A12G1387.1	1e-26
46- 10:	Gh_A01G1262.1	Gh_A12G1386.1	3e-78
46- 11:	Gh_A01G1270.1	Gh_A12G1383.1	1e-171
46- 12:	Gh_A01G1274.1	Gh_A12G1380.1	3e-98
46- 13:	Gh_A01G1275.1	Gh_A12G1379.1	2e-18
46- 14:	Gh_A01G1278.1	Gh_A12G1376.1	0
46- 15:	Gh_A01G1288.1	Gh_A12G1361.1	0
46- 16:	Gh_A01G1295.1	Gh_A12G1352.1	0
46- 17:	Gh_A01G1296.1	Gh_A12G1351.1	0
46- 18:	Gh_A01G1300.1	Gh_A12G1349.1	0
46- 19:	Gh_A01G1312.1	Gh_A12G1339.1	0
46- 20:	Gh_A01G1313.1	Gh_A12G1338.1	0
46- 21:	Gh_A01G1318.1	Gh_A12G1335.1	0
46- 22:	Gh_A01G1324.1	Gh_A12G1332.1	0
46- 23:	Gh_A01G1339.1	Gh_A12G1322.1	3e-173
## Alignment 47: score=1301.0 e_value=.11.7e-12 N=7 A01&A12 minus
47- 0:	Gh_A01G0070.1	Gh_A12G0214.1	0
47- 1:	Gh_A01G0071.1	Gh_A12G0213.1	7e-53
47- 2:	Gh_A01G0075.1	Gh_A12G0200.1	0
47- 3:	Gh_A01G0081.1	Gh_A12G0194.1	2e-56
47- 4:	Gh_A01G0088.1	Gh_A12G0174.1	1e-37
47- 5:	Gh_A01G0089.1	Gh_A12G0172.1	0
47- 6:	Gh_A01G0097.1	Gh_A12G0159.1	0
## Alignment 48: score=1917.0 e_value=.15.4e-60 N=21 A01&A13 plus
48- 0:	Gh_A01G0033.1	Gh_A13G0274.1	1e-92
48- 1:	Gh_A01G0037.1	Gh_A13G0283.1	0
48- 2:	Gh_A01G0038.1	Gh_A13G0284.1	5e-70
48- 3:	Gh_A01G0039.1	Gh_A13G0287.1	0
48- 4:	Gh_A01G0041.1	Gh_A13G0290.1	2e-134
48- 5:	Gh_A01G0047.1	Gh_A13G0303.1	0
48- 6:	Gh_A01G0051.1	Gh_A13G0320.1	0
48- 7:	Gh_A01G0054.1	Gh_A13G0323.1	0
48- 8:	Gh_A01G0059.1	Gh_A13G0331.1	2e-146
48- 9:	Gh_A01G0061.1	Gh_A13G0334.1	8e-123
48- 10:	Gh_A01G0062.1	Gh_A13G0343.1	1e-25
48- 11:	Gh_A01G0065.1	Gh_A13G0345.1	0
48- 12:	Gh_A01G0070.1	Gh_A13G0353.1	0
48- 13:	Gh_A01G0072.1	Gh_A13G0364.1	1e-98
48- 14:	Gh_A01G0076.1	Gh_A13G0374.1	2e-74
48- 15:	Gh_A01G0077.1	Gh_A13G0377.1	3e-145
48- 16:	Gh_A01G0078.1	Gh_A13G0378.1	0
48- 17:	Gh_A01G0083.1	Gh_A13G0387.1	1e-77
48- 18:	Gh_A01G0084.1	Gh_A13G0393.1	3e-145
48- 19:	Gh_A01G0095.1	Gh_A13G0398.1	0
48- 20:	Gh_A01G0103.1	Gh_A13G0420.1	0
## Alignment 49: score=12759.0 e_value.1=2.2e-245 N=59 A01&A13 minus
49- 0:	Gh_A01G0524.1	Gh_A13G1214.1	8e-24
49- 1:	Gh_A01G0530.1	Gh_A13G1213.1	2e-140
49- 2:	Gh_A01G0537.1	Gh_A13G1212.1	4e-63
49- 3:	Gh_A01G0550.1	Gh_A13G1210.1	0
49- 4:	Gh_A01G0553.1	Gh_A13G1208.1	0
49- 5:	Gh_A01G0556.1	Gh_A13G1206.1	0
49- 6:	Gh_A01G0557.1	Gh_A13G1205.1	0
49- 7:	Gh_A01G0563.1	Gh_A13G1202.1	2e-100
49- 8:	Gh_A01G0568.1	Gh_A13G1199.1	0
49- 9:	Gh_A01G0574.1	Gh_A13G1194.1	4e-153
49- 10:	Gh_A01G0582.1	Gh_A13G1193.1	0
49- 11:	Gh_A01G0588.1	Gh_A13G1190.1	2e-41
49- 12:	Gh_A01G0594.1	Gh_A13G1180.1	0
49- 13:	Gh_A01G0595.1	Gh_A13G1177.1	8e-159
49- 14:	Gh_A01G0608.1	Gh_A13G1174.1	2e-16
49- 15:	Gh_A01G0609.1	Gh_A13G1173.1	1e-85
49- 16:	Gh_A01G0615.1	Gh_A13G1170.1	0
49- 17:	Gh_A01G0618.1	Gh_A13G1168.1	0
49- 18:	Gh_A01G0620.1	Gh_A13G1165.1	7e-91
49- 19:	Gh_A01G0621.1	Gh_A13G1164.1	0
49- 20:	Gh_A01G0622.1	Gh_A13G1163.1	3e-64
49- 21:	Gh_A01G0628.1	Gh_A13G1162.1	2e-77
49- 22:	Gh_A01G0631.1	Gh_A13G1161.1	7e-149
49- 23:	Gh_A01G0634.1	Gh_A13G1160.1	3e-176
49- 24:	Gh_A01G0646.1	Gh_A13G1158.1	0
49- 25:	Gh_A01G0651.1	Gh_A13G1156.1	9e-84
49- 26:	Gh_A01G0653.1	Gh_A13G1153.1	0
49- 27:	Gh_A01G0658.1	Gh_A13G1152.1	0
49- 28:	Gh_A01G0662.1	Gh_A13G1148.1	0
49- 29:	Gh_A01G0663.1	Gh_A13G1147.1	4e-161
49- 30:	Gh_A01G0676.1	Gh_A13G1143.1	8e-129
49- 31:	Gh_A01G0677.1	Gh_A13G1141.1	3e-103
49- 32:	Gh_A01G0679.1	Gh_A13G1140.1	0
49- 33:	Gh_A01G0681.1	Gh_A13G1138.1	0
49- 34:	Gh_A01G0700.1	Gh_A13G1132.1	0
49- 35:	Gh_A01G0702.1	Gh_A13G1130.1	0
49- 36:	Gh_A01G0704.1	Gh_A13G1127.1	0
49- 37:	Gh_A01G0705.1	Gh_A13G1126.1	0
49- 38:	Gh_A01G0709.1	Gh_A13G1125.1	4e-145
49- 39:	Gh_A01G0710.1	Gh_A13G1124.1	2e-29
49- 40:	Gh_A01G0712.1	Gh_A13G1122.1	2e-98
49- 41:	Gh_A01G0714.1	Gh_A13G1120.1	0
49- 42:	Gh_A01G0716.1	Gh_A13G1119.1	6e-173
49- 43:	Gh_A01G0717.1	Gh_A13G1115.1	0
49- 44:	Gh_A01G0718.1	Gh_A13G1114.1	0
49- 45:	Gh_A01G0723.1	Gh_A13G1111.1	2e-36
49- 46:	Gh_A01G0727.1	Gh_A13G1109.1	0
49- 47:	Gh_A01G0729.1	Gh_A13G1108.1	0
49- 48:	Gh_A01G0730.1	Gh_A13G1106.1	0
49- 49:	Gh_A01G0732.1	Gh_A13G1105.1	0
49- 50:	Gh_A01G0733.1	Gh_A13G1104.1	0
49- 51:	Gh_A01G0736.1	Gh_A13G1102.1	1e-19
49- 52:	Gh_A01G0737.1	Gh_A13G1101.1	0
49- 53:	Gh_A01G0739.1	Gh_A13G1100.1	3e-22
49- 54:	Gh_A01G0740.1	Gh_A13G1099.1	1e-132
49- 55:	Gh_A01G0741.1	Gh_A13G1098.1	0
49- 56:	Gh_A01G0747.1	Gh_A13G1097.1	0
49- 57:	Gh_A01G0750.1	Gh_A13G1093.1	0
49- 58:	Gh_A01G0753.1	Gh_A13G1085.1	0
## Alignment 50: score=11176.0 e_value.1=4.3e-85 N=26 A01&A13 minus
50- 0:	Gh_A01G0321.1	Gh_A13G1300.1	0
50- 1:	Gh_A01G0323.1	Gh_A13G1298.1	3e-170
50- 2:	Gh_A01G0344.1	Gh_A13G1294.1	0
50- 3:	Gh_A01G0364.1	Gh_A13G1289.1	0
50- 4:	Gh_A01G0365.1	Gh_A13G1288.1	0
50- 5:	Gh_A01G0385.1	Gh_A13G1283.1	0
50- 6:	Gh_A01G0387.1	Gh_A13G1280.1	3e-139
50- 7:	Gh_A01G0390.1	Gh_A13G1279.1	0
50- 8:	Gh_A01G0391.1	Gh_A13G1276.1	7e-109
50- 9:	Gh_A01G0402.1	Gh_A13G1273.1	1e-54
50- 10:	Gh_A01G0414.1	Gh_A13G1272.1	0
50- 11:	Gh_A01G0416.1	Gh_A13G1271.1	1e-71
50- 12:	Gh_A01G0419.1	Gh_A13G1269.1	9e-142
50- 13:	Gh_A01G0421.1	Gh_A13G1268.1	2e-130
50- 14:	Gh_A01G0425.1	Gh_A13G1267.1	0
50- 15:	Gh_A01G0426.1	Gh_A13G1266.1	2e-80
50- 16:	Gh_A01G0428.1	Gh_A13G1264.1	0
50- 17:	Gh_A01G0430.1	Gh_A13G1263.1	0
50- 18:	Gh_A01G0440.1	Gh_A13G1259.1	0
50- 19:	Gh_A01G0443.1	Gh_A13G1253.1	0
50- 20:	Gh_A01G0445.1	Gh_A13G1252.1	6e-54
50- 21:	Gh_A01G0447.1	Gh_A13G1251.1	2e-68
50- 22:	Gh_A01G0457.1	Gh_A13G1245.1	0
50- 23:	Gh_A01G0461.1	Gh_A13G1243.1	0
50- 24:	Gh_A01G0462.1	Gh_A13G1242.1	0
50- 25:	Gh_A01G0463.1	Gh_A13G1240.1	0
## Alignment 51: score=1364.0 e_value=.13.2e-15 N=8 A01&A13 minus
51- 0:	Gh_A01G0247.1	Gh_A13G1325.1	0
51- 1:	Gh_A01G0251.1	Gh_A13G1322.1	2e-123
51- 2:	Gh_A01G0256.1	Gh_A13G1319.1	0
51- 3:	Gh_A01G0262.1	Gh_A13G1318.1	1e-101
51- 4:	Gh_A01G0266.1	Gh_A13G1317.1	0
51- 5:	Gh_A01G0269.1	Gh_A13G1315.1	0
51- 6:	Gh_A01G0280.1	Gh_A13G1311.1	0
51- 7:	Gh_A01G0290.1	Gh_A13G1304.1	1e-45
## Alignment 52: score=135862.0 e_value=0 N=731 A01&D01 plus
52- 0:	Gh_A01G0240.1	Gh_D01G0238.1	0
52- 1:	Gh_A01G0241.1	Gh_D01G0239.1	0
52- 2:	Gh_A01G0242.1	Gh_D01G0240.1	2e-48
52- 3:	Gh_A01G0243.1	Gh_D01G0241.1	7e-114
52- 4:	Gh_A01G0244.1	Gh_D01G0242.1	0
52- 5:	Gh_A01G0245.1	Gh_D01G0243.1	0
52- 6:	Gh_A01G0246.1	Gh_D01G0244.1	0
52- 7:	Gh_A01G0247.1	Gh_D01G0245.1	0
52- 8:	Gh_A01G0248.1	Gh_D01G0246.1	0
52- 9:	Gh_A01G0249.1	Gh_D01G0247.1	8e-97
52- 10:	Gh_A01G0250.1	Gh_D01G0248.1	0
52- 11:	Gh_A01G0251.1	Gh_D01G0250.1	0
52- 12:	Gh_A01G0252.1	Gh_D01G0251.1	0
52- 13:	Gh_A01G0253.1	Gh_D01G0253.1	6e-99
52- 14:	Gh_A01G0255.1	Gh_D01G0262.1	2e-89
52- 15:	Gh_A01G0256.1	Gh_D01G0266.1	0
52- 16:	Gh_A01G0258.1	Gh_D01G0269.1	2e-34
52- 17:	Gh_A01G0260.1	Gh_D01G0270.1	8e-86
52- 18:	Gh_A01G0261.1	Gh_D01G0271.1	2e-105
52- 19:	Gh_A01G0262.1	Gh_D01G0272.1	4e-155
52- 20:	Gh_A01G0263.1	Gh_D01G0273.1	0
52- 21:	Gh_A01G0264.1	Gh_D01G0274.1	0
52- 22:	Gh_A01G0265.1	Gh_D01G0275.1	0
52- 23:	Gh_A01G0266.1	Gh_D01G0277.1	0
52- 24:	Gh_A01G0267.1	Gh_D01G0278.1	0
52- 25:	Gh_A01G0268.1	Gh_D01G0279.1	0
52- 26:	Gh_A01G0269.1	Gh_D01G0281.1	0
52- 27:	Gh_A01G0271.1	Gh_D01G0283.1	0
52- 28:	Gh_A01G0274.1	Gh_D01G0286.1	1e-155
52- 29:	Gh_A01G0275.1	Gh_D01G0287.1	8e-172
52- 30:	Gh_A01G0277.1	Gh_D01G0288.1	0
52- 31:	Gh_A01G0278.1	Gh_D01G0289.1	0
52- 32:	Gh_A01G0280.1	Gh_D01G0291.1	0
52- 33:	Gh_A01G0281.1	Gh_D01G0303.1	0
52- 34:	Gh_A01G0282.1	Gh_D01G0304.1	2e-166
52- 35:	Gh_A01G0283.1	Gh_D01G0307.1	1e-141
52- 36:	Gh_A01G0284.1	Gh_D01G0315.1	4e-65
52- 37:	Gh_A01G0285.1	Gh_D01G0319.1	1e-175
52- 38:	Gh_A01G0286.1	Gh_D01G0326.1	0
52- 39:	Gh_A01G0287.1	Gh_D01G0328.1	3e-104
52- 40:	Gh_A01G0288.1	Gh_D01G0329.1	0
52- 41:	Gh_A01G0289.1	Gh_D01G0330.1	0
52- 42:	Gh_A01G0290.1	Gh_D01G0331.1	0
52- 43:	Gh_A01G0301.1	Gh_D01G0333.1	4e-15
52- 44:	Gh_A01G0302.1	Gh_D01G0336.1	6e-180
52- 45:	Gh_A01G0303.1	Gh_D01G0337.1	3e-124
52- 46:	Gh_A01G0304.1	Gh_D01G0338.1	0
52- 47:	Gh_A01G0305.1	Gh_D01G0339.1	0
52- 48:	Gh_A01G0306.1	Gh_D01G0340.1	1e-151
52- 49:	Gh_A01G0308.1	Gh_D01G0342.1	2e-148
52- 50:	Gh_A01G0309.1	Gh_D01G0344.1	0
52- 51:	Gh_A01G0310.1	Gh_D01G0345.1	0
52- 52:	Gh_A01G0312.1	Gh_D01G0346.1	1e-123
52- 53:	Gh_A01G0313.1	Gh_D01G0347.1	0
52- 54:	Gh_A01G0315.1	Gh_D01G0349.1	3e-171
52- 55:	Gh_A01G0318.1	Gh_D01G0355.1	0
52- 56:	Gh_A01G0319.1	Gh_D01G0356.1	3e-25
52- 57:	Gh_A01G0320.1	Gh_D01G0357.1	0
52- 58:	Gh_A01G0321.1	Gh_D01G0358.1	0
52- 59:	Gh_A01G0322.1	Gh_D01G0361.1	1e-54
52- 60:	Gh_A01G0323.1	Gh_D01G0363.1	0
52- 61:	Gh_A01G0324.1	Gh_D01G0364.1	0
52- 62:	Gh_A01G0326.1	Gh_D01G0365.1	0
52- 63:	Gh_A01G0328.1	Gh_D01G0369.1	0
52- 64:	Gh_A01G0329.1	Gh_D01G0370.1	0
52- 65:	Gh_A01G0330.1	Gh_D01G0371.1	0
52- 66:	Gh_A01G0331.1	Gh_D01G0372.1	6e-54
52- 67:	Gh_A01G0332.1	Gh_D01G0373.1	2e-56
52- 68:	Gh_A01G0333.1	Gh_D01G0374.1	5e-63
52- 69:	Gh_A01G0340.1	Gh_D01G0376.1	2e-62
52- 70:	Gh_A01G0344.1	Gh_D01G0379.1	0
52- 71:	Gh_A01G0345.1	Gh_D01G0380.1	0
52- 72:	Gh_A01G0346.1	Gh_D01G0381.1	2e-136
52- 73:	Gh_A01G0347.1	Gh_D01G0382.1	2e-130
52- 74:	Gh_A01G0349.1	Gh_D01G0383.1	2e-70
52- 75:	Gh_A01G0350.1	Gh_D01G0384.1	0
52- 76:	Gh_A01G0351.1	Gh_D01G0385.1	0
52- 77:	Gh_A01G0353.1	Gh_D01G0386.1	2e-40
52- 78:	Gh_A01G0357.1	Gh_D01G0387.1	0
52- 79:	Gh_A01G0358.1	Gh_D01G0388.1	0
52- 80:	Gh_A01G0360.1	Gh_D01G0390.1	0
52- 81:	Gh_A01G0361.1	Gh_D01G0391.1	0
52- 82:	Gh_A01G0363.1	Gh_D01G0393.1	0
52- 83:	Gh_A01G0384.1	Gh_D01G0395.1	4e-68
52- 84:	Gh_A01G0397.1	Gh_D01G0404.1	0
52- 85:	Gh_A01G0398.1	Gh_D01G0405.1	0
52- 86:	Gh_A01G0399.1	Gh_D01G0406.1	6e-50
52- 87:	Gh_A01G0401.1	Gh_D01G0408.1	0
52- 88:	Gh_A01G0404.1	Gh_D01G0410.1	0
52- 89:	Gh_A01G0405.1	Gh_D01G0411.1	0
52- 90:	Gh_A01G0406.1	Gh_D01G0412.1	0
52- 91:	Gh_A01G0407.1	Gh_D01G0413.1	1e-59
52- 92:	Gh_A01G0408.1	Gh_D01G0414.1	6e-88
52- 93:	Gh_A01G0411.1	Gh_D01G0416.1	0
52- 94:	Gh_A01G0412.1	Gh_D01G0417.1	0
52- 95:	Gh_A01G0413.1	Gh_D01G0418.1	0
52- 96:	Gh_A01G0414.1	Gh_D01G0419.1	0
52- 97:	Gh_A01G0415.1	Gh_D01G0420.1	0
52- 98:	Gh_A01G0416.1	Gh_D01G0421.1	0
52- 99:	Gh_A01G0417.1	Gh_D01G0422.1	0
52-100:	Gh_A01G0419.1	Gh_D01G0423.1	0
52-101:	Gh_A01G0420.1	Gh_D01G0424.1	0
52-102:	Gh_A01G0421.1	Gh_D01G0425.1	4e-160
52-103:	Gh_A01G0422.1	Gh_D01G0427.1	0
52-104:	Gh_A01G0425.1	Gh_D01G0431.1	0
52-105:	Gh_A01G0426.1	Gh_D01G0432.1	3e-103
52-106:	Gh_A01G0427.1	Gh_D01G0433.1	4e-37
52-107:	Gh_A01G0428.1	Gh_D01G0434.1	0
52-108:	Gh_A01G0429.1	Gh_D01G0435.1	0
52-109:	Gh_A01G0430.1	Gh_D01G0436.1	0
52-110:	Gh_A01G0431.1	Gh_D01G0438.1	0
52-111:	Gh_A01G0432.1	Gh_D01G0439.1	0
52-112:	Gh_A01G0433.1	Gh_D01G0440.1	0
52-113:	Gh_A01G0434.1	Gh_D01G0442.1	0
52-114:	Gh_A01G0435.1	Gh_D01G0443.1	0
52-115:	Gh_A01G0436.1	Gh_D01G0444.1	0
52-116:	Gh_A01G0437.1	Gh_D01G0445.1	9e-148
52-117:	Gh_A01G0439.1	Gh_D01G0446.1	9e-129
52-118:	Gh_A01G0440.1	Gh_D01G0448.1	0
52-119:	Gh_A01G0441.1	Gh_D01G0451.1	3e-101
52-120:	Gh_A01G0442.1	Gh_D01G0452.1	0
52-121:	Gh_A01G0443.1	Gh_D01G0453.1	0
52-122:	Gh_A01G0444.1	Gh_D01G0454.1	0
52-123:	Gh_A01G0445.1	Gh_D01G0455.1	2e-168
52-124:	Gh_A01G0446.1	Gh_D01G0456.1	0
52-125:	Gh_A01G0447.1	Gh_D01G0457.1	8e-130
52-126:	Gh_A01G0448.1	Gh_D01G0458.1	2e-120
52-127:	Gh_A01G0449.1	Gh_D01G0459.1	0
52-128:	Gh_A01G0450.1	Gh_D01G0460.1	0
52-129:	Gh_A01G0453.1	Gh_D01G0461.1	0
52-130:	Gh_A01G0454.1	Gh_D01G0462.1	1e-87
52-131:	Gh_A01G0457.1	Gh_D01G0466.1	0
52-132:	Gh_A01G0458.1	Gh_D01G0467.1	0
52-133:	Gh_A01G0459.1	Gh_D01G0468.1	0
52-134:	Gh_A01G0460.1	Gh_D01G0469.1	0
52-135:	Gh_A01G0461.1	Gh_D01G0470.1	0
52-136:	Gh_A01G0462.1	Gh_D01G0471.1	0
52-137:	Gh_A01G0463.1	Gh_D01G0472.1	0
52-138:	Gh_A01G0464.1	Gh_D01G0473.1	2e-102
52-139:	Gh_A01G0465.1	Gh_D01G0474.1	1e-30
52-140:	Gh_A01G0466.1	Gh_D01G0475.1	0
52-141:	Gh_A01G0467.1	Gh_D01G0476.1	0
52-142:	Gh_A01G0469.1	Gh_D01G0480.1	0
52-143:	Gh_A01G0470.1	Gh_D01G0481.1	2e-130
52-144:	Gh_A01G0472.1	Gh_D01G0484.1	0
52-145:	Gh_A01G0475.1	Gh_D01G0489.1	0
52-146:	Gh_A01G0476.1	Gh_D01G0490.1	0
52-147:	Gh_A01G0477.1	Gh_D01G0492.1	0
52-148:	Gh_A01G0478.1	Gh_D01G0493.1	0
52-149:	Gh_A01G0479.1	Gh_D01G0494.1	0
52-150:	Gh_A01G0480.1	Gh_D01G0495.1	4e-69
52-151:	Gh_A01G0482.1	Gh_D01G0498.1	0
52-152:	Gh_A01G0483.1	Gh_D01G0499.1	0
52-153:	Gh_A01G0484.1	Gh_D01G0500.1	9e-38
52-154:	Gh_A01G0485.1	Gh_D01G0501.1	0
52-155:	Gh_A01G0486.1	Gh_D01G0502.1	0
52-156:	Gh_A01G0487.1	Gh_D01G0503.1	0
52-157:	Gh_A01G0488.1	Gh_D01G0504.1	0
52-158:	Gh_A01G0489.1	Gh_D01G0505.1	1e-126
52-159:	Gh_A01G0491.1	Gh_D01G0507.1	0
52-160:	Gh_A01G0492.1	Gh_D01G0508.1	0
52-161:	Gh_A01G0493.1	Gh_D01G0509.1	5e-45
52-162:	Gh_A01G0494.1	Gh_D01G0510.1	2e-125
52-163:	Gh_A01G0495.1	Gh_D01G0511.1	0
52-164:	Gh_A01G0496.1	Gh_D01G0512.1	4e-143
52-165:	Gh_A01G0505.1	Gh_D01G0516.1	0
52-166:	Gh_A01G0506.1	Gh_D01G0517.1	0
52-167:	Gh_A01G0509.1	Gh_D01G0520.1	2e-43
52-168:	Gh_A01G0510.1	Gh_D01G0521.1	2e-28
52-169:	Gh_A01G0512.1	Gh_D01G0524.1	0
52-170:	Gh_A01G0513.1	Gh_D01G0525.1	5e-159
52-171:	Gh_A01G0514.1	Gh_D01G0526.1	0
52-172:	Gh_A01G0515.1	Gh_D01G0527.1	0
52-173:	Gh_A01G0516.1	Gh_D01G0528.1	1e-63
52-174:	Gh_A01G0518.1	Gh_D01G0530.1	0
52-175:	Gh_A01G0519.1	Gh_D01G0531.1	2e-107
52-176:	Gh_A01G0520.1	Gh_D01G0533.1	0
52-177:	Gh_A01G0521.1	Gh_D01G0534.1	3e-75
52-178:	Gh_A01G0522.1	Gh_D01G0535.1	0
52-179:	Gh_A01G0523.1	Gh_D01G0536.1	2e-55
52-180:	Gh_A01G0525.1	Gh_D01G0538.1	0
52-181:	Gh_A01G0526.1	Gh_D01G0539.1	0
52-182:	Gh_A01G0527.1	Gh_D01G0540.1	2e-131
52-183:	Gh_A01G0528.1	Gh_D01G0541.1	0
52-184:	Gh_A01G0529.1	Gh_D01G0542.1	0
52-185:	Gh_A01G0530.1	Gh_D01G0543.1	6e-158
52-186:	Gh_A01G0531.1	Gh_D01G0544.1	2e-107
52-187:	Gh_A01G0532.1	Gh_D01G0545.1	3e-78
52-188:	Gh_A01G0533.1	Gh_D01G0546.1	0
52-189:	Gh_A01G0534.1	Gh_D01G0547.1	0
52-190:	Gh_A01G0536.1	Gh_D01G0548.1	0
52-191:	Gh_A01G0538.1	Gh_D01G0549.1	1e-99
52-192:	Gh_A01G0539.1	Gh_D01G0552.1	0
52-193:	Gh_A01G0543.1	Gh_D01G0553.1	3e-137
52-194:	Gh_A01G0544.1	Gh_D01G0554.1	0
52-195:	Gh_A01G0545.1	Gh_D01G0555.1	0
52-196:	Gh_A01G0546.1	Gh_D01G0557.1	0
52-197:	Gh_A01G0548.1	Gh_D01G0560.1	0
52-198:	Gh_A01G0549.1	Gh_D01G0562.1	4e-117
52-199:	Gh_A01G0550.1	Gh_D01G0563.1	0
52-200:	Gh_A01G0556.1	Gh_D01G0564.1	0
52-201:	Gh_A01G0557.1	Gh_D01G0565.1	0
52-202:	Gh_A01G0558.1	Gh_D01G0566.1	4e-146
52-203:	Gh_A01G0559.1	Gh_D01G0567.1	3e-93
52-204:	Gh_A01G0561.1	Gh_D01G0569.1	0
52-205:	Gh_A01G0562.1	Gh_D01G0570.1	0
52-206:	Gh_A01G0563.1	Gh_D01G0572.1	3e-147
52-207:	Gh_A01G0564.1	Gh_D01G0573.1	0
52-208:	Gh_A01G0565.1	Gh_D01G0574.1	2e-30
52-209:	Gh_A01G0566.1	Gh_D01G0575.1	5e-173
52-210:	Gh_A01G0567.1	Gh_D01G0576.1	0
52-211:	Gh_A01G0568.1	Gh_D01G0577.1	0
52-212:	Gh_A01G0569.1	Gh_D01G0578.1	0
52-213:	Gh_A01G0571.1	Gh_D01G0580.1	0
52-214:	Gh_A01G0572.1	Gh_D01G0582.1	0
52-215:	Gh_A01G0573.1	Gh_D01G0584.1	0
52-216:	Gh_A01G0575.1	Gh_D01G0585.1	0
52-217:	Gh_A01G0576.1	Gh_D01G0587.1	1e-99
52-218:	Gh_A01G0577.1	Gh_D01G0588.1	8e-81
52-219:	Gh_A01G0578.1	Gh_D01G0589.1	1e-48
52-220:	Gh_A01G0579.1	Gh_D01G0590.1	0
52-221:	Gh_A01G0580.1	Gh_D01G0591.1	2e-80
52-222:	Gh_A01G0581.1	Gh_D01G0592.1	0
52-223:	Gh_A01G0582.1	Gh_D01G0593.1	0
52-224:	Gh_A01G0583.1	Gh_D01G0594.1	0
52-225:	Gh_A01G0584.1	Gh_D01G0595.1	1e-79
52-226:	Gh_A01G0585.1	Gh_D01G0596.1	2e-148
52-227:	Gh_A01G0587.1	Gh_D01G0599.1	0
52-228:	Gh_A01G0588.1	Gh_D01G0600.1	9e-125
52-229:	Gh_A01G0591.1	Gh_D01G0601.1	6e-30
52-230:	Gh_A01G0594.1	Gh_D01G0604.1	0
52-231:	Gh_A01G0595.1	Gh_D01G0605.1	0
52-232:	Gh_A01G0596.1	Gh_D01G0606.1	0
52-233:	Gh_A01G0597.1	Gh_D01G0607.1	2e-66
52-234:	Gh_A01G0598.1	Gh_D01G0608.1	0
52-235:	Gh_A01G0599.1	Gh_D01G0609.1	8e-126
52-236:	Gh_A01G0601.1	Gh_D01G0611.1	0
52-237:	Gh_A01G0603.1	Gh_D01G0615.1	2e-114
52-238:	Gh_A01G0604.1	Gh_D01G0616.1	0
52-239:	Gh_A01G0605.1	Gh_D01G0617.1	0
52-240:	Gh_A01G0606.1	Gh_D01G0619.1	0
52-241:	Gh_A01G0607.1	Gh_D01G0620.1	0
52-242:	Gh_A01G0608.1	Gh_D01G0624.1	0
52-243:	Gh_A01G0609.1	Gh_D01G0625.1	5e-109
52-244:	Gh_A01G0610.1	Gh_D01G0626.1	0
52-245:	Gh_A01G0611.1	Gh_D01G0627.1	0
52-246:	Gh_A01G0612.1	Gh_D01G0628.1	0
52-247:	Gh_A01G0613.1	Gh_D01G0629.1	0
52-248:	Gh_A01G0614.1	Gh_D01G0630.1	2e-32
52-249:	Gh_A01G0615.1	Gh_D01G0631.1	0
52-250:	Gh_A01G0616.1	Gh_D01G0632.1	0
52-251:	Gh_A01G0618.1	Gh_D01G0633.1	0
52-252:	Gh_A01G0619.1	Gh_D01G0634.1	4e-155
52-253:	Gh_A01G0623.1	Gh_D01G0636.1	0
52-254:	Gh_A01G0624.1	Gh_D01G0637.1	0
52-255:	Gh_A01G0625.1	Gh_D01G0638.1	5e-109
52-256:	Gh_A01G0626.1	Gh_D01G0639.1	0
52-257:	Gh_A01G0627.1	Gh_D01G0640.1	2e-112
52-258:	Gh_A01G0628.1	Gh_D01G0641.1	4e-137
52-259:	Gh_A01G0629.1	Gh_D01G0642.1	2e-127
52-260:	Gh_A01G0630.1	Gh_D01G0643.1	0
52-261:	Gh_A01G0631.1	Gh_D01G0645.1	0
52-262:	Gh_A01G0632.1	Gh_D01G0646.1	8e-56
52-263:	Gh_A01G0633.1	Gh_D01G0647.1	0
52-264:	Gh_A01G0634.1	Gh_D01G0648.1	0
52-265:	Gh_A01G0635.1	Gh_D01G0652.1	7e-28
52-266:	Gh_A01G0637.1	Gh_D01G0655.1	2e-161
52-267:	Gh_A01G0638.1	Gh_D01G0656.1	0
52-268:	Gh_A01G0639.1	Gh_D01G0657.1	0
52-269:	Gh_A01G0640.1	Gh_D01G0658.1	0
52-270:	Gh_A01G0641.1	Gh_D01G0659.1	4e-105
52-271:	Gh_A01G0642.1	Gh_D01G0661.1	7e-93
52-272:	Gh_A01G0644.1	Gh_D01G0663.1	0
52-273:	Gh_A01G0645.1	Gh_D01G0664.1	2e-86
52-274:	Gh_A01G0646.1	Gh_D01G0665.1	0
52-275:	Gh_A01G0647.1	Gh_D01G0666.1	0
52-276:	Gh_A01G0648.1	Gh_D01G0667.1	4e-90
52-277:	Gh_A01G0649.1	Gh_D01G0668.1	2e-152
52-278:	Gh_A01G0651.1	Gh_D01G0671.1	6e-90
52-279:	Gh_A01G0652.1	Gh_D01G0672.1	0
52-280:	Gh_A01G0653.1	Gh_D01G0673.1	0
52-281:	Gh_A01G0654.1	Gh_D01G0674.1	0
52-282:	Gh_A01G0655.1	Gh_D01G0675.1	5e-140
52-283:	Gh_A01G0656.1	Gh_D01G0676.1	0
52-284:	Gh_A01G0657.1	Gh_D01G0677.1	0
52-285:	Gh_A01G0658.1	Gh_D01G0678.1	0
52-286:	Gh_A01G0659.1	Gh_D01G0679.1	0
52-287:	Gh_A01G0660.1	Gh_D01G0680.1	7e-127
52-288:	Gh_A01G0661.1	Gh_D01G0681.1	0
52-289:	Gh_A01G0662.1	Gh_D01G0682.1	0
52-290:	Gh_A01G0663.1	Gh_D01G0683.1	7e-170
52-291:	Gh_A01G0664.1	Gh_D01G0684.1	5e-66
52-292:	Gh_A01G0665.1	Gh_D01G0685.1	0
52-293:	Gh_A01G0666.1	Gh_D01G0686.1	0
52-294:	Gh_A01G0667.1	Gh_D01G0687.1	4e-89
52-295:	Gh_A01G0668.1	Gh_D01G0688.1	0
52-296:	Gh_A01G0669.1	Gh_D01G0689.1	0
52-297:	Gh_A01G0670.1	Gh_D01G0690.1	0
52-298:	Gh_A01G0671.1	Gh_D01G0691.1	0
52-299:	Gh_A01G0672.1	Gh_D01G0692.1	7e-160
52-300:	Gh_A01G0674.1	Gh_D01G0693.1	0
52-301:	Gh_A01G0675.1	Gh_D01G0694.1	0
52-302:	Gh_A01G0676.1	Gh_D01G0695.1	5e-150
52-303:	Gh_A01G0677.1	Gh_D01G0696.1	0
52-304:	Gh_A01G0678.1	Gh_D01G0697.1	0
52-305:	Gh_A01G0679.1	Gh_D01G0700.1	0
52-306:	Gh_A01G0680.1	Gh_D01G0701.1	0
52-307:	Gh_A01G0681.1	Gh_D01G0702.1	0
52-308:	Gh_A01G0682.1	Gh_D01G0703.1	0
52-309:	Gh_A01G0683.1	Gh_D01G0704.1	0
52-310:	Gh_A01G0684.1	Gh_D01G0705.1	1e-95
52-311:	Gh_A01G0685.1	Gh_D01G0707.1	0
52-312:	Gh_A01G0688.1	Gh_D01G0708.1	3e-59
52-313:	Gh_A01G0689.1	Gh_D01G0709.1	0
52-314:	Gh_A01G0690.1	Gh_D01G0710.1	0
52-315:	Gh_A01G0692.1	Gh_D01G0711.1	5e-47
52-316:	Gh_A01G0694.1	Gh_D01G0712.1	0
52-317:	Gh_A01G0696.1	Gh_D01G0713.1	0
52-318:	Gh_A01G0700.1	Gh_D01G0718.1	0
52-319:	Gh_A01G0701.1	Gh_D01G0719.1	5e-137
52-320:	Gh_A01G0702.1	Gh_D01G0720.1	0
52-321:	Gh_A01G0703.1	Gh_D01G0721.1	0
52-322:	Gh_A01G0704.1	Gh_D01G0722.1	0
52-323:	Gh_A01G0705.1	Gh_D01G0723.1	0
52-324:	Gh_A01G0706.1	Gh_D01G0724.1	0
52-325:	Gh_A01G0707.1	Gh_D01G0725.1	0
52-326:	Gh_A01G0709.1	Gh_D01G0727.1	0
52-327:	Gh_A01G0710.1	Gh_D01G0728.1	1e-64
52-328:	Gh_A01G0711.1	Gh_D01G0729.1	1e-172
52-329:	Gh_A01G0712.1	Gh_D01G0731.1	2e-135
52-330:	Gh_A01G0713.1	Gh_D01G0732.1	3e-83
52-331:	Gh_A01G0714.1	Gh_D01G0733.1	0
52-332:	Gh_A01G0716.1	Gh_D01G0735.1	0
52-333:	Gh_A01G0717.1	Gh_D01G0736.1	0
52-334:	Gh_A01G0718.1	Gh_D01G0737.1	0
52-335:	Gh_A01G0719.1	Gh_D01G0738.1	0
52-336:	Gh_A01G0720.1	Gh_D01G0739.1	0
52-337:	Gh_A01G0721.1	Gh_D01G0740.1	0
52-338:	Gh_A01G0722.1	Gh_D01G0741.1	0
52-339:	Gh_A01G0723.1	Gh_D01G0742.1	2e-58
52-340:	Gh_A01G0724.1	Gh_D01G0743.1	3e-158
52-341:	Gh_A01G0725.1	Gh_D01G0745.1	0
52-342:	Gh_A01G0727.1	Gh_D01G0747.1	0
52-343:	Gh_A01G0728.1	Gh_D01G0748.1	0
52-344:	Gh_A01G0729.1	Gh_D01G0749.1	0
52-345:	Gh_A01G0730.1	Gh_D01G0750.1	0
52-346:	Gh_A01G0731.1	Gh_D01G0751.1	0
52-347:	Gh_A01G0732.1	Gh_D01G0752.1	0
52-348:	Gh_A01G0733.1	Gh_D01G0754.1	0
52-349:	Gh_A01G0735.1	Gh_D01G0756.1	0
52-350:	Gh_A01G0737.1	Gh_D01G0757.1	0
52-351:	Gh_A01G0738.1	Gh_D01G0758.1	0
52-352:	Gh_A01G0739.1	Gh_D01G0759.1	1e-65
52-353:	Gh_A01G0740.1	Gh_D01G0760.1	2e-167
52-354:	Gh_A01G0741.1	Gh_D01G0761.1	0
52-355:	Gh_A01G0742.1	Gh_D01G0762.1	1e-151
52-356:	Gh_A01G0743.1	Gh_D01G0763.1	5e-58
52-357:	Gh_A01G0744.1	Gh_D01G0764.1	0
52-358:	Gh_A01G0745.1	Gh_D01G0765.1	0
52-359:	Gh_A01G0747.1	Gh_D01G0767.1	0
52-360:	Gh_A01G0749.1	Gh_D01G0768.1	0
52-361:	Gh_A01G0750.1	Gh_D01G0769.1	0
52-362:	Gh_A01G0753.1	Gh_D01G0770.1	0
52-363:	Gh_A01G0754.1	Gh_D01G0771.1	2e-115
52-364:	Gh_A01G0755.1	Gh_D01G0774.1	0
52-365:	Gh_A01G0756.1	Gh_D01G0775.1	3e-129
52-366:	Gh_A01G0757.1	Gh_D01G0776.1	7e-162
52-367:	Gh_A01G0759.1	Gh_D01G0777.1	0
52-368:	Gh_A01G0760.1	Gh_D01G0778.1	8e-90
52-369:	Gh_A01G0762.1	Gh_D01G0779.1	1e-107
52-370:	Gh_A01G0765.1	Gh_D01G0781.1	3e-153
52-371:	Gh_A01G0766.1	Gh_D01G0782.1	9e-147
52-372:	Gh_A01G0767.1	Gh_D01G0787.1	0
52-373:	Gh_A01G0768.1	Gh_D01G0788.1	0
52-374:	Gh_A01G0769.1	Gh_D01G0789.1	1e-97
52-375:	Gh_A01G0770.1	Gh_D01G0792.1	0
52-376:	Gh_A01G0771.1	Gh_D01G0796.1	2e-39
52-377:	Gh_A01G0772.1	Gh_D01G0798.1	2e-179
52-378:	Gh_A01G0774.1	Gh_D01G0799.1	0
52-379:	Gh_A01G0777.1	Gh_D01G0801.1	8e-83
52-380:	Gh_A01G0778.1	Gh_D01G0802.1	3e-43
52-381:	Gh_A01G0780.1	Gh_D01G0806.1	1e-36
52-382:	Gh_A01G0781.1	Gh_D01G0807.1	0
52-383:	Gh_A01G0782.1	Gh_D01G0808.1	0
52-384:	Gh_A01G0783.1	Gh_D01G0809.1	8e-104
52-385:	Gh_A01G0784.1	Gh_D01G0810.1	0
52-386:	Gh_A01G0786.1	Gh_D01G0812.1	9e-65
52-387:	Gh_A01G0788.1	Gh_D01G0814.1	3e-81
52-388:	Gh_A01G0790.1	Gh_D01G0815.1	3e-53
52-389:	Gh_A01G0791.1	Gh_D01G0817.1	0
52-390:	Gh_A01G0792.1	Gh_D01G0819.1	0
52-391:	Gh_A01G0794.1	Gh_D01G0822.1	0
52-392:	Gh_A01G0795.1	Gh_D01G0823.1	0
52-393:	Gh_A01G0796.1	Gh_D01G0824.1	0
52-394:	Gh_A01G0797.1	Gh_D01G0825.1	2e-65
52-395:	Gh_A01G0798.1	Gh_D01G0826.1	0
52-396:	Gh_A01G0799.1	Gh_D01G0827.1	0
52-397:	Gh_A01G0800.1	Gh_D01G0828.1	0
52-398:	Gh_A01G0801.1	Gh_D01G0829.1	0
52-399:	Gh_A01G0802.1	Gh_D01G0830.1	0
52-400:	Gh_A01G0803.1	Gh_D01G0831.1	0
52-401:	Gh_A01G0804.1	Gh_D01G0832.1	0
52-402:	Gh_A01G0805.1	Gh_D01G0833.1	0
52-403:	Gh_A01G0806.1	Gh_D01G0835.1	8e-33
52-404:	Gh_A01G0810.1	Gh_D01G0837.1	4e-178
52-405:	Gh_A01G0811.1	Gh_D01G0838.1	5e-148
52-406:	Gh_A01G0812.1	Gh_D01G0839.1	0
52-407:	Gh_A01G0813.1	Gh_D01G0840.1	0
52-408:	Gh_A01G0814.1	Gh_D01G0841.1	0
52-409:	Gh_A01G0815.1	Gh_D01G0842.1	0
52-410:	Gh_A01G0816.1	Gh_D01G0843.1	0
52-411:	Gh_A01G0817.1	Gh_D01G0844.1	0
52-412:	Gh_A01G0818.1	Gh_D01G0846.1	1e-103
52-413:	Gh_A01G0819.1	Gh_D01G0847.1	0
52-414:	Gh_A01G0820.1	Gh_D01G0848.1	0
52-415:	Gh_A01G0821.1	Gh_D01G0849.1	6e-135
52-416:	Gh_A01G0822.1	Gh_D01G0850.1	0
52-417:	Gh_A01G0823.1	Gh_D01G0851.1	9e-168
52-418:	Gh_A01G0824.1	Gh_D01G0852.1	0
52-419:	Gh_A01G0825.1	Gh_D01G0853.1	3e-115
52-420:	Gh_A01G0826.1	Gh_D01G0854.1	0
52-421:	Gh_A01G0827.1	Gh_D01G0855.1	0
52-422:	Gh_A01G0828.1	Gh_D01G0856.1	0
52-423:	Gh_A01G0829.1	Gh_D01G0857.1	0
52-424:	Gh_A01G0830.1	Gh_D01G0858.1	3e-124
52-425:	Gh_A01G0831.1	Gh_D01G0859.1	0
52-426:	Gh_A01G0832.1	Gh_D01G0860.1	0
52-427:	Gh_A01G0833.1	Gh_D01G0861.1	3e-155
52-428:	Gh_A01G0834.1	Gh_D01G0862.1	0
52-429:	Gh_A01G0835.1	Gh_D01G0863.1	2e-148
52-430:	Gh_A01G0838.1	Gh_D01G0864.1	1e-97
52-431:	Gh_A01G0839.1	Gh_D01G0865.1	0
52-432:	Gh_A01G0841.1	Gh_D01G0868.1	0
52-433:	Gh_A01G0842.1	Gh_D01G0869.1	0
52-434:	Gh_A01G0843.1	Gh_D01G0871.1	0
52-435:	Gh_A01G0844.1	Gh_D01G0872.1	0
52-436:	Gh_A01G0845.1	Gh_D01G0873.1	0
52-437:	Gh_A01G0847.1	Gh_D01G0880.1	0
52-438:	Gh_A01G0848.1	Gh_D01G0881.1	0
52-439:	Gh_A01G0849.1	Gh_D01G0882.1	3e-95
52-440:	Gh_A01G0850.1	Gh_D01G0883.1	4e-169
52-441:	Gh_A01G0851.1	Gh_D01G0884.1	0
52-442:	Gh_A01G0852.1	Gh_D01G0885.1	0
52-443:	Gh_A01G0853.1	Gh_D01G0886.1	0
52-444:	Gh_A01G0855.1	Gh_D01G0888.1	2e-62
52-445:	Gh_A01G0856.1	Gh_D01G0890.1	0
52-446:	Gh_A01G0857.1	Gh_D01G0891.1	0
52-447:	Gh_A01G0858.1	Gh_D01G0892.1	0
52-448:	Gh_A01G0859.1	Gh_D01G0893.1	0
52-449:	Gh_A01G0860.1	Gh_D01G0894.1	0
52-450:	Gh_A01G0861.1	Gh_D01G0895.1	9e-60
52-451:	Gh_A01G0862.1	Gh_D01G0896.1	0
52-452:	Gh_A01G0863.1	Gh_D01G0897.1	0
52-453:	Gh_A01G0864.1	Gh_D01G0898.1	0
52-454:	Gh_A01G0865.1	Gh_D01G0899.1	0
52-455:	Gh_A01G0867.1	Gh_D01G0902.1	2e-163
52-456:	Gh_A01G0868.1	Gh_D01G0903.1	1e-166
52-457:	Gh_A01G0869.1	Gh_D01G0904.1	1e-30
52-458:	Gh_A01G0870.1	Gh_D01G0905.1	0
52-459:	Gh_A01G0871.1	Gh_D01G0906.1	4e-91
52-460:	Gh_A01G0872.1	Gh_D01G0907.1	0
52-461:	Gh_A01G0873.1	Gh_D01G0909.1	0
52-462:	Gh_A01G0874.1	Gh_D01G0910.1	0
52-463:	Gh_A01G0876.1	Gh_D01G0912.1	0
52-464:	Gh_A01G0877.1	Gh_D01G0913.1	8e-151
52-465:	Gh_A01G0879.1	Gh_D01G0914.1	4e-153
52-466:	Gh_A01G0880.1	Gh_D01G0915.1	0
52-467:	Gh_A01G0881.1	Gh_D01G0916.1	0
52-468:	Gh_A01G0882.1	Gh_D01G0918.1	0
52-469:	Gh_A01G0883.1	Gh_D01G0919.1	0
52-470:	Gh_A01G0884.1	Gh_D01G0922.1	1e-178
52-471:	Gh_A01G0885.1	Gh_D01G0923.1	3e-165
52-472:	Gh_A01G0886.1	Gh_D01G0924.1	0
52-473:	Gh_A01G0887.1	Gh_D01G0925.1	0
52-474:	Gh_A01G0888.1	Gh_D01G0926.1	7e-124
52-475:	Gh_A01G0889.1	Gh_D01G0927.1	9e-177
52-476:	Gh_A01G0890.1	Gh_D01G0928.1	2e-153
52-477:	Gh_A01G0891.1	Gh_D01G0929.1	0
52-478:	Gh_A01G0892.1	Gh_D01G0930.1	0
52-479:	Gh_A01G0893.1	Gh_D01G0931.1	8e-140
52-480:	Gh_A01G0894.1	Gh_D01G0932.1	0
52-481:	Gh_A01G0895.1	Gh_D01G0933.1	0
52-482:	Gh_A01G0896.1	Gh_D01G0935.1	0
52-483:	Gh_A01G0897.1	Gh_D01G0936.1	0
52-484:	Gh_A01G0898.1	Gh_D01G0937.1	4e-108
52-485:	Gh_A01G0899.1	Gh_D01G0938.1	0
52-486:	Gh_A01G0900.1	Gh_D01G0939.1	0
52-487:	Gh_A01G0901.1	Gh_D01G0940.1	0
52-488:	Gh_A01G0902.1	Gh_D01G0942.1	0
52-489:	Gh_A01G0903.1	Gh_D01G0943.1	0
52-490:	Gh_A01G0904.1	Gh_D01G0944.1	4e-163
52-491:	Gh_A01G0905.1	Gh_D01G0946.1	5e-59
52-492:	Gh_A01G0906.1	Gh_D01G0947.1	2e-75
52-493:	Gh_A01G0907.1	Gh_D01G0948.1	0
52-494:	Gh_A01G0908.1	Gh_D01G0951.1	0
52-495:	Gh_A01G0909.1	Gh_D01G0952.1	0
52-496:	Gh_A01G0910.1	Gh_D01G0953.1	0
52-497:	Gh_A01G0911.1	Gh_D01G0954.1	0
52-498:	Gh_A01G0912.1	Gh_D01G0955.1	0
52-499:	Gh_A01G0916.1	Gh_D01G0958.1	0
52-500:	Gh_A01G0920.1	Gh_D01G0962.1	0
52-501:	Gh_A01G0921.1	Gh_D01G0963.1	0
52-502:	Gh_A01G0922.1	Gh_D01G0964.1	0
52-503:	Gh_A01G0923.1	Gh_D01G0965.1	4e-125
52-504:	Gh_A01G0924.1	Gh_D01G0967.1	4e-12
52-505:	Gh_A01G0925.1	Gh_D01G0969.1	3e-76
52-506:	Gh_A01G0927.1	Gh_D01G0972.1	0
52-507:	Gh_A01G0929.1	Gh_D01G0974.1	6e-136
52-508:	Gh_A01G0931.1	Gh_D01G0975.1	0
52-509:	Gh_A01G0932.1	Gh_D01G0976.1	0
52-510:	Gh_A01G0933.1	Gh_D01G0977.1	0
52-511:	Gh_A01G0934.1	Gh_D01G0978.1	1e-98
52-512:	Gh_A01G0935.1	Gh_D01G0979.1	0
52-513:	Gh_A01G0936.1	Gh_D01G0980.1	1e-49
52-514:	Gh_A01G0937.1	Gh_D01G0981.1	1e-52
52-515:	Gh_A01G0938.1	Gh_D01G0982.1	0
52-516:	Gh_A01G0939.1	Gh_D01G0986.1	0
52-517:	Gh_A01G0940.1	Gh_D01G0987.1	1e-102
52-518:	Gh_A01G0941.1	Gh_D01G0988.1	0
52-519:	Gh_A01G0942.1	Gh_D01G0989.1	0
52-520:	Gh_A01G0943.1	Gh_D01G0990.1	0
52-521:	Gh_A01G0944.1	Gh_D01G0991.1	0
52-522:	Gh_A01G0945.1	Gh_D01G0992.1	0
52-523:	Gh_A01G0947.1	Gh_D01G0994.1	0
52-524:	Gh_A01G0948.1	Gh_D01G0995.1	0
52-525:	Gh_A01G0949.1	Gh_D01G0996.1	0
52-526:	Gh_A01G0950.1	Gh_D01G0998.1	0
52-527:	Gh_A01G0953.1	Gh_D01G1001.1	0
52-528:	Gh_A01G0956.1	Gh_D01G1003.1	5e-146
52-529:	Gh_A01G0957.1	Gh_D01G1004.1	3e-165
52-530:	Gh_A01G0958.1	Gh_D01G1005.1	1e-50
52-531:	Gh_A01G0959.1	Gh_D01G1006.1	0
52-532:	Gh_A01G0960.1	Gh_D01G1008.1	0
52-533:	Gh_A01G0961.1	Gh_D01G1010.1	0
52-534:	Gh_A01G0962.1	Gh_D01G1011.1	9e-122
52-535:	Gh_A01G0963.1	Gh_D01G1012.1	0
52-536:	Gh_A01G0964.1	Gh_D01G1013.1	0
52-537:	Gh_A01G0965.1	Gh_D01G1014.1	3e-172
52-538:	Gh_A01G0966.1	Gh_D01G1015.1	8e-109
52-539:	Gh_A01G0967.1	Gh_D01G1017.1	0
52-540:	Gh_A01G0968.1	Gh_D01G1018.1	0
52-541:	Gh_A01G0970.1	Gh_D01G1021.1	0
52-542:	Gh_A01G0971.1	Gh_D01G1022.1	2e-165
52-543:	Gh_A01G0972.1	Gh_D01G1023.1	0
52-544:	Gh_A01G0973.1	Gh_D01G1024.1	9e-90
52-545:	Gh_A01G0974.1	Gh_D01G1025.1	0
52-546:	Gh_A01G0975.1	Gh_D01G1027.1	0
52-547:	Gh_A01G0976.1	Gh_D01G1028.1	0
52-548:	Gh_A01G0977.1	Gh_D01G1029.1	4e-80
52-549:	Gh_A01G0979.1	Gh_D01G1030.1	0
52-550:	Gh_A01G0983.1	Gh_D01G1032.1	1e-117
52-551:	Gh_A01G0984.1	Gh_D01G1033.1	3e-114
52-552:	Gh_A01G0985.1	Gh_D01G1034.1	0
52-553:	Gh_A01G0986.1	Gh_D01G1035.1	0
52-554:	Gh_A01G0987.1	Gh_D01G1036.1	0
52-555:	Gh_A01G0988.1	Gh_D01G1037.1	0
52-556:	Gh_A01G0989.1	Gh_D01G1039.1	1e-107
52-557:	Gh_A01G0990.1	Gh_D01G1041.1	2e-21
52-558:	Gh_A01G0991.1	Gh_D01G1042.1	0
52-559:	Gh_A01G0992.1	Gh_D01G1043.1	0
52-560:	Gh_A01G0993.1	Gh_D01G1044.1	0
52-561:	Gh_A01G0994.1	Gh_D01G1045.1	0
52-562:	Gh_A01G0995.1	Gh_D01G1046.1	0
52-563:	Gh_A01G0996.1	Gh_D01G1049.1	0
52-564:	Gh_A01G0997.1	Gh_D01G1050.1	6e-64
52-565:	Gh_A01G0998.1	Gh_D01G1055.1	1e-159
52-566:	Gh_A01G0999.1	Gh_D01G1056.1	0
52-567:	Gh_A01G1000.1	Gh_D01G1059.1	0
52-568:	Gh_A01G1001.1	Gh_D01G1061.1	0
52-569:	Gh_A01G1002.1	Gh_D01G1062.1	0
52-570:	Gh_A01G1005.1	Gh_D01G1063.1	0
52-571:	Gh_A01G1007.1	Gh_D01G1065.1	7e-120
52-572:	Gh_A01G1008.1	Gh_D01G1068.1	2e-98
52-573:	Gh_A01G1009.1	Gh_D01G1069.1	0
52-574:	Gh_A01G1013.1	Gh_D01G1070.1	3e-107
52-575:	Gh_A01G1014.1	Gh_D01G1071.1	1e-134
52-576:	Gh_A01G1016.1	Gh_D01G1072.1	0
52-577:	Gh_A01G1017.1	Gh_D01G1074.1	0
52-578:	Gh_A01G1018.1	Gh_D01G1075.1	0
52-579:	Gh_A01G1020.1	Gh_D01G1076.1	1e-132
52-580:	Gh_A01G1022.1	Gh_D01G1077.1	0
52-581:	Gh_A01G1023.1	Gh_D01G1078.1	4e-141
52-582:	Gh_A01G1024.1	Gh_D01G1079.1	5e-36
52-583:	Gh_A01G1026.1	Gh_D01G1080.1	0
52-584:	Gh_A01G1029.1	Gh_D01G1082.1	0
52-585:	Gh_A01G1030.1	Gh_D01G1083.1	0
52-586:	Gh_A01G1031.1	Gh_D01G1084.1	0
52-587:	Gh_A01G1032.1	Gh_D01G1085.1	0
52-588:	Gh_A01G1033.1	Gh_D01G1086.1	0
52-589:	Gh_A01G1034.1	Gh_D01G1087.1	0
52-590:	Gh_A01G1037.1	Gh_D01G1088.1	0
52-591:	Gh_A01G1040.1	Gh_D01G1089.1	0
52-592:	Gh_A01G1047.1	Gh_D01G1091.1	0
52-593:	Gh_A01G1048.1	Gh_D01G1092.1	0
52-594:	Gh_A01G1050.1	Gh_D01G1094.1	0
52-595:	Gh_A01G1051.1	Gh_D01G1095.1	3e-40
52-596:	Gh_A01G1052.1	Gh_D01G1097.1	1e-57
52-597:	Gh_A01G1053.1	Gh_D01G1098.1	3e-119
52-598:	Gh_A01G1055.1	Gh_D01G1099.1	0
52-599:	Gh_A01G1059.1	Gh_D01G1108.1	0
52-600:	Gh_A01G1064.1	Gh_D01G1124.1	0
52-601:	Gh_A01G1065.1	Gh_D01G1130.1	0
52-602:	Gh_A01G1066.1	Gh_D01G1148.1	0
52-603:	Gh_A01G1068.1	Gh_D01G1149.1	0
52-604:	Gh_A01G1069.1	Gh_D01G1151.1	8e-41
52-605:	Gh_A01G1070.1	Gh_D01G1152.1	0
52-606:	Gh_A01G1071.1	Gh_D01G1153.1	0
52-607:	Gh_A01G1073.1	Gh_D01G1155.1	0
52-608:	Gh_A01G1075.1	Gh_D01G1159.1	0
52-609:	Gh_A01G1076.1	Gh_D01G1162.1	0
52-610:	Gh_A01G1077.1	Gh_D01G1163.1	0
52-611:	Gh_A01G1079.1	Gh_D01G1164.1	0
52-612:	Gh_A01G1081.1	Gh_D01G1170.1	0
52-613:	Gh_A01G1083.1	Gh_D01G1171.1	0
52-614:	Gh_A01G1084.1	Gh_D01G1173.1	0
52-615:	Gh_A01G1086.1	Gh_D01G1175.1	0
52-616:	Gh_A01G1087.1	Gh_D01G1176.1	7e-41
52-617:	Gh_A01G1088.1	Gh_D01G1177.1	0
52-618:	Gh_A01G1103.1	Gh_D01G1178.1	0
52-619:	Gh_A01G1104.1	Gh_D01G1179.1	0
52-620:	Gh_A01G1106.1	Gh_D01G1182.1	0
52-621:	Gh_A01G1108.1	Gh_D01G1184.1	0
52-622:	Gh_A01G1110.1	Gh_D01G1185.1	3e-36
52-623:	Gh_A01G1112.1	Gh_D01G1187.1	3e-35
52-624:	Gh_A01G1116.1	Gh_D01G1190.1	0
52-625:	Gh_A01G1117.1	Gh_D01G1191.1	0
52-626:	Gh_A01G1118.1	Gh_D01G1192.1	5e-41
52-627:	Gh_A01G1119.1	Gh_D01G1194.1	0
52-628:	Gh_A01G1120.1	Gh_D01G1196.1	8e-124
52-629:	Gh_A01G1122.1	Gh_D01G1197.1	0
52-630:	Gh_A01G1123.1	Gh_D01G1198.1	0
52-631:	Gh_A01G1124.1	Gh_D01G1200.1	0
52-632:	Gh_A01G1125.1	Gh_D01G1201.1	8e-153
52-633:	Gh_A01G1126.1	Gh_D01G1202.1	3e-41
52-634:	Gh_A01G1128.1	Gh_D01G1204.1	0
52-635:	Gh_A01G1129.1	Gh_D01G1205.1	1e-58
52-636:	Gh_A01G1130.1	Gh_D01G1219.1	0
52-637:	Gh_A01G1141.1	Gh_D01G1245.1	0
52-638:	Gh_A01G1143.1	Gh_D01G1246.1	2e-107
52-639:	Gh_A01G1144.1	Gh_D01G1248.1	1e-47
52-640:	Gh_A01G1145.1	Gh_D01G1249.1	0
52-641:	Gh_A01G1146.1	Gh_D01G1250.1	0
52-642:	Gh_A01G1147.1	Gh_D01G1251.1	4e-180
52-643:	Gh_A01G1148.1	Gh_D01G1252.1	0
52-644:	Gh_A01G1150.1	Gh_D01G1256.1	0
52-645:	Gh_A01G1151.1	Gh_D01G1257.1	5e-79
52-646:	Gh_A01G1152.1	Gh_D01G1258.1	2e-36
52-647:	Gh_A01G1153.1	Gh_D01G1259.1	0
52-648:	Gh_A01G1157.1	Gh_D01G1260.1	0
52-649:	Gh_A01G1158.1	Gh_D01G1262.1	0
52-650:	Gh_A01G1159.1	Gh_D01G1264.1	0
52-651:	Gh_A01G1162.1	Gh_D01G1290.1	0
52-652:	Gh_A01G1163.1	Gh_D01G1291.1	0
52-653:	Gh_A01G1165.1	Gh_D01G1294.1	0
52-654:	Gh_A01G1166.1	Gh_D01G1295.1	0
52-655:	Gh_A01G1167.1	Gh_D01G1297.1	5e-174
52-656:	Gh_A01G1168.1	Gh_D01G1303.1	0
52-657:	Gh_A01G1169.1	Gh_D01G1306.1	5e-162
52-658:	Gh_A01G1171.1	Gh_D01G1307.1	0
52-659:	Gh_A01G1172.1	Gh_D01G1309.1	0
52-660:	Gh_A01G1178.1	Gh_D01G1315.1	9e-74
52-661:	Gh_A01G1179.1	Gh_D01G1316.1	0
52-662:	Gh_A01G1183.1	Gh_D01G1326.1	0
52-663:	Gh_A01G1184.1	Gh_D01G1328.1	0
52-664:	Gh_A01G1185.1	Gh_D01G1329.1	0
52-665:	Gh_A01G1186.1	Gh_D01G1330.1	0
52-666:	Gh_A01G1195.1	Gh_D01G1340.1	4e-43
52-667:	Gh_A01G1204.1	Gh_D01G1366.1	0
52-668:	Gh_A01G1205.1	Gh_D01G1367.1	7e-165
52-669:	Gh_A01G1207.1	Gh_D01G1369.1	0
52-670:	Gh_A01G1208.1	Gh_D01G1371.1	0
52-671:	Gh_A01G1209.1	Gh_D01G1372.1	0
52-672:	Gh_A01G1211.1	Gh_D01G1373.1	5e-60
52-673:	Gh_A01G1212.1	Gh_D01G1375.1	0
52-674:	Gh_A01G1213.1	Gh_D01G1382.1	0
52-675:	Gh_A01G1214.1	Gh_D01G1383.1	0
52-676:	Gh_A01G1215.1	Gh_D01G1384.1	0
52-677:	Gh_A01G1216.1	Gh_D01G1385.1	0
52-678:	Gh_A01G1217.1	Gh_D01G1388.1	0
52-679:	Gh_A01G1218.1	Gh_D01G1389.1	0
52-680:	Gh_A01G1219.1	Gh_D01G1390.1	9e-141
52-681:	Gh_A01G1220.1	Gh_D01G1391.1	8e-55
52-682:	Gh_A01G1221.1	Gh_D01G1392.1	1e-119
52-683:	Gh_A01G1222.1	Gh_D01G1399.1	5e-127
52-684:	Gh_A01G1223.1	Gh_D01G1400.1	1e-148
52-685:	Gh_A01G1224.1	Gh_D01G1404.1	0
52-686:	Gh_A01G1225.1	Gh_D01G1406.1	0
52-687:	Gh_A01G1226.1	Gh_D01G1410.1	2e-159
52-688:	Gh_A01G1227.1	Gh_D01G1411.1	0
52-689:	Gh_A01G1228.1	Gh_D01G1412.1	0
52-690:	Gh_A01G1231.1	Gh_D01G1416.1	8e-93
52-691:	Gh_A01G1233.1	Gh_D01G1417.1	2e-41
52-692:	Gh_A01G1234.1	Gh_D01G1426.1	3e-62
52-693:	Gh_A01G1237.1	Gh_D01G1428.1	5e-106
52-694:	Gh_A01G1240.1	Gh_D01G1440.1	0
52-695:	Gh_A01G1241.1	Gh_D01G1443.1	0
52-696:	Gh_A01G1242.1	Gh_D01G1446.1	0
52-697:	Gh_A01G1243.1	Gh_D01G1447.1	2e-98
52-698:	Gh_A01G1244.1	Gh_D01G1448.1	8e-30
52-699:	Gh_A01G1245.1	Gh_D01G1450.1	0
52-700:	Gh_A01G1247.1	Gh_D01G1452.1	7e-115
52-701:	Gh_A01G1249.1	Gh_D01G1461.1	0
52-702:	Gh_A01G1251.1	Gh_D01G1462.1	0
52-703:	Gh_A01G1252.1	Gh_D01G1463.1	0
52-704:	Gh_A01G1254.1	Gh_D01G1471.1	0
52-705:	Gh_A01G1257.1	Gh_D01G1474.1	3e-60
52-706:	Gh_A01G1258.1	Gh_D01G1476.1	0
52-707:	Gh_A01G1259.1	Gh_D01G1477.1	5e-55
52-708:	Gh_A01G1260.1	Gh_D01G1478.1	0
52-709:	Gh_A01G1261.1	Gh_D01G1479.1	0
52-710:	Gh_A01G1262.1	Gh_D01G1480.1	5e-148
52-711:	Gh_A01G1263.1	Gh_D01G1481.1	0
52-712:	Gh_A01G1265.1	Gh_D01G1482.1	7e-180
52-713:	Gh_A01G1266.1	Gh_D01G1483.1	0
52-714:	Gh_A01G1267.1	Gh_D01G1484.1	0
52-715:	Gh_A01G1268.1	Gh_D01G1485.1	0
52-716:	Gh_A01G1269.1	Gh_D01G1487.1	1e-106
52-717:	Gh_A01G1270.1	Gh_D01G1488.1	0
52-718:	Gh_A01G1271.1	Gh_D01G1489.1	0
52-719:	Gh_A01G1272.1	Gh_D01G1490.1	0
52-720:	Gh_A01G1273.1	Gh_D01G1493.1	9e-109
52-721:	Gh_A01G1274.1	Gh_D01G1495.1	0
52-722:	Gh_A01G1275.1	Gh_D01G1496.1	3e-47
52-723:	Gh_A01G1276.1	Gh_D01G1497.1	3e-88
52-724:	Gh_A01G1277.1	Gh_D01G1498.1	1e-87
52-725:	Gh_A01G1278.1	Gh_D01G1500.1	0
52-726:	Gh_A01G1279.1	Gh_D01G1501.1	3e-39
52-727:	Gh_A01G1280.1	Gh_D01G1502.1	0
52-728:	Gh_A01G1281.1	Gh_D01G1503.1	0
52-729:	Gh_A01G1282.1	Gh_D01G1504.1	0
52-730:	Gh_A01G1283.1	Gh_D01G1505.1	2e-132
## Alignment 53: score=115153.0 e_value=0 N=305 A01&D01 plus
53- 0:	Gh_A01G1640.1	Gh_D01G1886.1	5e-151
53- 1:	Gh_A01G1641.1	Gh_D01G1887.1	0
53- 2:	Gh_A01G1642.1	Gh_D01G1888.1	0
53- 3:	Gh_A01G1643.1	Gh_D01G1889.1	0
53- 4:	Gh_A01G1644.1	Gh_D01G1890.1	0
53- 5:	Gh_A01G1645.1	Gh_D01G1891.1	2e-177
53- 6:	Gh_A01G1646.1	Gh_D01G1892.1	2e-160
53- 7:	Gh_A01G1647.1	Gh_D01G1893.1	4e-71
53- 8:	Gh_A01G1648.1	Gh_D01G1894.1	5e-180
53- 9:	Gh_A01G1649.1	Gh_D01G1895.1	0
53- 10:	Gh_A01G1650.1	Gh_D01G1896.1	0
53- 11:	Gh_A01G1651.1	Gh_D01G1897.1	6e-73
53- 12:	Gh_A01G1652.1	Gh_D01G1899.1	0
53- 13:	Gh_A01G1653.1	Gh_D01G1901.1	0
53- 14:	Gh_A01G1654.1	Gh_D01G1902.1	0
53- 15:	Gh_A01G1655.1	Gh_D01G1903.1	0
53- 16:	Gh_A01G1656.1	Gh_D01G1905.1	1e-160
53- 17:	Gh_A01G1657.1	Gh_D01G1906.1	0
53- 18:	Gh_A01G1658.1	Gh_D01G1907.1	0
53- 19:	Gh_A01G1660.1	Gh_D01G1909.1	0
53- 20:	Gh_A01G1661.1	Gh_D01G1910.1	0
53- 21:	Gh_A01G1662.1	Gh_D01G1911.1	0
53- 22:	Gh_A01G1663.1	Gh_D01G1913.1	0
53- 23:	Gh_A01G1664.1	Gh_D01G1914.1	1e-124
53- 24:	Gh_A01G1665.1	Gh_D01G1915.1	0
53- 25:	Gh_A01G1666.1	Gh_D01G1916.1	0
53- 26:	Gh_A01G1667.1	Gh_D01G1917.1	4e-23
53- 27:	Gh_A01G1670.1	Gh_D01G1920.1	0
53- 28:	Gh_A01G1671.1	Gh_D01G1921.1	0
53- 29:	Gh_A01G1672.1	Gh_D01G1922.1	0
53- 30:	Gh_A01G1673.1	Gh_D01G1924.1	0
53- 31:	Gh_A01G1675.1	Gh_D01G1925.1	0
53- 32:	Gh_A01G1676.1	Gh_D01G1926.1	0
53- 33:	Gh_A01G1677.1	Gh_D01G1927.1	0
53- 34:	Gh_A01G1679.1	Gh_D01G1928.1	0
53- 35:	Gh_A01G1680.1	Gh_D01G1929.1	0
53- 36:	Gh_A01G1681.1	Gh_D01G1930.1	0
53- 37:	Gh_A01G1682.1	Gh_D01G1931.1	0
53- 38:	Gh_A01G1683.1	Gh_D01G1932.1	0
53- 39:	Gh_A01G1684.1	Gh_D01G1933.1	0
53- 40:	Gh_A01G1685.1	Gh_D01G1934.1	0
53- 41:	Gh_A01G1686.1	Gh_D01G1935.1	0
53- 42:	Gh_A01G1687.1	Gh_D01G1936.1	0
53- 43:	Gh_A01G1690.1	Gh_D01G1941.1	8e-169
53- 44:	Gh_A01G1691.1	Gh_D01G1942.1	6e-104
53- 45:	Gh_A01G1692.1	Gh_D01G1943.1	0
53- 46:	Gh_A01G1694.1	Gh_D01G1945.1	0
53- 47:	Gh_A01G1695.1	Gh_D01G1946.1	0
53- 48:	Gh_A01G1696.1	Gh_D01G1947.1	1e-166
53- 49:	Gh_A01G1697.1	Gh_D01G1948.1	0
53- 50:	Gh_A01G1698.1	Gh_D01G1949.1	0
53- 51:	Gh_A01G1699.1	Gh_D01G1950.1	0
53- 52:	Gh_A01G1700.1	Gh_D01G1951.1	2e-104
53- 53:	Gh_A01G1702.1	Gh_D01G1952.1	1e-96
53- 54:	Gh_A01G1703.1	Gh_D01G1953.1	0
53- 55:	Gh_A01G1704.1	Gh_D01G1954.1	8e-131
53- 56:	Gh_A01G1705.1	Gh_D01G1955.1	0
53- 57:	Gh_A01G1706.1	Gh_D01G1956.1	0
53- 58:	Gh_A01G1707.1	Gh_D01G1958.1	0
53- 59:	Gh_A01G1708.1	Gh_D01G1959.1	0
53- 60:	Gh_A01G1709.1	Gh_D01G1960.1	0
53- 61:	Gh_A01G1710.1	Gh_D01G1961.1	0
53- 62:	Gh_A01G1711.1	Gh_D01G1962.1	0
53- 63:	Gh_A01G1712.1	Gh_D01G1963.1	0
53- 64:	Gh_A01G1713.1	Gh_D01G1964.1	0
53- 65:	Gh_A01G1714.1	Gh_D01G1965.1	0
53- 66:	Gh_A01G1715.1	Gh_D01G1966.1	0
53- 67:	Gh_A01G1717.1	Gh_D01G1967.1	0
53- 68:	Gh_A01G1718.1	Gh_D01G1968.1	4e-163
53- 69:	Gh_A01G1719.1	Gh_D01G1969.1	0
53- 70:	Gh_A01G1720.1	Gh_D01G1970.1	0
53- 71:	Gh_A01G1721.1	Gh_D01G1971.1	0
53- 72:	Gh_A01G1722.1	Gh_D01G1972.1	6e-153
53- 73:	Gh_A01G1723.1	Gh_D01G1973.1	2e-151
53- 74:	Gh_A01G1725.1	Gh_D01G1974.1	2e-153
53- 75:	Gh_A01G1726.1	Gh_D01G1975.1	4e-167
53- 76:	Gh_A01G1727.1	Gh_D01G1976.1	0
53- 77:	Gh_A01G1728.1	Gh_D01G1977.1	6e-156
53- 78:	Gh_A01G1729.1	Gh_D01G1978.1	3e-117
53- 79:	Gh_A01G1730.1	Gh_D01G1979.1	8e-149
53- 80:	Gh_A01G1732.1	Gh_D01G1980.1	0
53- 81:	Gh_A01G1733.1	Gh_D01G1981.1	1e-129
53- 82:	Gh_A01G1734.1	Gh_D01G1982.1	2e-78
53- 83:	Gh_A01G1736.1	Gh_D01G1983.1	0
53- 84:	Gh_A01G1741.1	Gh_D01G1988.1	6e-51
53- 85:	Gh_A01G1742.1	Gh_D01G1991.1	0
53- 86:	Gh_A01G1743.1	Gh_D01G1992.1	0
53- 87:	Gh_A01G1744.1	Gh_D01G1993.1	0
53- 88:	Gh_A01G1749.1	Gh_D01G1994.1	6e-111
53- 89:	Gh_A01G1750.1	Gh_D01G1995.1	0
53- 90:	Gh_A01G1751.1	Gh_D01G1996.1	0
53- 91:	Gh_A01G1753.1	Gh_D01G1997.1	6e-54
53- 92:	Gh_A01G1754.1	Gh_D01G1998.1	0
53- 93:	Gh_A01G1755.1	Gh_D01G1999.1	0
53- 94:	Gh_A01G1756.1	Gh_D01G2001.1	0
53- 95:	Gh_A01G1757.1	Gh_D01G2002.1	0
53- 96:	Gh_A01G1758.1	Gh_D01G2003.1	0
53- 97:	Gh_A01G1759.1	Gh_D01G2004.1	0
53- 98:	Gh_A01G1760.1	Gh_D01G2005.1	0
53- 99:	Gh_A01G1763.1	Gh_D01G2006.1	2e-47
53-100:	Gh_A01G1764.1	Gh_D01G2007.1	0
53-101:	Gh_A01G1765.1	Gh_D01G2008.1	1e-87
53-102:	Gh_A01G1766.1	Gh_D01G2009.1	0
53-103:	Gh_A01G1767.1	Gh_D01G2010.1	0
53-104:	Gh_A01G1768.1	Gh_D01G2011.1	0
53-105:	Gh_A01G1769.1	Gh_D01G2012.1	4e-65
53-106:	Gh_A01G1770.1	Gh_D01G2013.1	0
53-107:	Gh_A01G1771.1	Gh_D01G2014.1	5e-50
53-108:	Gh_A01G1773.1	Gh_D01G2015.1	2e-119
53-109:	Gh_A01G1774.1	Gh_D01G2016.1	0
53-110:	Gh_A01G1775.1	Gh_D01G2017.1	1e-155
53-111:	Gh_A01G1776.1	Gh_D01G2018.1	3e-93
53-112:	Gh_A01G1777.1	Gh_D01G2019.1	0
53-113:	Gh_A01G1778.1	Gh_D01G2020.1	0
53-114:	Gh_A01G1779.1	Gh_D01G2021.1	7e-112
53-115:	Gh_A01G1780.1	Gh_D01G2022.1	0
53-116:	Gh_A01G1782.1	Gh_D01G2023.1	4e-119
53-117:	Gh_A01G1783.1	Gh_D01G2024.1	2e-112
53-118:	Gh_A01G1784.1	Gh_D01G2026.1	0
53-119:	Gh_A01G1785.1	Gh_D01G2027.1	0
53-120:	Gh_A01G1786.1	Gh_D01G2028.1	0
53-121:	Gh_A01G1787.1	Gh_D01G2029.1	5e-37
53-122:	Gh_A01G1789.1	Gh_D01G2030.1	0
53-123:	Gh_A01G1790.1	Gh_D01G2031.1	0
53-124:	Gh_A01G1791.1	Gh_D01G2032.1	3e-121
53-125:	Gh_A01G1792.1	Gh_D01G2033.1	0
53-126:	Gh_A01G1793.1	Gh_D01G2034.1	4e-161
53-127:	Gh_A01G1794.1	Gh_D01G2035.1	0
53-128:	Gh_A01G1795.1	Gh_D01G2036.1	0
53-129:	Gh_A01G1796.1	Gh_D01G2037.1	0
53-130:	Gh_A01G1797.1	Gh_D01G2038.1	0
53-131:	Gh_A01G1798.1	Gh_D01G2039.1	0
53-132:	Gh_A01G1800.1	Gh_D01G2041.1	0
53-133:	Gh_A01G1801.1	Gh_D01G2042.1	7e-129
53-134:	Gh_A01G1803.1	Gh_D01G2043.1	5e-43
53-135:	Gh_A01G1804.1	Gh_D01G2044.1	0
53-136:	Gh_A01G1805.1	Gh_D01G2045.1	0
53-137:	Gh_A01G1807.1	Gh_D01G2046.1	0
53-138:	Gh_A01G1808.1	Gh_D01G2047.1	0
53-139:	Gh_A01G1809.1	Gh_D01G2048.1	0
53-140:	Gh_A01G1811.1	Gh_D01G2049.1	0
53-141:	Gh_A01G1812.1	Gh_D01G2050.1	0
53-142:	Gh_A01G1813.1	Gh_D01G2051.1	2e-167
53-143:	Gh_A01G1814.1	Gh_D01G2052.1	0
53-144:	Gh_A01G1815.1	Gh_D01G2053.1	0
53-145:	Gh_A01G1817.1	Gh_D01G2055.1	0
53-146:	Gh_A01G1818.1	Gh_D01G2056.1	8e-143
53-147:	Gh_A01G1819.1	Gh_D01G2057.1	3e-135
53-148:	Gh_A01G1820.1	Gh_D01G2058.1	6e-175
53-149:	Gh_A01G1821.1	Gh_D01G2059.1	0
53-150:	Gh_A01G1823.1	Gh_D01G2061.1	5e-147
53-151:	Gh_A01G1824.1	Gh_D01G2062.1	0
53-152:	Gh_A01G1825.1	Gh_D01G2063.1	0
53-153:	Gh_A01G1826.1	Gh_D01G2064.1	0
53-154:	Gh_A01G1827.1	Gh_D01G2065.1	0
53-155:	Gh_A01G1828.1	Gh_D01G2066.1	1e-173
53-156:	Gh_A01G1829.1	Gh_D01G2067.1	0
53-157:	Gh_A01G1830.1	Gh_D01G2068.1	8e-66
53-158:	Gh_A01G1831.1	Gh_D01G2069.1	0
53-159:	Gh_A01G1832.1	Gh_D01G2070.1	0
53-160:	Gh_A01G1833.1	Gh_D01G2071.1	6e-174
53-161:	Gh_A01G1836.1	Gh_D01G2077.1	0
53-162:	Gh_A01G1837.1	Gh_D01G2078.1	0
53-163:	Gh_A01G1838.1	Gh_D01G2079.1	2e-62
53-164:	Gh_A01G1839.1	Gh_D01G2080.1	0
53-165:	Gh_A01G1840.1	Gh_D01G2081.1	0
53-166:	Gh_A01G1841.1	Gh_D01G2082.1	0
53-167:	Gh_A01G1842.1	Gh_D01G2083.1	3e-162
53-168:	Gh_A01G1843.1	Gh_D01G2085.1	4e-167
53-169:	Gh_A01G1845.1	Gh_D01G2087.1	0
53-170:	Gh_A01G1846.1	Gh_D01G2088.1	0
53-171:	Gh_A01G1847.1	Gh_D01G2089.1	0
53-172:	Gh_A01G1848.1	Gh_D01G2090.1	0
53-173:	Gh_A01G1849.1	Gh_D01G2091.1	0
53-174:	Gh_A01G1851.1	Gh_D01G2092.1	0
53-175:	Gh_A01G1852.1	Gh_D01G2093.1	0
53-176:	Gh_A01G1853.1	Gh_D01G2094.1	4e-51
53-177:	Gh_A01G1854.1	Gh_D01G2095.1	0
53-178:	Gh_A01G1855.1	Gh_D01G2096.1	3e-54
53-179:	Gh_A01G1856.1	Gh_D01G2097.1	0
53-180:	Gh_A01G1857.1	Gh_D01G2098.1	0
53-181:	Gh_A01G1858.1	Gh_D01G2099.1	9e-87
53-182:	Gh_A01G1859.1	Gh_D01G2100.1	0
53-183:	Gh_A01G1860.1	Gh_D01G2101.1	0
53-184:	Gh_A01G1861.1	Gh_D01G2102.1	1e-101
53-185:	Gh_A01G1862.1	Gh_D01G2103.1	0
53-186:	Gh_A01G1863.1	Gh_D01G2106.1	0
53-187:	Gh_A01G1864.1	Gh_D01G2107.1	7e-132
53-188:	Gh_A01G1865.1	Gh_D01G2110.1	3e-163
53-189:	Gh_A01G1867.1	Gh_D01G2112.1	0
53-190:	Gh_A01G1868.1	Gh_D01G2124.1	0
53-191:	Gh_A01G1869.1	Gh_D01G2125.1	4e-104
53-192:	Gh_A01G1870.1	Gh_D01G2127.1	0
53-193:	Gh_A01G1871.1	Gh_D01G2128.1	0
53-194:	Gh_A01G1872.1	Gh_D01G2129.1	2e-134
53-195:	Gh_A01G1873.1	Gh_D01G2130.1	0
53-196:	Gh_A01G1874.1	Gh_D01G2131.1	0
53-197:	Gh_A01G1875.1	Gh_D01G2132.1	1e-75
53-198:	Gh_A01G1876.1	Gh_D01G2133.1	1e-160
53-199:	Gh_A01G1877.1	Gh_D01G2134.1	4e-91
53-200:	Gh_A01G1879.1	Gh_D01G2135.1	3e-66
53-201:	Gh_A01G1881.1	Gh_D01G2138.1	5e-100
53-202:	Gh_A01G1882.1	Gh_D01G2139.1	0
53-203:	Gh_A01G1883.1	Gh_D01G2141.1	1e-62
53-204:	Gh_A01G1884.1	Gh_D01G2142.1	3e-68
53-205:	Gh_A01G1885.1	Gh_D01G2143.1	9e-102
53-206:	Gh_A01G1887.1	Gh_D01G2145.1	0
53-207:	Gh_A01G1888.1	Gh_D01G2146.1	0
53-208:	Gh_A01G1889.1	Gh_D01G2147.1	0
53-209:	Gh_A01G1892.1	Gh_D01G2151.1	0
53-210:	Gh_A01G1893.1	Gh_D01G2152.1	1e-84
53-211:	Gh_A01G1894.1	Gh_D01G2153.1	0
53-212:	Gh_A01G1895.1	Gh_D01G2154.1	0
53-213:	Gh_A01G1896.1	Gh_D01G2155.1	5e-79
53-214:	Gh_A01G1897.1	Gh_D01G2156.1	0
53-215:	Gh_A01G1898.1	Gh_D01G2157.1	0
53-216:	Gh_A01G1899.1	Gh_D01G2158.1	0
53-217:	Gh_A01G1900.1	Gh_D01G2160.1	0
53-218:	Gh_A01G1901.1	Gh_D01G2161.1	2e-83
53-219:	Gh_A01G1902.1	Gh_D01G2162.1	0
53-220:	Gh_A01G1903.1	Gh_D01G2163.1	0
53-221:	Gh_A01G1904.1	Gh_D01G2165.1	3e-121
53-222:	Gh_A01G1905.1	Gh_D01G2166.1	0
53-223:	Gh_A01G1907.1	Gh_D01G2167.1	0
53-224:	Gh_A01G1909.1	Gh_D01G2168.1	0
53-225:	Gh_A01G1910.1	Gh_D01G2169.1	0
53-226:	Gh_A01G1911.1	Gh_D01G2170.1	0
53-227:	Gh_A01G1912.1	Gh_D01G2171.1	0
53-228:	Gh_A01G1913.1	Gh_D01G2172.1	2e-33
53-229:	Gh_A01G1914.1	Gh_D01G2173.1	0
53-230:	Gh_A01G1915.1	Gh_D01G2174.1	0
53-231:	Gh_A01G1916.1	Gh_D01G2175.1	2e-70
53-232:	Gh_A01G1917.1	Gh_D01G2176.1	0
53-233:	Gh_A01G1918.1	Gh_D01G2177.1	2e-96
53-234:	Gh_A01G1921.1	Gh_D01G2178.1	0
53-235:	Gh_A01G1923.1	Gh_D01G2180.1	0
53-236:	Gh_A01G1924.1	Gh_D01G2181.1	0
53-237:	Gh_A01G1925.1	Gh_D01G2182.1	0
53-238:	Gh_A01G1926.1	Gh_D01G2183.1	3e-101
53-239:	Gh_A01G1927.1	Gh_D01G2184.1	0
53-240:	Gh_A01G1928.1	Gh_D01G2185.1	0
53-241:	Gh_A01G1929.1	Gh_D01G2186.1	2e-127
53-242:	Gh_A01G1930.1	Gh_D01G2187.1	0
53-243:	Gh_A01G1932.1	Gh_D01G2190.1	0
53-244:	Gh_A01G1933.1	Gh_D01G2191.1	6e-79
53-245:	Gh_A01G1934.1	Gh_D01G2193.1	0
53-246:	Gh_A01G1939.1	Gh_D01G2198.1	0
53-247:	Gh_A01G1940.1	Gh_D01G2199.1	0
53-248:	Gh_A01G1941.1	Gh_D01G2200.1	0
53-249:	Gh_A01G1942.1	Gh_D01G2201.1	7e-167
53-250:	Gh_A01G1943.1	Gh_D01G2202.1	0
53-251:	Gh_A01G1944.1	Gh_D01G2203.1	0
53-252:	Gh_A01G1945.1	Gh_D01G2204.1	1e-59
53-253:	Gh_A01G1946.1	Gh_D01G2206.1	0
53-254:	Gh_A01G1947.1	Gh_D01G2207.1	0
53-255:	Gh_A01G1948.1	Gh_D01G2209.1	0
53-256:	Gh_A01G1949.1	Gh_D01G2210.1	0
53-257:	Gh_A01G1950.1	Gh_D01G2211.1	0
53-258:	Gh_A01G1951.1	Gh_D01G2212.1	9e-60
53-259:	Gh_A01G1952.1	Gh_D01G2213.1	8e-145
53-260:	Gh_A01G1953.1	Gh_D01G2214.1	0
53-261:	Gh_A01G1955.1	Gh_D01G2215.1	0
53-262:	Gh_A01G1956.1	Gh_D01G2216.1	1e-81
53-263:	Gh_A01G1957.1	Gh_D01G2217.1	0
53-264:	Gh_A01G1958.1	Gh_D01G2218.1	0
53-265:	Gh_A01G1959.1	Gh_D01G2219.1	5e-155
53-266:	Gh_A01G1960.1	Gh_D01G2220.1	0
53-267:	Gh_A01G1961.1	Gh_D01G2221.1	0
53-268:	Gh_A01G1962.1	Gh_D01G2222.1	0
53-269:	Gh_A01G1963.1	Gh_D01G2223.1	0
53-270:	Gh_A01G1964.1	Gh_D01G2224.1	0
53-271:	Gh_A01G1965.1	Gh_D01G2225.1	0
53-272:	Gh_A01G1966.1	Gh_D01G2226.1	0
53-273:	Gh_A01G1967.1	Gh_D01G2227.1	0
53-274:	Gh_A01G1968.1	Gh_D01G2228.1	0
53-275:	Gh_A01G1969.1	Gh_D01G2229.1	0
53-276:	Gh_A01G1970.1	Gh_D01G2230.1	0
53-277:	Gh_A01G1971.1	Gh_D01G2231.1	1e-85
53-278:	Gh_A01G1972.1	Gh_D01G2232.1	0
53-279:	Gh_A01G1973.1	Gh_D01G2233.1	1e-116
53-280:	Gh_A01G1974.1	Gh_D01G2234.1	0
53-281:	Gh_A01G1975.1	Gh_D01G2235.1	0
53-282:	Gh_A01G1976.1	Gh_D01G2236.1	0
53-283:	Gh_A01G1977.1	Gh_D01G2237.1	0
53-284:	Gh_A01G1979.1	Gh_D01G2238.1	0
53-285:	Gh_A01G1980.1	Gh_D01G2239.1	0
53-286:	Gh_A01G1981.1	Gh_D01G2240.1	0
53-287:	Gh_A01G1982.1	Gh_D01G2241.1	8e-124
53-288:	Gh_A01G1983.1	Gh_D01G2242.1	0
53-289:	Gh_A01G1984.1	Gh_D01G2243.1	0
53-290:	Gh_A01G1985.1	Gh_D01G2244.1	0
53-291:	Gh_A01G1986.1	Gh_D01G2245.1	2e-72
53-292:	Gh_A01G1987.1	Gh_D01G2247.1	0
53-293:	Gh_A01G1988.1	Gh_D01G2248.1	0
53-294:	Gh_A01G1989.1	Gh_D01G2249.1	1e-110
53-295:	Gh_A01G1990.1	Gh_D01G2250.1	9e-121
53-296:	Gh_A01G1991.1	Gh_D01G2251.1	0
53-297:	Gh_A01G1992.1	Gh_D01G2252.1	0
53-298:	Gh_A01G1993.1	Gh_D01G2253.1	0
53-299:	Gh_A01G1994.1	Gh_D01G2254.1	1e-150
53-300:	Gh_A01G1995.1	Gh_D01G2255.1	3e-114
53-301:	Gh_A01G1996.1	Gh_D01G2256.1	0
53-302:	Gh_A01G1997.1	Gh_D01G2257.1	9e-179
53-303:	Gh_A01G1998.1	Gh_D01G2258.1	0
53-304:	Gh_A01G1999.1	Gh_D01G2259.1	0
## Alignment 54: score=18236.0 e_value.1=0 N=167 A01&D01 plus
54- 0:	Gh_A01G1330.1	Gh_D01G1595.1	0
54- 1:	Gh_A01G1351.1	Gh_D01G1596.1	0
54- 2:	Gh_A01G1352.1	Gh_D01G1597.1	2e-93
54- 3:	Gh_A01G1353.1	Gh_D01G1598.1	0
54- 4:	Gh_A01G1354.1	Gh_D01G1599.1	7e-80
54- 5:	Gh_A01G1355.1	Gh_D01G1600.1	0
54- 6:	Gh_A01G1356.1	Gh_D01G1601.1	5e-170
54- 7:	Gh_A01G1357.1	Gh_D01G1602.1	3e-15
54- 8:	Gh_A01G1359.1	Gh_D01G1603.1	2e-146
54- 9:	Gh_A01G1360.1	Gh_D01G1604.1	3e-128
54- 10:	Gh_A01G1361.1	Gh_D01G1605.1	4e-127
54- 11:	Gh_A01G1362.1	Gh_D01G1607.1	0
54- 12:	Gh_A01G1363.1	Gh_D01G1608.1	1e-39
54- 13:	Gh_A01G1365.1	Gh_D01G1611.1	9e-128
[truncated: 58,730 more rows]
