# Supplementary material for: Genome-Wide Identification and Classification of Arabinogalactan Proteins Gene Family in Gossypium Species and GhAGP50 Increases Numbers of Epidermal Hairs in Arabidopsis
Source: Int J Mol Sci. 2025 Apr 27;26(9):4159. doi: 10.3390/ijms26094159 (PMC12071561; doi:10.3390/ijms26094159)
Supplement: Supplementary file 1 [file ijms-26-04159-s001.zip › Supplymentaty Table/Table S5.tab]

############### Parameters ###############
# MATCH_SCORE: 50
# MATCH_SIZE: 5
# GAP_PENALTY: -1
# OVERLAP_WINDOW: 5
# E_VALUE: 1e-05
# MAX GAPS: 25
############### Statistics ###############
# Number of collinear genes: 15904, Percentage: 38.83
# Number of all genes: 40960
##########################################
## Alignment 0: score=486.0 e_value=9.8e-27 N=12 Chr01&Chr02 plus
0- 0:	Ga01G1089.1	Ga02G0007.1	9e-135
0- 1:	Ga01G1104.1	Ga02G0010.1	0
0- 2:	Ga01G1106.1	Ga02G0012.1	0
0- 3:	Ga01G1112.1	Ga02G0014.1	3e-16
0- 4:	Ga01G1126.1	Ga02G0026.1	0
0- 5:	Ga01G1129.1	Ga02G0028.1	0
0- 6:	Ga01G1152.1	Ga02G0041.1	6e-51
0- 7:	Ga01G1169.1	Ga02G0046.1	3e-92
0- 8:	Ga01G1172.1	Ga02G0053.1	0
0- 9:	Ga01G1181.1	Ga02G0065.1	3e-69
0- 10:	Ga01G1185.1	Ga02G0076.1	8e-23
0- 11:	Ga01G1196.1	Ga02G0091.1	1e-38
## Alignment 1: score=321.0 e_value=1.7e-15 N=7 Chr01&Chr02 plus
1- 0:	Ga01G1562.1	Ga02G1570.1	4e-90
1- 1:	Ga01G1563.1	Ga02G1571.1	2e-30
1- 2:	Ga01G1566.1	Ga02G1578.1	5e-153
1- 3:	Ga01G1569.1	Ga02G1591.1	1e-136
1- 4:	Ga01G1570.1	Ga02G1594.1	1e-20
1- 5:	Ga01G1572.1	Ga02G1596.1	0
1- 6:	Ga01G1577.1	Ga02G1605.1	1e-57
## Alignment 2: score=523.0 e_value=2.8e-29 N=13 Chr01&Chr02 minus
2- 0:	Ga01G0008.1	Ga02G1226.1	6e-104
2- 1:	Ga01G0012.1	Ga02G1201.1	0
2- 2:	Ga01G0014.1	Ga02G1191.1	6e-15
2- 3:	Ga01G0015.1	Ga02G1185.1	0
2- 4:	Ga01G0018.1	Ga02G1168.1	1e-91
2- 5:	Ga01G0019.1	Ga02G1149.1	0
2- 6:	Ga01G0020.1	Ga02G1142.1	0
2- 7:	Ga01G0023.1	Ga02G1129.1	0
2- 8:	Ga01G0024.1	Ga02G1124.1	3e-66
2- 9:	Ga01G0025.1	Ga02G1119.1	1e-72
2- 10:	Ga01G0027.1	Ga02G1117.1	1e-160
2- 11:	Ga01G0028.1	Ga02G1105.1	0
2- 12:	Ga01G0031.1	Ga02G1087.1	2e-47
## Alignment 3: score=394.0 e_value=3.6e-19 N=9 Chr01&Chr02 minus
3- 0:	Ga01G1124.1	Ga02G1195.1	0
3- 1:	Ga01G1125.1	Ga02G1194.1	0
3- 2:	Ga01G1128.1	Ga02G1189.1	0
3- 3:	Ga01G1129.1	Ga02G1188.1	3e-180
3- 4:	Ga01G1144.1	Ga02G1179.1	0
3- 5:	Ga01G1149.1	Ga02G1178.1	1e-121
3- 6:	Ga01G1153.1	Ga02G1168.1	4e-85
3- 7:	Ga01G1164.1	Ga02G1162.1	0
3- 8:	Ga01G1173.1	Ga02G1146.1	0
## Alignment 4: score=259.0 e_value=1.4e-08 N=6 Chr01&Chr02 minus
4- 0:	Ga01G0883.1	Ga02G1787.1	0
4- 1:	Ga01G0896.1	Ga02G1783.1	1e-86
4- 2:	Ga01G0903.1	Ga02G1782.1	0
4- 3:	Ga01G0909.1	Ga02G1779.1	2e-151
4- 4:	Ga01G0918.1	Ga02G1778.1	8e-153
4- 5:	Ga01G0929.1	Ga02G1777.1	0
## Alignment 5: score=391.0 e_value=3.6e-20 N=9 Chr01&Chr03 plus
5- 0:	Ga01G0716.1	Ga03G2116.1	8e-33
5- 1:	Ga01G0735.1	Ga03G2126.1	5e-27
5- 2:	Ga01G0736.1	Ga03G2127.1	3e-31
5- 3:	Ga01G0740.1	Ga03G2133.1	1e-93
5- 4:	Ga01G0741.1	Ga03G2140.1	1e-06
5- 5:	Ga01G0744.1	Ga03G2146.1	1e-90
5- 6:	Ga01G0745.1	Ga03G2149.1	2e-30
5- 7:	Ga01G0763.1	Ga03G2151.1	2e-140
5- 8:	Ga01G0770.1	Ga03G2153.1	0
## Alignment 6: score=308.0 e_value=4e-17 N=7 Chr01&Chr03 plus
6- 0:	Ga01G1639.1	Ga03G1540.1	1e-140
6- 1:	Ga01G1642.1	Ga03G1542.1	5e-146
6- 2:	Ga01G1643.1	Ga03G1543.1	9e-160
6- 3:	Ga01G1651.1	Ga03G1547.1	0
6- 4:	Ga01G1660.1	Ga03G1551.1	2e-34
6- 5:	Ga01G1673.1	Ga03G1570.1	0
6- 6:	Ga01G1681.1	Ga03G1571.1	0
## Alignment 7: score=294.0 e_value=1e-08 N=6 Chr01&Chr03 plus
7- 0:	Ga01G0072.1	Ga03G2457.1	6e-58
7- 1:	Ga01G0073.1	Ga03G2459.1	0
7- 2:	Ga01G0074.1	Ga03G2460.1	1e-33
7- 3:	Ga01G0077.1	Ga03G2464.1	0
7- 4:	Ga01G0079.1	Ga03G2465.1	6e-20
7- 5:	Ga01G0080.1	Ga03G2467.1	0
## Alignment 8: score=258.0 e_value=2.5e-10 N=6 Chr01&Chr03 plus
8- 0:	Ga01G1213.1	Ga03G1107.1	0
8- 1:	Ga01G1227.1	Ga03G1129.1	1e-102
8- 2:	Ga01G1233.1	Ga03G1132.1	5e-55
8- 3:	Ga01G1239.1	Ga03G1135.1	6e-78
8- 4:	Ga01G1245.1	Ga03G1139.1	6e-54
8- 5:	Ga01G1248.1	Ga03G1146.1	5e-157
## Alignment 9: score=827.0 e_value=5.2e-52 N=19 Chr01&Chr03 minus
9- 0:	Ga01G0180.1	Ga03G2140.1	4e-51
9- 1:	Ga01G0181.1	Ga03G2139.1	1e-98
9- 2:	Ga01G0188.1	Ga03G2116.1	2e-38
9- 3:	Ga01G0192.1	Ga03G2108.1	0
9- 4:	Ga01G0196.1	Ga03G2104.1	5e-113
9- 5:	Ga01G0197.1	Ga03G2095.1	0
9- 6:	Ga01G0198.1	Ga03G2091.1	8e-55
9- 7:	Ga01G0207.1	Ga03G2086.1	9e-15
9- 8:	Ga01G0209.1	Ga03G2083.1	0
9- 9:	Ga01G0217.1	Ga03G2061.1	0
9- 10:	Ga01G0219.1	Ga03G2057.1	0
9- 11:	Ga01G0228.1	Ga03G2046.1	0
9- 12:	Ga01G0229.1	Ga03G2040.1	5e-90
9- 13:	Ga01G0230.1	Ga03G2038.1	6e-139
9- 14:	Ga01G0232.1	Ga03G2037.1	1e-74
9- 15:	Ga01G0233.1	Ga03G2035.1	4e-157
9- 16:	Ga01G0235.1	Ga03G2033.1	0
9- 17:	Ga01G0236.1	Ga03G2027.1	9e-145
9- 18:	Ga01G0242.1	Ga03G2004.1	0
## Alignment 10: score=420.0 e_value=7.9e-22 N=10 Chr01&Chr03 minus
10- 0:	Ga01G0157.1	Ga03G2257.1	0
10- 1:	Ga01G0160.1	Ga03G2241.1	0
10- 2:	Ga01G0161.1	Ga03G2237.1	0
10- 3:	Ga01G0162.1	Ga03G2231.1	0
10- 4:	Ga01G0164.1	Ga03G2224.1	0
10- 5:	Ga01G0165.1	Ga03G2220.1	0
10- 6:	Ga01G0169.1	Ga03G2200.1	5e-141
10- 7:	Ga01G0171.1	Ga03G2192.1	4e-164
10- 8:	Ga01G0174.1	Ga03G2189.1	0
10- 9:	Ga01G0195.1	Ga03G2174.1	1e-131
## Alignment 11: score=404.0 e_value=1.7e-17 N=9 Chr01&Chr03 minus
11- 0:	Ga01G0083.1	Ga03G2451.1	1e-100
11- 1:	Ga01G0085.1	Ga03G2443.1	0
11- 2:	Ga01G0086.1	Ga03G2441.1	0
11- 3:	Ga01G0087.1	Ga03G2440.1	4e-79
11- 4:	Ga01G0092.1	Ga03G2432.1	2e-93
11- 5:	Ga01G0096.1	Ga03G2420.1	0
11- 6:	Ga01G0100.1	Ga03G2406.1	4e-36
11- 7:	Ga01G0101.1	Ga03G2399.1	0
11- 8:	Ga01G0102.1	Ga03G2397.1	0
## Alignment 12: score=400.0 e_value=7.8e-20 N=9 Chr01&Chr03 minus
12- 0:	Ga01G1099.1	Ga03G1074.1	0
12- 1:	Ga01G1102.1	Ga03G1072.1	2e-88
12- 2:	Ga01G1106.1	Ga03G1070.1	0
12- 3:	Ga01G1117.1	Ga03G1069.1	5e-68
12- 4:	Ga01G1128.1	Ga03G1064.1	0
12- 5:	Ga01G1130.1	Ga03G1062.1	1e-93
12- 6:	Ga01G1131.1	Ga03G1060.1	9e-158
12- 7:	Ga01G1144.1	Ga03G1054.1	0
12- 8:	Ga01G1156.1	Ga03G1049.1	0
## Alignment 13: score=334.0 e_value=5.7e-12 N=7 Chr01&Chr03 minus
13- 0:	Ga01G0020.1	Ga03G2651.1	0
13- 1:	Ga01G0021.1	Ga03G2648.1	0
13- 2:	Ga01G0022.1	Ga03G2646.1	1e-73
13- 3:	Ga01G0023.1	Ga03G2644.1	0
13- 4:	Ga01G0025.1	Ga03G2643.1	2e-69
13- 5:	Ga01G0027.1	Ga03G2642.1	2e-160
13- 6:	Ga01G0031.1	Ga03G2631.1	5e-40
## Alignment 14: score=314.0 e_value=3e-12 N=7 Chr01&Chr03 minus
14- 0:	Ga01G0037.1	Ga03G2567.1	0
14- 1:	Ga01G0038.1	Ga03G2565.1	3e-08
14- 2:	Ga01G0044.1	Ga03G2555.1	2e-135
14- 3:	Ga01G0046.1	Ga03G2538.1	6e-68
14- 4:	Ga01G0047.1	Ga03G2535.1	9e-131
14- 5:	Ga01G0048.1	Ga03G2528.1	0
14- 6:	Ga01G0051.1	Ga03G2527.1	1e-40
## Alignment 15: score=266.0 e_value=2.3e-09 N=6 Chr01&Chr03 minus
15- 0:	Ga01G0007.1	Ga03G2719.1	1e-59
15- 1:	Ga01G0011.1	Ga03G2706.1	2e-122
15- 2:	Ga01G0012.1	Ga03G2698.1	0
15- 3:	Ga01G0014.1	Ga03G2694.1	4e-13
15- 4:	Ga01G0015.1	Ga03G2692.1	0
15- 5:	Ga01G0017.1	Ga03G2680.1	8e-141
## Alignment 16: score=526.0 e_value=4e-32 N=13 Chr01&Chr04 plus
16- 0:	Ga01G0007.1	Ga04G0207.1	1e-21
16- 1:	Ga01G0014.1	Ga04G0226.1	6e-15
16- 2:	Ga01G0016.1	Ga04G0233.1	2e-40
16- 3:	Ga01G0019.1	Ga04G0244.1	0
16- 4:	Ga01G0041.1	Ga04G0269.1	4e-68
16- 5:	Ga01G0053.1	Ga04G0291.1	0
16- 6:	Ga01G0055.1	Ga04G0294.1	0
16- 7:	Ga01G0057.1	Ga04G0297.1	4e-30
16- 8:	Ga01G0059.1	Ga04G0299.1	2e-87
16- 9:	Ga01G0083.1	Ga04G0314.1	6e-98
16- 10:	Ga01G0085.1	Ga04G0316.1	5e-175
16- 11:	Ga01G0092.1	Ga04G0322.1	4e-89
16- 12:	Ga01G0100.1	Ga04G0333.1	2e-37
## Alignment 17: score=441.0 e_value=2e-24 N=11 Chr01&Chr04 plus
17- 0:	Ga01G0164.1	Ga04G0391.1	0
17- 1:	Ga01G0165.1	Ga04G0398.1	0
17- 2:	Ga01G0170.1	Ga04G0413.1	4e-103
17- 3:	Ga01G0173.1	Ga04G0421.1	0
17- 4:	Ga01G0181.1	Ga04G0432.1	2e-88
17- 5:	Ga01G0189.1	Ga04G0451.1	4e-151
17- 6:	Ga01G0192.1	Ga04G0454.1	8e-176
17- 7:	Ga01G0195.1	Ga04G0455.1	1e-97
17- 8:	Ga01G0196.1	Ga04G0465.1	4e-100
17- 9:	Ga01G0215.1	Ga04G0487.1	0
17- 10:	Ga01G0236.1	Ga04G0508.1	5e-149
## Alignment 18: score=292.0 e_value=7.3e-12 N=7 Chr01&Chr04 minus
18- 0:	Ga01G1551.1	Ga04G0985.1	1e-70
18- 1:	Ga01G1553.1	Ga04G0982.1	1e-07
18- 2:	Ga01G1556.1	Ga04G0978.1	9e-106
18- 3:	Ga01G1570.1	Ga04G0959.1	1e-81
18- 4:	Ga01G1577.1	Ga04G0944.1	3e-54
18- 5:	Ga01G1578.1	Ga04G0938.1	9e-129
18- 6:	Ga01G1583.1	Ga04G0921.1	0
## Alignment 19: score=284.0 e_value=8.4e-09 N=6 Chr01&Chr04 minus
19- 0:	Ga01G0034.1	Ga04G0281.1	7e-116
19- 1:	Ga01G0035.1	Ga04G0274.1	0
19- 2:	Ga01G0040.1	Ga04G0270.1	0
19- 3:	Ga01G0041.1	Ga04G0269.1	4e-68
19- 4:	Ga01G0043.1	Ga04G0266.1	0
19- 5:	Ga01G0046.1	Ga04G0261.1	6e-68
## Alignment 20: score=2348.0 e_value=5e-189 N=50 Chr01&Chr05 plus
20- 0:	Ga01G1096.1	Ga05G1893.1	0
20- 1:	Ga01G1103.1	Ga05G1897.1	0
20- 2:	Ga01G1117.1	Ga05G1901.1	6e-64
20- 3:	Ga01G1125.1	Ga05G1907.1	0
20- 4:	Ga01G1126.1	Ga05G1908.1	0
20- 5:	Ga01G1130.1	Ga05G1910.1	3e-63
20- 6:	Ga01G1138.1	Ga05G1912.1	4e-117
20- 7:	Ga01G1145.1	Ga05G1914.1	0
20- 8:	Ga01G1146.1	Ga05G1916.1	0
20- 9:	Ga01G1148.1	Ga05G1917.1	2e-169
20- 10:	Ga01G1149.1	Ga05G1918.1	0
20- 11:	Ga01G1150.1	Ga05G1920.1	0
20- 12:	Ga01G1153.1	Ga05G1922.1	9e-154
20- 13:	Ga01G1155.1	Ga05G1924.1	1e-39
20- 14:	Ga01G1158.1	Ga05G1927.1	2e-47
20- 15:	Ga01G1164.1	Ga05G1930.1	0
20- 16:	Ga01G1173.1	Ga05G1939.1	0
20- 17:	Ga01G1175.1	Ga05G1947.1	0
20- 18:	Ga01G1177.1	Ga05G1949.1	4e-111
20- 19:	Ga01G1179.1	Ga05G1952.1	0
20- 20:	Ga01G1185.1	Ga05G1959.1	3e-61
20- 21:	Ga01G1187.1	Ga05G1960.1	0
20- 22:	Ga01G1188.1	Ga05G1962.1	1e-77
20- 23:	Ga01G1189.1	Ga05G1968.1	1e-23
20- 24:	Ga01G1191.1	Ga05G1969.1	1e-170
20- 25:	Ga01G1194.1	Ga05G1970.1	2e-152
20- 26:	Ga01G1198.1	Ga05G1974.1	0
20- 27:	Ga01G1201.1	Ga05G1978.1	0
20- 28:	Ga01G1202.1	Ga05G1982.1	6e-87
20- 29:	Ga01G1203.1	Ga05G1983.1	7e-150
20- 30:	Ga01G1205.1	Ga05G1986.1	4e-68
20- 31:	Ga01G1206.1	Ga05G1987.1	0
20- 32:	Ga01G1209.1	Ga05G1988.1	2e-90
20- 33:	Ga01G1210.1	Ga05G1989.1	0
20- 34:	Ga01G1214.1	Ga05G1990.1	0
20- 35:	Ga01G1216.1	Ga05G1991.1	0
20- 36:	Ga01G1217.1	Ga05G1996.1	0
20- 37:	Ga01G1224.1	Ga05G1999.1	5e-154
20- 38:	Ga01G1227.1	Ga05G2001.1	1e-173
20- 39:	Ga01G1230.1	Ga05G2003.1	0
20- 40:	Ga01G1232.1	Ga05G2008.1	1e-80
20- 41:	Ga01G1233.1	Ga05G2009.1	2e-38
20- 42:	Ga01G1234.1	Ga05G2010.1	2e-38
20- 43:	Ga01G1236.1	Ga05G2014.1	0
20- 44:	Ga01G1237.1	Ga05G2015.1	7e-117
20- 45:	Ga01G1239.1	Ga05G2024.1	3e-88
20- 46:	Ga01G1245.1	Ga05G2033.1	1e-66
20- 47:	Ga01G1249.1	Ga05G2040.1	2e-68
20- 48:	Ga01G1251.1	Ga05G2043.1	3e-34
20- 49:	Ga01G1253.1	Ga05G2044.1	2e-144
## Alignment 21: score=1266.0 e_value=1.9e-96 N=28 Chr01&Chr05 plus
21- 0:	Ga01G0611.1	Ga05G3877.1	3e-129
21- 1:	Ga01G0617.1	Ga05G3879.1	1e-83
21- 2:	Ga01G0642.1	Ga05G3887.1	2e-25
21- 3:	Ga01G0643.1	Ga05G3892.1	0
21- 4:	Ga01G0645.1	Ga05G3893.1	0
21- 5:	Ga01G0653.1	Ga05G3899.1	1e-105
21- 6:	Ga01G0654.1	Ga05G3900.1	0
21- 7:	Ga01G0656.1	Ga05G3910.1	0
21- 8:	Ga01G0658.1	Ga05G3911.1	0
21- 9:	Ga01G0659.1	Ga05G3912.1	1e-87
21- 10:	Ga01G0660.1	Ga05G3914.1	2e-16
21- 11:	Ga01G0662.1	Ga05G3916.1	0
21- 12:	Ga01G0663.1	Ga05G3917.1	0
21- 13:	Ga01G0666.1	Ga05G3925.1	2e-49
21- 14:	Ga01G0680.1	Ga05G3944.1	5e-122
21- 15:	Ga01G0692.1	Ga05G3954.1	0
21- 16:	Ga01G0695.1	Ga05G3957.1	5e-77
21- 17:	Ga01G0704.1	Ga05G3963.1	4e-122
21- 18:	Ga01G0706.1	Ga05G3964.1	7e-117
21- 19:	Ga01G0707.1	Ga05G3966.1	0
21- 20:	Ga01G0708.1	Ga05G3967.1	0
21- 21:	Ga01G0709.1	Ga05G3968.1	0
21- 22:	Ga01G0710.1	Ga05G3970.1	1e-53
21- 23:	Ga01G0714.1	Ga05G3975.1	0
21- 24:	Ga01G0716.1	Ga05G3976.1	8e-24
21- 25:	Ga01G0719.1	Ga05G3977.1	0
21- 26:	Ga01G0720.1	Ga05G3978.1	3e-163
21- 27:	Ga01G0746.1	Ga05G4004.1	4e-65
## Alignment 22: score=834.0 e_value=5.1e-60 N=19 Chr01&Chr05 plus
22- 0:	Ga01G0692.1	Ga05G1731.1	1e-75
22- 1:	Ga01G0704.1	Ga05G1734.1	1e-84
22- 2:	Ga01G0705.1	Ga05G1735.1	5e-173
22- 3:	Ga01G0706.1	Ga05G1736.1	5e-81
22- 4:	Ga01G0708.1	Ga05G1738.1	2e-77
22- 5:	Ga01G0726.1	Ga05G1762.1	7e-48
22- 6:	Ga01G0727.1	Ga05G1765.1	8e-34
22- 7:	Ga01G0734.1	Ga05G1776.1	8e-124
22- 8:	Ga01G0740.1	Ga05G1778.1	4e-105
22- 9:	Ga01G0746.1	Ga05G1785.1	6e-44
22- 10:	Ga01G0763.1	Ga05G1786.1	0
22- 11:	Ga01G0767.1	Ga05G1787.1	2e-110
22- 12:	Ga01G0787.1	Ga05G1789.1	2e-79
22- 13:	Ga01G0788.1	Ga05G1790.1	2e-144
22- 14:	Ga01G0792.1	Ga05G1792.1	0
22- 15:	Ga01G0793.1	Ga05G1793.1	7e-58
22- 16:	Ga01G0794.1	Ga05G1794.1	9e-98
22- 17:	Ga01G0804.1	Ga05G1796.1	3e-132
22- 18:	Ga01G0813.1	Ga05G1797.1	0
## Alignment 23: score=535.0 e_value=4.4e-30 N=12 Chr01&Chr05 plus
23- 0:	Ga01G0936.1	Ga05G4223.1	1e-123
23- 1:	Ga01G0955.1	Ga05G4232.1	7e-26
23- 2:	Ga01G0958.1	Ga05G4233.1	4e-153
23- 3:	Ga01G0965.1	Ga05G4239.1	1e-72
23- 4:	Ga01G0967.1	Ga05G4240.1	4e-29
23- 5:	Ga01G0987.1	Ga05G4252.1	0
23- 6:	Ga01G0988.1	Ga05G4253.1	0
23- 7:	Ga01G1001.1	Ga05G4257.1	6e-139
23- 8:	Ga01G1002.1	Ga05G4258.1	0
23- 9:	Ga01G1003.1	Ga05G4261.1	0
23- 10:	Ga01G1005.1	Ga05G4262.1	0
23- 11:	Ga01G1006.1	Ga05G4267.1	0
## Alignment 24: score=525.0 e_value=7.6e-24 N=11 Chr01&Chr05 plus
24- 0:	Ga01G1409.1	Ga05G2171.1	0
24- 1:	Ga01G1410.1	Ga05G2173.1	1e-116
24- 2:	Ga01G1412.1	Ga05G2174.1	5e-38
24- 3:	Ga01G1413.1	Ga05G2177.1	0
24- 4:	Ga01G1414.1	Ga05G2179.1	0
24- 5:	Ga01G1417.1	Ga05G2181.1	0
24- 6:	Ga01G1418.1	Ga05G2186.1	0
24- 7:	Ga01G1419.1	Ga05G2188.1	1e-166
24- 8:	Ga01G1420.1	Ga05G2195.1	8e-12
24- 9:	Ga01G1422.1	Ga05G2196.1	1e-66
24- 10:	Ga01G1426.1	Ga05G2203.1	0
## Alignment 25: score=517.0 e_value=2e-26 N=12 Chr01&Chr05 plus
25- 0:	Ga01G1164.1	Ga05G2706.1	0
25- 1:	Ga01G1172.1	Ga05G2709.1	0
25- 2:	Ga01G1174.1	Ga05G2715.1	0
25- 3:	Ga01G1184.1	Ga05G2718.1	2e-104
25- 4:	Ga01G1205.1	Ga05G2726.1	9e-64
25- 5:	Ga01G1209.1	Ga05G2728.1	7e-86
25- 6:	Ga01G1216.1	Ga05G2730.1	0
25- 7:	Ga01G1229.1	Ga05G2734.1	1e-166
25- 8:	Ga01G1245.1	Ga05G2741.1	5e-57
25- 9:	Ga01G1246.1	Ga05G2743.1	0
25- 10:	Ga01G1249.1	Ga05G2746.1	1e-57
25- 11:	Ga01G1251.1	Ga05G2750.1	1e-25
## Alignment 26: score=514.0 e_value=2.1e-27 N=11 Chr01&Chr05 plus
26- 0:	Ga01G0547.1	Ga05G3752.1	0
26- 1:	Ga01G0561.1	Ga05G3766.1	0
26- 2:	Ga01G0562.1	Ga05G3767.1	0
26- 3:	Ga01G0565.1	Ga05G3772.1	0
26- 4:	Ga01G0566.1	Ga05G3773.1	1e-105
26- 5:	Ga01G0575.1	Ga05G3782.1	3e-98
26- 6:	Ga01G0578.1	Ga05G3783.1	4e-32
26- 7:	Ga01G0581.1	Ga05G3785.1	0
26- 8:	Ga01G0586.1	Ga05G3789.1	2e-152
26- 9:	Ga01G0589.1	Ga05G3790.1	1e-82
26- 10:	Ga01G0590.1	Ga05G3792.1	1e-56
## Alignment 27: score=377.0 e_value=2e-18 N=9 Chr01&Chr05 plus
27- 0:	Ga01G0856.1	Ga05G1815.1	2e-12
27- 1:	Ga01G0867.1	Ga05G1821.1	4e-37
27- 2:	Ga01G0869.1	Ga05G1822.1	0
27- 3:	Ga01G0882.1	Ga05G1835.1	1e-110
27- 4:	Ga01G0884.1	Ga05G1836.1	7e-142
27- 5:	Ga01G0888.1	Ga05G1837.1	9e-33
27- 6:	Ga01G0893.1	Ga05G1838.1	3e-15
27- 7:	Ga01G0903.1	Ga05G1859.1	0
27- 8:	Ga01G0926.1	Ga05G1871.1	0
## Alignment 28: score=295.0 e_value=4.3e-13 N=8 Chr01&Chr05 plus
28- 0:	Ga01G2356.1	Ga05G1027.1	5e-36
28- 1:	Ga01G2366.1	Ga05G1051.1	0
28- 2:	Ga01G2388.1	Ga05G1076.1	0
28- 3:	Ga01G2413.1	Ga05G1102.1	0
28- 4:	Ga01G2425.1	Ga05G1115.1	0
28- 5:	Ga01G2434.1	Ga05G1125.1	0
28- 6:	Ga01G2438.1	Ga05G1131.1	4e-113
28- 7:	Ga01G2446.1	Ga05G1138.1	1e-107
## Alignment 29: score=284.0 e_value=5.6e-08 N=6 Chr01&Chr05 plus
29- 0:	Ga01G1377.1	Ga05G2220.1	2e-116
29- 1:	Ga01G1382.1	Ga05G2223.1	0
29- 2:	Ga01G1389.1	Ga05G2227.1	0
29- 3:	Ga01G1393.1	Ga05G2230.1	2e-28
29- 4:	Ga01G1395.1	Ga05G2233.1	1e-53
29- 5:	Ga01G1397.1	Ga05G2234.1	4e-64
## Alignment 30: score=273.0 e_value=2.8e-12 N=6 Chr01&Chr05 plus
30- 0:	Ga01G0362.1	Ga05G3676.1	3e-25
30- 1:	Ga01G0380.1	Ga05G3686.1	4e-52
30- 2:	Ga01G0382.1	Ga05G3687.1	0
30- 3:	Ga01G0385.1	Ga05G3689.1	1e-33
30- 4:	Ga01G0386.1	Ga05G3697.1	0
30- 5:	Ga01G0387.1	Ga05G3698.1	3e-147
## Alignment 31: score=262.0 e_value=2.5e-10 N=6 Chr01&Chr05 plus
31- 0:	Ga01G1639.1	Ga05G3380.1	8e-149
31- 1:	Ga01G1642.1	Ga05G3384.1	7e-50
31- 2:	Ga01G1651.1	Ga05G3385.1	0
31- 3:	Ga01G1656.1	Ga05G3387.1	3e-95
31- 4:	Ga01G1674.1	Ga05G3392.1	0
31- 5:	Ga01G1681.1	Ga05G3393.1	1e-178
## Alignment 32: score=1123.0 e_value=1.4e-73 N=24 Chr01&Chr05 minus
32- 0:	Ga01G0854.1	Ga05G4206.1	2e-29
32- 1:	Ga01G0868.1	Ga05G4193.1	6e-115
32- 2:	Ga01G0869.1	Ga05G4192.1	0
32- 3:	Ga01G0874.1	Ga05G4189.1	0
32- 4:	Ga01G0875.1	Ga05G4186.1	0
32- 5:	Ga01G0886.1	Ga05G4182.1	5e-51
32- 6:	Ga01G0891.1	Ga05G4173.1	0
32- 7:	Ga01G0894.1	Ga05G4167.1	0
32- 8:	Ga01G0896.1	Ga05G4160.1	6e-63
32- 9:	Ga01G0897.1	Ga05G4159.1	0
32- 10:	Ga01G0904.1	Ga05G4158.1	0
32- 11:	Ga01G0905.1	Ga05G4157.1	0
32- 12:	Ga01G0909.1	Ga05G4153.1	3e-130
32- 13:	Ga01G0910.1	Ga05G4148.1	7e-98
32- 14:	Ga01G0913.1	Ga05G4145.1	5e-46
32- 15:	Ga01G0915.1	Ga05G4143.1	0
32- 16:	Ga01G0916.1	Ga05G4141.1	0
32- 17:	Ga01G0917.1	Ga05G4140.1	0
32- 18:	Ga01G0918.1	Ga05G4138.1	4e-143
32- 19:	Ga01G0924.1	Ga05G4137.1	0
32- 20:	Ga01G0926.1	Ga05G4136.1	0
32- 21:	Ga01G0930.1	Ga05G4135.1	0
32- 22:	Ga01G0933.1	Ga05G4134.1	0
32- 23:	Ga01G0934.1	Ga05G4133.1	0
## Alignment 33: score=908.0 e_value=5.1e-59 N=20 Chr01&Chr05 minus
33- 0:	Ga01G1430.1	Ga05G2151.1	4e-38
33- 1:	Ga01G1431.1	Ga05G2146.1	3e-69
33- 2:	Ga01G1432.1	Ga05G2145.1	0
33- 3:	Ga01G1438.1	Ga05G2144.1	0
33- 4:	Ga01G1444.1	Ga05G2141.1	5e-94
33- 5:	Ga01G1446.1	Ga05G2139.1	1e-57
33- 6:	Ga01G1452.1	Ga05G2122.1	1e-104
33- 7:	Ga01G1454.1	Ga05G2121.1	3e-158
33- 8:	Ga01G1455.1	Ga05G2117.1	0
33- 9:	Ga01G1458.1	Ga05G2106.1	0
33- 10:	Ga01G1461.1	Ga05G2088.1	0
33- 11:	Ga01G1462.1	Ga05G2085.1	3e-121
33- 12:	Ga01G1465.1	Ga05G2075.1	5e-135
33- 13:	Ga01G1467.1	Ga05G2074.1	0
33- 14:	Ga01G1468.1	Ga05G2073.1	0
33- 15:	Ga01G1471.1	Ga05G2071.1	0
33- 16:	Ga01G1476.1	Ga05G2064.1	0
33- 17:	Ga01G1481.1	Ga05G2061.1	4e-32
33- 18:	Ga01G1482.1	Ga05G2057.1	0
33- 19:	Ga01G1483.1	Ga05G2053.1	3e-61
## Alignment 34: score=867.0 e_value=1.2e-49 N=18 Chr01&Chr05 minus
34- 0:	Ga01G2372.1	Ga05G1094.1	0
34- 1:	Ga01G2376.1	Ga05G1093.1	0
34- 2:	Ga01G2378.1	Ga05G1092.1	4e-115
34- 3:	Ga01G2379.1	Ga05G1091.1	0
34- 4:	Ga01G2381.1	Ga05G1090.1	3e-55
34- 5:	Ga01G2382.1	Ga05G1087.1	4e-117
34- 6:	Ga01G2383.1	Ga05G1084.1	0
34- 7:	Ga01G2384.1	Ga05G1083.1	9e-60
34- 8:	Ga01G2385.1	Ga05G1081.1	0
34- 9:	Ga01G2387.1	Ga05G1077.1	0
34- 10:	Ga01G2389.1	Ga05G1073.1	4e-148
34- 11:	Ga01G2390.1	Ga05G1071.1	0
34- 12:	Ga01G2392.1	Ga05G1070.1	5e-142
34- 13:	Ga01G2394.1	Ga05G1067.1	3e-79
34- 14:	Ga01G2397.1	Ga05G1064.1	0
34- 15:	Ga01G2398.1	Ga05G1061.1	0
34- 16:	Ga01G2404.1	Ga05G1055.1	0
34- 17:	Ga01G2409.1	Ga05G1053.1	4e-83
## Alignment 35: score=769.0 e_value=6.3e-39 N=16 Chr01&Chr05 minus
35- 0:	Ga01G2257.1	Ga05G1022.1	0
35- 1:	Ga01G2259.1	Ga05G1019.1	1e-110
35- 2:	Ga01G2260.1	Ga05G1018.1	0
35- 3:	Ga01G2263.1	Ga05G1016.1	0
35- 4:	Ga01G2267.1	Ga05G1013.1	2e-147
35- 5:	Ga01G2268.1	Ga05G1012.1	0
35- 6:	Ga01G2270.1	Ga05G1011.1	3e-64
35- 7:	Ga01G2280.1	Ga05G1009.1	2e-177
35- 8:	Ga01G2288.1	Ga05G1006.1	0
35- 9:	Ga01G2289.1	Ga05G1005.1	0
35- 10:	Ga01G2290.1	Ga05G1003.1	4e-86
35- 11:	Ga01G2291.1	Ga05G1002.1	2e-92
35- 12:	Ga01G2292.1	Ga05G1001.1	0
35- 13:	Ga01G2295.1	Ga05G0999.1	0
35- 14:	Ga01G2296.1	Ga05G0998.1	6e-76
35- 15:	Ga01G2301.1	Ga05G0996.1	6e-112
## Alignment 36: score=662.0 e_value=1.4e-36 N=14 Chr01&Chr05 minus
36- 0:	Ga01G2309.1	Ga05G1049.1	4e-101
36- 1:	Ga01G2314.1	Ga05G1047.1	1e-49
36- 2:	Ga01G2315.1	Ga05G1046.1	1e-19
36- 3:	Ga01G2322.1	Ga05G1039.1	0
36- 4:	Ga01G2325.1	Ga05G1038.1	2e-92
36- 5:	Ga01G2328.1	Ga05G1036.1	0
36- 6:	Ga01G2331.1	Ga05G1035.1	2e-101
36- 7:	Ga01G2333.1	Ga05G1034.1	3e-165
36- 8:	Ga01G2336.1	Ga05G1033.1	2e-117
36- 9:	Ga01G2337.1	Ga05G1032.1	0
36- 10:	Ga01G2339.1	Ga05G1030.1	4e-63
36- 11:	Ga01G2357.1	Ga05G1026.1	0
36- 12:	Ga01G2359.1	Ga05G1024.1	2e-106
36- 13:	Ga01G2360.1	Ga05G1023.1	1e-153
## Alignment 37: score=629.0 e_value=4.6e-33 N=13 Chr01&Chr05 minus
37- 0:	Ga01G2176.1	Ga05G0967.1	0
37- 1:	Ga01G2177.1	Ga05G0966.1	0
37- 2:	Ga01G2178.1	Ga05G0965.1	3e-58
37- 3:	Ga01G2180.1	Ga05G0964.1	0
37- 4:	Ga01G2189.1	Ga05G0962.1	0
37- 5:	Ga01G2195.1	Ga05G0958.1	6e-85
37- 6:	Ga01G2196.1	Ga05G0957.1	0
37- 7:	Ga01G2197.1	Ga05G0956.1	0
37- 8:	Ga01G2198.1	Ga05G0952.1	0
37- 9:	Ga01G2199.1	Ga05G0951.1	0
37- 10:	Ga01G2202.1	Ga05G0949.1	1e-38
37- 11:	Ga01G2204.1	Ga05G0948.1	9e-19
37- 12:	Ga01G2205.1	Ga05G0946.1	0
## Alignment 38: score=587.0 e_value=5.7e-39 N=14 Chr01&Chr05 minus
38- 0:	Ga01G1320.1	Ga05G2384.1	0
38- 1:	Ga01G1325.1	Ga05G2381.1	3e-173
38- 2:	Ga01G1330.1	Ga05G2356.1	0
38- 3:	Ga01G1335.1	Ga05G2340.1	0
38- 4:	Ga01G1336.1	Ga05G2331.1	0
38- 5:	Ga01G1358.1	Ga05G2328.1	0
38- 6:	Ga01G1364.1	Ga05G2314.1	0
38- 7:	Ga01G1365.1	Ga05G2313.1	1e-123
38- 8:	Ga01G1366.1	Ga05G2301.1	0
38- 9:	Ga01G1369.1	Ga05G2300.1	5e-123
38- 10:	Ga01G1370.1	Ga05G2295.1	0
38- 11:	Ga01G1371.1	Ga05G2291.1	0
38- 12:	Ga01G1373.1	Ga05G2282.1	0
38- 13:	Ga01G1374.1	Ga05G2281.1	0
## Alignment 39: score=553.0 e_value=9.6e-30 N=12 Chr01&Chr05 minus
39- 0:	Ga01G0730.1	Ga05G4016.1	0
39- 1:	Ga01G0731.1	Ga05G4015.1	5e-146
39- 2:	Ga01G0733.1	Ga05G4014.1	4e-52
39- 3:	Ga01G0744.1	Ga05G4006.1	3e-128
39- 4:	Ga01G0745.1	Ga05G4005.1	2e-88
39- 5:	Ga01G0747.1	Ga05G3999.1	0
39- 6:	Ga01G0750.1	Ga05G3998.1	0
39- 7:	Ga01G0766.1	Ga05G3997.1	2e-140
39- 8:	Ga01G0767.1	Ga05G3995.1	2e-148
39- 9:	Ga01G0774.1	Ga05G3993.1	2e-70
39- 10:	Ga01G0777.1	Ga05G3991.1	1e-33
39- 11:	Ga01G0780.1	Ga05G3985.1	2e-24
## Alignment 40: score=481.0 e_value=4.6e-23 N=10 Chr01&Chr05 minus
40- 0:	Ga01G2410.1	Ga05G1107.1	0
40- 1:	Ga01G2411.1	Ga05G1104.1	0
40- 2:	Ga01G2412.1	Ga05G1103.1	2e-150
40- 3:	Ga01G2414.1	Ga05G1101.1	0
40- 4:	Ga01G2415.1	Ga05G1100.1	0
40- 5:	Ga01G2416.1	Ga05G1099.1	0
40- 6:	Ga01G2418.1	Ga05G1098.1	1e-135
40- 7:	Ga01G2419.1	Ga05G1097.1	0
40- 8:	Ga01G2420.1	Ga05G1096.1	0
40- 9:	Ga01G2433.1	Ga05G1080.1	9e-28
## Alignment 41: score=315.0 e_value=1.9e-12 N=7 Chr01&Chr05 minus
41- 0:	Ga01G2487.1	Ga05G1156.1	3e-45
41- 1:	Ga01G2495.1	Ga05G1152.1	0
41- 2:	Ga01G2496.1	Ga05G1149.1	4e-74
41- 3:	Ga01G2498.1	Ga05G1147.1	1e-99
41- 4:	Ga01G2503.1	Ga05G1146.1	1e-109
41- 5:	Ga01G2525.1	Ga05G1140.1	0
41- 6:	Ga01G2526.1	Ga05G1139.1	0
## Alignment 42: score=314.0 e_value=6.9e-13 N=7 Chr01&Chr05 minus
42- 0:	Ga01G0982.1	Ga05G4256.1	9e-28
42- 1:	Ga01G0985.1	Ga05G4254.1	0
42- 2:	Ga01G0991.1	Ga05G4248.1	0
42- 3:	Ga01G0992.1	Ga05G4247.1	0
42- 4:	Ga01G0998.1	Ga05G4242.1	4e-164
42- 5:	Ga01G1016.1	Ga05G4230.1	6e-168
42- 6:	Ga01G1019.1	Ga05G4222.1	2e-168
## Alignment 43: score=290.0 e_value=2.6e-09 N=6 Chr01&Chr05 minus
43- 0:	Ga01G0854.1	Ga05G4122.1	5e-63
43- 1:	Ga01G0856.1	Ga05G4120.1	2e-43
43- 2:	Ga01G0857.1	Ga05G4119.1	0
43- 3:	Ga01G0860.1	Ga05G4118.1	2e-89
43- 4:	Ga01G0861.1	Ga05G4117.1	0
43- 5:	Ga01G0863.1	Ga05G4109.1	8e-138
## Alignment 44: score=272.0 e_value=1.3e-08 N=6 Chr01&Chr05 minus
44- 0:	Ga01G1455.1	Ga05G2771.1	2e-74
44- 1:	Ga01G1459.1	Ga05G2770.1	0
44- 2:	Ga01G1462.1	Ga05G2763.1	4e-119
44- 3:	Ga01G1464.1	Ga05G2759.1	0
44- 4:	Ga01G1474.1	Ga05G2758.1	0
44- 5:	Ga01G1482.1	Ga05G2754.1	0
## Alignment 45: score=924.0 e_value=7.6e-58 N=20 Chr01&Chr06 plus
45- 0:	Ga01G1184.1	Ga06G0024.1	7e-100
45- 1:	Ga01G1189.1	Ga06G0030.1	0
45- 2:	Ga01G1191.1	Ga06G0032.1	2e-160
45- 3:	Ga01G1194.1	Ga06G0033.1	8e-162
45- 4:	Ga01G1198.1	Ga06G0039.1	0
45- 5:	Ga01G1202.1	Ga06G0054.1	2e-74
45- 6:	Ga01G1205.1	Ga06G0055.1	1e-65
45- 7:	Ga01G1206.1	Ga06G0056.1	0
45- 8:	Ga01G1209.1	Ga06G0057.1	2e-89
45- 9:	Ga01G1211.1	Ga06G0058.1	0
45- 10:	Ga01G1213.1	Ga06G0059.1	2e-174
45- 11:	Ga01G1214.1	Ga06G0060.1	0
45- 12:	Ga01G1219.1	Ga06G0069.1	1e-40
45- 13:	Ga01G1227.1	Ga06G0070.1	2e-143
45- 14:	Ga01G1230.1	Ga06G0071.1	0
45- 15:	Ga01G1232.1	Ga06G0074.1	4e-79
45- 16:	Ga01G1234.1	Ga06G0075.1	2e-31
45- 17:	Ga01G1236.1	Ga06G0077.1	0
45- 18:	Ga01G1239.1	Ga06G0082.1	1e-82
45- 19:	Ga01G1246.1	Ga06G0101.1	0
## Alignment 46: score=317.0 e_value=2.7e-13 N=7 Chr01&Chr06 plus
46- 0:	Ga01G1409.1	Ga06G0212.1	0
46- 1:	Ga01G1412.1	Ga06G0213.1	1e-39
46- 2:	Ga01G1413.1	Ga06G0218.1	0
46- 3:	Ga01G1417.1	Ga06G0221.1	0
46- 4:	Ga01G1418.1	Ga06G0223.1	0
46- 5:	Ga01G1427.1	Ga06G0238.1	0
46- 6:	Ga01G1429.1	Ga06G0248.1	3e-108
## Alignment 47: score=505.0 e_value=5.4e-27 N=11 Chr01&Chr06 minus
47- 0:	Ga01G1363.1	Ga06G0310.1	0
47- 1:	Ga01G1364.1	Ga06G0305.1	0
47- 2:	Ga01G1365.1	Ga06G0304.1	1e-121
47- 3:	Ga01G1366.1	Ga06G0297.1	8e-85
47- 4:	Ga01G1369.1	Ga06G0295.1	1e-136
47- 5:	Ga01G1382.1	Ga06G0283.1	0
47- 6:	Ga01G1389.1	Ga06G0281.1	0
47- 7:	Ga01G1392.1	Ga06G0272.1	0
47- 8:	Ga01G1393.1	Ga06G0269.1	2e-24
47- 9:	Ga01G1395.1	Ga06G0267.1	5e-37
47- 10:	Ga01G1399.1	Ga06G0262.1	0
## Alignment 48: score=281.0 e_value=1.5e-12 N=7 Chr01&Chr06 minus
48- 0:	Ga01G0856.1	Ga06G2370.1	7e-14
48- 1:	Ga01G0861.1	Ga06G2368.1	0
48- 2:	Ga01G0878.1	Ga06G2357.1	2e-12
48- 3:	Ga01G0901.1	Ga06G2352.1	1e-20
48- 4:	Ga01G0903.1	Ga06G2349.1	0
48- 5:	Ga01G0906.1	Ga06G2348.1	1e-17
48- 6:	Ga01G0930.1	Ga06G2338.1	0
## Alignment 49: score=274.0 e_value=1.9e-11 N=6 Chr01&Chr06 minus
49- 0:	Ga01G1459.1	Ga06G0155.1	0
49- 1:	Ga01G1462.1	Ga06G0139.1	2e-120
49- 2:	Ga01G1463.1	Ga06G0137.1	7e-133
49- 3:	Ga01G1464.1	Ga06G0127.1	0
49- 4:	Ga01G1465.1	Ga06G0126.1	2e-137
49- 5:	Ga01G1467.1	Ga06G0125.1	2e-155
## Alignment 50: score=861.0 e_value=2.6e-50 N=18 Chr01&Chr07 plus
50- 0:	Ga01G2309.1	Ga07G1021.1	3e-90
50- 1:	Ga01G2312.1	Ga07G1023.1	2e-70
50- 2:	Ga01G2315.1	Ga07G1024.1	0
50- 3:	Ga01G2318.1	Ga07G1025.1	2e-64
50- 4:	Ga01G2319.1	Ga07G1026.1	0
50- 5:	Ga01G2320.1	Ga07G1027.1	0
50- 6:	Ga01G2322.1	Ga07G1030.1	0
50- 7:	Ga01G2325.1	Ga07G1031.1	4e-46
50- 8:	Ga01G2331.1	Ga07G1032.1	1e-101
50- 9:	Ga01G2332.1	Ga07G1034.1	6e-88
50- 10:	Ga01G2335.1	Ga07G1035.1	2e-121
50- 11:	Ga01G2336.1	Ga07G1038.1	3e-152
50- 12:	Ga01G2337.1	Ga07G1040.1	0
50- 13:	Ga01G2339.1	Ga07G1041.1	3e-92
50- 14:	Ga01G2349.1	Ga07G1042.1	9e-95
50- 15:	Ga01G2352.1	Ga07G1043.1	4e-52
50- 16:	Ga01G2353.1	Ga07G1045.1	2e-125
50- 17:	Ga01G2359.1	Ga07G1048.1	5e-121
## Alignment 51: score=460.0 e_value=6e-21 N=10 Chr01&Chr07 plus
51- 0:	Ga01G1912.1	Ga07G0784.1	1e-107
51- 1:	Ga01G1917.1	Ga07G0786.1	6e-171
51- 2:	Ga01G1923.1	Ga07G0793.1	4e-12
51- 3:	Ga01G1927.1	Ga07G0794.1	3e-75
51- 4:	Ga01G1928.1	Ga07G0799.1	0
51- 5:	Ga01G1932.1	Ga07G0802.1	0
51- 6:	Ga01G1946.1	Ga07G0812.1	1e-106
51- 7:	Ga01G1949.1	Ga07G0813.1	7e-09
51- 8:	Ga01G1951.1	Ga07G0814.1	0
51- 9:	Ga01G1956.1	Ga07G0816.1	1e-112
## Alignment 52: score=455.0 e_value=3e-21 N=10 Chr01&Chr07 plus
52- 0:	Ga01G2255.1	Ga07G1050.1	2e-135
52- 1:	Ga01G2259.1	Ga07G1051.1	5e-111
52- 2:	Ga01G2260.1	Ga07G1054.1	0
52- 3:	Ga01G2263.1	Ga07G1061.1	0
52- 4:	Ga01G2265.1	Ga07G1063.1	2e-44
52- 5:	Ga01G2266.1	Ga07G1065.1	0
52- 6:	Ga01G2269.1	Ga07G1066.1	2e-173
52- 7:	Ga01G2288.1	Ga07G1073.1	4e-178
52- 8:	Ga01G2293.1	Ga07G1076.1	0
52- 9:	Ga01G2302.1	Ga07G1078.1	0
## Alignment 53: score=402.0 e_value=1.2e-22 N=9 Chr01&Chr07 plus
53- 0:	Ga01G1862.1	Ga07G0651.1	6e-150
53- 1:	Ga01G1863.1	Ga07G0652.1	1e-146
53- 2:	Ga01G1864.1	Ga07G0656.1	3e-158
53- 3:	Ga01G1867.1	Ga07G0659.1	0
53- 4:	Ga01G1871.1	Ga07G0663.1	3e-137
53- 5:	Ga01G1872.1	Ga07G0667.1	0
53- 6:	Ga01G1894.1	Ga07G0681.1	4e-101
53- 7:	Ga01G1895.1	Ga07G0683.1	0
53- 8:	Ga01G1911.1	Ga07G0695.1	7e-142
## Alignment 54: score=395.0 e_value=5.4e-22 N=9 Chr01&Chr07 plus
54- 0:	Ga01G2097.1	Ga07G0546.1	0
54- 1:	Ga01G2109.1	Ga07G0550.1	0
54- 2:	Ga01G2113.1	Ga07G0552.1	0
54- 3:	Ga01G2129.1	Ga07G0574.1	3e-157
54- 4:	Ga01G2132.1	Ga07G0576.1	0
54- 5:	Ga01G2133.1	Ga07G0579.1	0
54- 6:	Ga01G2134.1	Ga07G0581.1	0
54- 7:	Ga01G2135.1	Ga07G0585.1	2e-102
54- 8:	Ga01G2146.1	Ga07G0598.1	0
## Alignment 55: score=452.0 e_value=4e-20 N=10 Chr01&Chr07 minus
55- 0:	Ga01G2038.1	Ga07G0541.1	4e-144
55- 1:	Ga01G2041.1	Ga07G0538.1	0
55- 2:	Ga01G2044.1	Ga07G0532.1	0
55- 3:	Ga01G2053.1	Ga07G0529.1	0
55- 4:	Ga01G2056.1	Ga07G0525.1	1e-44
55- 5:	Ga01G2061.1	Ga07G0515.1	3e-16
55- 6:	Ga01G2067.1	Ga07G0506.1	0
55- 7:	Ga01G2069.1	Ga07G0500.1	0
55- 8:	Ga01G2075.1	Ga07G0495.1	4e-155
55- 9:	Ga01G2079.1	Ga07G0494.1	6e-81
## Alignment 56: score=298.0 e_value=2.9e-13 N=7 Chr01&Chr07 minus
56- 0:	Ga01G2120.1	Ga07G0603.1	1e-106
56- 1:	Ga01G2121.1	Ga07G0597.1	0
56- 2:	Ga01G2122.1	Ga07G0596.1	7e-36
56- 3:	Ga01G2134.1	Ga07G0581.1	0
56- 4:	Ga01G2140.1	Ga07G0571.1	0
56- 5:	Ga01G2142.1	Ga07G0568.1	2e-109
56- 6:	Ga01G2144.1	Ga07G0545.1	4e-166
## Alignment 57: score=276.0 e_value=1e-11 N=6 Chr01&Chr07 minus
57- 0:	Ga01G2569.1	Ga07G1575.1	0
57- 1:	Ga01G2570.1	Ga07G1574.1	8e-21
57- 2:	Ga01G2581.1	Ga07G1568.1	9e-49
57- 3:	Ga01G2585.1	Ga07G1564.1	1e-73
57- 4:	Ga01G2597.1	Ga07G1558.1	0
57- 5:	Ga01G2598.1	Ga07G1557.1	0
## Alignment 58: score=893.0 e_value=6.6e-53 N=19 Chr01&Chr08 plus
58- 0:	Ga01G2532.1	Ga08G2108.1	0
58- 1:	Ga01G2539.1	Ga08G2109.1	0
58- 2:	Ga01G2541.1	Ga08G2110.1	0
58- 3:	Ga01G2545.1	Ga08G2112.1	3e-163
58- 4:	Ga01G2549.1	Ga08G2119.1	3e-28
58- 5:	Ga01G2550.1	Ga08G2121.1	2e-50
58- 6:	Ga01G2551.1	Ga08G2122.1	8e-13
58- 7:	Ga01G2552.1	Ga08G2124.1	0
58- 8:	Ga01G2553.1	Ga08G2130.1	5e-85
58- 9:	Ga01G2554.1	Ga08G2131.1	0
58- 10:	Ga01G2557.1	Ga08G2143.1	0
58- 11:	Ga01G2559.1	Ga08G2146.1	0
58- 12:	Ga01G2566.1	Ga08G2148.1	0
58- 13:	Ga01G2569.1	Ga08G2151.1	1e-72
58- 14:	Ga01G2570.1	Ga08G2153.1	0
58- 15:	Ga01G2571.1	Ga08G2154.1	4e-73
58- 16:	Ga01G2579.1	Ga08G2157.1	5e-119
58- 17:	Ga01G2581.1	Ga08G2162.1	8e-113
58- 18:	Ga01G2583.1	Ga08G2163.1	0
## Alignment 59: score=456.0 e_value=7.7e-24 N=10 Chr01&Chr08 plus
59- 0:	Ga01G2318.1	Ga08G0030.1	9e-60
59- 1:	Ga01G2319.1	Ga08G0031.1	0
59- 2:	Ga01G2320.1	Ga08G0035.1	0
59- 3:	Ga01G2324.1	Ga08G0036.1	2e-74
59- 4:	Ga01G2328.1	Ga08G0037.1	1e-28
59- 5:	Ga01G2331.1	Ga08G0038.1	5e-102
59- 6:	Ga01G2349.1	Ga08G0039.1	1e-95
59- 7:	Ga01G2353.1	Ga08G0043.1	3e-113
59- 8:	Ga01G2354.1	Ga08G0044.1	0
59- 9:	Ga01G2355.1	Ga08G0058.1	2e-68
## Alignment 60: score=414.0 e_value=1.9e-22 N=9 Chr01&Chr08 plus
60- 0:	Ga01G2796.1	Ga08G1975.1	2e-09
60- 1:	Ga01G2803.1	Ga08G1976.1	2e-176
60- 2:	Ga01G2804.1	Ga08G1977.1	0
60- 3:	Ga01G2805.1	Ga08G1979.1	7e-156
60- 4:	Ga01G2806.1	Ga08G1990.1	0
60- 5:	Ga01G2808.1	Ga08G1991.1	3e-96
60- 6:	Ga01G2810.1	Ga08G1993.1	5e-30
60- 7:	Ga01G2813.1	Ga08G1995.1	0
60- 8:	Ga01G2815.1	Ga08G2011.1	0
## Alignment 61: score=366.0 e_value=1.6e-15 N=8 Chr01&Chr08 plus
61- 0:	Ga01G2819.1	Ga08G1929.1	4e-91
61- 1:	Ga01G2820.1	Ga08G1944.1	5e-92
61- 2:	Ga01G2821.1	Ga08G1948.1	0
61- 3:	Ga01G2823.1	Ga08G1955.1	2e-135
61- 4:	Ga01G2824.1	Ga08G1956.1	5e-160
61- 5:	Ga01G2825.1	Ga08G1957.1	1e-132
61- 6:	Ga01G2832.1	Ga08G1967.1	0
61- 7:	Ga01G2834.1	Ga08G1970.1	9e-68
## Alignment 62: score=321.0 e_value=3.4e-12 N=7 Chr01&Chr08 plus
62- 0:	Ga01G2647.1	Ga08G2029.1	5e-157
62- 1:	Ga01G2652.1	Ga08G2046.1	0
62- 2:	Ga01G2656.1	Ga08G2050.1	1e-94
62- 3:	Ga01G2660.1	Ga08G2056.1	0
62- 4:	Ga01G2661.1	Ga08G2059.1	1e-63
62- 5:	Ga01G2662.1	Ga08G2062.1	5e-166
62- 6:	Ga01G2663.1	Ga08G2064.1	0
## Alignment 63: score=1470.0 e_value=7.3e-108 N=32 Chr01&Chr08 minus
63- 0:	Ga01G2706.1	Ga08G1901.1	5e-121
63- 1:	Ga01G2708.1	Ga08G1894.1	0
63- 2:	Ga01G2712.1	Ga08G1878.1	1e-81
63- 3:	Ga01G2714.1	Ga08G1877.1	0
63- 4:	Ga01G2716.1	Ga08G1871.1	0
63- 5:	Ga01G2718.1	Ga08G1870.1	2e-19
63- 6:	Ga01G2722.1	Ga08G1863.1	0
63- 7:	Ga01G2724.1	Ga08G1860.1	0
63- 8:	Ga01G2725.1	Ga08G1856.1	7e-47
63- 9:	Ga01G2727.1	Ga08G1854.1	4e-127
63- 10:	Ga01G2728.1	Ga08G1853.1	7e-70
63- 11:	Ga01G2734.1	Ga08G1848.1	2e-18
63- 12:	Ga01G2735.1	Ga08G1846.1	0
63- 13:	Ga01G2740.1	Ga08G1845.1	2e-81
63- 14:	Ga01G2741.1	Ga08G1843.1	7e-132
63- 15:	Ga01G2742.1	Ga08G1841.1	5e-177
63- 16:	Ga01G2747.1	Ga08G1836.1	4e-142
63- 17:	Ga01G2748.1	Ga08G1833.1	2e-110
63- 18:	Ga01G2752.1	Ga08G1829.1	7e-151
63- 19:	Ga01G2755.1	Ga08G1827.1	4e-57
63- 20:	Ga01G2756.1	Ga08G1826.1	8e-93
63- 21:	Ga01G2758.1	Ga08G1824.1	2e-84
63- 22:	Ga01G2762.1	Ga08G1823.1	0
63- 23:	Ga01G2765.1	Ga08G1819.1	0
63- 24:	Ga01G2767.1	Ga08G1815.1	0
63- 25:	Ga01G2771.1	Ga08G1813.1	6e-169
63- 26:	Ga01G2772.1	Ga08G1810.1	0
63- 27:	Ga01G2778.1	Ga08G1805.1	0
63- 28:	Ga01G2779.1	Ga08G1791.1	0
63- 29:	Ga01G2782.1	Ga08G1780.1	5e-172
63- 30:	Ga01G2783.1	Ga08G1777.1	5e-134
63- 31:	Ga01G2785.1	Ga08G1754.1	1e-68
## Alignment 64: score=804.0 e_value=1.6e-61 N=18 Chr01&Chr08 minus
64- 0:	Ga01G1691.1	Ga08G1346.1	0
64- 1:	Ga01G1692.1	Ga08G1345.1	6e-82
64- 2:	Ga01G1693.1	Ga08G1344.1	9e-53
64- 3:	Ga01G1698.1	Ga08G1341.1	9e-72
64- 4:	Ga01G1699.1	Ga08G1338.1	0
64- 5:	Ga01G1707.1	Ga08G1334.1	1e-132
64- 6:	Ga01G1709.1	Ga08G1333.1	0
64- 7:	Ga01G1717.1	Ga08G1330.1	1e-82
64- 8:	Ga01G1736.1	Ga08G1326.1	1e-108
64- 9:	Ga01G1740.1	Ga08G1324.1	3e-147
64- 10:	Ga01G1741.1	Ga08G1323.1	3e-13
64- 11:	Ga01G1743.1	Ga08G1319.1	8e-112
64- 12:	Ga01G1746.1	Ga08G1317.1	0
64- 13:	Ga01G1748.1	Ga08G1316.1	3e-46
64- 14:	Ga01G1752.1	Ga08G1294.1	0
64- 15:	Ga01G1757.1	Ga08G1292.1	6e-24
64- 16:	Ga01G1762.1	Ga08G1291.1	2e-84
64- 17:	Ga01G1782.1	Ga08G1271.1	2e-18
## Alignment 65: score=606.0 e_value=2.3e-29 N=13 Chr01&Chr08 minus
65- 0:	Ga01G2475.1	Ga08G2386.1	3e-135
65- 1:	Ga01G2482.1	Ga08G2384.1	3e-86
65- 2:	Ga01G2487.1	Ga08G2381.1	1e-54
65- 3:	Ga01G2491.1	Ga08G2378.1	0
65- 4:	Ga01G2496.1	Ga08G2377.1	2e-98
65- 5:	Ga01G2503.1	Ga08G2374.1	9e-104
65- 6:	Ga01G2507.1	Ga08G2373.1	0
65- 7:	Ga01G2510.1	Ga08G2372.1	2e-107
65- 8:	Ga01G2511.1	Ga08G2369.1	0
65- 9:	Ga01G2516.1	Ga08G2361.1	0
65- 10:	Ga01G2517.1	Ga08G2360.1	0
65- 11:	Ga01G2525.1	Ga08G2357.1	0
65- 12:	Ga01G2526.1	Ga08G2356.1	0
## Alignment 66: score=584.0 e_value=3.6e-28 N=12 Chr01&Chr08 minus
66- 0:	Ga01G2372.1	Ga08G2324.1	0
66- 1:	Ga01G2375.1	Ga08G2323.1	0
66- 2:	Ga01G2376.1	Ga08G2322.1	0
66- 3:	Ga01G2378.1	Ga08G2321.1	8e-117
66- 4:	Ga01G2379.1	Ga08G2320.1	0
66- 5:	Ga01G2381.1	Ga08G2319.1	2e-47
66- 6:	Ga01G2384.1	Ga08G2317.1	3e-25
66- 7:	Ga01G2385.1	Ga08G2315.1	0
66- 8:	Ga01G2387.1	Ga08G2312.1	6e-176
66- 9:	Ga01G2390.1	Ga08G2308.1	0
66- 10:	Ga01G2394.1	Ga08G2306.1	2e-78
66- 11:	Ga01G2395.1	Ga08G2304.1	0
## Alignment 67: score=535.0 e_value=1.7e-24 N=11 Chr01&Chr08 minus
67- 0:	Ga01G2585.1	Ga08G1370.1	8e-119
67- 1:	Ga01G2586.1	Ga08G1369.1	3e-57
67- 2:	Ga01G2591.1	Ga08G1366.1	0
67- 3:	Ga01G2593.1	Ga08G1364.1	0
67- 4:	Ga01G2594.1	Ga08G1363.1	0
67- 5:	Ga01G2595.1	Ga08G1362.1	2e-25
67- 6:	Ga01G2597.1	Ga08G1359.1	0
67- 7:	Ga01G2599.1	Ga08G1356.1	0
67- 8:	Ga01G2600.1	Ga08G1354.1	1e-93
67- 9:	Ga01G2601.1	Ga08G1352.1	6e-150
67- 10:	Ga01G2603.1	Ga08G1347.1	8e-57
## Alignment 68: score=409.0 e_value=8.8e-22 N=10 Chr01&Chr08 minus
68- 0:	Ga01G2621.1	Ga08G2095.1	8e-77
68- 1:	Ga01G2629.1	Ga08G2094.1	0
68- 2:	Ga01G2634.1	Ga08G2090.1	0
68- 3:	Ga01G2636.1	Ga08G2088.1	1e-155
68- 4:	Ga01G2641.1	Ga08G2071.1	0
68- 5:	Ga01G2643.1	Ga08G2065.1	0
68- 6:	Ga01G2656.1	Ga08G2050.1	1e-94
68- 7:	Ga01G2679.1	Ga08G2030.1	3e-146
68- 8:	Ga01G2702.1	Ga08G2024.1	4e-110
68- 9:	Ga01G2703.1	Ga08G2023.1	9e-66
## Alignment 69: score=283.0 e_value=1.1e-10 N=6 Chr01&Chr08 minus
69- 0:	Ga01G2413.1	Ga08G2335.1	0
69- 1:	Ga01G2415.1	Ga08G2334.1	0
69- 2:	Ga01G2416.1	Ga08G2333.1	0
69- 3:	Ga01G2418.1	Ga08G2331.1	6e-148
69- 4:	Ga01G2420.1	Ga08G2328.1	0
69- 5:	Ga01G2433.1	Ga08G2314.1	2e-25
## Alignment 70: score=377.0 e_value=1.3e-17 N=9 Chr01&Chr09 plus
70- 0:	Ga01G2674.1	Ga09G2178.1	2e-121
70- 1:	Ga01G2688.1	Ga09G2192.1	0
70- 2:	Ga01G2708.1	Ga09G2215.1	0
70- 3:	Ga01G2709.1	Ga09G2216.1	3e-22
70- 4:	Ga01G2718.1	Ga09G2222.1	9e-23
70- 5:	Ga01G2727.1	Ga09G2227.1	2e-116
70- 6:	Ga01G2741.1	Ga09G2229.1	1e-136
70- 7:	Ga01G2747.1	Ga09G2232.1	5e-141
70- 8:	Ga01G2752.1	Ga09G2234.1	2e-146
## Alignment 71: score=275.0 e_value=1.1e-09 N=6 Chr01&Chr09 plus
71- 0:	Ga01G2176.1	Ga09G1941.1	4e-113
71- 1:	Ga01G2177.1	Ga09G1944.1	0
71- 2:	Ga01G2180.1	Ga09G1948.1	0
71- 3:	Ga01G2194.1	Ga09G1954.1	9e-159
71- 4:	Ga01G2196.1	Ga09G1957.1	0
71- 5:	Ga01G2202.1	Ga09G1960.1	9e-10
## Alignment 72: score=272.0 e_value=1e-08 N=6 Chr01&Chr09 plus
72- 0:	Ga01G0279.1	Ga09G0811.1	0
72- 1:	Ga01G0287.1	Ga09G0813.1	0
72- 2:	Ga01G0293.1	Ga09G0816.1	0
72- 3:	Ga01G0298.1	Ga09G0823.1	0
72- 4:	Ga01G0299.1	Ga09G0824.1	2e-102
72- 5:	Ga01G0306.1	Ga09G0835.1	1e-23
## Alignment 73: score=499.0 e_value=2.4e-33 N=12 Chr01&Chr09 minus
73- 0:	Ga01G1707.1	Ga09G2141.1	8e-138
73- 1:	Ga01G1708.1	Ga09G2140.1	0
73- 2:	Ga01G1715.1	Ga09G2139.1	0
73- 3:	Ga01G1740.1	Ga09G2138.1	1e-150
73- 4:	Ga01G1743.1	Ga09G2136.1	2e-35
73- 5:	Ga01G1744.1	Ga09G2134.1	0
73- 6:	Ga01G1751.1	Ga09G2131.1	1e-108
73- 7:	Ga01G1773.1	Ga09G2128.1	0
73- 8:	Ga01G1778.1	Ga09G2124.1	3e-173
73- 9:	Ga01G1780.1	Ga09G2123.1	8e-65
73- 10:	Ga01G1785.1	Ga09G2104.1	4e-178
73- 11:	Ga01G1799.1	Ga09G2085.1	0
## Alignment 74: score=376.0 e_value=1.7e-13 N=8 Chr01&Chr09 minus
74- 0:	Ga01G2263.1	Ga09G1776.1	0
74- 1:	Ga01G2265.1	Ga09G1773.1	1e-11
74- 2:	Ga01G2266.1	Ga09G1771.1	0
74- 3:	Ga01G2268.1	Ga09G1769.1	2e-108
74- 4:	Ga01G2276.1	Ga09G1766.1	0
74- 5:	Ga01G2289.1	Ga09G1762.1	2e-147
74- 6:	Ga01G2291.1	Ga09G1761.1	2e-80
74- 7:	Ga01G2292.1	Ga09G1760.1	1e-137
## Alignment 75: score=374.0 e_value=2.5e-21 N=9 Chr01&Chr09 minus
75- 0:	Ga01G1500.1	Ga09G1522.1	2e-178
75- 1:	Ga01G1502.1	Ga09G1514.1	5e-35
75- 2:	Ga01G1503.1	Ga09G1513.1	0
75- 3:	Ga01G1505.1	Ga09G1510.1	3e-45
75- 4:	Ga01G1510.1	Ga09G1493.1	0
75- 5:	Ga01G1520.1	Ga09G1471.1	0
75- 6:	Ga01G1528.1	Ga09G1470.1	3e-127
75- 7:	Ga01G1531.1	Ga09G1469.1	1e-150
75- 8:	Ga01G1545.1	Ga09G1447.1	0
## Alignment 76: score=282.0 e_value=4.1e-08 N=6 Chr01&Chr09 minus
76- 0:	Ga01G2680.1	Ga09G2194.1	7e-83
76- 1:	Ga01G2688.1	Ga09G2192.1	0
76- 2:	Ga01G2693.1	Ga09G2191.1	4e-08
76- 3:	Ga01G2697.1	Ga09G2190.1	0
76- 4:	Ga01G2700.1	Ga09G2187.1	9e-67
76- 5:	Ga01G2702.1	Ga09G2184.1	1e-101
## Alignment 77: score=257.0 e_value=8.9e-09 N=6 Chr01&Chr09 minus
77- 0:	Ga01G1911.1	Ga09G2778.1	8e-102
77- 1:	Ga01G1921.1	Ga09G2771.1	1e-67
77- 2:	Ga01G1934.1	Ga09G2769.1	0
77- 3:	Ga01G1935.1	Ga09G2766.1	3e-99
77- 4:	Ga01G1956.1	Ga09G2763.1	2e-116
77- 5:	Ga01G1957.1	Ga09G2762.1	0
## Alignment 78: score=250.0 e_value=9.5e-12 N=6 Chr01&Chr09 minus
78- 0:	Ga01G1556.1	Ga09G1613.1	6e-107
78- 1:	Ga01G1563.1	Ga09G1589.1	8e-32
78- 2:	Ga01G1569.1	Ga09G1569.1	2e-151
78- 3:	Ga01G1576.1	Ga09G1563.1	0
78- 4:	Ga01G1577.1	Ga09G1561.1	7e-55
78- 5:	Ga01G1578.1	Ga09G1559.1	2e-135
## Alignment 79: score=1145.0 e_value=5.5e-89 N=27 Chr01&Chr10 plus
79- 0:	Ga01G0605.1	Ga10G2763.1	3e-85
79- 1:	Ga01G0606.1	Ga10G2765.1	7e-10
79- 2:	Ga01G0611.1	Ga10G2778.1	3e-146
79- 3:	Ga01G0617.1	Ga10G2779.1	2e-75
79- 4:	Ga01G0641.1	Ga10G2796.1	1e-46
79- 5:	Ga01G0659.1	Ga10G2812.1	1e-61
79- 6:	Ga01G0661.1	Ga10G2813.1	8e-99
79- 7:	Ga01G0662.1	Ga10G2814.1	0
79- 8:	Ga01G0680.1	Ga10G2817.1	1e-65
79- 9:	Ga01G0682.1	Ga10G2819.1	0
79- 10:	Ga01G0689.1	Ga10G2820.1	1e-70
79- 11:	Ga01G0693.1	Ga10G2828.1	5e-128
79- 12:	Ga01G0704.1	Ga10G2836.1	2e-87
79- 13:	Ga01G0706.1	Ga10G2838.1	7e-75
79- 14:	Ga01G0715.1	Ga10G2848.1	5e-180
79- 15:	Ga01G0727.1	Ga10G2865.1	2e-35
79- 16:	Ga01G0746.1	Ga10G2882.1	2e-44
79- 17:	Ga01G0763.1	Ga10G2904.1	0
79- 18:	Ga01G0766.1	Ga10G2906.1	2e-126
79- 19:	Ga01G0767.1	Ga10G2907.1	5e-69
79- 20:	Ga01G0774.1	Ga10G2908.1	8e-46
79- 21:	Ga01G0783.1	Ga10G2916.1	2e-177
79- 22:	Ga01G0790.1	Ga10G2918.1	5e-41
79- 23:	Ga01G0792.1	Ga10G2921.1	0
79- 24:	Ga01G0803.1	Ga10G2930.1	1e-12
79- 25:	Ga01G0804.1	Ga10G2934.1	3e-120
79- 26:	Ga01G0806.1	Ga10G2938.1	4e-74
## Alignment 80: score=748.0 e_value=5.7e-44 N=16 Chr01&Chr10 plus
80- 0:	Ga01G0845.1	Ga10G2948.1	3e-172
80- 1:	Ga01G0851.1	Ga10G2951.1	1e-151
80- 2:	Ga01G0853.1	Ga10G2952.1	3e-159
80- 3:	Ga01G0856.1	Ga10G2958.1	9e-14
80- 4:	Ga01G0857.1	Ga10G2959.1	6e-117
80- 5:	Ga01G0861.1	Ga10G2961.1	0
80- 6:	Ga01G0865.1	Ga10G2965.1	9e-08
80- 7:	Ga01G0867.1	Ga10G2967.1	1e-27
80- 8:	Ga01G0869.1	Ga10G2968.1	0
80- 9:	Ga01G0878.1	Ga10G2970.1	3e-15
80- 10:	Ga01G0882.1	Ga10G2971.1	2e-110
80- 11:	Ga01G0883.1	Ga10G2972.1	0
80- 12:	Ga01G0897.1	Ga10G2989.1	6e-169
80- 13:	Ga01G0898.1	Ga10G2990.1	0
80- 14:	Ga01G0901.1	Ga10G2996.1	8e-21
80- 15:	Ga01G0903.1	Ga10G2998.1	0
## Alignment 81: score=383.0 e_value=1.2e-16 N=9 Chr01&Chr10 minus
81- 0:	Ga01G0277.1	Ga10G1207.1	0
81- 1:	Ga01G0278.1	Ga10G1188.1	2e-170
81- 2:	Ga01G0279.1	Ga10G1165.1	0
81- 3:	Ga01G0280.1	Ga10G1158.1	0
81- 4:	Ga01G0281.1	Ga10G1157.1	7e-110
81- 5:	Ga01G0287.1	Ga10G1153.1	0
81- 6:	Ga01G0289.1	Ga10G1148.1	3e-69
81- 7:	Ga01G0291.1	Ga10G1143.1	5e-71
81- 8:	Ga01G0292.1	Ga10G1134.1	0
## Alignment 82: score=253.0 e_value=1e-11 N=6 Chr01&Chr10 minus
82- 0:	Ga01G2319.1	Ga10G0413.1	0
82- 1:	Ga01G2333.1	Ga10G0412.1	1e-143
82- 2:	Ga01G2336.1	Ga10G0403.1	5e-57
82- 3:	Ga01G2337.1	Ga10G0402.1	0
82- 4:	Ga01G2338.1	Ga10G0399.1	3e-41
82- 5:	Ga01G2357.1	Ga10G0374.1	0
## Alignment 83: score=808.0 e_value=1.4e-57 N=19 Chr01&Chr11 plus
83- 0:	Ga01G0794.1	Ga11G0698.1	2e-151
83- 1:	Ga01G0797.1	Ga11G0700.1	0
83- 2:	Ga01G0809.1	Ga11G0702.1	2e-76
83- 3:	Ga01G0815.1	Ga11G0706.1	0
83- 4:	Ga01G0827.1	Ga11G0708.1	0
83- 5:	Ga01G0845.1	Ga11G0709.1	0
83- 6:	Ga01G0846.1	Ga11G0710.1	3e-78
83- 7:	Ga01G0857.1	Ga11G0711.1	0
83- 8:	Ga01G0871.1	Ga11G0713.1	2e-103
83- 9:	Ga01G0896.1	Ga11G0720.1	9e-99
83- 10:	Ga01G0898.1	Ga11G0721.1	0
83- 11:	Ga01G0900.1	Ga11G0722.1	2e-169
83- 12:	Ga01G0912.1	Ga11G0725.1	0
83- 13:	Ga01G0918.1	Ga11G0726.1	4e-15
83- 14:	Ga01G0921.1	Ga11G0728.1	2e-08
83- 15:	Ga01G0922.1	Ga11G0730.1	4e-86
83- 16:	Ga01G0934.1	Ga11G0731.1	0
83- 17:	Ga01G0938.1	Ga11G0735.1	0
83- 18:	Ga01G0953.1	Ga11G0739.1	1e-114
## Alignment 84: score=565.0 e_value=7.5e-32 N=13 Chr01&Chr11 plus
84- 0:	Ga01G1911.1	Ga11G3725.1	1e-126
84- 1:	Ga01G1922.1	Ga11G3734.1	0
84- 2:	Ga01G1925.1	Ga11G3735.1	2e-36
84- 3:	Ga01G1927.1	Ga11G3736.1	3e-74
84- 4:	Ga01G1936.1	Ga11G3739.1	0
84- 5:	Ga01G1951.1	Ga11G3740.1	0
84- 6:	Ga01G1956.1	Ga11G3742.1	2e-117
84- 7:	Ga01G1968.1	Ga11G3753.1	0
84- 8:	Ga01G1970.1	Ga11G3754.1	4e-76
84- 9:	Ga01G1972.1	Ga11G3760.1	0
84- 10:	Ga01G1978.1	Ga11G3761.1	8e-141
84- 11:	Ga01G1989.1	Ga11G3769.1	1e-45
84- 12:	Ga01G2003.1	Ga11G3784.1	2e-127
## Alignment 85: score=512.0 e_value=3.8e-33 N=12 Chr01&Chr11 plus
85- 0:	Ga01G0607.1	Ga11G0557.1	0
85- 1:	Ga01G0609.1	Ga11G0563.1	5e-130
85- 2:	Ga01G0615.1	Ga11G0564.1	0
85- 3:	Ga01G0623.1	Ga11G0565.1	2e-100
85- 4:	Ga01G0633.1	Ga11G0571.1	2e-52
85- 5:	Ga01G0634.1	Ga11G0581.1	0
85- 6:	Ga01G0657.1	Ga11G0604.1	0
85- 7:	Ga01G0660.1	Ga11G0611.1	2e-13
85- 8:	Ga01G0661.1	Ga11G0612.1	0
85- 9:	Ga01G0662.1	Ga11G0613.1	0
85- 10:	Ga01G0687.1	Ga11G0626.1	8e-18
85- 11:	Ga01G0688.1	Ga11G0628.1	0
## Alignment 86: score=388.0 e_value=1.1e-19 N=9 Chr01&Chr11 plus
86- 0:	Ga01G0884.1	Ga11G2385.1	2e-132
86- 1:	Ga01G0892.1	Ga11G2400.1	0
86- 2:	Ga01G0899.1	Ga11G2412.1	3e-157
86- 3:	Ga01G0911.1	Ga11G2420.1	0
86- 4:	Ga01G0926.1	Ga11G2441.1	0
86- 5:	Ga01G0928.1	Ga11G2444.1	1e-173
86- 6:	Ga01G0929.1	Ga11G2446.1	1e-88
86- 7:	Ga01G0930.1	Ga11G2447.1	0
86- 8:	Ga01G0933.1	Ga11G2451.1	0
## Alignment 87: score=322.0 e_value=1.9e-15 N=8 Chr01&Chr11 plus
87- 0:	Ga01G0266.1	Ga11G2795.1	7e-100
87- 1:	Ga01G0280.1	Ga11G2818.1	5e-160
87- 2:	Ga01G0287.1	Ga11G2821.1	0
87- 3:	Ga01G0291.1	Ga11G2837.1	2e-39
87- 4:	Ga01G0295.1	Ga11G2853.1	9e-35
87- 5:	Ga01G0300.1	Ga11G2866.1	4e-83
87- 6:	Ga01G0302.1	Ga11G2873.1	1e-28
87- 7:	Ga01G0305.1	Ga11G2874.1	0
## Alignment 88: score=264.0 e_value=2.7e-10 N=6 Chr01&Chr11 plus
88- 0:	Ga01G0448.1	Ga11G0522.1	0
88- 1:	Ga01G0455.1	Ga11G0525.1	0
88- 2:	Ga01G0474.1	Ga11G0527.1	2e-78
88- 3:	Ga01G0475.1	Ga11G0528.1	1e-155
88- 4:	Ga01G0482.1	Ga11G0531.1	3e-121
88- 5:	Ga01G0489.1	Ga11G0534.1	6e-47
## Alignment 89: score=767.0 e_value=1.9e-47 N=17 Chr01&Chr11 minus
89- 0:	Ga01G2688.1	Ga11G3853.1	0
89- 1:	Ga01G2689.1	Ga11G3852.1	4e-135
89- 2:	Ga01G2693.1	Ga11G3851.1	7e-09
89- 3:	Ga01G2706.1	Ga11G3825.1	1e-118
89- 4:	Ga01G2719.1	Ga11G3822.1	2e-107
89- 5:	Ga01G2722.1	Ga11G3820.1	5e-137
89- 6:	Ga01G2725.1	Ga11G3819.1	0
89- 7:	Ga01G2726.1	Ga11G3818.1	1e-47
89- 8:	Ga01G2730.1	Ga11G3816.1	0
89- 9:	Ga01G2731.1	Ga11G3815.1	3e-114
89- 10:	Ga01G2736.1	Ga11G3814.1	0
89- 11:	Ga01G2738.1	Ga11G3813.1	0
89- 12:	Ga01G2741.1	Ga11G3810.1	1e-127
89- 13:	Ga01G2744.1	Ga11G3809.1	2e-147
89- 14:	Ga01G2750.1	Ga11G3801.1	0
89- 15:	Ga01G2765.1	Ga11G3799.1	0
89- 16:	Ga01G2772.1	Ga11G3797.1	3e-50
## Alignment 90: score=467.0 e_value=1.4e-26 N=11 Chr01&Chr11 minus
90- 0:	Ga01G1691.1	Ga11G3897.1	0
90- 1:	Ga01G1698.1	Ga11G3894.1	6e-109
90- 2:	Ga01G1707.1	Ga11G3893.1	9e-41
90- 3:	Ga01G1709.1	Ga11G3892.1	0
90- 4:	Ga01G1711.1	Ga11G3891.1	0
90- 5:	Ga01G1736.1	Ga11G3889.1	8e-109
90- 6:	Ga01G1741.1	Ga11G3888.1	2e-13
90- 7:	Ga01G1748.1	Ga11G3885.1	2e-10
90- 8:	Ga01G1755.1	Ga11G3875.1	0
90- 9:	Ga01G1756.1	Ga11G3874.1	0
90- 10:	Ga01G1781.1	Ga11G3871.1	0
## Alignment 91: score=440.0 e_value=2.2e-20 N=10 Chr01&Chr11 minus
91- 0:	Ga01G2541.1	Ga11G3162.1	4e-151
91- 1:	Ga01G2544.1	Ga11G3161.1	3e-08
91- 2:	Ga01G2550.1	Ga11G3150.1	9e-43
91- 3:	Ga01G2553.1	Ga11G3143.1	3e-74
91- 4:	Ga01G2569.1	Ga11G3127.1	0
91- 5:	Ga01G2570.1	Ga11G3124.1	0
91- 6:	Ga01G2581.1	Ga11G3111.1	4e-45
91- 7:	Ga01G2586.1	Ga11G3106.1	9e-40
91- 8:	Ga01G2594.1	Ga11G3103.1	0
91- 9:	Ga01G2597.1	Ga11G3102.1	0
## Alignment 92: score=305.0 e_value=2.1e-13 N=7 Chr01&Chr11 minus
92- 0:	Ga01G1219.1	Ga11G2104.1	1e-60
92- 1:	Ga01G1227.1	Ga11G2103.1	1e-103
92- 2:	Ga01G1233.1	Ga11G2097.1	6e-59
92- 3:	Ga01G1234.1	Ga11G2096.1	2e-30
92- 4:	Ga01G1239.1	Ga11G2081.1	2e-61
92- 5:	Ga01G1247.1	Ga11G2067.1	0
92- 6:	Ga01G1253.1	Ga11G2060.1	1e-74
## Alignment 93: score=253.0 e_value=8.8e-10 N=6 Chr01&Chr11 minus
93- 0:	Ga01G1181.1	Ga11G2178.1	8e-71
93- 1:	Ga01G1194.1	Ga11G2154.1	2e-106
93- 2:	Ga01G1196.1	Ga11G2150.1	4e-39
93- 3:	Ga01G1202.1	Ga11G2137.1	1e-61
93- 4:	Ga01G1205.1	Ga11G2134.1	6e-59
93- 5:	Ga01G1213.1	Ga11G2132.1	1e-76
## Alignment 94: score=252.0 e_value=7.4e-08 N=6 Chr01&Chr11 minus
94- 0:	Ga01G0359.1	Ga11G0492.1	0
94- 1:	Ga01G0361.1	Ga11G0490.1	0
94- 2:	Ga01G0364.1	Ga11G0489.1	0
94- 3:	Ga01G0382.1	Ga11G0488.1	4e-177
94- 4:	Ga01G0393.1	Ga11G0487.1	0
94- 5:	Ga01G0412.1	Ga11G0485.1	0
## Alignment 95: score=1456.0 e_value=3.4e-104 N=31 Chr01&Chr12 plus
95- 0:	Ga01G2706.1	Ga12G0674.1	5e-129
95- 1:	Ga01G2708.1	Ga12G0677.1	5e-20
95- 2:	Ga01G2713.1	Ga12G0684.1	8e-53
95- 3:	Ga01G2714.1	Ga12G0685.1	0
95- 4:	Ga01G2720.1	Ga12G0699.1	4e-129
95- 5:	Ga01G2722.1	Ga12G0702.1	2e-175
95- 6:	Ga01G2723.1	Ga12G0704.1	0
95- 7:	Ga01G2725.1	Ga12G0708.1	9e-17
95- 8:	Ga01G2726.1	Ga12G0710.1	9e-51
95- 9:	Ga01G2727.1	Ga12G0711.1	2e-120
95- 10:	Ga01G2728.1	Ga12G0712.1	4e-45
95- 11:	Ga01G2730.1	Ga12G0714.1	0
95- 12:	Ga01G2731.1	Ga12G0715.1	2e-115
95- 13:	Ga01G2734.1	Ga12G0716.1	8e-21
95- 14:	Ga01G2735.1	Ga12G0717.1	0
95- 15:	Ga01G2736.1	Ga12G0718.1	0
95- 16:	Ga01G2743.1	Ga12G0719.1	0
95- 17:	Ga01G2749.1	Ga12G0725.1	0
95- 18:	Ga01G2750.1	Ga12G0727.1	0
95- 19:	Ga01G2751.1	Ga12G0728.1	0
95- 20:	Ga01G2752.1	Ga12G0731.1	2e-152
95- 21:	Ga01G2753.1	Ga12G0732.1	6e-156
95- 22:	Ga01G2758.1	Ga12G0733.1	1e-81
95- 23:	Ga01G2762.1	Ga12G0734.1	0
95- 24:	Ga01G2764.1	Ga12G0740.1	4e-79
95- 25:	Ga01G2768.1	Ga12G0745.1	0
95- 26:	Ga01G2769.1	Ga12G0746.1	0
95- 27:	Ga01G2777.1	Ga12G0756.1	0
95- 28:	Ga01G2779.1	Ga12G0762.1	0
95- 29:	Ga01G2782.1	Ga12G0772.1	0
95- 30:	Ga01G2783.1	Ga12G0783.1	5e-134
## Alignment 96: score=1034.0 e_value=1.4e-78 N=24 Chr01&Chr12 plus
96- 0:	Ga01G1862.1	Ga12G0962.1	4e-142
96- 1:	Ga01G1863.1	Ga12G0963.1	0
96- 2:	Ga01G1864.1	Ga12G0968.1	4e-164
96- 3:	Ga01G1868.1	Ga12G0969.1	8e-162
96- 4:	Ga01G1871.1	Ga12G0973.1	3e-163
96- 5:	Ga01G1894.1	Ga12G0978.1	8e-99
96- 6:	Ga01G1895.1	Ga12G0980.1	0
96- 7:	Ga01G1900.1	Ga12G0981.1	6e-14
96- 8:	Ga01G1917.1	Ga12G0990.1	9e-167
96- 9:	Ga01G1922.1	Ga12G0995.1	0
96- 10:	Ga01G1925.1	Ga12G0997.1	8e-46
96- 11:	Ga01G1928.1	Ga12G1001.1	0
96- 12:	Ga01G1930.1	Ga12G1006.1	5e-75
96- 13:	Ga01G1934.1	Ga12G1010.1	0
96- 14:	Ga01G1940.1	Ga12G1023.1	2e-53
96- 15:	Ga01G1951.1	Ga12G1028.1	1e-40
96- 16:	Ga01G1956.1	Ga12G1031.1	8e-115
96- 17:	Ga01G1960.1	Ga12G1039.1	0
96- 18:	Ga01G1971.1	Ga12G1044.1	1e-120
96- 19:	Ga01G1975.1	Ga12G1069.1	2e-85
96- 20:	Ga01G1985.1	Ga12G1074.1	3e-119
96- 21:	Ga01G1997.1	Ga12G1091.1	8e-107
96- 22:	Ga01G1998.1	Ga12G1092.1	6e-105
96- 23:	Ga01G2001.1	Ga12G1098.1	0
## Alignment 97: score=773.0 e_value=1.2e-45 N=17 Chr01&Chr12 plus
97- 0:	Ga01G2624.1	Ga12G0540.1	4e-83
97- 1:	Ga01G2629.1	Ga12G0545.1	0
97- 2:	Ga01G2634.1	Ga12G0548.1	0
97- 3:	Ga01G2635.1	Ga12G0549.1	1e-94
97- 4:	Ga01G2638.1	Ga12G0554.1	2e-138
97- 5:	Ga01G2641.1	Ga12G0557.1	0
97- 6:	Ga01G2642.1	Ga12G0559.1	0
97- 7:	Ga01G2661.1	Ga12G0569.1	2e-62
97- 8:	Ga01G2678.1	Ga12G0583.1	1e-91
97- 9:	Ga01G2679.1	Ga12G0584.1	8e-145
97- 10:	Ga01G2681.1	Ga12G0592.1	0
97- 11:	Ga01G2682.1	Ga12G0599.1	0
97- 12:	Ga01G2689.1	Ga12G0601.1	9e-157
97- 13:	Ga01G2691.1	Ga12G0604.1	2e-93
97- 14:	Ga01G2696.1	Ga12G0607.1	0
97- 15:	Ga01G2699.1	Ga12G0611.1	0
97- 16:	Ga01G2700.1	Ga12G0612.1	1e-82
## Alignment 98: score=458.0 e_value=2.8e-26 N=10 Chr01&Chr12 plus
98- 0:	Ga01G1785.1	Ga12G0385.1	0
98- 1:	Ga01G1787.1	Ga12G0389.1	0
98- 2:	Ga01G1795.1	Ga12G0395.1	0
98- 3:	Ga01G1802.1	Ga12G0403.1	1e-07
98- 4:	Ga01G1804.1	Ga12G0406.1	0
98- 5:	Ga01G1805.1	Ga12G0407.1	8e-19
98- 6:	Ga01G1806.1	Ga12G0408.1	0
98- 7:	Ga01G1813.1	Ga12G0412.1	1e-130
98- 8:	Ga01G1830.1	Ga12G0414.1	7e-166
98- 9:	Ga01G1832.1	Ga12G0415.1	1e-131
## Alignment 99: score=457.0 e_value=1.1e-25 N=10 Chr01&Chr12 plus
99- 0:	Ga01G2109.1	Ga12G0868.1	0
99- 1:	Ga01G2110.1	Ga12G0870.1	1e-147
99- 2:	Ga01G2111.1	Ga12G0872.1	0
99- 3:	Ga01G2113.1	Ga12G0874.1	0
99- 4:	Ga01G2129.1	Ga12G0899.1	1e-122
99- 5:	Ga01G2131.1	Ga12G0901.1	4e-78
99- 6:	Ga01G2132.1	Ga12G0902.1	4e-42
99- 7:	Ga01G2134.1	Ga12G0911.1	0
99- 8:	Ga01G2137.1	Ga12G0915.1	2e-09
99- 9:	Ga01G2138.1	Ga12G0920.1	0
## Alignment 100: score=397.0 e_value=3e-18 N=9 Chr01&Chr12 plus
100- 0:	Ga01G1695.1	Ga12G0247.1	3e-46
100- 1:	Ga01G1700.1	Ga12G0253.1	1e-27
100- 2:	Ga01G1702.1	Ga12G0254.1	1e-25
100- 3:	Ga01G1708.1	Ga12G0257.1	0
100- 4:	Ga01G1733.1	Ga12G0268.1	0
100- 5:	Ga01G1734.1	Ga12G0269.1	0
100- 6:	Ga01G1736.1	Ga12G0272.1	4e-109
100- 7:	Ga01G1740.1	Ga12G0273.1	3e-64
100- 8:	Ga01G1753.1	Ga12G0287.1	1e-78
## Alignment 101: score=326.0 e_value=8e-15 N=8 Chr01&Chr12 plus
101- 0:	Ga01G2586.1	Ga12G1842.1	2e-42
101- 1:	Ga01G2594.1	Ga12G1844.1	0
101- 2:	Ga01G2598.1	Ga12G1852.1	0
101- 3:	Ga01G2603.1	Ga12G1856.1	2e-27
101- 4:	Ga01G2622.1	Ga12G1882.1	0
101- 5:	Ga01G2635.1	Ga12G1891.1	9e-72
101- 6:	Ga01G2643.1	Ga12G1895.1	1e-81
101- 7:	Ga01G2656.1	Ga12G1901.1	1e-87
## Alignment 102: score=322.0 e_value=6.6e-15 N=8 Chr01&Chr12 plus
102- 0:	Ga01G2529.1	Ga12G0188.1	1e-62
102- 1:	Ga01G2539.1	Ga12G0192.1	2e-156
102- 2:	Ga01G2552.1	Ga12G0210.1	1e-174
102- 3:	Ga01G2553.1	Ga12G0217.1	4e-79
102- 4:	Ga01G2578.1	Ga12G0231.1	3e-126
102- 5:	Ga01G2597.1	Ga12G0239.1	0
102- 6:	Ga01G2599.1	Ga12G0240.1	0
102- 7:	Ga01G2603.1	Ga12G0243.1	3e-18
## Alignment 103: score=1037.0 e_value=7.4e-64 N=22 Chr01&Chr12 minus
103- 0:	Ga01G2529.1	Ga12G0535.1	0
103- 1:	Ga01G2539.1	Ga12G0533.1	1e-136
103- 2:	Ga01G2541.1	Ga12G0532.1	0
103- 3:	Ga01G2545.1	Ga12G0531.1	4e-141
103- 4:	Ga01G2547.1	Ga12G0525.1	8e-102
103- 5:	Ga01G2550.1	Ga12G0522.1	8e-46
103- 6:	Ga01G2552.1	Ga12G0519.1	0
103- 7:	Ga01G2562.1	Ga12G0506.1	0
103- 8:	Ga01G2567.1	Ga12G0504.1	0
103- 9:	Ga01G2568.1	Ga12G0502.1	3e-51
103- 10:	Ga01G2569.1	Ga12G0501.1	0
103- 11:	Ga01G2577.1	Ga12G0499.1	0
103- 12:	Ga01G2578.1	Ga12G0498.1	0
103- 13:	Ga01G2580.1	Ga12G0497.1	2e-124
103- 14:	Ga01G2581.1	Ga12G0496.1	2e-98
103- 15:	Ga01G2582.1	Ga12G0494.1	1e-148
103- 16:	Ga01G2585.1	Ga12G0491.1	2e-112
103- 17:	Ga01G2591.1	Ga12G0489.1	0
103- 18:	Ga01G2593.1	Ga12G0487.1	0
103- 19:	Ga01G2594.1	Ga12G0486.1	0
103- 20:	Ga01G2598.1	Ga12G0481.1	0
103- 21:	Ga01G2602.1	Ga12G0480.1	0
## Alignment 104: score=999.0 e_value=1.2e-68 N=22 Chr01&Chr12 minus
104- 0:	Ga01G1691.1	Ga12G0478.1	0
104- 1:	Ga01G1694.1	Ga12G0477.1	0
104- 2:	Ga01G1695.1	Ga12G0476.1	4e-99
104- 3:	Ga01G1699.1	Ga12G0474.1	0
104- 4:	Ga01G1700.1	Ga12G0473.1	2e-93
104- 5:	Ga01G1702.1	Ga12G0471.1	1e-115
104- 6:	Ga01G1707.1	Ga12G0470.1	4e-150
104- 7:	Ga01G1711.1	Ga12G0469.1	0
104- 8:	Ga01G1717.1	Ga12G0467.1	1e-45
104- 9:	Ga01G1736.1	Ga12G0455.1	1e-66
104- 10:	Ga01G1740.1	Ga12G0454.1	1e-160
104- 11:	Ga01G1741.1	Ga12G0453.1	7e-17
104- 12:	Ga01G1747.1	Ga12G0449.1	0
104- 13:	Ga01G1748.1	Ga12G0448.1	9e-48
104- 14:	Ga01G1752.1	Ga12G0436.1	0
104- 15:	Ga01G1755.1	Ga12G0435.1	3e-45
104- 16:	Ga01G1762.1	Ga12G0434.1	3e-64
104- 17:	Ga01G1769.1	Ga12G0432.1	7e-19
104- 18:	Ga01G1774.1	Ga12G0424.1	1e-125
104- 19:	Ga01G1775.1	Ga12G0423.1	0
104- 20:	Ga01G1778.1	Ga12G0420.1	2e-179
104- 21:	Ga01G1802.1	Ga12G0403.1	1e-07
## Alignment 105: score=640.0 e_value=1e-39 N=14 Chr01&Chr12 minus
105- 0:	Ga01G2038.1	Ga12G0851.1	5e-144
105- 1:	Ga01G2039.1	Ga12G0850.1	0
105- 2:	Ga01G2049.1	Ga12G0848.1	1e-159
105- 3:	Ga01G2052.1	Ga12G0847.1	5e-55
105- 4:	Ga01G2056.1	Ga12G0841.1	4e-78
105- 5:	Ga01G2057.1	Ga12G0840.1	0
105- 6:	Ga01G2061.1	Ga12G0832.1	0
105- 7:	Ga01G2063.1	Ga12G0828.1	0
105- 8:	Ga01G2064.1	Ga12G0827.1	0
105- 9:	Ga01G2069.1	Ga12G0821.1	0
105- 10:	Ga01G2070.1	Ga12G0820.1	8e-32
105- 11:	Ga01G2073.1	Ga12G0815.1	0
105- 12:	Ga01G2074.1	Ga12G0814.1	0
105- 13:	Ga01G2100.1	Ga12G0801.1	2e-119
## Alignment 106: score=529.0 e_value=3.7e-28 N=12 Chr01&Chr12 minus
106- 0:	Ga01G0171.1	Ga12G1552.1	1e-143
106- 1:	Ga01G0172.1	Ga12G1549.1	1e-14
106- 2:	Ga01G0174.1	Ga12G1545.1	0
106- 3:	Ga01G0175.1	Ga12G1544.1	0
106- 4:	Ga01G0181.1	Ga12G1524.1	1e-64
106- 5:	Ga01G0187.1	Ga12G1514.1	0
106- 6:	Ga01G0191.1	Ga12G1504.1	4e-80
106- 7:	Ga01G0192.1	Ga12G1502.1	0
106- 8:	Ga01G0193.1	Ga12G1499.1	5e-109
106- 9:	Ga01G0195.1	Ga12G1495.1	1e-140
106- 10:	Ga01G0215.1	Ga12G1477.1	6e-128
106- 11:	Ga01G0217.1	Ga12G1472.1	0
## Alignment 107: score=489.0 e_value=9.9e-22 N=10 Chr01&Chr12 minus
107- 0:	Ga01G1833.1	Ga12G0377.1	0
107- 1:	Ga01G1836.1	Ga12G0372.1	1e-180
107- 2:	Ga01G1837.1	Ga12G0370.1	3e-59
107- 3:	Ga01G1839.1	Ga12G0369.1	0
107- 4:	Ga01G1840.1	Ga12G0368.1	1e-120
107- 5:	Ga01G1841.1	Ga12G0367.1	7e-63
107- 6:	Ga01G1842.1	Ga12G0363.1	7e-164
107- 7:	Ga01G1843.1	Ga12G0362.1	3e-114
107- 8:	Ga01G1846.1	Ga12G0359.1	5e-158
107- 9:	Ga01G1847.1	Ga12G0358.1	0
## Alignment 108: score=324.0 e_value=1.6e-13 N=7 Chr01&Chr12 minus
108- 0:	Ga01G2647.1	Ga12G0582.1	9e-159
108- 1:	Ga01G2654.1	Ga12G0581.1	0
108- 2:	Ga01G2655.1	Ga12G0578.1	7e-175
108- 3:	Ga01G2656.1	Ga12G0577.1	1e-107
108- 4:	Ga01G2674.1	Ga12G0567.1	6e-154
108- 5:	Ga01G2675.1	Ga12G0565.1	1e-98
108- 6:	Ga01G2676.1	Ga12G0564.1	1e-55
## Alignment 109: score=290.0 e_value=1.3e-08 N=6 Chr01&Chr12 minus
109- 0:	Ga01G2821.1	Ga12G0651.1	0
109- 1:	Ga01G2823.1	Ga12G0645.1	8e-129
109- 2:	Ga01G2825.1	Ga12G0643.1	3e-121
109- 3:	Ga01G2827.1	Ga12G0642.1	4e-76
109- 4:	Ga01G2831.1	Ga12G0639.1	0
109- 5:	Ga01G2832.1	Ga12G0638.1	0
## Alignment 110: score=279.0 e_value=4.7e-10 N=6 Chr01&Chr12 minus
110- 0:	Ga01G2148.1	Ga12G0323.1	8e-76
110- 1:	Ga01G2159.1	Ga12G0314.1	0
110- 2:	Ga01G2164.1	Ga12G0310.1	3e-13
110- 3:	Ga01G2165.1	Ga12G0305.1	4e-170
110- 4:	Ga01G2169.1	Ga12G0304.1	6e-68
110- 5:	Ga01G2170.1	Ga12G0303.1	0
## Alignment 111: score=897.0 e_value=6.5e-57 N=20 Chr01&Chr13 plus
111- 0:	Ga01G0055.1	Ga13G0334.1	0
111- 1:	Ga01G0056.1	Ga13G0340.1	0
111- 2:	Ga01G0058.1	Ga13G0341.1	1e-15
111- 3:	Ga01G0059.1	Ga13G0343.1	6e-128
111- 4:	Ga01G0065.1	Ga13G0354.1	2e-150
111- 5:	Ga01G0071.1	Ga13G0365.1	3e-109
111- 6:	Ga01G0072.1	Ga13G0369.1	3e-77
111- 7:	Ga01G0074.1	Ga13G0371.1	2e-39
111- 8:	Ga01G0075.1	Ga13G0372.1	0
111- 9:	Ga01G0081.1	Ga13G0384.1	0
111- 10:	Ga01G0083.1	Ga13G0399.1	8e-99
111- 11:	Ga01G0087.1	Ga13G0416.1	1e-83
111- 12:	Ga01G0088.1	Ga13G0418.1	3e-95
111- 13:	Ga01G0090.1	Ga13G0420.1	0
111- 14:	Ga01G0095.1	Ga13G0428.1	6e-34
111- 15:	Ga01G0096.1	Ga13G0437.1	0
111- 16:	Ga01G0097.1	Ga13G0442.1	3e-48
111- 17:	Ga01G0098.1	Ga13G0443.1	0
111- 18:	Ga01G0100.1	Ga13G0446.1	8e-23
111- 19:	Ga01G0102.1	Ga13G0455.1	0
## Alignment 112: score=269.0 e_value=4.7e-10 N=6 Chr01&Chr13 plus
112- 0:	Ga01G0167.1	Ga13G0696.1	0
112- 1:	Ga01G0171.1	Ga13G0712.1	7e-139
112- 2:	Ga01G0172.1	Ga13G0713.1	3e-129
112- 3:	Ga01G0173.1	Ga13G0714.1	0
112- 4:	Ga01G0175.1	Ga13G0715.1	0
112- 5:	Ga01G0181.1	Ga13G0731.1	2e-67
## Alignment 113: score=3220.0 e_value=8.5e-305 N=70 Chr01&Chr13 minus
113- 0:	Ga01G0702.1	Ga13G1805.1	0
113- 1:	Ga01G0705.1	Ga13G1804.1	0
113- 2:	Ga01G0709.1	Ga13G1801.1	0
113- 3:	Ga01G0730.1	Ga13G1789.1	0
113- 4:	Ga01G0736.1	Ga13G1787.1	1e-24
113- 5:	Ga01G0744.1	Ga13G1786.1	8e-142
113- 6:	Ga01G0749.1	Ga13G1785.1	6e-35
113- 7:	Ga01G0750.1	Ga13G1784.1	2e-64
113- 8:	Ga01G0754.1	Ga13G1783.1	2e-64
113- 9:	Ga01G0775.1	Ga13G1781.1	0
113- 10:	Ga01G0778.1	Ga13G1779.1	0
113- 11:	Ga01G0803.1	Ga13G1774.1	4e-78
113- 12:	Ga01G0807.1	Ga13G1772.1	0
113- 13:	Ga01G0809.1	Ga13G1771.1	1e-79
113- 14:	Ga01G0814.1	Ga13G1770.1	0
113- 15:	Ga01G0820.1	Ga13G1767.1	5e-42
113- 16:	Ga01G0824.1	Ga13G1758.1	8e-25
113- 17:	Ga01G0825.1	Ga13G1751.1	8e-54
113- 18:	Ga01G0827.1	Ga13G1746.1	0
113- 19:	Ga01G0828.1	Ga13G1743.1	4e-156
113- 20:	Ga01G0840.1	Ga13G1741.1	0
113- 21:	Ga01G0846.1	Ga13G1740.1	8e-135
113- 22:	Ga01G0847.1	Ga13G1739.1	1e-84
113- 23:	Ga01G0853.1	Ga13G1736.1	0
113- 24:	Ga01G0857.1	Ga13G1734.1	0
113- 25:	Ga01G0859.1	Ga13G1732.1	3e-28
113- 26:	Ga01G0860.1	Ga13G1731.1	4e-109
113- 27:	Ga01G0861.1	Ga13G1730.1	0
113- 28:	Ga01G0867.1	Ga13G1729.1	9e-77
113- 29:	Ga01G0871.1	Ga13G1728.1	9e-151
113- 30:	Ga01G0874.1	Ga13G1726.1	8e-178
113- 31:	Ga01G0891.1	Ga13G1724.1	0
113- 32:	Ga01G0897.1	Ga13G1722.1	0
113- 33:	Ga01G0899.1	Ga13G1719.1	0
113- 34:	Ga01G0904.1	Ga13G1716.1	0
113- 35:	Ga01G0908.1	Ga13G1712.1	0
113- 36:	Ga01G0909.1	Ga13G1711.1	9e-163
113- 37:	Ga01G0918.1	Ga13G1708.1	7e-143
113- 38:	Ga01G0922.1	Ga13G1707.1	2e-130
113- 39:	Ga01G0924.1	Ga13G1702.1	2e-102
113- 40:	Ga01G0927.1	Ga13G1701.1	0
113- 41:	Ga01G0928.1	Ga13G1699.1	0
113- 42:	Ga01G0929.1	Ga13G1696.1	0
113- 43:	Ga01G0937.1	Ga13G1692.1	3e-43
113- 44:	Ga01G0938.1	Ga13G1691.1	0
113- 45:	Ga01G0952.1	Ga13G1685.1	0
113- 46:	Ga01G0954.1	Ga13G1682.1	0
113- 47:	Ga01G0956.1	Ga13G1677.1	0
113- 48:	Ga01G0957.1	Ga13G1676.1	0
113- 49:	Ga01G0959.1	Ga13G1675.1	3e-75
113- 50:	Ga01G0963.1	Ga13G1674.1	5e-31
113- 51:	Ga01G0966.1	Ga13G1669.1	7e-99
113- 52:	Ga01G0969.1	Ga13G1667.1	0
113- 53:	Ga01G0973.1	Ga13G1666.1	0
113- 54:	Ga01G0975.1	Ga13G1662.1	0
113- 55:	Ga01G0976.1	Ga13G1661.1	0
113- 56:	Ga01G0982.1	Ga13G1657.1	3e-26
113- 57:	Ga01G0985.1	Ga13G1655.1	0
113- 58:	Ga01G0987.1	Ga13G1654.1	0
113- 59:	Ga01G0988.1	Ga13G1652.1	0
113- 60:	Ga01G0990.1	Ga13G1651.1	0
113- 61:	Ga01G0991.1	Ga13G1650.1	0
113- 62:	Ga01G0994.1	Ga13G1648.1	2e-59
113- 63:	Ga01G0995.1	Ga13G1647.1	0
113- 64:	Ga01G0997.1	Ga13G1646.1	7e-22
113- 65:	Ga01G0998.1	Ga13G1642.1	1e-162
113- 66:	Ga01G0999.1	Ga13G1641.1	0
113- 67:	Ga01G1005.1	Ga13G1639.1	0
113- 68:	Ga01G1008.1	Ga13G1636.1	0
113- 69:	Ga01G1010.1	Ga13G1628.1	0
## Alignment 114: score=1135.0 e_value=5e-81 N=25 Chr01&Chr13 minus
114- 0:	Ga01G0535.1	Ga13G1879.1	0
114- 1:	Ga01G0536.1	Ga13G1878.1	0
114- 2:	Ga01G0562.1	Ga13G1876.1	0
114- 3:	Ga01G0565.1	Ga13G1875.1	0
114- 4:	Ga01G0567.1	Ga13G1872.1	2e-138
114- 5:	Ga01G0572.1	Ga13G1871.1	0
114- 6:	Ga01G0575.1	Ga13G1867.1	8e-100
114- 7:	Ga01G0590.1	Ga13G1863.1	3e-53
114- 8:	Ga01G0604.1	Ga13G1862.1	0
114- 9:	Ga01G0606.1	Ga13G1860.1	2e-76
114- 10:	Ga01G0609.1	Ga13G1858.1	1e-149
114- 11:	Ga01G0611.1	Ga13G1857.1	4e-147
114- 12:	Ga01G0615.1	Ga13G1856.1	0
114- 13:	Ga01G0617.1	Ga13G1855.1	9e-81
114- 14:	Ga01G0619.1	Ga13G1853.1	0
114- 15:	Ga01G0621.1	Ga13G1851.1	0
114- 16:	Ga01G0634.1	Ga13G1846.1	0
114- 17:	Ga01G0637.1	Ga13G1840.1	0
114- 18:	Ga01G0639.1	Ga13G1839.1	5e-24
114- 19:	Ga01G0641.1	Ga13G1838.1	5e-70
114- 20:	Ga01G0645.1	Ga13G1837.1	0
114- 21:	Ga01G0652.1	Ga13G1821.1	0
114- 22:	Ga01G0656.1	Ga13G1819.1	0
114- 23:	Ga01G0657.1	Ga13G1817.1	0
114- 24:	Ga01G0658.1	Ga13G1815.1	0
## Alignment 115: score=513.0 e_value=2.3e-24 N=11 Chr01&Chr13 minus
115- 0:	Ga01G2314.1	Ga13G2785.1	2e-46
115- 1:	Ga01G2332.1	Ga13G2782.1	2e-72
115- 2:	Ga01G2333.1	Ga13G2780.1	2e-159
115- 3:	Ga01G2335.1	Ga13G2779.1	5e-106
115- 4:	Ga01G2338.1	Ga13G2778.1	2e-55
115- 5:	Ga01G2339.1	Ga13G2776.1	2e-92
115- 6:	Ga01G2340.1	Ga13G2775.1	7e-98
115- 7:	Ga01G2353.1	Ga13G2774.1	3e-105
115- 8:	Ga01G2354.1	Ga13G2773.1	0
115- 9:	Ga01G2355.1	Ga13G2772.1	2e-68
115- 10:	Ga01G2359.1	Ga13G2771.1	4e-121
## Alignment 116: score=477.0 e_value=1.4e-19 N=10 Chr01&Chr13 minus
116- 0:	Ga01G2495.1	Ga13G2836.1	0
116- 1:	Ga01G2503.1	Ga13G2831.1	6e-102
116- 2:	Ga01G2504.1	Ga13G2829.1	0
116- 3:	Ga01G2507.1	Ga13G2827.1	0
116- 4:	Ga01G2511.1	Ga13G2826.1	0
116- 5:	Ga01G2513.1	Ga13G2825.1	3e-134
116- 6:	Ga01G2516.1	Ga13G2823.1	0
116- 7:	Ga01G2523.1	Ga13G2822.1	4e-152
116- 8:	Ga01G2525.1	Ga13G2820.1	0
116- 9:	Ga01G2526.1	Ga13G2819.1	0
## Alignment 117: score=408.0 e_value=4.4e-17 N=9 Chr01&Chr13 minus
117- 0:	Ga01G0036.1	Ga13G0645.1	1e-97
117- 1:	Ga01G0040.1	Ga13G0636.1	0
117- 2:	Ga01G0041.1	Ga13G0635.1	2e-70
117- 3:	Ga01G0042.1	Ga13G0632.1	0
117- 4:	Ga01G0044.1	Ga13G0629.1	8e-130
117- 5:	Ga01G0046.1	Ga13G0612.1	6e-68
117- 6:	Ga01G0047.1	Ga13G0610.1	4e-122
117- 7:	Ga01G0051.1	Ga13G0606.1	1e-38
117- 8:	Ga01G0052.1	Ga13G0595.1	0
## Alignment 118: score=401.0 e_value=6.6e-18 N=9 Chr01&Chr13 minus
118- 0:	Ga01G0333.1	Ga13G1927.1	0
118- 1:	Ga01G0337.1	Ga13G1924.1	1e-126
118- 2:	Ga01G0353.1	Ga13G1921.1	0
118- 3:	Ga01G0357.1	Ga13G1920.1	6e-102
118- 4:	Ga01G0361.1	Ga13G1919.1	0
118- 5:	Ga01G0364.1	Ga13G1915.1	0
118- 6:	Ga01G0379.1	Ga13G1907.1	0
118- 7:	Ga01G0386.1	Ga13G1904.1	0
118- 8:	Ga01G0389.1	Ga13G1903.1	0
## Alignment 119: score=585.0 e_value=4.2e-31 N=13 Chr01&tig00000498 minus
119- 0:	Ga01G0055.1	Ga14G0190.1	0
119- 1:	Ga01G0056.1	Ga14G0185.1	0
119- 2:	Ga01G0057.1	Ga14G0183.1	5e-22
119- 3:	Ga01G0060.1	Ga14G0179.1	5e-38
119- 4:	Ga01G0065.1	Ga14G0174.1	7e-138
119- 5:	Ga01G0071.1	Ga14G0169.1	2e-119
119- 6:	Ga01G0081.1	Ga14G0163.1	0
119- 7:	Ga01G0082.1	Ga14G0162.1	1e-89
119- 8:	Ga01G0086.1	Ga14G0150.1	0
119- 9:	Ga01G0088.1	Ga14G0148.1	3e-97
119- 10:	Ga01G0093.1	Ga14G0144.1	1e-98
119- 11:	Ga01G0100.1	Ga14G0121.1	3e-37
119- 12:	Ga01G0101.1	Ga14G0119.1	0
## Alignment 120: score=342.0 e_value=1.8e-14 N=8 Chr02&Chr02 minus
120- 0:	Ga02G0043.1	Ga02G1161.1	2e-81
120- 1:	Ga02G0044.1	Ga02G1156.1	1e-22
120- 2:	Ga02G0049.1	Ga02G1149.1	0
120- 3:	Ga02G0060.1	Ga02G1136.1	0
120- 4:	Ga02G0070.1	Ga02G1124.1	4e-82
120- 5:	Ga02G0075.1	Ga02G1118.1	6e-80
120- 6:	Ga02G0084.1	Ga02G1100.1	1e-98
120- 7:	Ga02G0088.1	Ga02G1096.1	0
## Alignment 121: score=2573.0 e_value=2.5e-220 N=56 Chr02&Chr03 plus
121- 0:	Ga02G1058.1	Ga03G2618.1	0
121- 1:	Ga02G1067.1	Ga03G2622.1	1e-136
121- 2:	Ga02G1087.1	Ga03G2631.1	2e-30
121- 3:	Ga02G1091.1	Ga03G2632.1	0
121- 4:	Ga02G1094.1	Ga03G2633.1	0
121- 5:	Ga02G1096.1	Ga03G2634.1	0
121- 6:	Ga02G1100.1	Ga03G2635.1	2e-107
121- 7:	Ga02G1102.1	Ga03G2636.1	5e-99
121- 8:	Ga02G1103.1	Ga03G2637.1	2e-23
121- 9:	Ga02G1117.1	Ga03G2642.1	6e-169
121- 10:	Ga02G1119.1	Ga03G2643.1	4e-87
121- 11:	Ga02G1129.1	Ga03G2644.1	0
121- 12:	Ga02G1130.1	Ga03G2645.1	1e-07
121- 13:	Ga02G1132.1	Ga03G2648.1	2e-53
121- 14:	Ga02G1135.1	Ga03G2650.1	0
121- 15:	Ga02G1142.1	Ga03G2651.1	0
121- 16:	Ga02G1143.1	Ga03G2653.1	3e-18
121- 17:	Ga02G1145.1	Ga03G2654.1	3e-43
121- 18:	Ga02G1146.1	Ga03G2655.1	0
121- 19:	Ga02G1147.1	Ga03G2656.1	0
121- 20:	Ga02G1156.1	Ga03G2658.1	4e-119
121- 21:	Ga02G1159.1	Ga03G2659.1	0
121- 22:	Ga02G1160.1	Ga03G2660.1	9e-39
121- 23:	Ga02G1163.1	Ga03G2662.1	5e-179
121- 24:	Ga02G1164.1	Ga03G2663.1	5e-124
121- 25:	Ga02G1166.1	Ga03G2665.1	4e-45
121- 26:	Ga02G1167.1	Ga03G2675.1	2e-164
121- 27:	Ga02G1169.1	Ga03G2681.1	5e-118
121- 28:	Ga02G1178.1	Ga03G2688.1	0
121- 29:	Ga02G1179.1	Ga03G2690.1	0
121- 30:	Ga02G1185.1	Ga03G2692.1	0
121- 31:	Ga02G1189.1	Ga03G2693.1	0
121- 32:	Ga02G1191.1	Ga03G2694.1	0
121- 33:	Ga02G1192.1	Ga03G2695.1	9e-146
121- 34:	Ga02G1193.1	Ga03G2696.1	2e-115
121- 35:	Ga02G1194.1	Ga03G2697.1	0
121- 36:	Ga02G1200.1	Ga03G2701.1	0
121- 37:	Ga02G1206.1	Ga03G2707.1	0
121- 38:	Ga02G1208.1	Ga03G2708.1	2e-178
121- 39:	Ga02G1211.1	Ga03G2709.1	4e-125
121- 40:	Ga02G1219.1	Ga03G2710.1	0
121- 41:	Ga02G1225.1	Ga03G2711.1	0
121- 42:	Ga02G1237.1	Ga03G2717.1	1e-67
121- 43:	Ga02G1251.1	Ga03G2724.1	1e-37
121- 44:	Ga02G1260.1	Ga03G2729.1	0
121- 45:	Ga02G1263.1	Ga03G2734.1	0
121- 46:	Ga02G1274.1	Ga03G2736.1	0
121- 47:	Ga02G1275.1	Ga03G2737.1	9e-83
121- 48:	Ga02G1284.1	Ga03G2743.1	3e-16
121- 49:	Ga02G1286.1	Ga03G2747.1	3e-56
121- 50:	Ga02G1293.1	Ga03G2752.1	0
121- 51:	Ga02G1295.1	Ga03G2753.1	1e-46
121- 52:	Ga02G1296.1	Ga03G2754.1	1e-85
121- 53:	Ga02G1315.1	Ga03G2763.1	0
121- 54:	Ga02G1317.1	Ga03G2765.1	2e-78
121- 55:	Ga02G1320.1	Ga03G2766.1	7e-40
## Alignment 122: score=1741.0 e_value=6.1e-153 N=39 Chr02&Chr03 minus
122- 0:	Ga02G0857.1	Ga03G1796.1	0
122- 1:	Ga02G0863.1	Ga03G1793.1	0
122- 2:	Ga02G0867.1	Ga03G1778.1	0
122- 3:	Ga02G0879.1	Ga03G1766.1	0
122- 4:	Ga02G0880.1	Ga03G1749.1	0
122- 5:	Ga02G0881.1	Ga03G1746.1	5e-171
122- 6:	Ga02G0889.1	Ga03G1734.1	5e-151
122- 7:	Ga02G0890.1	Ga03G1729.1	5e-50
122- 8:	Ga02G0898.1	Ga03G1710.1	1e-48
122- 9:	Ga02G0909.1	Ga03G1688.1	0
122- 10:	Ga02G0912.1	Ga03G1685.1	0
122- 11:	Ga02G0913.1	Ga03G1684.1	1e-40
122- 12:	Ga02G0916.1	Ga03G1681.1	8e-85
122- 13:	Ga02G0917.1	Ga03G1677.1	4e-46
122- 14:	Ga02G0918.1	Ga03G1674.1	1e-07
122- 15:	Ga02G0919.1	Ga03G1673.1	5e-107
122- 16:	Ga02G0920.1	Ga03G1664.1	3e-75
122- 17:	Ga02G0923.1	Ga03G1655.1	3e-137
122- 18:	Ga02G0924.1	Ga03G1649.1	8e-174
122- 19:	Ga02G0925.1	Ga03G1647.1	2e-52
122- 20:	Ga02G0927.1	Ga03G1645.1	0
122- 21:	Ga02G0929.1	Ga03G1640.1	9e-100
122- 22:	Ga02G0931.1	Ga03G1638.1	3e-65
122- 23:	Ga02G0932.1	Ga03G1637.1	1e-96
122- 24:	Ga02G0934.1	Ga03G1636.1	0
122- 25:	Ga02G0942.1	Ga03G1626.1	2e-88
122- 26:	Ga02G0944.1	Ga03G1619.1	0
122- 27:	Ga02G0951.1	Ga03G1615.1	0
122- 28:	Ga02G0955.1	Ga03G1605.1	5e-34
122- 29:	Ga02G0967.1	Ga03G1595.1	0
122- 30:	Ga02G0974.1	Ga03G1589.1	1e-49
122- 31:	Ga02G0987.1	Ga03G1588.1	0
122- 32:	Ga02G0988.1	Ga03G1587.1	3e-29
122- 33:	Ga02G0992.1	Ga03G1584.1	4e-76
122- 34:	Ga02G0995.1	Ga03G1583.1	2e-156
122- 35:	Ga02G0997.1	Ga03G1582.1	2e-110
122- 36:	Ga02G1001.1	Ga03G1578.1	5e-109
122- 37:	Ga02G1002.1	Ga03G1577.1	4e-43
122- 38:	Ga02G1003.1	Ga03G1575.1	2e-84
## Alignment 123: score=532.0 e_value=2.5e-27 N=12 Chr02&Chr03 minus
123- 0:	Ga02G0230.1	Ga03G2449.1	3e-173
123- 1:	Ga02G0233.1	Ga03G2446.1	1e-95
123- 2:	Ga02G0244.1	Ga03G2439.1	8e-103
123- 3:	Ga02G0255.1	Ga03G2417.1	5e-31
123- 4:	Ga02G0256.1	Ga03G2416.1	0
123- 5:	Ga02G0260.1	Ga03G2408.1	5e-47
123- 6:	Ga02G0268.1	Ga03G2403.1	0
123- 7:	Ga02G0280.1	Ga03G2390.1	1e-115
123- 8:	Ga02G0281.1	Ga03G2388.1	2e-76
123- 9:	Ga02G0284.1	Ga03G2384.1	1e-58
123- 10:	Ga02G0287.1	Ga03G2382.1	5e-22
123- 11:	Ga02G0291.1	Ga03G2379.1	1e-19
## Alignment 124: score=397.0 e_value=3e-18 N=9 Chr02&Chr03 minus
124- 0:	Ga02G1339.1	Ga03G0893.1	0
124- 1:	Ga02G1346.1	Ga03G0886.1	0
124- 2:	Ga02G1353.1	Ga03G0883.1	7e-49
124- 3:	Ga02G1354.1	Ga03G0882.1	2e-124
124- 4:	Ga02G1356.1	Ga03G0879.1	0
124- 5:	Ga02G1361.1	Ga03G0869.1	0
124- 6:	Ga02G1367.1	Ga03G0865.1	3e-83
124- 7:	Ga02G1374.1	Ga03G0861.1	2e-26
124- 8:	Ga02G1383.1	Ga03G0841.1	4e-119
## Alignment 125: score=281.0 e_value=3.7e-08 N=6 Chr02&Chr03 minus
125- 0:	Ga02G0079.1	Ga03G2641.1	4e-147
125- 1:	Ga02G0080.1	Ga03G2639.1	4e-164
125- 2:	Ga02G0084.1	Ga03G2635.1	0
125- 3:	Ga02G0088.1	Ga03G2634.1	0
125- 4:	Ga02G0091.1	Ga03G2630.1	4e-36
125- 5:	Ga02G0092.1	Ga03G2620.1	6e-91
## Alignment 126: score=500.0 e_value=5e-26 N=11 Chr02&Chr04 plus
126- 0:	Ga02G1560.1	Ga04G0972.1	0
126- 1:	Ga02G1561.1	Ga04G0989.1	3e-53
126- 2:	Ga02G1564.1	Ga04G0992.1	0
126- 3:	Ga02G1566.1	Ga04G0993.1	3e-174
126- 4:	Ga02G1567.1	Ga04G0995.1	1e-147
126- 5:	Ga02G1569.1	Ga04G0997.1	2e-59
126- 6:	Ga02G1579.1	Ga04G1006.1	2e-21
126- 7:	Ga02G1581.1	Ga04G1017.1	9e-73
126- 8:	Ga02G1582.1	Ga04G1022.1	0
126- 9:	Ga02G1584.1	Ga04G1028.1	0
126- 10:	Ga02G1586.1	Ga04G1029.1	1e-24
## Alignment 127: score=413.0 e_value=1.1e-16 N=9 Chr02&Chr04 plus
127- 0:	Ga02G1726.1	Ga04G0693.1	0
127- 1:	Ga02G1730.1	Ga04G0701.1	0
127- 2:	Ga02G1734.1	Ga04G0708.1	4e-175
127- 3:	Ga02G1735.1	Ga04G0712.1	0
127- 4:	Ga02G1741.1	Ga04G0724.1	0
127- 5:	Ga02G1745.1	Ga04G0728.1	1e-29
127- 6:	Ga02G1746.1	Ga04G0729.1	0
127- 7:	Ga02G1748.1	Ga04G0734.1	9e-27
127- 8:	Ga02G1751.1	Ga04G0738.1	0
## Alignment 128: score=1421.0 e_value=1.8e-109 N=31 Chr02&Chr04 minus
128- 0:	Ga02G1631.1	Ga04G0891.1	0
128- 1:	Ga02G1633.1	Ga04G0888.1	3e-70
128- 2:	Ga02G1634.1	Ga04G0887.1	5e-162
128- 3:	Ga02G1635.1	Ga04G0885.1	3e-129
128- 4:	Ga02G1639.1	Ga04G0877.1	0
128- 5:	Ga02G1640.1	Ga04G0876.1	0
128- 6:	Ga02G1652.1	Ga04G0860.1	0
128- 7:	Ga02G1654.1	Ga04G0844.1	2e-28
128- 8:	Ga02G1655.1	Ga04G0842.1	0
128- 9:	Ga02G1659.1	Ga04G0829.1	0
128- 10:	Ga02G1663.1	Ga04G0819.1	2e-165
128- 11:	Ga02G1668.1	Ga04G0814.1	0
128- 12:	Ga02G1669.1	Ga04G0813.1	2e-29
128- 13:	Ga02G1670.1	Ga04G0812.1	1e-133
128- 14:	Ga02G1672.1	Ga04G0802.1	0
128- 15:	Ga02G1673.1	Ga04G0800.1	0
128- 16:	Ga02G1676.1	Ga04G0797.1	0
128- 17:	Ga02G1684.1	Ga04G0794.1	0
128- 18:	Ga02G1685.1	Ga04G0792.1	1e-23
128- 19:	Ga02G1687.1	Ga04G0786.1	0
128- 20:	Ga02G1698.1	Ga04G0777.1	5e-65
128- 21:	Ga02G1699.1	Ga04G0775.1	1e-43
128- 22:	Ga02G1700.1	Ga04G0772.1	0
128- 23:	Ga02G1701.1	Ga04G0770.1	0
128- 24:	Ga02G1702.1	Ga04G0769.1	2e-63
128- 25:	Ga02G1703.1	Ga04G0766.1	0
128- 26:	Ga02G1706.1	Ga04G0754.1	4e-156
128- 27:	Ga02G1707.1	Ga04G0752.1	2e-75
128- 28:	Ga02G1711.1	Ga04G0749.1	3e-80
128- 29:	Ga02G1718.1	Ga04G0741.1	0
128- 30:	Ga02G1719.1	Ga04G0740.1	0
## Alignment 129: score=721.0 e_value=5.5e-41 N=16 Chr02&Chr04 minus
129- 0:	Ga02G1130.1	Ga04G0251.1	0
129- 1:	Ga02G1133.1	Ga04G0249.1	0
129- 2:	Ga02G1135.1	Ga04G0248.1	0
129- 3:	Ga02G1143.1	Ga04G0246.1	2e-17
129- 4:	Ga02G1147.1	Ga04G0245.1	0
129- 5:	Ga02G1149.1	Ga04G0244.1	0
129- 6:	Ga02G1156.1	Ga04G0237.1	1e-61
129- 7:	Ga02G1163.1	Ga04G0236.1	1e-132
129- 8:	Ga02G1167.1	Ga04G0235.1	2e-167
129- 9:	Ga02G1179.1	Ga04G0232.1	0
129- 10:	Ga02G1183.1	Ga04G0229.1	0
129- 11:	Ga02G1191.1	Ga04G0226.1	0
129- 12:	Ga02G1200.1	Ga04G0217.1	1e-81
129- 13:	Ga02G1208.1	Ga04G0213.1	4e-166
129- 14:	Ga02G1220.1	Ga04G0212.1	6e-65
129- 15:	Ga02G1224.1	Ga04G0211.1	6e-106
## Alignment 130: score=476.0 e_value=3.5e-20 N=10 Chr02&Chr04 minus
130- 0:	Ga02G1484.1	Ga04G1155.1	0
130- 1:	Ga02G1485.1	Ga04G1154.1	0
130- 2:	Ga02G1486.1	Ga04G1152.1	0
130- 3:	Ga02G1488.1	Ga04G1146.1	0
130- 4:	Ga02G1489.1	Ga04G1145.1	6e-111
130- 5:	Ga02G1490.1	Ga04G1142.1	0
130- 6:	Ga02G1495.1	Ga04G1140.1	0
130- 7:	Ga02G1498.1	Ga04G1135.1	4e-47
130- 8:	Ga02G1505.1	Ga04G1133.1	3e-152
130- 9:	Ga02G1508.1	Ga04G1132.1	7e-71
## Alignment 131: score=383.0 e_value=2.6e-18 N=9 Chr02&Chr04 minus
131- 0:	Ga02G1265.1	Ga04G0136.1	0
131- 1:	Ga02G1277.1	Ga04G0133.1	0
131- 2:	Ga02G1283.1	Ga04G0126.1	0
131- 3:	Ga02G1291.1	Ga04G0109.1	0
131- 4:	Ga02G1293.1	Ga04G0106.1	0
131- 5:	Ga02G1299.1	Ga04G0094.1	7e-57
131- 6:	Ga02G1300.1	Ga04G0087.1	2e-13
131- 7:	Ga02G1301.1	Ga04G0085.1	8e-30
131- 8:	Ga02G1316.1	Ga04G0076.1	3e-45
## Alignment 132: score=362.0 e_value=1.4e-13 N=8 Chr02&Chr04 minus
132- 0:	Ga02G1588.1	Ga04G0966.1	0
132- 1:	Ga02G1593.1	Ga04G0963.1	5e-75
132- 2:	Ga02G1594.1	Ga04G0959.1	1e-20
132- 3:	Ga02G1600.1	Ga04G0950.1	5e-24
132- 4:	Ga02G1605.1	Ga04G0944.1	0
132- 5:	Ga02G1611.1	Ga04G0933.1	0
132- 6:	Ga02G1614.1	Ga04G0929.1	2e-73
132- 7:	Ga02G1618.1	Ga04G0923.1	0
## Alignment 133: score=1255.0 e_value=1.2e-82 N=27 Chr02&Chr05 plus
133- 0:	Ga02G0613.1	Ga05G1343.1	0
133- 1:	Ga02G0615.1	Ga05G1347.1	0
133- 2:	Ga02G0617.1	Ga05G1348.1	0
133- 3:	Ga02G0618.1	Ga05G1349.1	0
133- 4:	Ga02G0621.1	Ga05G1350.1	0
133- 5:	Ga02G0622.1	Ga05G1351.1	0
133- 6:	Ga02G0623.1	Ga05G1352.1	8e-70
133- 7:	Ga02G0625.1	Ga05G1357.1	8e-96
133- 8:	Ga02G0630.1	Ga05G1361.1	9e-141
133- 9:	Ga02G0631.1	Ga05G1364.1	1e-101
133- 10:	Ga02G0632.1	Ga05G1366.1	5e-63
133- 11:	Ga02G0636.1	Ga05G1373.1	0
133- 12:	Ga02G0642.1	Ga05G1377.1	0
133- 13:	Ga02G0645.1	Ga05G1381.1	0
133- 14:	Ga02G0649.1	Ga05G1383.1	3e-161
133- 15:	Ga02G0653.1	Ga05G1386.1	0
133- 16:	Ga02G0655.1	Ga05G1389.1	8e-99
133- 17:	Ga02G0664.1	Ga05G1393.1	3e-102
133- 18:	Ga02G0667.1	Ga05G1394.1	1e-104
133- 19:	Ga02G0672.1	Ga05G1397.1	0
133- 20:	Ga02G0677.1	Ga05G1403.1	3e-165
133- 21:	Ga02G0683.1	Ga05G1406.1	0
133- 22:	Ga02G0685.1	Ga05G1412.1	1e-52
133- 23:	Ga02G0689.1	Ga05G1420.1	2e-121
133- 24:	Ga02G0691.1	Ga05G1425.1	0
133- 25:	Ga02G0696.1	Ga05G1432.1	0
133- 26:	Ga02G0702.1	Ga05G1443.1	0
## Alignment 134: score=818.0 e_value=1.9e-53 N=19 Chr02&Chr05 plus
134- 0:	Ga02G0115.1	Ga05G2001.1	1e-68
134- 1:	Ga02G0116.1	Ga05G2010.1	0
134- 2:	Ga02G0119.1	Ga05G2015.1	2e-109
134- 3:	Ga02G0123.1	Ga05G2019.1	0
134- 4:	Ga02G0125.1	Ga05G2025.1	0
134- 5:	Ga02G0126.1	Ga05G2027.1	3e-45
134- 6:	Ga02G0137.1	Ga05G2042.1	1e-25
134- 7:	Ga02G0140.1	Ga05G2044.1	1e-64
134- 8:	Ga02G0141.1	Ga05G2046.1	2e-100
134- 9:	Ga02G0154.1	Ga05G2058.1	4e-149
134- 10:	Ga02G0160.1	Ga05G2063.1	1e-60
134- 11:	Ga02G0162.1	Ga05G2065.1	7e-57
134- 12:	Ga02G0163.1	Ga05G2070.1	4e-122
134- 13:	Ga02G0165.1	Ga05G2073.1	8e-151
134- 14:	Ga02G0186.1	Ga05G2082.1	3e-96
134- 15:	Ga02G0189.1	Ga05G2085.1	0
134- 16:	Ga02G0204.1	Ga05G2096.1	0
134- 17:	Ga02G0218.1	Ga05G2109.1	9e-47
134- 18:	Ga02G0224.1	Ga05G2131.1	5e-133
## Alignment 135: score=509.0 e_value=1.8e-26 N=12 Chr02&Chr05 plus
135- 0:	Ga02G1338.1	Ga05G2426.1	0
135- 1:	Ga02G1339.1	Ga05G2430.1	0
135- 2:	Ga02G1344.1	Ga05G2443.1	4e-95
135- 3:	Ga02G1345.1	Ga05G2451.1	0
135- 4:	Ga02G1349.1	Ga05G2460.1	0
135- 5:	Ga02G1358.1	Ga05G2486.1	4e-68
135- 6:	Ga02G1361.1	Ga05G2488.1	1e-143
135- 7:	Ga02G1363.1	Ga05G2492.1	3e-158
135- 8:	Ga02G1367.1	Ga05G2497.1	1e-82
135- 9:	Ga02G1369.1	Ga05G2498.1	7e-155
135- 10:	Ga02G1374.1	Ga05G2507.1	0
135- 11:	Ga02G1384.1	Ga05G2526.1	0
## Alignment 136: score=464.0 e_value=3.8e-23 N=11 Chr02&Chr05 plus
136- 0:	Ga02G0628.1	Ga05G0242.1	2e-98
136- 1:	Ga02G0631.1	Ga05G0244.1	0
136- 2:	Ga02G0634.1	Ga05G0249.1	0
136- 3:	Ga02G0642.1	Ga05G0259.1	0
136- 4:	Ga02G0649.1	Ga05G0266.1	2e-108
136- 5:	Ga02G0666.1	Ga05G0272.1	0
136- 6:	Ga02G0677.1	Ga05G0277.1	2e-115
136- 7:	Ga02G0680.1	Ga05G0283.1	3e-79
136- 8:	Ga02G0682.1	Ga05G0289.1	0
136- 9:	Ga02G0690.1	Ga05G0303.1	6e-48
136- 10:	Ga02G0698.1	Ga05G0320.1	9e-136
## Alignment 137: score=422.0 e_value=1.2e-24 N=10 Chr02&Chr05 plus
137- 0:	Ga02G1667.1	Ga05G3201.1	3e-07
137- 1:	Ga02G1677.1	Ga05G3218.1	7e-102
137- 2:	Ga02G1680.1	Ga05G3222.1	1e-82
137- 3:	Ga02G1686.1	Ga05G3225.1	0
137- 4:	Ga02G1687.1	Ga05G3226.1	0
137- 5:	Ga02G1699.1	Ga05G3233.1	2e-20
137- 6:	Ga02G1700.1	Ga05G3236.1	0
137- 7:	Ga02G1703.1	Ga05G3239.1	7e-31
137- 8:	Ga02G1712.1	Ga05G3257.1	4e-45
137- 9:	Ga02G1735.1	Ga05G3280.1	0
## Alignment 138: score=398.0 e_value=8.1e-17 N=9 Chr02&Chr05 plus
138- 0:	Ga02G1562.1	Ga05G0865.1	4e-171
138- 1:	Ga02G1564.1	Ga05G0868.1	0
138- 2:	Ga02G1573.1	Ga05G0878.1	8e-22
138- 3:	Ga02G1584.1	Ga05G0887.1	0
138- 4:	Ga02G1586.1	Ga05G0891.1	4e-41
138- 5:	Ga02G1593.1	Ga05G0895.1	4e-57
138- 6:	Ga02G1598.1	Ga05G0899.1	2e-77
138- 7:	Ga02G1604.1	Ga05G0904.1	9e-59
138- 8:	Ga02G1618.1	Ga05G0905.1	0
## Alignment 139: score=364.0 e_value=2e-14 N=8 Chr02&Chr05 plus
139- 0:	Ga02G0049.1	Ga05G1937.1	0
139- 1:	Ga02G0054.1	Ga05G1942.1	3e-09
139- 2:	Ga02G0063.1	Ga05G1951.1	2e-174
139- 3:	Ga02G0067.1	Ga05G1954.1	1e-42
139- 4:	Ga02G0074.1	Ga05G1956.1	6e-85
139- 5:	Ga02G0076.1	Ga05G1959.1	4e-21
139- 6:	Ga02G0077.1	Ga05G1961.1	4e-120
139- 7:	Ga02G0090.1	Ga05G1970.1	7e-124
## Alignment 140: score=341.0 e_value=2.6e-15 N=8 Chr02&Chr05 plus
140- 0:	Ga02G0096.1	Ga05G2723.1	2e-30
140- 1:	Ga02G0107.1	Ga05G2732.1	0
140- 2:	Ga02G0112.1	Ga05G2733.1	2e-85
140- 3:	Ga02G0128.1	Ga05G2740.1	7e-170
140- 4:	Ga02G0141.1	Ga05G2751.1	4e-104
140- 5:	Ga02G0144.1	Ga05G2752.1	1e-95
140- 6:	Ga02G0145.1	Ga05G2753.1	1e-26
140- 7:	Ga02G0162.1	Ga05G2756.1	2e-45
## Alignment 141: score=311.0 e_value=1.2e-12 N=7 Chr02&Chr05 plus
141- 0:	Ga02G1490.1	Ga05G0823.1	0
141- 1:	Ga02G1498.1	Ga05G0826.1	1e-18
141- 2:	Ga02G1514.1	Ga05G0835.1	4e-165
141- 3:	Ga02G1515.1	Ga05G0836.1	0
141- 4:	Ga02G1525.1	Ga05G0843.1	3e-80
141- 5:	Ga02G1527.1	Ga05G0845.1	2e-137
141- 6:	Ga02G1535.1	Ga05G0849.1	3e-29
## Alignment 142: score=274.0 e_value=2.1e-09 N=6 Chr02&Chr05 plus
142- 0:	Ga02G0234.1	Ga05G2174.1	1e-51
142- 1:	Ga02G0235.1	Ga05G2177.1	0
142- 2:	Ga02G0236.1	Ga05G2179.1	0
142- 3:	Ga02G0239.1	Ga05G2180.1	2e-90
142- 4:	Ga02G0243.1	Ga05G2186.1	0
142- 5:	Ga02G0252.1	Ga05G2203.1	0
## Alignment 143: score=270.0 e_value=1.8e-10 N=6 Chr02&Chr05 plus
143- 0:	Ga02G1339.1	Ga05G2851.1	0
143- 1:	Ga02G1342.1	Ga05G2854.1	0
143- 2:	Ga02G1354.1	Ga05G2859.1	1e-119
143- 3:	Ga02G1367.1	Ga05G2863.1	1e-30
143- 4:	Ga02G1368.1	Ga05G2864.1	4e-83
143- 5:	Ga02G1374.1	Ga05G2868.1	0
## Alignment 144: score=259.0 e_value=9.6e-09 N=6 Chr02&Chr05 plus
144- 0:	Ga02G1778.1	Ga05G4138.1	8e-154
144- 1:	Ga02G1779.1	Ga05G4153.1	3e-129
144- 2:	Ga02G1780.1	Ga05G4155.1	2e-44
144- 3:	Ga02G1783.1	Ga05G4160.1	1e-47
144- 4:	Ga02G1784.1	Ga05G4174.1	2e-43
144- 5:	Ga02G1788.1	Ga05G4184.1	0
## Alignment 145: score=509.0 e_value=2.1e-27 N=11 Chr02&Chr05 minus
145- 0:	Ga02G0260.1	Ga05G2273.1	4e-45
145- 1:	Ga02G0272.1	Ga05G2261.1	2e-65
145- 2:	Ga02G0287.1	Ga05G2240.1	1e-33
145- 3:	Ga02G0288.1	Ga05G2238.1	4e-79
145- 4:	Ga02G0291.1	Ga05G2237.1	3e-19
145- 5:	Ga02G0292.1	Ga05G2236.1	8e-15
145- 6:	Ga02G0293.1	Ga05G2234.1	3e-24
145- 7:	Ga02G0294.1	Ga05G2232.1	9e-21
145- 8:	Ga02G0295.1	Ga05G2229.1	1e-140
145- 9:	Ga02G0297.1	Ga05G2227.1	0
145- 10:	Ga02G0300.1	Ga05G2225.1	4e-123
## Alignment 146: score=427.0 e_value=1.2e-19 N=10 Chr02&Chr05 minus
146- 0:	Ga02G0354.1	Ga05G2428.1	6e-88
146- 1:	Ga02G0355.1	Ga05G2426.1	2e-180
146- 2:	Ga02G0365.1	Ga05G2406.1	4e-177
146- 3:	Ga02G0368.1	Ga05G2404.1	2e-107
146- 4:	Ga02G0378.1	Ga05G2394.1	0
146- 5:	Ga02G0389.1	Ga05G2386.1	3e-147
146- 6:	Ga02G0396.1	Ga05G2375.1	6e-92
146- 7:	Ga02G0399.1	Ga05G2373.1	3e-76
146- 8:	Ga02G0404.1	Ga05G2364.1	1e-91
146- 9:	Ga02G0408.1	Ga05G2351.1	1e-104
## Alignment 147: score=367.0 e_value=7.2e-18 N=9 Chr02&Chr05 minus
147- 0:	Ga02G1635.1	Ga05G1113.1	1e-96
147- 1:	Ga02G1657.1	Ga05G1104.1	0
147- 2:	Ga02G1658.1	Ga05G1103.1	8e-134
147- 3:	Ga02G1659.1	Ga05G1091.1	2e-178
147- 4:	Ga02G1661.1	Ga05G1081.1	3e-180
147- 5:	Ga02G1683.1	Ga05G1061.1	8e-137
147- 6:	Ga02G1697.1	Ga05G1046.1	5e-18
147- 7:	Ga02G1700.1	Ga05G1039.1	0
147- 8:	Ga02G1702.1	Ga05G1038.1	1e-39
## Alignment 148: score=357.0 e_value=4.4e-14 N=8 Chr02&Chr05 minus
148- 0:	Ga02G1146.1	Ga05G1939.1	6e-148
148- 1:	Ga02G1149.1	Ga05G1937.1	0
148- 2:	Ga02G1159.1	Ga05G1933.1	0
148- 3:	Ga02G1162.1	Ga05G1930.1	0
148- 4:	Ga02G1168.1	Ga05G1922.1	2e-81
148- 5:	Ga02G1177.1	Ga05G1919.1	0
148- 6:	Ga02G1178.1	Ga05G1918.1	2e-116
148- 7:	Ga02G1194.1	Ga05G1907.1	0
## Alignment 149: score=332.0 e_value=7.8e-15 N=8 Chr02&Chr05 minus
[truncated: 15,166 more rows]
