# Supplementary material for: Genome-Wide Identification and Classification of Arabinogalactan Proteins Gene Family in Gossypium Species and GhAGP50 Increases Numbers of Epidermal Hairs in Arabidopsis
Source: Int J Mol Sci. 2025 Apr 27;26(9):4159. doi: 10.3390/ijms26094159 (PMC12071561; doi:10.3390/ijms26094159)
Supplement: Supplementary file 1 [file ijms-26-04159-s001.zip › Supplymentaty Table/Table S6.tab]

############### Parameters ###############
# MATCH_SCORE: 50
# MATCH_SIZE: 5
# GAP_PENALTY: -1
# OVERLAP_WINDOW: 5
# E_VALUE: 1e-05
# MAX GAPS: 25
############### Statistics ###############
# Number of collinear genes: 5202, Percentage: 4.74
# Number of all genes: 109778
##########################################
## Alignment 0: score=303.0 e_value=4.3e-19 N=8 A01&A01 plus
0- 0:	Gbar_A01G013120.1	Gbar_A01G020040.1	1e-63
0- 1:	Gbar_A01G013160.1	Gbar_A01G020220.1	5e-66
0- 2:	Gbar_A01G013200.1	Gbar_A01G020390.1	3e-88
0- 3:	Gbar_A01G013210.1	Gbar_A01G020400.1	2e-31
0- 4:	Gbar_A01G013240.1	Gbar_A01G020460.1	6e-140
0- 5:	Gbar_A01G013280.1	Gbar_A01G020600.1	2e-80
0- 6:	Gbar_A01G013290.1	Gbar_A01G020610.1	0
0- 7:	Gbar_A01G013380.1	Gbar_A01G020690.1	5e-31
## Alignment 1: score=261.0 e_value=3.3e-11 N=6 A01&A02 minus
1- 0:	Gbar_A01G009420.1	Gbar_A02G009550.1	4e-86
1- 1:	Gbar_A01G009460.1	Gbar_A02G009540.1	0
1- 2:	Gbar_A01G009560.1	Gbar_A02G009530.1	1e-66
1- 3:	Gbar_A01G009660.1	Gbar_A02G009470.1	0
1- 4:	Gbar_A01G009680.1	Gbar_A02G009460.1	3e-93
1- 5:	Gbar_A01G009690.1	Gbar_A02G009400.1	1e-167
## Alignment 2: score=1262.0 e_value=4e-97 N=30 A01&A03 plus
2- 0:	Gbar_A01G016610.2	Gbar_A03G022410.1	0
2- 1:	Gbar_A01G016740.1	Gbar_A03G022520.1	3e-08
2- 2:	Gbar_A01G016760.1	Gbar_A03G022530.1	5e-41
2- 3:	Gbar_A01G016770.1	Gbar_A03G022540.1	0
2- 4:	Gbar_A01G016830.1	Gbar_A03G022570.1	5e-100
2- 5:	Gbar_A01G016860.1	Gbar_A03G022580.2	0
2- 6:	Gbar_A01G016900.1	Gbar_A03G022610.1	3e-179
2- 7:	Gbar_A01G016920.1	Gbar_A03G022620.1	0
2- 8:	Gbar_A01G016930.1	Gbar_A03G022680.1	3e-40
2- 9:	Gbar_A01G016950.1	Gbar_A03G022730.1	1e-163
2- 10:	Gbar_A01G017070.1	Gbar_A03G022830.1	0
2- 11:	Gbar_A01G017110.1	Gbar_A03G022850.1	0
2- 12:	Gbar_A01G017160.1	Gbar_A03G022860.1	0
2- 13:	Gbar_A01G017200.1	Gbar_A03G022890.1	9e-112
2- 14:	Gbar_A01G017270.1	Gbar_A03G022940.1	5e-176
2- 15:	Gbar_A01G017370.1	Gbar_A03G023010.1	3e-125
2- 16:	Gbar_A01G017440.1	Gbar_A03G023020.1	0
2- 17:	Gbar_A01G017490.1	Gbar_A03G023030.3	0
2- 18:	Gbar_A01G017570.1	Gbar_A03G023080.1	2e-64
2- 19:	Gbar_A01G017600.1	Gbar_A03G023120.1	1e-38
2- 20:	Gbar_A01G017690.1	Gbar_A03G023170.1	0
2- 21:	Gbar_A01G017730.1	Gbar_A03G023210.1	3e-47
2- 22:	Gbar_A01G017850.1	Gbar_A03G023240.1	0
2- 23:	Gbar_A01G017860.1	Gbar_A03G023250.1	6e-81
2- 24:	Gbar_A01G017910.1	Gbar_A03G023310.1	4e-16
2- 25:	Gbar_A01G017930.1	Gbar_A03G023350.1	1e-54
2- 26:	Gbar_A01G017980.1	Gbar_A03G023420.2	0
2- 27:	Gbar_A01G018000.1	Gbar_A03G023430.1	1e-43
2- 28:	Gbar_A01G018150.1	Gbar_A03G023490.1	0
2- 29:	Gbar_A01G018210.1	Gbar_A03G023510.1	5e-42
## Alignment 3: score=362.0 e_value=3.7e-19 N=8 A01&A03 plus
3- 0:	Gbar_A01G014870.1	Gbar_A03G013980.1	3e-29
3- 1:	Gbar_A01G014920.1	Gbar_A03G014030.1	9e-106
3- 2:	Gbar_A01G014950.1	Gbar_A03G014060.1	6e-99
3- 3:	Gbar_A01G014980.1	Gbar_A03G014120.1	0
3- 4:	Gbar_A01G015000.1	Gbar_A03G014130.1	6e-47
3- 5:	Gbar_A01G015010.1	Gbar_A03G014150.1	6e-167
3- 6:	Gbar_A01G015090.1	Gbar_A03G014210.1	2e-39
3- 7:	Gbar_A01G015100.1	Gbar_A03G014220.1	0
## Alignment 4: score=360.0 e_value=6.1e-16 N=8 A01&A03 plus
4- 0:	Gbar_A01G016040.1	Gbar_A03G022170.1	8e-179
4- 1:	Gbar_A01G016100.1	Gbar_A03G022220.1	9e-145
4- 2:	Gbar_A01G016290.1	Gbar_A03G022310.1	0
4- 3:	Gbar_A01G016320.1	Gbar_A03G022320.1	7e-175
4- 4:	Gbar_A01G016340.1	Gbar_A03G022330.1	0
4- 5:	Gbar_A01G016370.1	Gbar_A03G022340.1	1e-99
4- 6:	Gbar_A01G016380.1	Gbar_A03G022350.1	3e-97
4- 7:	Gbar_A01G016420.1	Gbar_A03G022390.1	6e-152
## Alignment 5: score=358.0 e_value=3.3e-18 N=9 A01&A03 plus
5- 0:	Gbar_A01G015460.1	Gbar_A03G014890.1	0
5- 1:	Gbar_A01G015500.1	Gbar_A03G014990.1	0
5- 2:	Gbar_A01G015530.1	Gbar_A03G015010.1	0
5- 3:	Gbar_A01G015540.1	Gbar_A03G015040.1	0
5- 4:	Gbar_A01G015580.1	Gbar_A03G015120.1	3e-150
5- 5:	Gbar_A01G015610.1	Gbar_A03G015240.1	0
5- 6:	Gbar_A01G015660.1	Gbar_A03G015340.1	0
5- 7:	Gbar_A01G015690.1	Gbar_A03G015410.1	7e-154
5- 8:	Gbar_A01G015890.1	Gbar_A03G015470.1	0
## Alignment 6: score=390.0 e_value=0 N=9 A01&A03 minus
6- 0:	Gbar_A01G000430.1	Gbar_A03G021070.3	0
6- 1:	Gbar_A01G000480.1	Gbar_A03G020960.1	9e-89
6- 2:	Gbar_A01G000530.1	Gbar_A03G020850.1	0
6- 3:	Gbar_A01G000570.1	Gbar_A03G020810.2	0
6- 4:	Gbar_A01G000570.2	Gbar_A03G020810.1	0
6- 5:	Gbar_A01G000580.1	Gbar_A03G020790.1	1e-25
6- 6:	Gbar_A01G000590.1	Gbar_A03G020780.1	0
6- 7:	Gbar_A01G000620.1	Gbar_A03G020650.1	4e-100
6- 8:	Gbar_A01G000640.1	Gbar_A03G020600.1	0
## Alignment 7: score=312.0 e_value=7.5e-11 N=7 A01&A03 minus
7- 0:	Gbar_A01G014380.1	Gbar_A03G013710.1	0
7- 1:	Gbar_A01G014420.1	Gbar_A03G013620.1	9e-68
7- 2:	Gbar_A01G014460.1	Gbar_A03G013610.1	0
7- 3:	Gbar_A01G014500.1	Gbar_A03G013590.2	0
7- 4:	Gbar_A01G014530.1	Gbar_A03G013550.1	7e-110
7- 5:	Gbar_A01G014560.1	Gbar_A03G013510.1	7e-109
7- 6:	Gbar_A01G014620.1	Gbar_A03G013450.1	0
## Alignment 8: score=517.0 e_value=1.7e-26 N=12 A01&A04 plus
8- 0:	Gbar_A01G022130.1	Gbar_A04G009040.1	0
8- 1:	Gbar_A01G022150.1	Gbar_A04G009110.1	0
8- 2:	Gbar_A01G022210.1	Gbar_A04G009200.1	0
8- 3:	Gbar_A01G022280.1	Gbar_A04G009290.1	4e-52
8- 4:	Gbar_A01G022300.1	Gbar_A04G009320.2	0
8- 5:	Gbar_A01G022310.1	Gbar_A04G009340.1	1e-58
8- 6:	Gbar_A01G022360.1	Gbar_A04G009370.1	0
8- 7:	Gbar_A01G022370.1	Gbar_A04G009400.2	6e-169
8- 8:	Gbar_A01G022380.1	Gbar_A04G009430.1	0
8- 9:	Gbar_A01G022410.1	Gbar_A04G009440.1	4e-169
8- 10:	Gbar_A01G022420.1	Gbar_A04G009490.1	0
8- 11:	Gbar_A01G022540.1	Gbar_A04G009610.1	0
## Alignment 9: score=513.0 e_value=6.9e-30 N=12 A01&A04 plus
9- 0:	Gbar_A01G020990.1	Gbar_A04G007460.1	1e-161
9- 1:	Gbar_A01G021010.1	Gbar_A04G007480.1	2e-81
9- 2:	Gbar_A01G021040.1	Gbar_A04G007520.1	0
9- 3:	Gbar_A01G021140.1	Gbar_A04G007630.5	0
9- 4:	Gbar_A01G021170.1	Gbar_A04G007740.1	0
9- 5:	Gbar_A01G021200.1	Gbar_A04G007770.1	5e-152
9- 6:	Gbar_A01G021210.1	Gbar_A04G007830.1	0
9- 7:	Gbar_A01G021250.1	Gbar_A04G007890.1	2e-176
9- 8:	Gbar_A01G021290.1	Gbar_A04G007940.1	0
9- 9:	Gbar_A01G021300.1	Gbar_A04G007950.1	4e-24
9- 10:	Gbar_A01G021310.1	Gbar_A04G007960.1	1e-133
9- 11:	Gbar_A01G021330.1	Gbar_A04G008050.1	0
## Alignment 10: score=292.0 e_value=3.5e-14 N=7 A01&A04 plus
10- 0:	Gbar_A01G021500.1	Gbar_A04G008150.1	0
10- 1:	Gbar_A01G021610.1	Gbar_A04G008300.1	0
10- 2:	Gbar_A01G021620.1	Gbar_A04G008310.1	1e-60
10- 3:	Gbar_A01G021670.1	Gbar_A04G008440.1	4e-75
10- 4:	Gbar_A01G021710.1	Gbar_A04G008460.1	1e-79
10- 5:	Gbar_A01G021770.1	Gbar_A04G008520.1	0
10- 6:	Gbar_A01G021780.1	Gbar_A04G008530.1	0
## Alignment 11: score=275.0 e_value=4.9e-09 N=6 A01&A04 plus
11- 0:	Gbar_A01G022670.1	Gbar_A04G009950.1	2e-103
11- 1:	Gbar_A01G022700.2	Gbar_A04G009970.1	0
11- 2:	Gbar_A01G022710.1	Gbar_A04G009990.1	5e-116
11- 3:	Gbar_A01G022750.1	Gbar_A04G010030.1	0
11- 4:	Gbar_A01G022760.1	Gbar_A04G010050.1	0
11- 5:	Gbar_A01G022850.1	Gbar_A04G010150.1	7e-62
## Alignment 12: score=1067.0 e_value=3.4e-86 N=26 A01&A04 minus
12- 0:	Gbar_A01G005540.1	Gbar_A04G002740.2	1e-124
12- 1:	Gbar_A01G005650.1	Gbar_A04G002670.1	0
12- 2:	Gbar_A01G005740.1	Gbar_A04G002580.1	6e-103
12- 3:	Gbar_A01G005750.1	Gbar_A04G002560.1	0
12- 4:	Gbar_A01G005760.1	Gbar_A04G002550.4	0
12- 5:	Gbar_A01G005780.1	Gbar_A04G002510.1	5e-50
12- 6:	Gbar_A01G005820.1	Gbar_A04G002470.1	0
12- 7:	Gbar_A01G005990.1	Gbar_A04G002340.1	0
12- 8:	Gbar_A01G006000.1	Gbar_A04G002330.1	4e-133
12- 9:	Gbar_A01G006010.1	Gbar_A04G002320.1	2e-74
12- 10:	Gbar_A01G006150.1	Gbar_A04G002270.1	4e-90
12- 11:	Gbar_A01G006160.1	Gbar_A04G002260.1	6e-64
12- 12:	Gbar_A01G006280.1	Gbar_A04G002200.2	5e-140
12- 13:	Gbar_A01G006340.1	Gbar_A04G002180.1	2e-79
12- 14:	Gbar_A01G006380.1	Gbar_A04G002080.1	2e-180
12- 15:	Gbar_A01G006490.1	Gbar_A04G001970.1	0
12- 16:	Gbar_A01G006550.1	Gbar_A04G001960.1	0
12- 17:	Gbar_A01G006630.1	Gbar_A04G001880.1	0
12- 18:	Gbar_A01G006640.1	Gbar_A04G001860.1	1e-25
12- 19:	Gbar_A01G006800.2	Gbar_A04G001770.1	0
12- 20:	Gbar_A01G006890.1	Gbar_A04G001730.1	8e-67
12- 21:	Gbar_A01G007020.1	Gbar_A04G001670.1	0
12- 22:	Gbar_A01G007040.1	Gbar_A04G001660.1	2e-72
12- 23:	Gbar_A01G007060.1	Gbar_A04G001530.1	7e-64
12- 24:	Gbar_A01G007080.1	Gbar_A04G001510.1	6e-43
12- 25:	Gbar_A01G007090.1	Gbar_A04G001500.1	0
## Alignment 13: score=617.0 e_value=8.9e-35 N=14 A01&A04 minus
13- 0:	Gbar_A01G007180.1	Gbar_A04G001290.2	4e-87
13- 1:	Gbar_A01G007210.1	Gbar_A04G001280.1	1e-141
13- 2:	Gbar_A01G007270.1	Gbar_A04G001240.1	0
13- 3:	Gbar_A01G007280.1	Gbar_A04G001210.1	0
13- 4:	Gbar_A01G007370.1	Gbar_A04G001160.1	1e-50
13- 5:	Gbar_A01G007430.1	Gbar_A04G001090.1	0
13- 6:	Gbar_A01G007500.1	Gbar_A04G001000.1	1e-87
13- 7:	Gbar_A01G007550.1	Gbar_A04G000980.1	2e-165
13- 8:	Gbar_A01G007600.1	Gbar_A04G000960.1	0
13- 9:	Gbar_A01G007650.1	Gbar_A04G000890.1	4e-103
13- 10:	Gbar_A01G007680.1	Gbar_A04G000880.1	2e-45
13- 11:	Gbar_A01G007700.1	Gbar_A04G000860.1	0
13- 12:	Gbar_A01G007710.1	Gbar_A04G000850.1	0
13- 13:	Gbar_A01G007720.1	Gbar_A04G000840.1	0
## Alignment 14: score=337.0 e_value=2.5e-16 N=8 A01&A04 minus
14- 0:	Gbar_A01G004500.1	Gbar_A04G003920.1	0
14- 1:	Gbar_A01G004580.1	Gbar_A04G003880.1	8e-169
14- 2:	Gbar_A01G004670.1	Gbar_A04G003850.1	5e-46
14- 3:	Gbar_A01G004700.1	Gbar_A04G003770.1	4e-119
14- 4:	Gbar_A01G004710.1	Gbar_A04G003760.1	0
14- 5:	Gbar_A01G004760.1	Gbar_A04G003720.1	5e-149
14- 6:	Gbar_A01G004830.1	Gbar_A04G003590.1	0
14- 7:	Gbar_A01G004920.1	Gbar_A04G003520.2	0
## Alignment 15: score=297.0 e_value=1.2e-10 N=7 A01&A04 minus
15- 0:	Gbar_A01G021840.1	Gbar_A04G009000.1	0
15- 1:	Gbar_A01G021880.1	Gbar_A04G008970.2	0
15- 2:	Gbar_A01G021910.1	Gbar_A04G008870.1	9e-173
15- 3:	Gbar_A01G021920.1	Gbar_A04G008830.1	0
15- 4:	Gbar_A01G021980.1	Gbar_A04G008690.1	4e-180
15- 5:	Gbar_A01G022010.1	Gbar_A04G008630.1	9e-28
15- 6:	Gbar_A01G022040.1	Gbar_A04G008580.1	2e-22
## Alignment 16: score=261.0 e_value=7e-09 N=6 A01&A04 minus
16- 0:	Gbar_A01G020280.1	Gbar_A04G006560.1	3e-38
16- 1:	Gbar_A01G020420.1	Gbar_A04G006470.1	2e-42
16- 2:	Gbar_A01G020470.1	Gbar_A04G006370.1	0
16- 3:	Gbar_A01G020480.1	Gbar_A04G006360.2	2e-72
16- 4:	Gbar_A01G020500.1	Gbar_A04G006320.3	2e-173
16- 5:	Gbar_A01G020520.1	Gbar_A04G006310.1	0
## Alignment 17: score=1257.0 e_value=3.2e-93 N=29 A01&A05 plus
17- 0:	Gbar_A01G010050.1	Gbar_A05G018110.2	0
17- 1:	Gbar_A01G010100.1	Gbar_A05G018160.1	0
17- 2:	Gbar_A01G010130.1	Gbar_A05G018180.1	1e-47
17- 3:	Gbar_A01G010170.1	Gbar_A05G018230.1	2e-63
17- 4:	Gbar_A01G010180.1	Gbar_A05G018240.1	0
17- 5:	Gbar_A01G010190.1	Gbar_A05G018260.1	1e-76
17- 6:	Gbar_A01G010210.1	Gbar_A05G018340.1	3e-167
17- 7:	Gbar_A01G010220.1	Gbar_A05G018350.1	8e-180
17- 8:	Gbar_A01G010260.1	Gbar_A05G018390.1	0
17- 9:	Gbar_A01G010290.1	Gbar_A05G018430.1	0
17- 10:	Gbar_A01G010310.1	Gbar_A05G018470.1	6e-87
17- 11:	Gbar_A01G010320.1	Gbar_A05G018480.1	3e-148
17- 12:	Gbar_A01G010350.1	Gbar_A05G018530.1	3e-90
17- 13:	Gbar_A01G010360.1	Gbar_A05G018540.1	0
17- 14:	Gbar_A01G010450.1	Gbar_A05G018610.1	0
17- 15:	Gbar_A01G010470.1	Gbar_A05G018640.1	3e-162
17- 16:	Gbar_A01G010520.1	Gbar_A05G018650.1	0
17- 17:	Gbar_A01G010540.1	Gbar_A05G018700.1	1e-96
17- 18:	Gbar_A01G010580.1	Gbar_A05G018730.2	0
17- 19:	Gbar_A01G010590.1	Gbar_A05G018740.1	9e-113
17- 20:	Gbar_A01G010600.1	Gbar_A05G018840.1	8e-53
17- 21:	Gbar_A01G010620.1	Gbar_A05G018940.1	8e-95
17- 22:	Gbar_A01G010660.1	Gbar_A05G019010.1	3e-69
17- 23:	Gbar_A01G010680.1	Gbar_A05G019040.1	3e-47
17- 24:	Gbar_A01G010700.1	Gbar_A05G019050.1	3e-127
17- 25:	Gbar_A01G010740.1	Gbar_A05G019130.1	5e-62
17- 26:	Gbar_A01G010750.1	Gbar_A05G019180.1	0
17- 27:	Gbar_A01G010790.1	Gbar_A05G019250.1	2e-170
17- 28:	Gbar_A01G010840.1	Gbar_A05G019320.1	3e-170
## Alignment 18: score=405.0 e_value=1.3e-17 N=9 A01&A05 plus
18- 0:	Gbar_A01G009630.1	Gbar_A05G017710.2	0
18- 1:	Gbar_A01G009680.1	Gbar_A05G017740.1	3e-71
18- 2:	Gbar_A01G009790.1	Gbar_A05G017780.1	0
18- 3:	Gbar_A01G009800.1	Gbar_A05G017790.1	0
18- 4:	Gbar_A01G009820.1	Gbar_A05G017800.1	6e-167
18- 5:	Gbar_A01G009840.1	Gbar_A05G017830.1	0
18- 6:	Gbar_A01G009860.1	Gbar_A05G017850.2	2e-154
18- 7:	Gbar_A01G009900.1	Gbar_A05G017890.1	2e-29
18- 8:	Gbar_A01G009940.1	Gbar_A05G017930.1	0
## Alignment 19: score=309.0 e_value=4.3e-12 N=7 A01&A05 plus
19- 0:	Gbar_A01G010980.1	Gbar_A05G019760.1	0
19- 1:	Gbar_A01G011000.1	Gbar_A05G019800.1	9e-158
19- 2:	Gbar_A01G011010.1	Gbar_A05G019810.1	2e-88
19- 3:	Gbar_A01G011050.1	Gbar_A05G019980.1	0
19- 4:	Gbar_A01G011070.1	Gbar_A05G020010.1	8e-86
19- 5:	Gbar_A01G011150.1	Gbar_A05G020060.1	0
19- 6:	Gbar_A01G011170.1	Gbar_A05G020070.1	3e-68
## Alignment 20: score=323.0 e_value=1.9e-14 N=8 A01&A05 minus
20- 0:	Gbar_A01G011190.1	Gbar_A05G020720.1	2e-92
20- 1:	Gbar_A01G011250.1	Gbar_A05G020520.1	1e-63
20- 2:	Gbar_A01G011270.1	Gbar_A05G020450.1	5e-160
20- 3:	Gbar_A01G011280.1	Gbar_A05G020430.1	0
20- 4:	Gbar_A01G011330.1	Gbar_A05G020320.1	1e-72
20- 5:	Gbar_A01G011350.1	Gbar_A05G020310.1	8e-116
20- 6:	Gbar_A01G011360.1	Gbar_A05G020300.1	0
20- 7:	Gbar_A01G011380.1	Gbar_A05G020200.1	3e-179
## Alignment 21: score=417.0 e_value=3.4e-17 N=9 A01&A09 plus
21- 0:	Gbar_A01G019890.1	Gbar_A09G014310.1	0
21- 1:	Gbar_A01G019920.1	Gbar_A09G014360.1	0
21- 2:	Gbar_A01G019980.1	Gbar_A09G014440.1	6e-118
21- 3:	Gbar_A01G019990.1	Gbar_A09G014450.1	3e-102
21- 4:	Gbar_A01G020000.1	Gbar_A09G014490.1	0
21- 5:	Gbar_A01G020010.1	Gbar_A09G014510.1	1e-141
21- 6:	Gbar_A01G020020.2	Gbar_A09G014520.2	2e-78
21- 7:	Gbar_A01G020040.1	Gbar_A09G014540.1	7e-93
21- 8:	Gbar_A01G020070.1	Gbar_A09G014560.1	3e-49
## Alignment 22: score=405.0 e_value=2.5e-20 N=9 A01&A09 plus
22- 0:	Gbar_A01G022600.1	Gbar_A09G017600.1	1e-61
22- 1:	Gbar_A01G022760.1	Gbar_A09G017800.1	0
22- 2:	Gbar_A01G022770.1	Gbar_A09G017830.1	4e-88
22- 3:	Gbar_A01G022780.1	Gbar_A09G017840.1	5e-112
22- 4:	Gbar_A01G022790.1	Gbar_A09G017850.1	2e-142
22- 5:	Gbar_A01G022810.1	Gbar_A09G017880.1	1e-173
22- 6:	Gbar_A01G022840.1	Gbar_A09G017930.1	0
22- 7:	Gbar_A01G022870.1	Gbar_A09G017950.1	0
22- 8:	Gbar_A01G022930.1	Gbar_A09G017970.1	3e-88
## Alignment 23: score=341.0 e_value=7.3e-16 N=8 A01&A09 plus
23- 0:	Gbar_A01G020750.2	Gbar_A09G015310.2	0
23- 1:	Gbar_A01G020770.1	Gbar_A09G015320.1	2e-105
23- 2:	Gbar_A01G020800.1	Gbar_A09G015350.1	5e-114
23- 3:	Gbar_A01G020820.1	Gbar_A09G015370.1	5e-173
23- 4:	Gbar_A01G020980.1	Gbar_A09G015530.1	6e-81
23- 5:	Gbar_A01G021040.1	Gbar_A09G015580.1	0
23- 6:	Gbar_A01G021070.1	Gbar_A09G015690.1	4e-83
23- 7:	Gbar_A01G021080.1	Gbar_A09G015710.1	0
## Alignment 24: score=564.0 e_value=3.4e-32 N=13 A01&A09 minus
24- 0:	Gbar_A01G020140.1	Gbar_A09G015280.1	3e-120
24- 1:	Gbar_A01G020190.1	Gbar_A09G015210.1	0
24- 2:	Gbar_A01G020250.1	Gbar_A09G015080.2	0
24- 3:	Gbar_A01G020270.1	Gbar_A09G015060.1	0
24- 4:	Gbar_A01G020280.1	Gbar_A09G015000.1	1e-38
24- 5:	Gbar_A01G020290.1	Gbar_A09G014990.1	0
24- 6:	Gbar_A01G020400.1	Gbar_A09G014930.1	2e-43
24- 7:	Gbar_A01G020470.1	Gbar_A09G014840.1	7e-151
24- 8:	Gbar_A01G020530.1	Gbar_A09G014800.1	6e-73
24- 9:	Gbar_A01G020540.1	Gbar_A09G014780.1	4e-43
24- 10:	Gbar_A01G020550.1	Gbar_A09G014770.1	0
24- 11:	Gbar_A01G020580.1	Gbar_A09G014730.1	0
24- 12:	Gbar_A01G020690.1	Gbar_A09G014650.2	0
## Alignment 25: score=703.0 e_value=5.6e-52 N=16 A01&A12 minus
25- 0:	Gbar_A01G016380.1	Gbar_A12G003760.1	2e-98
25- 1:	Gbar_A01G016410.1	Gbar_A12G003750.1	5e-148
25- 2:	Gbar_A01G016500.1	Gbar_A12G003680.1	4e-144
25- 3:	Gbar_A01G016510.1	Gbar_A12G003670.1	7e-98
25- 4:	Gbar_A01G016640.1	Gbar_A12G003610.1	0
25- 5:	Gbar_A01G016670.1	Gbar_A12G003590.1	0
25- 6:	Gbar_A01G016690.1	Gbar_A12G003580.1	5e-180
25- 7:	Gbar_A01G016700.1	Gbar_A12G003560.1	0
25- 8:	Gbar_A01G016870.1	Gbar_A12G003460.1	6e-79
25- 9:	Gbar_A01G016880.1	Gbar_A12G003440.1	5e-167
25- 10:	Gbar_A01G016890.1	Gbar_A12G003430.1	0
25- 11:	Gbar_A01G017050.1	Gbar_A12G003270.2	0
25- 12:	Gbar_A01G017060.1	Gbar_A12G003250.1	0
25- 13:	Gbar_A01G017080.2	Gbar_A12G003240.2	5e-129
25- 14:	Gbar_A01G017110.1	Gbar_A12G003230.1	0
25- 15:	Gbar_A01G017140.1	Gbar_A12G003210.1	0
## Alignment 26: score=353.0 e_value=1.4e-19 N=9 A01&A12 minus
26- 0:	Gbar_A01G015060.1	Gbar_A12G016210.1	4e-51
26- 1:	Gbar_A01G015180.1	Gbar_A12G016110.1	0
26- 2:	Gbar_A01G015230.1	Gbar_A12G016060.1	0
26- 3:	Gbar_A01G015370.1	Gbar_A12G015930.1	0
26- 4:	Gbar_A01G015430.1	Gbar_A12G015870.1	1e-20
26- 5:	Gbar_A01G015440.1	Gbar_A12G015860.1	8e-81
26- 6:	Gbar_A01G015560.1	Gbar_A12G015790.1	0
26- 7:	Gbar_A01G015620.1	Gbar_A12G015720.1	0
26- 8:	Gbar_A01G015670.1	Gbar_A12G015700.1	0
## Alignment 27: score=585.0 e_value=1.4e-38 N=15 A01&A13 plus
27- 0:	Gbar_A01G006830.1	Gbar_A13G015050.1	3e-120
27- 1:	Gbar_A01G006840.1	Gbar_A13G015080.1	0
27- 2:	Gbar_A01G006850.1	Gbar_A13G015110.1	4e-152
27- 3:	Gbar_A01G006980.1	Gbar_A13G015140.1	1e-15
27- 4:	Gbar_A01G006990.1	Gbar_A13G015150.1	3e-96
27- 5:	Gbar_A01G007050.1	Gbar_A13G015200.2	0
27- 6:	Gbar_A01G007110.1	Gbar_A13G015260.1	2e-110
27- 7:	Gbar_A01G007240.1	Gbar_A13G015340.1	2e-142
27- 8:	Gbar_A01G007430.1	Gbar_A13G015380.1	0
27- 9:	Gbar_A01G007540.1	Gbar_A13G015430.1	0
27- 10:	Gbar_A01G007630.1	Gbar_A13G015500.1	0
27- 11:	Gbar_A01G007770.1	Gbar_A13G015550.1	1e-96
27- 12:	Gbar_A01G007820.1	Gbar_A13G015590.1	0
27- 13:	Gbar_A01G007900.1	Gbar_A13G015670.1	0
27- 14:	Gbar_A01G008000.1	Gbar_A13G015750.1	0
## Alignment 28: score=722.0 e_value=2.1e-44 N=16 A01&A13 minus
28- 0:	Gbar_A01G008020.1	Gbar_A13G014740.1	0
28- 1:	Gbar_A01G008040.1	Gbar_A13G014720.1	0
28- 2:	Gbar_A01G008050.1	Gbar_A13G014710.1	2e-177
28- 3:	Gbar_A01G008100.1	Gbar_A13G014680.1	6e-28
28- 4:	Gbar_A01G008140.1	Gbar_A13G014640.1	8e-97
28- 5:	Gbar_A01G008170.1	Gbar_A13G014620.1	0
28- 6:	Gbar_A01G008190.1	Gbar_A13G014610.4	3e-178
28- 7:	Gbar_A01G008200.1	Gbar_A13G014570.1	0
28- 8:	Gbar_A01G008210.1	Gbar_A13G014560.1	0
28- 9:	Gbar_A01G008260.1	Gbar_A13G014520.1	1e-43
28- 10:	Gbar_A01G008310.1	Gbar_A13G014490.1	0
28- 11:	Gbar_A01G008340.1	Gbar_A13G014460.1	0
28- 12:	Gbar_A01G008400.1	Gbar_A13G014410.1	0
28- 13:	Gbar_A01G008420.1	Gbar_A13G014400.1	1e-21
28- 14:	Gbar_A01G008440.1	Gbar_A13G014370.1	0
28- 15:	Gbar_A01G008520.1	Gbar_A13G014320.2	0
## Alignment 29: score=285.0 e_value=6e-11 N=7 A01&A13 minus
29- 0:	Gbar_A01G002920.1	Gbar_A13G016840.3	0
29- 1:	Gbar_A01G002970.1	Gbar_A13G016810.1	3e-118
29- 2:	Gbar_A01G003050.1	Gbar_A13G016780.1	0
29- 3:	Gbar_A01G003100.1	Gbar_A13G016760.1	4e-96
29- 4:	Gbar_A01G003170.1	Gbar_A13G016720.1	0
29- 5:	Gbar_A01G003320.1	Gbar_A13G016670.1	0
29- 6:	Gbar_A01G003430.1	Gbar_A13G016640.1	0
## Alignment 30: score=46696.0 e_value=0 N=962 A01&D01 plus
30- 0:	Gbar_A01G000010.1	Gbar_D01G000130.1	0
30- 1:	Gbar_A01G000020.1	Gbar_D01G000140.1	4e-161
30- 2:	Gbar_A01G000030.1	Gbar_D01G000150.1	0
30- 3:	Gbar_A01G000040.1	Gbar_D01G000160.1	0
30- 4:	Gbar_A01G000050.1	Gbar_D01G000170.1	0
30- 5:	Gbar_A01G000060.1	Gbar_D01G000180.1	3e-90
30- 6:	Gbar_A01G000070.1	Gbar_D01G000190.1	0
30- 7:	Gbar_A01G000080.1	Gbar_D01G000200.1	2e-107
30- 8:	Gbar_A01G000090.1	Gbar_D01G000210.1	8e-151
30- 9:	Gbar_A01G000100.1	Gbar_D01G000220.1	0
30- 10:	Gbar_A01G000120.1	Gbar_D01G000240.1	0
30- 11:	Gbar_A01G000130.1	Gbar_D01G000250.1	0
30- 12:	Gbar_A01G000140.1	Gbar_D01G000260.1	2e-161
30- 13:	Gbar_A01G000150.1	Gbar_D01G000280.1	0
30- 14:	Gbar_A01G000160.2	Gbar_D01G000290.1	0
30- 15:	Gbar_A01G000170.1	Gbar_D01G000300.1	2e-136
30- 16:	Gbar_A01G000180.1	Gbar_D01G000310.1	8e-125
30- 17:	Gbar_A01G000190.1	Gbar_D01G000320.1	0
30- 18:	Gbar_A01G000200.1	Gbar_D01G000330.1	8e-152
30- 19:	Gbar_A01G000210.1	Gbar_D01G000340.1	0
30- 20:	Gbar_A01G000220.1	Gbar_D01G000350.1	0
30- 21:	Gbar_A01G000230.1	Gbar_D01G000360.1	0
30- 22:	Gbar_A01G000240.1	Gbar_D01G000370.4	0
30- 23:	Gbar_A01G000250.1	Gbar_D01G000380.1	6e-146
30- 24:	Gbar_A01G000260.1	Gbar_D01G000390.1	0
30- 25:	Gbar_A01G000270.1	Gbar_D01G000400.1	0
30- 26:	Gbar_A01G000280.1	Gbar_D01G000410.1	6e-121
30- 27:	Gbar_A01G000290.1	Gbar_D01G000420.1	2e-52
30- 28:	Gbar_A01G000300.1	Gbar_D01G000430.1	0
30- 29:	Gbar_A01G000330.1	Gbar_D01G000450.1	0
30- 30:	Gbar_A01G000350.1	Gbar_D01G000470.1	1e-52
30- 31:	Gbar_A01G000360.1	Gbar_D01G000480.1	0
30- 32:	Gbar_A01G000380.1	Gbar_D01G000490.1	0
30- 33:	Gbar_A01G000390.1	Gbar_D01G000500.1	0
30- 34:	Gbar_A01G000400.1	Gbar_D01G000510.1	0
30- 35:	Gbar_A01G000410.1	Gbar_D01G000520.1	0
30- 36:	Gbar_A01G000420.1	Gbar_D01G000530.1	2e-88
30- 37:	Gbar_A01G000430.1	Gbar_D01G000540.1	0
30- 38:	Gbar_A01G000440.1	Gbar_D01G000560.1	0
30- 39:	Gbar_A01G000450.2	Gbar_D01G000570.1	0
30- 40:	Gbar_A01G000460.1	Gbar_D01G000580.1	0
30- 41:	Gbar_A01G000470.1	Gbar_D01G000590.1	0
30- 42:	Gbar_A01G000480.1	Gbar_D01G000600.1	1e-85
30- 43:	Gbar_A01G000490.1	Gbar_D01G000610.1	0
30- 44:	Gbar_A01G000510.1	Gbar_D01G000620.1	0
30- 45:	Gbar_A01G000520.1	Gbar_D01G000630.1	1e-78
30- 46:	Gbar_A01G000530.1	Gbar_D01G000640.1	0
30- 47:	Gbar_A01G000540.1	Gbar_D01G000650.1	0
30- 48:	Gbar_A01G000550.1	Gbar_D01G000660.1	0
30- 49:	Gbar_A01G000560.1	Gbar_D01G000670.1	0
30- 50:	Gbar_A01G000570.1	Gbar_D01G000680.1	0
30- 51:	Gbar_A01G000580.1	Gbar_D01G000690.1	1e-122
30- 52:	Gbar_A01G000590.1	Gbar_D01G000700.2	0
30- 53:	Gbar_A01G000600.1	Gbar_D01G000710.2	0
30- 54:	Gbar_A01G000610.1	Gbar_D01G000720.1	1e-165
30- 55:	Gbar_A01G000620.1	Gbar_D01G000730.1	4e-104
30- 56:	Gbar_A01G000630.1	Gbar_D01G000740.1	0
30- 57:	Gbar_A01G000640.1	Gbar_D01G000750.1	0
30- 58:	Gbar_A01G000650.1	Gbar_D01G000770.1	0
30- 59:	Gbar_A01G000660.1	Gbar_D01G000780.1	1e-165
30- 60:	Gbar_A01G000670.1	Gbar_D01G000790.1	0
30- 61:	Gbar_A01G000690.1	Gbar_D01G000810.1	0
30- 62:	Gbar_A01G000700.1	Gbar_D01G000820.1	0
30- 63:	Gbar_A01G000710.1	Gbar_D01G000830.1	1e-130
30- 64:	Gbar_A01G000720.1	Gbar_D01G000850.1	0
30- 65:	Gbar_A01G000730.1	Gbar_D01G000860.1	0
30- 66:	Gbar_A01G000740.2	Gbar_D01G000870.1	0
30- 67:	Gbar_A01G000750.1	Gbar_D01G000880.1	8e-77
30- 68:	Gbar_A01G000760.1	Gbar_D01G000890.1	0
30- 69:	Gbar_A01G000770.1	Gbar_D01G000900.1	0
30- 70:	Gbar_A01G000790.1	Gbar_D01G000920.1	0
30- 71:	Gbar_A01G000800.1	Gbar_D01G000930.1	0
30- 72:	Gbar_A01G000810.1	Gbar_D01G000980.1	0
30- 73:	Gbar_A01G000820.1	Gbar_D01G000990.1	0
30- 74:	Gbar_A01G000840.1	Gbar_D01G001000.1	0
30- 75:	Gbar_A01G000850.1	Gbar_D01G001010.1	0
30- 76:	Gbar_A01G000860.1	Gbar_D01G001020.1	6e-114
30- 77:	Gbar_A01G000870.1	Gbar_D01G001030.1	0
30- 78:	Gbar_A01G000880.1	Gbar_D01G001040.1	0
30- 79:	Gbar_A01G000890.1	Gbar_D01G001050.1	0
30- 80:	Gbar_A01G000900.1	Gbar_D01G001070.1	0
30- 81:	Gbar_A01G000920.1	Gbar_D01G001090.3	0
30- 82:	Gbar_A01G000930.1	Gbar_D01G001100.1	0
30- 83:	Gbar_A01G000940.1	Gbar_D01G001110.1	0
30- 84:	Gbar_A01G000960.1	Gbar_D01G001120.1	2e-88
30- 85:	Gbar_A01G000980.1	Gbar_D01G001130.1	0
30- 86:	Gbar_A01G000990.1	Gbar_D01G001140.1	0
30- 87:	Gbar_A01G001000.1	Gbar_D01G001150.1	3e-148
30- 88:	Gbar_A01G001010.1	Gbar_D01G001160.1	0
30- 89:	Gbar_A01G001020.1	Gbar_D01G001170.1	0
30- 90:	Gbar_A01G001030.1	Gbar_D01G001180.1	0
30- 91:	Gbar_A01G001040.1	Gbar_D01G001200.1	0
30- 92:	Gbar_A01G001050.1	Gbar_D01G001210.1	4e-46
30- 93:	Gbar_A01G001060.1	Gbar_D01G001220.1	9e-51
30- 94:	Gbar_A01G001090.1	Gbar_D01G001240.1	0
30- 95:	Gbar_A01G001100.1	Gbar_D01G001250.1	0
30- 96:	Gbar_A01G001110.1	Gbar_D01G001260.1	1e-147
30- 97:	Gbar_A01G001120.1	Gbar_D01G001270.1	0
30- 98:	Gbar_A01G001130.1	Gbar_D01G001280.1	6e-43
30- 99:	Gbar_A01G001140.1	Gbar_D01G001330.3	0
30-100:	Gbar_A01G001150.1	Gbar_D01G001340.1	0
30-101:	Gbar_A01G001160.1	Gbar_D01G001350.1	0
30-102:	Gbar_A01G001170.2	Gbar_D01G001360.1	0
30-103:	Gbar_A01G001180.1	Gbar_D01G001370.1	0
30-104:	Gbar_A01G001190.1	Gbar_D01G001380.1	0
30-105:	Gbar_A01G001190.3	Gbar_D01G001380.3	0
30-106:	Gbar_A01G001200.1	Gbar_D01G001390.1	0
30-107:	Gbar_A01G001210.1	Gbar_D01G001400.1	0
30-108:	Gbar_A01G001220.1	Gbar_D01G001410.1	0
30-109:	Gbar_A01G001230.1	Gbar_D01G001420.1	0
30-110:	Gbar_A01G001240.1	Gbar_D01G001430.1	3e-111
30-111:	Gbar_A01G001250.1	Gbar_D01G001440.1	0
30-112:	Gbar_A01G001260.1	Gbar_D01G001450.1	0
30-113:	Gbar_A01G001270.2	Gbar_D01G001460.1	1e-101
30-114:	Gbar_A01G001270.3	Gbar_D01G001460.2	4e-79
30-115:	Gbar_A01G001280.1	Gbar_D01G001470.1	0
30-116:	Gbar_A01G001290.1	Gbar_D01G001480.1	0
30-117:	Gbar_A01G001300.1	Gbar_D01G001490.1	0
30-118:	Gbar_A01G001310.1	Gbar_D01G001500.1	0
30-119:	Gbar_A01G001320.1	Gbar_D01G001510.1	0
30-120:	Gbar_A01G001330.1	Gbar_D01G001520.1	0
30-121:	Gbar_A01G001340.1	Gbar_D01G001530.2	0
30-122:	Gbar_A01G001340.4	Gbar_D01G001530.3	0
30-123:	Gbar_A01G001350.1	Gbar_D01G001540.1	0
30-124:	Gbar_A01G001360.1	Gbar_D01G001550.1	1e-165
30-125:	Gbar_A01G001370.1	Gbar_D01G001560.1	0
30-126:	Gbar_A01G001380.1	Gbar_D01G001570.1	3e-149
30-127:	Gbar_A01G001390.1	Gbar_D01G001580.1	1e-169
30-128:	Gbar_A01G001400.1	Gbar_D01G001590.1	0
30-129:	Gbar_A01G001420.1	Gbar_D01G001600.1	5e-55
30-130:	Gbar_A01G001430.1	Gbar_D01G001610.1	0
30-131:	Gbar_A01G001440.1	Gbar_D01G001620.1	0
30-132:	Gbar_A01G001450.1	Gbar_D01G001630.1	1e-44
30-133:	Gbar_A01G001460.1	Gbar_D01G001640.1	0
30-134:	Gbar_A01G001470.1	Gbar_D01G001650.1	0
30-135:	Gbar_A01G001480.1	Gbar_D01G001660.1	4e-120
30-136:	Gbar_A01G001490.1	Gbar_D01G001670.1	0
30-137:	Gbar_A01G001500.1	Gbar_D01G001680.1	4e-173
30-138:	Gbar_A01G001510.1	Gbar_D01G001690.1	2e-70
30-139:	Gbar_A01G001520.1	Gbar_D01G001700.1	0
30-140:	Gbar_A01G001530.1	Gbar_D01G001710.1	0
30-141:	Gbar_A01G001540.1	Gbar_D01G001720.1	4e-96
30-142:	Gbar_A01G001560.1	Gbar_D01G001730.1	5e-100
30-143:	Gbar_A01G001570.1	Gbar_D01G001740.1	0
30-144:	Gbar_A01G001580.1	Gbar_D01G001750.1	0
30-145:	Gbar_A01G001620.1	Gbar_D01G001770.1	0
30-146:	Gbar_A01G001670.1	Gbar_D01G001810.1	0
30-147:	Gbar_A01G001690.1	Gbar_D01G001830.1	0
30-148:	Gbar_A01G001700.1	Gbar_D01G001840.1	0
30-149:	Gbar_A01G001710.1	Gbar_D01G001850.1	3e-78
30-150:	Gbar_A01G001720.1	Gbar_D01G001860.1	0
30-151:	Gbar_A01G001750.1	Gbar_D01G001880.1	0
30-152:	Gbar_A01G001760.1	Gbar_D01G001890.1	0
30-153:	Gbar_A01G001770.1	Gbar_D01G001900.1	9e-45
30-154:	Gbar_A01G001780.1	Gbar_D01G001910.1	0
30-155:	Gbar_A01G001790.1	Gbar_D01G001920.1	0
30-156:	Gbar_A01G001810.1	Gbar_D01G001940.1	0
30-157:	Gbar_A01G001820.1	Gbar_D01G001950.1	0
30-158:	Gbar_A01G001830.1	Gbar_D01G001960.1	0
30-159:	Gbar_A01G001840.2	Gbar_D01G001970.1	4e-145
30-160:	Gbar_A01G001850.1	Gbar_D01G001980.1	2e-104
30-161:	Gbar_A01G001860.1	Gbar_D01G001990.1	0
30-162:	Gbar_A01G001870.1	Gbar_D01G002000.1	0
30-163:	Gbar_A01G001890.1	Gbar_D01G002020.1	0
30-164:	Gbar_A01G001900.1	Gbar_D01G002030.1	0
30-165:	Gbar_A01G001910.1	Gbar_D01G002040.1	5e-135
30-166:	Gbar_A01G001920.1	Gbar_D01G002050.1	2e-151
30-167:	Gbar_A01G001930.1	Gbar_D01G002060.1	7e-98
30-168:	Gbar_A01G001940.1	Gbar_D01G002070.1	7e-94
30-169:	Gbar_A01G001950.1	Gbar_D01G002080.1	0
30-170:	Gbar_A01G001960.1	Gbar_D01G002110.1	0
30-171:	Gbar_A01G001970.1	Gbar_D01G002120.1	0
30-172:	Gbar_A01G001990.1	Gbar_D01G002140.1	0
30-173:	Gbar_A01G002000.1	Gbar_D01G002150.1	0
30-174:	Gbar_A01G002010.1	Gbar_D01G002160.1	0
30-175:	Gbar_A01G002020.1	Gbar_D01G002170.1	0
30-176:	Gbar_A01G002030.1	Gbar_D01G002180.1	5e-150
30-177:	Gbar_A01G002040.1	Gbar_D01G002190.3	0
30-178:	Gbar_A01G002050.1	Gbar_D01G002200.1	0
30-179:	Gbar_A01G002060.1	Gbar_D01G002210.1	0
30-180:	Gbar_A01G002070.1	Gbar_D01G002220.1	0
30-181:	Gbar_A01G002070.3	Gbar_D01G002220.2	0
30-182:	Gbar_A01G002080.1	Gbar_D01G002230.1	0
30-183:	Gbar_A01G002090.1	Gbar_D01G002240.1	0
30-184:	Gbar_A01G002100.6	Gbar_D01G002250.2	0
30-185:	Gbar_A01G002110.1	Gbar_D01G002260.1	0
30-186:	Gbar_A01G002120.1	Gbar_D01G002270.1	9e-103
30-187:	Gbar_A01G002130.1	Gbar_D01G002280.1	1e-112
30-188:	Gbar_A01G002140.1	Gbar_D01G002290.1	0
30-189:	Gbar_A01G002150.1	Gbar_D01G002300.1	9e-139
30-190:	Gbar_A01G002160.1	Gbar_D01G002310.1	0
30-191:	Gbar_A01G002170.1	Gbar_D01G002320.1	0
30-192:	Gbar_A01G002180.1	Gbar_D01G002330.1	0
30-193:	Gbar_A01G002180.2	Gbar_D01G002330.2	0
30-194:	Gbar_A01G002190.1	Gbar_D01G002350.1	0
30-195:	Gbar_A01G002200.1	Gbar_D01G002360.1	2e-107
30-196:	Gbar_A01G002210.1	Gbar_D01G002370.1	1e-157
30-197:	Gbar_A01G002230.1	Gbar_D01G002400.1	4e-148
30-198:	Gbar_A01G002240.1	Gbar_D01G002410.1	0
30-199:	Gbar_A01G002250.1	Gbar_D01G002420.1	0
30-200:	Gbar_A01G002260.1	Gbar_D01G002430.1	2e-93
30-201:	Gbar_A01G002270.1	Gbar_D01G002440.1	0
30-202:	Gbar_A01G002280.1	Gbar_D01G002450.1	0
30-203:	Gbar_A01G002290.1	Gbar_D01G002460.2	2e-133
30-204:	Gbar_A01G002290.4	Gbar_D01G002460.3	3e-115
30-205:	Gbar_A01G002300.1	Gbar_D01G002470.1	0
30-206:	Gbar_A01G002310.1	Gbar_D01G002480.1	6e-58
30-207:	Gbar_A01G002320.1	Gbar_D01G002490.1	0
30-208:	Gbar_A01G002330.1	Gbar_D01G002510.1	0
30-209:	Gbar_A01G002340.1	Gbar_D01G002520.1	0
30-210:	Gbar_A01G002350.1	Gbar_D01G002530.1	0
30-211:	Gbar_A01G002360.1	Gbar_D01G002540.1	0
30-212:	Gbar_A01G002370.1	Gbar_D01G002550.1	0
30-213:	Gbar_A01G002380.1	Gbar_D01G002560.1	0
30-214:	Gbar_A01G002390.1	Gbar_D01G002570.1	0
30-215:	Gbar_A01G002430.1	Gbar_D01G002600.1	0
30-216:	Gbar_A01G002440.1	Gbar_D01G002630.2	0
30-217:	Gbar_A01G002450.1	Gbar_D01G002650.1	6e-146
30-218:	Gbar_A01G002460.1	Gbar_D01G002660.1	1e-77
30-219:	Gbar_A01G002470.1	Gbar_D01G002670.1	1e-166
30-220:	Gbar_A01G002480.1	Gbar_D01G002680.1	2e-82
30-221:	Gbar_A01G002490.1	Gbar_D01G002690.1	0
30-222:	Gbar_A01G002500.1	Gbar_D01G002700.1	0
30-223:	Gbar_A01G002510.1	Gbar_D01G002710.1	3e-163
30-224:	Gbar_A01G002520.1	Gbar_D01G002720.1	0
30-225:	Gbar_A01G002530.1	Gbar_D01G002730.1	0
30-226:	Gbar_A01G002540.1	Gbar_D01G002740.3	0
30-227:	Gbar_A01G002550.1	Gbar_D01G002750.1	0
30-228:	Gbar_A01G002560.1	Gbar_D01G002760.1	0
30-229:	Gbar_A01G002570.1	Gbar_D01G002770.1	0
30-230:	Gbar_A01G002580.1	Gbar_D01G002780.1	1e-65
30-231:	Gbar_A01G002590.1	Gbar_D01G002790.1	6e-85
30-232:	Gbar_A01G002610.1	Gbar_D01G002810.1	0
30-233:	Gbar_A01G002620.1	Gbar_D01G002820.1	7e-63
30-234:	Gbar_A01G002630.1	Gbar_D01G002830.1	5e-84
30-235:	Gbar_A01G002640.1	Gbar_D01G002840.1	0
30-236:	Gbar_A01G002660.1	Gbar_D01G002850.1	0
30-237:	Gbar_A01G002670.1	Gbar_D01G002860.1	3e-72
30-238:	Gbar_A01G002680.1	Gbar_D01G002870.1	0
30-239:	Gbar_A01G002690.1	Gbar_D01G002880.1	0
30-240:	Gbar_A01G002700.1	Gbar_D01G002900.1	6e-142
30-241:	Gbar_A01G002710.1	Gbar_D01G002910.1	0
30-242:	Gbar_A01G002730.1	Gbar_D01G002920.1	3e-154
30-243:	Gbar_A01G002740.1	Gbar_D01G002930.1	9e-125
30-244:	Gbar_A01G002760.1	Gbar_D01G002940.1	6e-118
30-245:	Gbar_A01G002770.1	Gbar_D01G002950.1	4e-25
30-246:	Gbar_A01G002780.1	Gbar_D01G002960.1	0
30-247:	Gbar_A01G002790.1	Gbar_D01G002970.1	0
30-248:	Gbar_A01G002800.1	Gbar_D01G002980.1	0
30-249:	Gbar_A01G002810.1	Gbar_D01G002990.1	0
30-250:	Gbar_A01G002830.3	Gbar_D01G003000.1	0
30-251:	Gbar_A01G002850.1	Gbar_D01G003020.3	0
30-252:	Gbar_A01G002860.1	Gbar_D01G003030.1	0
30-253:	Gbar_A01G002870.1	Gbar_D01G003040.1	4e-47
30-254:	Gbar_A01G002880.1	Gbar_D01G003050.1	0
30-255:	Gbar_A01G002890.1	Gbar_D01G003060.1	0
30-256:	Gbar_A01G002900.1	Gbar_D01G003070.1	0
30-257:	Gbar_A01G002910.1	Gbar_D01G003080.1	0
30-258:	Gbar_A01G002920.1	Gbar_D01G003090.1	0
30-259:	Gbar_A01G002930.1	Gbar_D01G003100.1	0
30-260:	Gbar_A01G002940.1	Gbar_D01G003110.1	2e-59
30-261:	Gbar_A01G002950.1	Gbar_D01G003120.1	0
30-262:	Gbar_A01G002960.1	Gbar_D01G003130.1	0
30-263:	Gbar_A01G002970.1	Gbar_D01G003140.1	0
30-264:	Gbar_A01G002980.1	Gbar_D01G003150.1	0
30-265:	Gbar_A01G002990.1	Gbar_D01G003160.1	0
30-266:	Gbar_A01G003020.1	Gbar_D01G003180.1	0
30-267:	Gbar_A01G003050.1	Gbar_D01G003230.1	0
30-268:	Gbar_A01G003060.1	Gbar_D01G003240.5	2e-59
30-269:	Gbar_A01G003080.1	Gbar_D01G003250.1	3e-77
30-270:	Gbar_A01G003090.1	Gbar_D01G003260.1	3e-104
30-271:	Gbar_A01G003100.1	Gbar_D01G003270.1	0
30-272:	Gbar_A01G003110.1	Gbar_D01G003280.1	0
30-273:	Gbar_A01G003120.1	Gbar_D01G003290.1	0
30-274:	Gbar_A01G003120.2	Gbar_D01G003290.2	0
30-275:	Gbar_A01G003130.1	Gbar_D01G003300.1	0
30-276:	Gbar_A01G003140.1	Gbar_D01G003310.1	0
30-277:	Gbar_A01G003150.1	Gbar_D01G003330.1	0
30-278:	Gbar_A01G003160.1	Gbar_D01G003340.1	0
30-279:	Gbar_A01G003170.1	Gbar_D01G003350.1	0
30-280:	Gbar_A01G003180.1	Gbar_D01G003360.1	0
30-281:	Gbar_A01G003210.1	Gbar_D01G003380.1	0
30-282:	Gbar_A01G003250.1	Gbar_D01G003410.1	8e-151
30-283:	Gbar_A01G003260.1	Gbar_D01G003420.1	5e-171
30-284:	Gbar_A01G003280.1	Gbar_D01G003440.1	0
30-285:	Gbar_A01G003290.1	Gbar_D01G003450.1	0
30-286:	Gbar_A01G003310.1	Gbar_D01G003470.1	4e-80
30-287:	Gbar_A01G003320.1	Gbar_D01G003480.1	0
30-288:	Gbar_A01G003330.1	Gbar_D01G003500.1	0
30-289:	Gbar_A01G003350.1	Gbar_D01G003510.1	0
30-290:	Gbar_A01G003360.1	Gbar_D01G003520.1	0
30-291:	Gbar_A01G003370.1	Gbar_D01G003530.1	9e-75
30-292:	Gbar_A01G003400.1	Gbar_D01G003540.1	0
30-293:	Gbar_A01G003410.1	Gbar_D01G003550.1	0
30-294:	Gbar_A01G003430.1	Gbar_D01G003560.1	0
30-295:	Gbar_A01G003440.1	Gbar_D01G003570.1	1e-46
30-296:	Gbar_A01G003450.1	Gbar_D01G003580.1	0
30-297:	Gbar_A01G003450.2	Gbar_D01G003580.2	0
30-298:	Gbar_A01G003460.1	Gbar_D01G003590.1	1e-166
30-299:	Gbar_A01G003470.1	Gbar_D01G003600.1	7e-44
30-300:	Gbar_A01G003480.1	Gbar_D01G003620.2	0
30-301:	Gbar_A01G003500.1	Gbar_D01G003660.1	0
30-302:	Gbar_A01G003510.1	Gbar_D01G003670.1	8e-96
30-303:	Gbar_A01G003520.1	Gbar_D01G003680.1	4e-72
30-304:	Gbar_A01G003570.1	Gbar_D01G003740.1	8e-110
30-305:	Gbar_A01G003590.1	Gbar_D01G003800.1	0
30-306:	Gbar_A01G003610.1	Gbar_D01G003820.4	0
30-307:	Gbar_A01G003620.1	Gbar_D01G003830.1	1e-173
30-308:	Gbar_A01G003630.1	Gbar_D01G003840.1	0
30-309:	Gbar_A01G003680.1	Gbar_D01G003870.1	2e-51
30-310:	Gbar_A01G003690.1	Gbar_D01G003880.1	2e-33
30-311:	Gbar_A01G003700.1	Gbar_D01G003890.1	2e-39
30-312:	Gbar_A01G003720.1	Gbar_D01G003940.1	8e-82
30-313:	Gbar_A01G003730.1	Gbar_D01G003950.1	0
30-314:	Gbar_A01G003740.1	Gbar_D01G003960.1	0
30-315:	Gbar_A01G003770.1	Gbar_D01G004000.1	0
30-316:	Gbar_A01G003780.1	Gbar_D01G004010.1	1e-128
30-317:	Gbar_A01G003790.1	Gbar_D01G004020.1	0
30-318:	Gbar_A01G003800.1	Gbar_D01G004030.1	0
30-319:	Gbar_A01G003810.1	Gbar_D01G004040.1	0
30-320:	Gbar_A01G003830.1	Gbar_D01G004060.1	0
30-321:	Gbar_A01G003840.1	Gbar_D01G004070.1	9e-07
30-322:	Gbar_A01G003850.1	Gbar_D01G004080.1	0
30-323:	Gbar_A01G003860.1	Gbar_D01G004090.1	0
30-324:	Gbar_A01G003870.1	Gbar_D01G004100.1	0
30-325:	Gbar_A01G003920.1	Gbar_D01G004130.1	0
30-326:	Gbar_A01G003950.1	Gbar_D01G004130.2	2e-123
30-327:	Gbar_A01G003960.1	Gbar_D01G004180.1	0
30-328:	Gbar_A01G003970.1	Gbar_D01G004190.1	1e-26
30-329:	Gbar_A01G003980.1	Gbar_D01G004200.1	0
30-330:	Gbar_A01G003990.1	Gbar_D01G004210.1	0
30-331:	Gbar_A01G004010.1	Gbar_D01G004230.1	4e-56
30-332:	Gbar_A01G004020.1	Gbar_D01G004260.1	0
30-333:	Gbar_A01G004030.1	Gbar_D01G004270.1	0
30-334:	Gbar_A01G004040.1	Gbar_D01G004280.1	0
30-335:	Gbar_A01G004050.1	Gbar_D01G004290.1	0
30-336:	Gbar_A01G004090.1	Gbar_D01G004340.1	0
30-337:	Gbar_A01G004100.1	Gbar_D01G004350.1	0
30-338:	Gbar_A01G004150.1	Gbar_D01G004370.1	0
30-339:	Gbar_A01G004190.1	Gbar_D01G004410.2	2e-80
30-340:	Gbar_A01G004200.1	Gbar_D01G004420.1	0
30-341:	Gbar_A01G004210.1	Gbar_D01G004430.1	0
30-342:	Gbar_A01G004220.1	Gbar_D01G004450.1	0
30-343:	Gbar_A01G004290.1	Gbar_D01G004470.1	0
30-344:	Gbar_A01G004300.1	Gbar_D01G004480.1	0
30-345:	Gbar_A01G004320.1	Gbar_D01G004500.1	0
30-346:	Gbar_A01G004330.1	Gbar_D01G004510.1	0
30-347:	Gbar_A01G004340.1	Gbar_D01G004520.1	1e-156
30-348:	Gbar_A01G004370.1	Gbar_D01G004570.1	0
30-349:	Gbar_A01G004380.1	Gbar_D01G004580.1	0
30-350:	Gbar_A01G004390.1	Gbar_D01G004590.1	0
30-351:	Gbar_A01G004400.1	Gbar_D01G004600.1	0
30-352:	Gbar_A01G004410.1	Gbar_D01G004610.1	0
30-353:	Gbar_A01G004420.1	Gbar_D01G004620.1	3e-74
30-354:	Gbar_A01G004430.1	Gbar_D01G004630.1	5e-107
30-355:	Gbar_A01G004440.1	Gbar_D01G004640.1	0
30-356:	Gbar_A01G004450.1	Gbar_D01G004650.1	6e-172
30-357:	Gbar_A01G004470.1	Gbar_D01G004680.1	0
30-358:	Gbar_A01G004490.1	Gbar_D01G004690.1	5e-136
30-359:	Gbar_A01G004490.2	Gbar_D01G004690.2	5e-106
30-360:	Gbar_A01G004500.1	Gbar_D01G004700.1	0
30-361:	Gbar_A01G004510.1	Gbar_D01G004710.1	3e-100
30-362:	Gbar_A01G004520.1	Gbar_D01G004720.1	0
30-363:	Gbar_A01G004530.1	Gbar_D01G004730.1	0
30-364:	Gbar_A01G004540.1	Gbar_D01G004740.1	0
30-365:	Gbar_A01G004580.1	Gbar_D01G004760.1	0
30-366:	Gbar_A01G004600.1	Gbar_D01G004780.1	0
30-367:	Gbar_A01G004610.1	Gbar_D01G004790.3	0
30-368:	Gbar_A01G004620.1	Gbar_D01G004800.1	1e-138
30-369:	Gbar_A01G004630.1	Gbar_D01G004810.1	0
30-370:	Gbar_A01G004640.1	Gbar_D01G004820.1	0
30-371:	Gbar_A01G004660.1	Gbar_D01G004850.1	0
30-372:	Gbar_A01G004680.1	Gbar_D01G004860.1	4e-112
30-373:	Gbar_A01G004690.1	Gbar_D01G004870.1	0
30-374:	Gbar_A01G004700.1	Gbar_D01G004890.1	2e-168
30-375:	Gbar_A01G004710.1	Gbar_D01G004900.1	0
30-376:	Gbar_A01G004720.1	Gbar_D01G004910.1	0
30-377:	Gbar_A01G004750.1	Gbar_D01G004950.1	0
30-378:	Gbar_A01G004760.1	Gbar_D01G004960.1	0
30-379:	Gbar_A01G004770.1	Gbar_D01G004970.1	2e-27
30-380:	Gbar_A01G004780.2	Gbar_D01G004980.1	2e-52
30-381:	Gbar_A01G004820.1	Gbar_D01G005000.1	0
30-382:	Gbar_A01G004830.1	Gbar_D01G005010.1	0
30-383:	Gbar_A01G004840.4	Gbar_D01G005020.5	0
30-384:	Gbar_A01G004860.1	Gbar_D01G005030.1	2e-87
30-385:	Gbar_A01G004890.1	Gbar_D01G005050.1	0
30-386:	Gbar_A01G004900.1	Gbar_D01G005060.1	0
30-387:	Gbar_A01G004910.1	Gbar_D01G005070.1	0
30-388:	Gbar_A01G004920.1	Gbar_D01G005080.1	0
30-389:	Gbar_A01G004930.1	Gbar_D01G005090.1	0
30-390:	Gbar_A01G004940.1	Gbar_D01G005100.1	0
30-391:	Gbar_A01G004950.1	Gbar_D01G005110.1	0
30-392:	Gbar_A01G004970.1	Gbar_D01G005120.1	0
30-393:	Gbar_A01G004980.1	Gbar_D01G005130.1	0
30-394:	Gbar_A01G004990.1	Gbar_D01G005140.1	9e-161
30-395:	Gbar_A01G005000.1	Gbar_D01G005160.1	2e-47
30-396:	Gbar_A01G005040.1	Gbar_D01G005190.1	0
30-397:	Gbar_A01G005050.1	Gbar_D01G005210.2	2e-100
30-398:	Gbar_A01G005050.4	Gbar_D01G005210.3	3e-79
30-399:	Gbar_A01G005060.1	Gbar_D01G005220.1	2e-34
30-400:	Gbar_A01G005070.1	Gbar_D01G005230.1	0
30-401:	Gbar_A01G005080.1	Gbar_D01G005240.1	0
30-402:	Gbar_A01G005090.1	Gbar_D01G005250.1	0
30-403:	Gbar_A01G005100.1	Gbar_D01G005260.1	0
30-404:	Gbar_A01G005110.1	Gbar_D01G005270.1	0
30-405:	Gbar_A01G005120.1	Gbar_D01G005280.1	0
30-406:	Gbar_A01G005130.1	Gbar_D01G005290.1	0
30-407:	Gbar_A01G005140.1	Gbar_D01G005300.1	0
30-408:	Gbar_A01G005150.1	Gbar_D01G005320.1	0
30-409:	Gbar_A01G005160.1	Gbar_D01G005330.1	0
30-410:	Gbar_A01G005170.1	Gbar_D01G005340.1	0
30-411:	Gbar_A01G005180.1	Gbar_D01G005350.1	4e-129
30-412:	Gbar_A01G005190.1	Gbar_D01G005360.1	0
30-413:	Gbar_A01G005200.1	Gbar_D01G005390.1	1e-91
30-414:	Gbar_A01G005210.1	Gbar_D01G005400.1	0
30-415:	Gbar_A01G005220.1	Gbar_D01G005410.1	0
30-416:	Gbar_A01G005220.2	Gbar_D01G005410.2	0
30-417:	Gbar_A01G005230.1	Gbar_D01G005420.1	0
30-418:	Gbar_A01G005240.1	Gbar_D01G005430.1	4e-168
30-419:	Gbar_A01G005250.1	Gbar_D01G005440.1	0
30-420:	Gbar_A01G005260.1	Gbar_D01G005450.1	1e-128
30-421:	Gbar_A01G005270.1	Gbar_D01G005460.1	2e-124
30-422:	Gbar_A01G005300.1	Gbar_D01G005480.1	0
30-423:	Gbar_A01G005310.1	Gbar_D01G005490.1	0
30-424:	Gbar_A01G005320.1	Gbar_D01G005500.1	0
30-425:	Gbar_A01G005330.1	Gbar_D01G005520.1	0
30-426:	Gbar_A01G005350.1	Gbar_D01G005540.1	0
30-427:	Gbar_A01G005360.1	Gbar_D01G005550.1	7e-174
30-428:	Gbar_A01G005370.1	Gbar_D01G005560.1	0
30-429:	Gbar_A01G005380.1	Gbar_D01G005570.1	0
30-430:	Gbar_A01G005390.1	Gbar_D01G005580.1	0
30-431:	Gbar_A01G005400.1	Gbar_D01G005590.1	0
30-432:	Gbar_A01G005420.1	Gbar_D01G005650.1	7e-102
30-433:	Gbar_A01G005430.1	Gbar_D01G005660.1	0
30-434:	Gbar_A01G005430.4	Gbar_D01G005660.2	0
30-435:	Gbar_A01G005440.1	Gbar_D01G005670.1	8e-88
30-436:	Gbar_A01G005450.1	Gbar_D01G005690.1	0
30-437:	Gbar_A01G005460.1	Gbar_D01G005700.1	8e-127
30-438:	Gbar_A01G005480.1	Gbar_D01G005730.1	0
30-439:	Gbar_A01G005510.1	Gbar_D01G005750.1	0
30-440:	Gbar_A01G005520.1	Gbar_D01G005820.1	0
30-441:	Gbar_A01G005520.2	Gbar_D01G005820.3	0
30-442:	Gbar_A01G005540.1	Gbar_D01G005840.1	0
30-443:	Gbar_A01G005550.1	Gbar_D01G005860.1	0
30-444:	Gbar_A01G005560.1	Gbar_D01G005870.1	0
30-445:	Gbar_A01G005570.1	Gbar_D01G005880.1	0
30-446:	Gbar_A01G005580.1	Gbar_D01G005890.1	0
30-447:	Gbar_A01G005600.1	Gbar_D01G005940.1	1e-110
30-448:	Gbar_A01G005610.1	Gbar_D01G005950.1	0
30-449:	Gbar_A01G005620.1	Gbar_D01G005960.4	0
30-450:	Gbar_A01G005630.1	Gbar_D01G005970.1	3e-37
30-451:	Gbar_A01G005640.1	Gbar_D01G005980.1	0
30-452:	Gbar_A01G005650.1	Gbar_D01G005990.1	0
30-453:	Gbar_A01G005660.1	Gbar_D01G006000.1	0
30-454:	Gbar_A01G005670.1	Gbar_D01G006010.1	0
30-455:	Gbar_A01G005680.1	Gbar_D01G006020.1	4e-124
30-456:	Gbar_A01G005700.2	Gbar_D01G006040.1	0
30-457:	Gbar_A01G005710.1	Gbar_D01G006050.3	0
30-458:	Gbar_A01G005720.1	Gbar_D01G006060.1	4e-134
30-459:	Gbar_A01G005730.1	Gbar_D01G006070.1	0
30-460:	Gbar_A01G005740.1	Gbar_D01G006080.1	2e-141
30-461:	Gbar_A01G005750.1	Gbar_D01G006090.1	0
30-462:	Gbar_A01G005760.1	Gbar_D01G006100.1	0
30-463:	Gbar_A01G005770.1	Gbar_D01G006110.1	0
30-464:	Gbar_A01G005780.1	Gbar_D01G006120.1	6e-86
30-465:	Gbar_A01G005790.1	Gbar_D01G006130.1	0
30-466:	Gbar_A01G005800.1	Gbar_D01G006140.3	0
30-467:	Gbar_A01G005820.1	Gbar_D01G006160.1	0
30-468:	Gbar_A01G005830.1	Gbar_D01G006170.1	0
30-469:	Gbar_A01G005830.3	Gbar_D01G006170.4	0
30-470:	Gbar_A01G005850.1	Gbar_D01G006180.1	9e-45
30-471:	Gbar_A01G005860.1	Gbar_D01G006190.1	3e-120
30-472:	Gbar_A01G005870.1	Gbar_D01G006200.1	4e-20
30-473:	Gbar_A01G005880.1	Gbar_D01G006220.1	0
30-474:	Gbar_A01G005890.1	Gbar_D01G006230.1	0
30-475:	Gbar_A01G005910.1	Gbar_D01G006240.1	0
30-476:	Gbar_A01G005930.1	Gbar_D01G006260.1	4e-43
30-477:	Gbar_A01G005940.1	Gbar_D01G006290.1	0
30-478:	Gbar_A01G005950.1	Gbar_D01G006300.1	4e-151
30-479:	Gbar_A01G005960.1	Gbar_D01G006310.1	0
30-480:	Gbar_A01G005970.1	Gbar_D01G006320.1	0
30-481:	Gbar_A01G005980.1	Gbar_D01G006330.1	2e-63
30-482:	Gbar_A01G005990.1	Gbar_D01G006350.1	0
30-483:	Gbar_A01G006000.1	Gbar_D01G006360.1	8e-139
30-484:	Gbar_A01G006010.1	Gbar_D01G006370.1	8e-126
30-485:	Gbar_A01G006020.1	Gbar_D01G006380.1	0
30-486:	Gbar_A01G006030.1	Gbar_D01G006390.1	2e-75
30-487:	Gbar_A01G006040.1	Gbar_D01G006400.1	4e-126
30-488:	Gbar_A01G006050.1	Gbar_D01G006410.1	3e-55
30-489:	Gbar_A01G006070.1	Gbar_D01G006430.1	0
30-490:	Gbar_A01G006070.3	Gbar_D01G006430.2	0
30-491:	Gbar_A01G006100.1	Gbar_D01G006440.1	0
30-492:	Gbar_A01G006110.1	Gbar_D01G006450.1	3e-132
30-493:	Gbar_A01G006120.1	Gbar_D01G006460.3	0
30-494:	Gbar_A01G006130.1	Gbar_D01G006470.1	0
30-495:	Gbar_A01G006140.1	Gbar_D01G006480.3	2e-158
30-496:	Gbar_A01G006150.1	Gbar_D01G006490.1	5e-130
30-497:	Gbar_A01G006160.1	Gbar_D01G006500.1	7e-77
30-498:	Gbar_A01G006170.1	Gbar_D01G006520.1	0
30-499:	Gbar_A01G006180.1	Gbar_D01G006540.1	0
30-500:	Gbar_A01G006210.1	Gbar_D01G006560.1	8e-77
30-501:	Gbar_A01G006240.1	Gbar_D01G006570.1	7e-120
30-502:	Gbar_A01G006270.1	Gbar_D01G006590.1	0
30-503:	Gbar_A01G006280.1	Gbar_D01G006600.1	8e-146
30-504:	Gbar_A01G006280.2	Gbar_D01G006600.2	3e-107
30-505:	Gbar_A01G006290.1	Gbar_D01G006610.1	0
30-506:	Gbar_A01G006300.1	Gbar_D01G006620.1	0
30-507:	Gbar_A01G006310.1	Gbar_D01G006630.1	0
30-508:	Gbar_A01G006330.1	Gbar_D01G006650.1	0
30-509:	Gbar_A01G006340.1	Gbar_D01G006670.1	7e-117
30-510:	Gbar_A01G006350.1	Gbar_D01G006680.2	0
30-511:	Gbar_A01G006360.1	Gbar_D01G006690.1	0
30-512:	Gbar_A01G006370.1	Gbar_D01G006700.1	6e-59
30-513:	Gbar_A01G006380.1	Gbar_D01G006710.1	0
30-514:	Gbar_A01G006400.1	Gbar_D01G006730.1	0
30-515:	Gbar_A01G006410.1	Gbar_D01G006740.1	0
30-516:	Gbar_A01G006420.1	Gbar_D01G006750.1	7e-145
30-517:	Gbar_A01G006430.1	Gbar_D01G006760.1	6e-94
30-518:	Gbar_A01G006450.1	Gbar_D01G006780.2	0
30-519:	Gbar_A01G006460.1	Gbar_D01G006790.1	0
30-520:	Gbar_A01G006470.1	Gbar_D01G006800.1	7e-79
30-521:	Gbar_A01G006480.1	Gbar_D01G006820.1	3e-146
30-522:	Gbar_A01G006490.1	Gbar_D01G006830.1	0
30-523:	Gbar_A01G006500.1	Gbar_D01G006840.1	8e-84
30-524:	Gbar_A01G006510.1	Gbar_D01G006850.1	5e-170
30-525:	Gbar_A01G006520.1	Gbar_D01G006860.1	0
30-526:	Gbar_A01G006530.1	Gbar_D01G006870.1	0
30-527:	Gbar_A01G006540.1	Gbar_D01G006880.1	0
30-528:	Gbar_A01G006550.1	Gbar_D01G006890.1	0
30-529:	Gbar_A01G006560.1	Gbar_D01G006900.1	8e-107
30-530:	Gbar_A01G006590.1	Gbar_D01G006910.1	0
30-531:	Gbar_A01G006600.1	Gbar_D01G006920.1	1e-139
30-532:	Gbar_A01G006610.1	Gbar_D01G006930.1	0
30-533:	Gbar_A01G006630.1	Gbar_D01G006940.1	0
30-534:	Gbar_A01G006640.1	Gbar_D01G006950.1	2e-82
30-535:	Gbar_A01G006650.1	Gbar_D01G006960.1	8e-80
30-536:	Gbar_A01G006660.1	Gbar_D01G006970.1	2e-48
30-537:	Gbar_A01G006670.1	Gbar_D01G006980.1	0
30-538:	Gbar_A01G006680.1	Gbar_D01G006990.1	3e-80
30-539:	Gbar_A01G006690.1	Gbar_D01G007000.1	0
30-540:	Gbar_A01G006700.1	Gbar_D01G007010.1	0
30-541:	Gbar_A01G006710.1	Gbar_D01G007020.1	0
30-542:	Gbar_A01G006720.1	Gbar_D01G007030.1	1e-74
30-543:	Gbar_A01G006730.1	Gbar_D01G007040.1	3e-145
30-544:	Gbar_A01G006750.1	Gbar_D01G007070.1	0
30-545:	Gbar_A01G006760.1	Gbar_D01G007080.1	1e-125
30-546:	Gbar_A01G006810.1	Gbar_D01G007120.1	0
30-547:	Gbar_A01G006840.1	Gbar_D01G007140.1	0
30-548:	Gbar_A01G006850.1	Gbar_D01G007150.1	0
30-549:	Gbar_A01G006860.1	Gbar_D01G007160.1	0
30-550:	Gbar_A01G006870.1	Gbar_D01G007170.1	4e-66
30-551:	Gbar_A01G006880.1	Gbar_D01G007180.3	0
30-552:	Gbar_A01G006890.1	Gbar_D01G007190.1	1e-125
30-553:	Gbar_A01G006900.1	Gbar_D01G007200.1	0
30-554:	Gbar_A01G006910.1	Gbar_D01G007210.1	0
30-555:	Gbar_A01G006930.1	Gbar_D01G007230.1	5e-113
30-556:	Gbar_A01G006940.1	Gbar_D01G007240.2	0
30-557:	Gbar_A01G006950.1	Gbar_D01G007250.1	0
30-558:	Gbar_A01G006960.1	Gbar_D01G007260.1	0
30-559:	Gbar_A01G006970.1	Gbar_D01G007270.1	0
30-560:	Gbar_A01G006980.1	Gbar_D01G007290.1	0
30-561:	Gbar_A01G006990.1	Gbar_D01G007300.1	1e-109
30-562:	Gbar_A01G007000.1	Gbar_D01G007310.1	0
30-563:	Gbar_A01G007010.1	Gbar_D01G007320.1	0
30-564:	Gbar_A01G007020.1	Gbar_D01G007330.1	0
30-565:	Gbar_A01G007030.1	Gbar_D01G007340.1	0
30-566:	Gbar_A01G007040.1	Gbar_D01G007350.1	5e-81
30-567:	Gbar_A01G007050.1	Gbar_D01G007360.1	0
30-568:	Gbar_A01G007060.1	Gbar_D01G007370.1	2e-65
30-569:	Gbar_A01G007070.1	Gbar_D01G007380.1	0
30-570:	Gbar_A01G007090.1	Gbar_D01G007390.1	0
30-571:	Gbar_A01G007110.1	Gbar_D01G007430.1	2e-177
30-572:	Gbar_A01G007130.1	Gbar_D01G007440.1	0
30-573:	Gbar_A01G007140.1	Gbar_D01G007450.1	0
30-574:	Gbar_A01G007150.1	Gbar_D01G007460.1	0
30-575:	Gbar_A01G007160.1	Gbar_D01G007470.1	7e-127
30-576:	Gbar_A01G007170.1	Gbar_D01G007480.1	0
30-577:	Gbar_A01G007180.1	Gbar_D01G007490.1	5e-95
30-578:	Gbar_A01G007190.1	Gbar_D01G007500.1	7e-90
30-579:	Gbar_A01G007200.1	Gbar_D01G007510.1	3e-135
30-580:	Gbar_A01G007220.1	Gbar_D01G007520.1	0
30-581:	Gbar_A01G007230.1	Gbar_D01G007540.1	5e-105
30-582:	Gbar_A01G007240.1	Gbar_D01G007550.1	0
30-583:	Gbar_A01G007250.1	Gbar_D01G007560.1	2e-54
30-584:	Gbar_A01G007260.1	Gbar_D01G007570.2	0
30-585:	Gbar_A01G007260.2	Gbar_D01G007570.3	0
30-586:	Gbar_A01G007270.1	Gbar_D01G007580.1	0
30-587:	Gbar_A01G007280.1	Gbar_D01G007590.1	0
30-588:	Gbar_A01G007290.1	Gbar_D01G007600.1	2e-82
30-589:	Gbar_A01G007360.1	Gbar_D01G007630.1	0
30-590:	Gbar_A01G007370.1	Gbar_D01G007640.1	5e-110
30-591:	Gbar_A01G007380.1	Gbar_D01G007660.1	7e-90
30-592:	Gbar_A01G007400.1	Gbar_D01G007680.1	0
30-593:	Gbar_A01G007410.1	Gbar_D01G007690.1	1e-73
30-594:	Gbar_A01G007430.1	Gbar_D01G007700.3	0
30-595:	Gbar_A01G007440.1	Gbar_D01G007710.1	4e-18
30-596:	Gbar_A01G007450.1	Gbar_D01G007720.1	0
30-597:	Gbar_A01G007460.1	Gbar_D01G007730.1	1e-86
30-598:	Gbar_A01G007480.1	Gbar_D01G007750.3	0
30-599:	Gbar_A01G007510.3	Gbar_D01G007780.1	0
30-600:	Gbar_A01G007540.1	Gbar_D01G007800.1	0
30-601:	Gbar_A01G007550.1	Gbar_D01G007810.1	0
30-602:	Gbar_A01G007560.1	Gbar_D01G007820.1	7e-106
30-603:	Gbar_A01G007570.1	Gbar_D01G007830.1	0
30-604:	Gbar_A01G007580.1	Gbar_D01G007840.1	0
30-605:	Gbar_A01G007590.1	Gbar_D01G007850.1	0
30-606:	Gbar_A01G007600.1	Gbar_D01G007860.1	0
30-607:	Gbar_A01G007610.1	Gbar_D01G007870.1	9e-125
30-608:	Gbar_A01G007620.1	Gbar_D01G007880.1	0
30-609:	Gbar_A01G007630.1	Gbar_D01G007890.1	0
30-610:	Gbar_A01G007650.1	Gbar_D01G007910.1	0
30-611:	Gbar_A01G007660.1	Gbar_D01G007920.1	0
30-612:	Gbar_A01G007670.1	Gbar_D01G007930.4	0
30-613:	Gbar_A01G007680.1	Gbar_D01G007940.1	5e-69
30-614:	Gbar_A01G007690.1	Gbar_D01G007950.1	0
30-615:	Gbar_A01G007700.1	Gbar_D01G007960.1	0
30-616:	Gbar_A01G007710.1	Gbar_D01G007970.1	0
30-617:	Gbar_A01G007720.1	Gbar_D01G007980.1	0
30-618:	Gbar_A01G007730.1	Gbar_D01G007990.1	1e-144
30-619:	Gbar_A01G007740.1	Gbar_D01G008000.1	2e-160
30-620:	Gbar_A01G007750.1	Gbar_D01G008010.1	2e-85
30-621:	Gbar_A01G007770.1	Gbar_D01G008020.1	3e-112
30-622:	Gbar_A01G007780.1	Gbar_D01G008040.1	0
30-623:	Gbar_A01G007790.1	Gbar_D01G008050.1	0
30-624:	Gbar_A01G007800.1	Gbar_D01G008060.2	0
30-625:	Gbar_A01G007820.1	Gbar_D01G008070.1	0
30-626:	Gbar_A01G007830.1	Gbar_D01G008080.1	0
30-627:	Gbar_A01G007840.1	Gbar_D01G008090.1	0
30-628:	Gbar_A01G007850.1	Gbar_D01G008110.1	0
30-629:	Gbar_A01G007860.1	Gbar_D01G008140.1	5e-97
30-630:	Gbar_A01G007870.1	Gbar_D01G008150.1	0
30-631:	Gbar_A01G007870.2	Gbar_D01G008150.3	0
30-632:	Gbar_A01G007880.1	Gbar_D01G008160.1	0
30-633:	Gbar_A01G007900.1	Gbar_D01G008180.1	0
30-634:	Gbar_A01G007910.1	Gbar_D01G008200.1	0
30-635:	Gbar_A01G007930.1	Gbar_D01G008230.1	0
30-636:	Gbar_A01G007940.1	Gbar_D01G008240.1	0
30-637:	Gbar_A01G007970.1	Gbar_D01G008250.1	0
30-638:	Gbar_A01G008000.1	Gbar_D01G008320.1	0
30-639:	Gbar_A01G008010.1	Gbar_D01G008330.1	5e-136
30-640:	Gbar_A01G008020.1	Gbar_D01G008340.1	0
30-641:	Gbar_A01G008030.1	Gbar_D01G008350.1	0
30-642:	Gbar_A01G008040.1	Gbar_D01G008360.1	0
30-643:	Gbar_A01G008050.1	Gbar_D01G008370.1	0
30-644:	Gbar_A01G008060.1	Gbar_D01G008380.1	0
30-645:	Gbar_A01G008070.1	Gbar_D01G008390.1	0
30-646:	Gbar_A01G008080.1	Gbar_D01G008400.1	0
30-647:	Gbar_A01G008100.1	Gbar_D01G008440.1	3e-63
30-648:	Gbar_A01G008120.1	Gbar_D01G008470.1	1e-141
30-649:	Gbar_A01G008130.1	Gbar_D01G008480.1	1e-57
30-650:	Gbar_A01G008140.1	Gbar_D01G008490.1	3e-135
30-651:	Gbar_A01G008150.1	Gbar_D01G008500.1	6e-71
30-652:	Gbar_A01G008170.1	Gbar_D01G008510.1	0
30-653:	Gbar_A01G008180.1	Gbar_D01G008530.1	9e-43
30-654:	Gbar_A01G008190.1	Gbar_D01G008540.1	0
30-655:	Gbar_A01G008200.1	Gbar_D01G008550.1	0
30-656:	Gbar_A01G008210.1	Gbar_D01G008560.1	0
30-657:	Gbar_A01G008220.1	Gbar_D01G008570.1	0
30-658:	Gbar_A01G008230.1	Gbar_D01G008580.1	0
30-659:	Gbar_A01G008240.1	Gbar_D01G008590.1	0
30-660:	Gbar_A01G008250.1	Gbar_D01G008600.1	0
30-661:	Gbar_A01G008260.1	Gbar_D01G008610.1	9e-52
30-662:	Gbar_A01G008270.1	Gbar_D01G008630.1	0
30-663:	Gbar_A01G008280.1	Gbar_D01G008650.1	0
30-664:	Gbar_A01G008300.1	Gbar_D01G008690.1	0
30-665:	Gbar_A01G008310.1	Gbar_D01G008700.1	0
30-666:	Gbar_A01G008330.1	Gbar_D01G008720.1	0
30-667:	Gbar_A01G008340.1	Gbar_D01G008730.1	0
30-668:	Gbar_A01G008350.1	Gbar_D01G008750.1	0
30-669:	Gbar_A01G008370.1	Gbar_D01G008770.1	0
30-670:	Gbar_A01G008380.1	Gbar_D01G008780.1	2e-49
30-671:	Gbar_A01G008400.1	Gbar_D01G008790.1	0
30-672:	Gbar_A01G008410.1	Gbar_D01G008800.1	0
30-673:	Gbar_A01G008420.1	Gbar_D01G008810.1	2e-64
30-674:	Gbar_A01G008430.1	Gbar_D01G008820.1	3e-167
30-675:	Gbar_A01G008440.1	Gbar_D01G008830.1	0
30-676:	Gbar_A01G008450.1	Gbar_D01G008840.1	9e-153
30-677:	Gbar_A01G008450.3	Gbar_D01G008840.3	2e-89
30-678:	Gbar_A01G008460.1	Gbar_D01G008850.1	4e-161
30-679:	Gbar_A01G008470.1	Gbar_D01G008860.1	0
30-680:	Gbar_A01G008480.1	Gbar_D01G008870.1	0
30-681:	Gbar_A01G008490.1	Gbar_D01G008880.1	0
30-682:	Gbar_A01G008500.1	Gbar_D01G008890.1	0
30-683:	Gbar_A01G008500.2	Gbar_D01G008890.2	0
30-684:	Gbar_A01G008510.1	Gbar_D01G008900.1	0
30-685:	Gbar_A01G008520.1	Gbar_D01G008910.1	0
30-686:	Gbar_A01G008540.1	Gbar_D01G008930.1	0
30-687:	Gbar_A01G008550.1	Gbar_D01G008940.1	1e-153
30-688:	Gbar_A01G008580.1	Gbar_D01G008970.1	0
30-689:	Gbar_A01G008590.1	Gbar_D01G009000.1	0
30-690:	Gbar_A01G008600.1	Gbar_D01G009020.1	3e-92
30-691:	Gbar_A01G008610.1	Gbar_D01G009030.1	5e-13
30-692:	Gbar_A01G008620.1	Gbar_D01G009040.1	2e-174
30-693:	Gbar_A01G008640.1	Gbar_D01G009060.1	0
30-694:	Gbar_A01G008650.1	Gbar_D01G009070.1	3e-101
30-695:	Gbar_A01G008660.1	Gbar_D01G009080.1	1e-98
30-696:	Gbar_A01G008710.1	Gbar_D01G009100.1	0
30-697:	Gbar_A01G008720.1	Gbar_D01G009110.1	1e-146
30-698:	Gbar_A01G008740.1	Gbar_D01G009140.1	0
30-699:	Gbar_A01G008750.1	Gbar_D01G009150.1	0
30-700:	Gbar_A01G008760.1	Gbar_D01G009160.1	0
30-701:	Gbar_A01G008770.1	Gbar_D01G009170.1	2e-98
30-702:	Gbar_A01G008780.1	Gbar_D01G009180.1	2e-178
30-703:	Gbar_A01G008800.1	Gbar_D01G009200.1	0
30-704:	Gbar_A01G008820.1	Gbar_D01G009220.1	2e-13
30-705:	Gbar_A01G008830.1	Gbar_D01G009240.1	0
30-706:	Gbar_A01G008840.1	Gbar_D01G009250.1	0
30-707:	Gbar_A01G008850.1	Gbar_D01G009270.1	2e-177
30-708:	Gbar_A01G008860.1	Gbar_D01G009280.1	3e-127
30-709:	Gbar_A01G008870.1	Gbar_D01G009290.3	0
30-710:	Gbar_A01G008890.1	Gbar_D01G009310.1	1e-82
30-711:	Gbar_A01G008900.1	Gbar_D01G009320.1	6e-56
30-712:	Gbar_A01G008910.1	Gbar_D01G009330.1	9e-11
30-713:	Gbar_A01G008940.1	Gbar_D01G009360.1	8e-52
30-714:	Gbar_A01G008950.1	Gbar_D01G009370.1	0
30-715:	Gbar_A01G008960.1	Gbar_D01G009380.1	0
30-716:	Gbar_A01G008970.1	Gbar_D01G009390.1	3e-103
30-717:	Gbar_A01G008980.1	Gbar_D01G009400.1	0
30-718:	Gbar_A01G009010.1	Gbar_D01G009430.1	0
30-719:	Gbar_A01G009030.1	Gbar_D01G009450.3	1e-110
30-720:	Gbar_A01G009040.1	Gbar_D01G009460.1	0
30-721:	Gbar_A01G009050.1	Gbar_D01G009470.1	0
30-722:	Gbar_A01G009060.1	Gbar_D01G009480.1	0
30-723:	Gbar_A01G009070.1	Gbar_D01G009490.1	0
30-724:	Gbar_A01G009080.1	Gbar_D01G009500.1	0
30-725:	Gbar_A01G009090.1	Gbar_D01G009520.1	0
30-726:	Gbar_A01G009090.2	Gbar_D01G009520.4	0
30-727:	Gbar_A01G009100.1	Gbar_D01G009530.1	0
30-728:	Gbar_A01G009110.1	Gbar_D01G009540.1	0
30-729:	Gbar_A01G009120.1	Gbar_D01G009550.1	2e-53
30-730:	Gbar_A01G009130.1	Gbar_D01G009560.1	0
30-731:	Gbar_A01G009140.1	Gbar_D01G009570.1	0
30-732:	Gbar_A01G009150.1	Gbar_D01G009580.1	0
30-733:	Gbar_A01G009160.1	Gbar_D01G009590.1	1e-11
30-734:	Gbar_A01G009170.1	Gbar_D01G009600.1	0
30-735:	Gbar_A01G009180.1	Gbar_D01G009610.1	9e-91
30-736:	Gbar_A01G009190.1	Gbar_D01G009620.1	0
30-737:	Gbar_A01G009200.1	Gbar_D01G009630.1	0
30-738:	Gbar_A01G009210.1	Gbar_D01G009640.1	0
30-739:	Gbar_A01G009220.1	Gbar_D01G009650.1	0
30-740:	Gbar_A01G009230.1	Gbar_D01G009670.1	2e-145
30-741:	Gbar_A01G009240.1	Gbar_D01G009680.3	0
30-742:	Gbar_A01G009240.2	Gbar_D01G009680.4	0
30-743:	Gbar_A01G009250.1	Gbar_D01G009690.1	0
30-744:	Gbar_A01G009260.1	Gbar_D01G009700.1	0
30-745:	Gbar_A01G009270.1	Gbar_D01G009710.1	1e-176
30-746:	Gbar_A01G009280.1	Gbar_D01G009720.1	6e-148
30-747:	Gbar_A01G009290.1	Gbar_D01G009730.1	0
30-748:	Gbar_A01G009300.1	Gbar_D01G009740.1	0
30-749:	Gbar_A01G009310.1	Gbar_D01G009750.1	0
30-750:	Gbar_A01G009320.1	Gbar_D01G009760.1	0
30-751:	Gbar_A01G009340.1	Gbar_D01G009790.1	0
30-752:	Gbar_A01G009350.1	Gbar_D01G009810.2	7e-102
30-753:	Gbar_A01G009360.1	Gbar_D01G009820.1	0
30-754:	Gbar_A01G009380.1	Gbar_D01G009850.1	5e-134
30-755:	Gbar_A01G009390.1	Gbar_D01G009860.1	0
30-756:	Gbar_A01G009390.2	Gbar_D01G009860.2	0
30-757:	Gbar_A01G009400.1	Gbar_D01G009870.1	1e-151
30-758:	Gbar_A01G009410.1	Gbar_D01G009880.1	0
30-759:	Gbar_A01G009420.1	Gbar_D01G009890.1	5e-115
30-760:	Gbar_A01G009430.1	Gbar_D01G009900.1	0
30-761:	Gbar_A01G009440.1	Gbar_D01G009910.1	0
30-762:	Gbar_A01G009450.1	Gbar_D01G009920.1	0
30-763:	Gbar_A01G009460.1	Gbar_D01G009930.1	0
30-764:	Gbar_A01G009470.1	Gbar_D01G009940.1	5e-124
30-765:	Gbar_A01G009480.1	Gbar_D01G009950.2	0
30-766:	Gbar_A01G009490.1	Gbar_D01G009960.4	0
30-767:	Gbar_A01G009500.1	Gbar_D01G009970.1	9e-130
30-768:	Gbar_A01G009510.1	Gbar_D01G009980.1	0
30-769:	Gbar_A01G009530.1	Gbar_D01G009990.1	0
30-770:	Gbar_A01G009560.1	Gbar_D01G010010.1	3e-95
30-771:	Gbar_A01G009570.1	Gbar_D01G010030.1	0
30-772:	Gbar_A01G009580.1	Gbar_D01G010040.1	0
30-773:	Gbar_A01G009600.1	Gbar_D01G010060.1	0
30-774:	Gbar_A01G009610.1	Gbar_D01G010070.1	0
30-775:	Gbar_A01G009620.1	Gbar_D01G010090.1	0
30-776:	Gbar_A01G009630.1	Gbar_D01G010100.1	0
30-777:	Gbar_A01G009640.1	Gbar_D01G010110.1	0
30-778:	Gbar_A01G009660.1	Gbar_D01G010180.1	0
30-779:	Gbar_A01G009670.1	Gbar_D01G010190.1	0
30-780:	Gbar_A01G009670.3	Gbar_D01G010190.2	0
30-781:	Gbar_A01G009680.1	Gbar_D01G010200.1	5e-95
30-782:	Gbar_A01G009690.1	Gbar_D01G010210.1	3e-174
30-783:	Gbar_A01G009700.1	Gbar_D01G010220.1	0
30-784:	Gbar_A01G009710.1	Gbar_D01G010230.1	0
30-785:	Gbar_A01G009720.1	Gbar_D01G010240.1	0
30-786:	Gbar_A01G009740.1	Gbar_D01G010270.1	8e-158
30-787:	Gbar_A01G009760.1	Gbar_D01G010280.1	0
30-788:	Gbar_A01G009770.1	Gbar_D01G010290.1	0
30-789:	Gbar_A01G009780.1	Gbar_D01G010300.1	0
30-790:	Gbar_A01G009790.1	Gbar_D01G010310.1	0
30-791:	Gbar_A01G009790.2	Gbar_D01G010310.2	0
30-792:	Gbar_A01G009800.1	Gbar_D01G010320.1	0
30-793:	Gbar_A01G009810.1	Gbar_D01G010330.1	1e-59
30-794:	Gbar_A01G009820.1	Gbar_D01G010340.1	0
30-795:	Gbar_A01G009830.1	Gbar_D01G010350.1	0
30-796:	Gbar_A01G009840.1	Gbar_D01G010360.1	0
30-797:	Gbar_A01G009850.1	Gbar_D01G010380.1	1e-125
30-798:	Gbar_A01G009860.1	Gbar_D01G010400.1	1e-163
30-799:	Gbar_A01G009870.1	Gbar_D01G010410.1	2e-166
30-800:	Gbar_A01G009880.1	Gbar_D01G010420.1	8e-44
30-801:	Gbar_A01G009890.1	Gbar_D01G010430.1	0
30-802:	Gbar_A01G009900.1	Gbar_D01G010440.1	2e-71
30-803:	Gbar_A01G009910.1	Gbar_D01G010450.1	0
30-804:	Gbar_A01G009930.1	Gbar_D01G010460.1	0
30-805:	Gbar_A01G009940.1	Gbar_D01G010470.1	0
30-806:	Gbar_A01G009950.1	Gbar_D01G010480.1	0
30-807:	Gbar_A01G009960.1	Gbar_D01G010490.1	0
30-808:	Gbar_A01G009970.1	Gbar_D01G010510.1	1e-152
30-809:	Gbar_A01G009980.1	Gbar_D01G010520.1	0
30-810:	Gbar_A01G009990.1	Gbar_D01G010530.1	8e-174
30-811:	Gbar_A01G010000.1	Gbar_D01G010540.1	1e-153
30-812:	Gbar_A01G010010.1	Gbar_D01G010550.1	0
30-813:	Gbar_A01G010020.2	Gbar_D01G010560.1	0
30-814:	Gbar_A01G010030.1	Gbar_D01G010570.1	2e-70
30-815:	Gbar_A01G010040.1	Gbar_D01G010580.1	0
30-816:	Gbar_A01G010050.1	Gbar_D01G010590.1	0
30-817:	Gbar_A01G010070.1	Gbar_D01G010610.1	0
30-818:	Gbar_A01G010080.1	Gbar_D01G010620.1	1e-176
30-819:	Gbar_A01G010090.2	Gbar_D01G010630.1	6e-164
30-820:	Gbar_A01G010100.1	Gbar_D01G010640.1	0
30-821:	Gbar_A01G010110.1	Gbar_D01G010650.1	0
30-822:	Gbar_A01G010110.4	Gbar_D01G010650.2	0
30-823:	Gbar_A01G010130.1	Gbar_D01G010660.1	1e-87
30-824:	Gbar_A01G010150.1	Gbar_D01G010670.1	0
30-825:	Gbar_A01G010170.1	Gbar_D01G010680.1	3e-153
30-826:	Gbar_A01G010180.1	Gbar_D01G010700.1	0
30-827:	Gbar_A01G010190.1	Gbar_D01G010710.1	2e-141
30-828:	Gbar_A01G010200.1	Gbar_D01G010720.1	0
30-829:	Gbar_A01G010210.1	Gbar_D01G010730.1	0
30-830:	Gbar_A01G010220.1	Gbar_D01G010750.1	0
30-831:	Gbar_A01G010230.1	Gbar_D01G010760.1	0
30-832:	Gbar_A01G010240.1	Gbar_D01G010770.1	4e-107
30-833:	Gbar_A01G010250.1	Gbar_D01G010780.1	0
30-834:	Gbar_A01G010260.1	Gbar_D01G010790.1	0
30-835:	Gbar_A01G010270.1	Gbar_D01G010800.1	0
30-836:	Gbar_A01G010290.1	Gbar_D01G010820.1	0
30-837:	Gbar_A01G010310.1	Gbar_D01G010830.1	2e-103
30-838:	Gbar_A01G010320.1	Gbar_D01G010840.1	6e-161
30-839:	Gbar_A01G010340.5	Gbar_D01G010880.1	0
30-840:	Gbar_A01G010350.1	Gbar_D01G010900.1	1e-109
30-841:	Gbar_A01G010360.1	Gbar_D01G010910.1	0
30-842:	Gbar_A01G010370.1	Gbar_D01G010920.1	0
30-843:	Gbar_A01G010380.1	Gbar_D01G010930.1	0
30-844:	Gbar_A01G010390.1	Gbar_D01G010940.1	0
30-845:	Gbar_A01G010390.2	Gbar_D01G010940.2	0
30-846:	Gbar_A01G010400.6	Gbar_D01G010950.5	0
30-847:	Gbar_A01G010450.1	Gbar_D01G011000.1	0
30-848:	Gbar_A01G010500.1	Gbar_D01G011050.1	0
30-849:	Gbar_A01G010510.1	Gbar_D01G011060.1	0
30-850:	Gbar_A01G010520.1	Gbar_D01G011080.1	0
30-851:	Gbar_A01G010530.1	Gbar_D01G011090.1	9e-162
30-852:	Gbar_A01G010540.1	Gbar_D01G011100.1	6e-115
30-853:	Gbar_A01G010560.1	Gbar_D01G011110.1	2e-75
30-854:	Gbar_A01G010580.1	Gbar_D01G011140.1	0
30-855:	Gbar_A01G010590.1	Gbar_D01G011150.1	3e-113
30-856:	Gbar_A01G010600.1	Gbar_D01G011160.1	3e-110
30-857:	Gbar_A01G010620.1	Gbar_D01G011170.1	1e-170
30-858:	Gbar_A01G010630.1	Gbar_D01G011180.1	0
30-859:	Gbar_A01G010640.1	Gbar_D01G011190.1	0
30-860:	Gbar_A01G010650.1	Gbar_D01G011200.1	0
30-861:	Gbar_A01G010660.1	Gbar_D01G011220.1	5e-100
30-862:	Gbar_A01G010670.1	Gbar_D01G011230.1	0
30-863:	Gbar_A01G010680.1	Gbar_D01G011240.1	6e-52
30-864:	Gbar_A01G010700.1	Gbar_D01G011250.1	0
30-865:	Gbar_A01G010710.1	Gbar_D01G011270.1	0
30-866:	Gbar_A01G010710.4	Gbar_D01G011270.3	0
30-867:	Gbar_A01G010720.1	Gbar_D01G011280.1	2e-102
30-868:	Gbar_A01G010730.1	Gbar_D01G011290.1	0
30-869:	Gbar_A01G010740.1	Gbar_D01G011300.1	0
30-870:	Gbar_A01G010750.1	Gbar_D01G011310.1	0
30-871:	Gbar_A01G010770.1	Gbar_D01G011330.1	0
30-872:	Gbar_A01G010780.1	Gbar_D01G011340.1	0
30-873:	Gbar_A01G010790.1	Gbar_D01G011350.1	0
30-874:	Gbar_A01G010800.1	Gbar_D01G011360.1	0
30-875:	Gbar_A01G010810.1	Gbar_D01G011370.1	0
30-876:	Gbar_A01G010820.1	Gbar_D01G011380.1	6e-51
30-877:	Gbar_A01G010830.1	Gbar_D01G011390.1	0
30-878:	Gbar_A01G010840.1	Gbar_D01G011400.1	0
30-879:	Gbar_A01G010850.1	Gbar_D01G011410.1	0
30-880:	Gbar_A01G010860.1	Gbar_D01G011420.1	0
30-881:	Gbar_A01G010880.1	Gbar_D01G011440.1	7e-176
30-882:	Gbar_A01G010890.1	Gbar_D01G011450.1	0
30-883:	Gbar_A01G010900.1	Gbar_D01G011460.1	6e-172
30-884:	Gbar_A01G010910.1	Gbar_D01G011470.1	0
30-885:	Gbar_A01G010930.1	Gbar_D01G011480.1	0
30-886:	Gbar_A01G010940.1	Gbar_D01G011500.1	0
30-887:	Gbar_A01G010950.1	Gbar_D01G011520.3	0
30-888:	Gbar_A01G010960.1	Gbar_D01G011530.1	0
30-889:	Gbar_A01G010970.1	Gbar_D01G011540.1	7e-71
30-890:	Gbar_A01G010980.1	Gbar_D01G011550.1	0
30-891:	Gbar_A01G011000.1	Gbar_D01G011560.1	2e-125
30-892:	Gbar_A01G011010.1	Gbar_D01G011570.1	0
30-893:	Gbar_A01G011020.1	Gbar_D01G011590.1	0
30-894:	Gbar_A01G011030.1	Gbar_D01G011600.1	0
30-895:	Gbar_A01G011050.1	Gbar_D01G011620.1	0
30-896:	Gbar_A01G011060.1	Gbar_D01G011630.1	1e-164
30-897:	Gbar_A01G011070.1	Gbar_D01G011640.1	0
30-898:	Gbar_A01G011080.1	Gbar_D01G011650.1	2e-90
30-899:	Gbar_A01G011090.1	Gbar_D01G011670.1	0
30-900:	Gbar_A01G011100.1	Gbar_D01G011690.1	0
30-901:	Gbar_A01G011110.1	Gbar_D01G011700.1	1e-162
30-902:	Gbar_A01G011120.1	Gbar_D01G011710.1	1e-55
30-903:	Gbar_A01G011140.1	Gbar_D01G011720.1	0
30-904:	Gbar_A01G011150.1	Gbar_D01G011730.1	0
30-905:	Gbar_A01G011180.1	Gbar_D01G011740.1	4e-94
30-906:	Gbar_A01G011190.1	Gbar_D01G011750.1	7e-132
30-907:	Gbar_A01G011200.1	Gbar_D01G011760.1	0
30-908:	Gbar_A01G011210.1	Gbar_D01G011770.1	0
30-909:	Gbar_A01G011220.1	Gbar_D01G011780.1	0
30-910:	Gbar_A01G011230.1	Gbar_D01G011790.1	0
30-911:	Gbar_A01G011250.1	Gbar_D01G011800.1	1e-107
30-912:	Gbar_A01G011270.1	Gbar_D01G011820.1	0
30-913:	Gbar_A01G011280.1	Gbar_D01G011830.1	0
30-914:	Gbar_A01G011290.1	Gbar_D01G011840.1	0
30-915:	Gbar_A01G011300.1	Gbar_D01G011850.1	0
30-916:	Gbar_A01G011310.1	Gbar_D01G011870.1	0
30-917:	Gbar_A01G011320.1	Gbar_D01G011900.1	0
30-918:	Gbar_A01G011340.1	Gbar_D01G011910.1	5e-16
30-919:	Gbar_A01G011350.1	Gbar_D01G011930.1	7e-158
30-920:	Gbar_A01G011360.1	Gbar_D01G011940.1	0
30-921:	Gbar_A01G011370.1	Gbar_D01G011960.1	0
30-922:	Gbar_A01G011380.1	Gbar_D01G011970.1	0
30-923:	Gbar_A01G011390.1	Gbar_D01G011990.1	0
30-924:	Gbar_A01G011400.1	Gbar_D01G012000.1	0
30-925:	Gbar_A01G011410.1	Gbar_D01G012010.1	2e-40
30-926:	Gbar_A01G011450.1	Gbar_D01G012020.1	3e-21
30-927:	Gbar_A01G011460.1	Gbar_D01G012040.1	1e-119
30-928:	Gbar_A01G011470.1	Gbar_D01G012050.1	0
30-929:	Gbar_A01G011490.1	Gbar_D01G012070.1	2e-97
30-930:	Gbar_A01G011510.1	Gbar_D01G012090.1	3e-141
30-931:	Gbar_A01G011530.1	Gbar_D01G012100.1	0
30-932:	Gbar_A01G011540.1	Gbar_D01G012110.1	0
30-933:	Gbar_A01G011550.1	Gbar_D01G012120.1	0
30-934:	Gbar_A01G011560.1	Gbar_D01G012130.1	0
30-935:	Gbar_A01G011590.1	Gbar_D01G012150.1	0
30-936:	Gbar_A01G011610.1	Gbar_D01G012160.1	0
30-937:	Gbar_A01G011620.1	Gbar_D01G012170.1	1e-141
30-938:	Gbar_A01G011630.1	Gbar_D01G012180.1	9e-50
30-939:	Gbar_A01G011660.1	Gbar_D01G012200.1	1e-92
30-940:	Gbar_A01G011680.1	Gbar_D01G012220.1	0
30-941:	Gbar_A01G011690.1	Gbar_D01G012240.1	0
30-942:	Gbar_A01G011710.1	Gbar_D01G012250.1	0
30-943:	Gbar_A01G011720.1	Gbar_D01G012260.1	0
30-944:	Gbar_A01G011730.1	Gbar_D01G012270.1	0
30-945:	Gbar_A01G011750.1	Gbar_D01G012300.1	0
30-946:	Gbar_A01G011760.1	Gbar_D01G012310.1	2e-134
30-947:	Gbar_A01G011770.1	Gbar_D01G012320.1	0
30-948:	Gbar_A01G011780.1	Gbar_D01G012340.1	0
30-949:	Gbar_A01G011790.1	Gbar_D01G012370.1	4e-68
30-950:	Gbar_A01G011810.1	Gbar_D01G012380.1	0
30-951:	Gbar_A01G011820.1	Gbar_D01G012390.1	0
30-952:	Gbar_A01G011830.1	Gbar_D01G012410.1	0
30-953:	Gbar_A01G011840.1	Gbar_D01G012420.1	0
30-954:	Gbar_A01G011850.1	Gbar_D01G012430.1	2e-69
30-955:	Gbar_A01G011880.1	Gbar_D01G012440.1	0
30-956:	Gbar_A01G011920.1	Gbar_D01G012530.1	0
30-957:	Gbar_A01G012020.1	Gbar_D01G012650.1	0
30-958:	Gbar_A01G012030.1	Gbar_D01G012660.1	0
30-959:	Gbar_A01G012040.2	Gbar_D01G012680.6	0
30-960:	Gbar_A01G012050.1	Gbar_D01G012690.1	0
30-961:	Gbar_A01G012130.1	Gbar_D01G012740.1	2e-118
## Alignment 31: score=15759.0 e_value=0 N=322 A01&D01 plus
31- 0:	Gbar_A01G019130.1	Gbar_D01G020230.1	1e-148
31- 1:	Gbar_A01G019140.1	Gbar_D01G020240.1	0
31- 2:	Gbar_A01G019160.1	Gbar_D01G020250.1	0
31- 3:	Gbar_A01G019170.1	Gbar_D01G020260.1	0
31- 4:	Gbar_A01G019180.1	Gbar_D01G020270.1	0
31- 5:	Gbar_A01G019200.1	Gbar_D01G020280.2	4e-178
31- 6:	Gbar_A01G019210.1	Gbar_D01G020290.1	5e-160
31- 7:	Gbar_A01G019220.1	Gbar_D01G020310.1	0
31- 8:	Gbar_A01G019230.1	Gbar_D01G020320.1	0
31- 9:	Gbar_A01G019240.1	Gbar_D01G020330.1	0
31- 10:	Gbar_A01G019250.1	Gbar_D01G020340.1	7e-86
31- 11:	Gbar_A01G019260.1	Gbar_D01G020350.1	0
31- 12:	Gbar_A01G019270.1	Gbar_D01G020360.1	0
31- 13:	Gbar_A01G019280.1	Gbar_D01G020370.1	0
31- 14:	Gbar_A01G019290.1	Gbar_D01G020380.1	0
31- 15:	Gbar_A01G019300.1	Gbar_D01G020390.1	0
31- 16:	Gbar_A01G019310.1	Gbar_D01G020400.1	1e-167
31- 17:	Gbar_A01G019320.1	Gbar_D01G020410.1	0
31- 18:	Gbar_A01G019330.1	Gbar_D01G020420.1	0
31- 19:	Gbar_A01G019350.1	Gbar_D01G020450.1	0
31- 20:	Gbar_A01G019360.1	Gbar_D01G020460.1	0
31- 21:	Gbar_A01G019370.1	Gbar_D01G020470.1	0
31- 22:	Gbar_A01G019380.2	Gbar_D01G020480.1	0
31- 23:	Gbar_A01G019390.3	Gbar_D01G020490.1	2e-124
31- 24:	Gbar_A01G019400.1	Gbar_D01G020500.1	0
31- 25:	Gbar_A01G019410.1	Gbar_D01G020510.1	0
31- 26:	Gbar_A01G019420.1	Gbar_D01G020520.1	3e-22
31- 27:	Gbar_A01G019450.1	Gbar_D01G020550.1	0
31- 28:	Gbar_A01G019460.1	Gbar_D01G020560.2	0
31- 29:	Gbar_A01G019460.3	Gbar_D01G020560.6	0
31- 30:	Gbar_A01G019470.1	Gbar_D01G020570.1	0
31- 31:	Gbar_A01G019480.1	Gbar_D01G020580.1	0
31- 32:	Gbar_A01G019500.1	Gbar_D01G020590.1	0
31- 33:	Gbar_A01G019520.1	Gbar_D01G020610.1	0
31- 34:	Gbar_A01G019530.1	Gbar_D01G020620.1	0
31- 35:	Gbar_A01G019540.1	Gbar_D01G020630.1	2e-52
31- 36:	Gbar_A01G019550.1	Gbar_D01G020670.1	0
31- 37:	Gbar_A01G019560.1	Gbar_D01G020680.1	5e-73
31- 38:	Gbar_A01G019570.1	Gbar_D01G020690.1	6e-172
31- 39:	Gbar_A01G019580.1	Gbar_D01G020700.1	0
31- 40:	Gbar_A01G019590.1	Gbar_D01G020710.1	0
31- 41:	Gbar_A01G019600.1	Gbar_D01G020720.1	0
31- 42:	Gbar_A01G019610.1	Gbar_D01G020730.1	0
31- 43:	Gbar_A01G019620.1	Gbar_D01G020740.1	0
31- 44:	Gbar_A01G019630.1	Gbar_D01G020750.1	0
31- 45:	Gbar_A01G019640.1	Gbar_D01G020760.1	5e-120
31- 46:	Gbar_A01G019650.1	Gbar_D01G020770.1	0
31- 47:	Gbar_A01G019660.1	Gbar_D01G020780.3	0
31- 48:	Gbar_A01G019670.1	Gbar_D01G020790.1	0
31- 49:	Gbar_A01G019670.3	Gbar_D01G020790.2	0
31- 50:	Gbar_A01G019680.1	Gbar_D01G020810.1	0
31- 51:	Gbar_A01G019690.1	Gbar_D01G020820.1	0
31- 52:	Gbar_A01G019700.1	Gbar_D01G020830.1	0
31- 53:	Gbar_A01G019710.1	Gbar_D01G020840.1	3e-168
31- 54:	Gbar_A01G019720.1	Gbar_D01G020850.1	0
31- 55:	Gbar_A01G019730.1	Gbar_D01G020860.1	0
31- 56:	Gbar_A01G019740.1	Gbar_D01G020870.1	0
31- 57:	Gbar_A01G019750.1	Gbar_D01G020880.1	3e-104
31- 58:	Gbar_A01G019760.1	Gbar_D01G020890.1	0
31- 59:	Gbar_A01G019770.1	Gbar_D01G020900.1	7e-84
31- 60:	Gbar_A01G019780.2	Gbar_D01G020910.2	0
31- 61:	Gbar_A01G019790.1	Gbar_D01G020920.1	2e-129
31- 62:	Gbar_A01G019800.1	Gbar_D01G020930.1	0
31- 63:	Gbar_A01G019810.1	Gbar_D01G020940.1	0
31- 64:	Gbar_A01G019820.1	Gbar_D01G020950.1	0
31- 65:	Gbar_A01G019830.1	Gbar_D01G020960.1	0
31- 66:	Gbar_A01G019840.1	Gbar_D01G020970.1	0
31- 67:	Gbar_A01G019850.1	Gbar_D01G020980.1	0
31- 68:	Gbar_A01G019860.1	Gbar_D01G020990.1	0
31- 69:	Gbar_A01G019870.1	Gbar_D01G021000.1	0
31- 70:	Gbar_A01G019890.1	Gbar_D01G021020.1	0
31- 71:	Gbar_A01G019900.1	Gbar_D01G021030.1	0
31- 72:	Gbar_A01G019910.1	Gbar_D01G021040.1	0
31- 73:	Gbar_A01G019920.1	Gbar_D01G021050.1	0
31- 74:	Gbar_A01G019930.1	Gbar_D01G021060.1	0
31- 75:	Gbar_A01G019940.1	Gbar_D01G021070.1	0
31- 76:	Gbar_A01G019950.1	Gbar_D01G021080.1	0
31- 77:	Gbar_A01G019960.1	Gbar_D01G021090.1	3e-151
31- 78:	Gbar_A01G019970.1	Gbar_D01G021100.1	1e-98
31- 79:	Gbar_A01G019980.1	Gbar_D01G021110.1	3e-152
31- 80:	Gbar_A01G019990.1	Gbar_D01G021120.1	6e-167
31- 81:	Gbar_A01G020000.1	Gbar_D01G021130.1	0
31- 82:	Gbar_A01G020010.1	Gbar_D01G021140.1	1e-155
31- 83:	Gbar_A01G020020.1	Gbar_D01G021150.2	7e-148
31- 84:	Gbar_A01G020030.1	Gbar_D01G021160.1	5e-109
31- 85:	Gbar_A01G020040.1	Gbar_D01G021170.1	9e-148
31- 86:	Gbar_A01G020050.1	Gbar_D01G021180.1	0
31- 87:	Gbar_A01G020060.1	Gbar_D01G021190.1	5e-109
31- 88:	Gbar_A01G020070.1	Gbar_D01G021200.1	5e-75
31- 89:	Gbar_A01G020080.1	Gbar_D01G021210.1	0
31- 90:	Gbar_A01G020090.1	Gbar_D01G021220.1	2e-177
31- 91:	Gbar_A01G020110.1	Gbar_D01G021250.1	0
31- 92:	Gbar_A01G020130.1	Gbar_D01G021260.1	0
31- 93:	Gbar_A01G020140.1	Gbar_D01G021270.1	6e-154
31- 94:	Gbar_A01G020150.1	Gbar_D01G021280.1	0
31- 95:	Gbar_A01G020160.1	Gbar_D01G021300.1	0
31- 96:	Gbar_A01G020170.1	Gbar_D01G021310.1	0
31- 97:	Gbar_A01G020180.1	Gbar_D01G021320.1	0
31- 98:	Gbar_A01G020190.1	Gbar_D01G021330.1	0
31- 99:	Gbar_A01G020200.1	Gbar_D01G021340.1	6e-121
31-100:	Gbar_A01G020210.1	Gbar_D01G021350.1	0
31-101:	Gbar_A01G020220.1	Gbar_D01G021360.1	1e-168
31-102:	Gbar_A01G020230.1	Gbar_D01G021370.1	0
31-103:	Gbar_A01G020260.1	Gbar_D01G021400.1	0
31-104:	Gbar_A01G020270.1	Gbar_D01G021410.1	0
31-105:	Gbar_A01G020280.1	Gbar_D01G021420.1	5e-39
31-106:	Gbar_A01G020290.1	Gbar_D01G021430.1	0
31-107:	Gbar_A01G020300.1	Gbar_D01G021440.1	2e-169
31-108:	Gbar_A01G020310.1	Gbar_D01G021450.3	0
31-109:	Gbar_A01G020320.1	Gbar_D01G021460.1	0
31-110:	Gbar_A01G020330.1	Gbar_D01G021470.1	0
31-111:	Gbar_A01G020360.1	Gbar_D01G021480.1	0
31-112:	Gbar_A01G020370.1	Gbar_D01G021490.1	0
31-113:	Gbar_A01G020380.1	Gbar_D01G021510.1	4e-90
31-114:	Gbar_A01G020390.1	Gbar_D01G021520.1	2e-113
31-115:	Gbar_A01G020400.1	Gbar_D01G021530.1	7e-41
31-116:	Gbar_A01G020410.1	Gbar_D01G021540.1	0
31-117:	Gbar_A01G020420.1	Gbar_D01G021550.1	7e-87
31-118:	Gbar_A01G020430.1	Gbar_D01G021560.1	0
31-119:	Gbar_A01G020440.4	Gbar_D01G021570.2	0
31-120:	Gbar_A01G020440.1	Gbar_D01G021570.3	0
31-121:	Gbar_A01G020450.1	Gbar_D01G021580.1	0
31-122:	Gbar_A01G020460.1	Gbar_D01G021590.1	1e-47
31-123:	Gbar_A01G020480.1	Gbar_D01G021620.1	3e-118
31-124:	Gbar_A01G020500.1	Gbar_D01G021640.1	0
31-125:	Gbar_A01G020520.1	Gbar_D01G021660.1	0
31-126:	Gbar_A01G020540.1	Gbar_D01G021680.1	2e-70
31-127:	Gbar_A01G020550.1	Gbar_D01G021690.1	0
31-128:	Gbar_A01G020560.1	Gbar_D01G021700.3	0
31-129:	Gbar_A01G020570.1	Gbar_D01G021710.1	7e-119
31-130:	Gbar_A01G020580.1	Gbar_D01G021720.1	0
31-131:	Gbar_A01G020590.1	Gbar_D01G021730.1	7e-107
31-132:	Gbar_A01G020600.1	Gbar_D01G021750.1	5e-127
31-133:	Gbar_A01G020610.1	Gbar_D01G021760.1	0
31-134:	Gbar_A01G020620.1	Gbar_D01G021770.1	0
31-135:	Gbar_A01G020630.1	Gbar_D01G021780.1	0
31-136:	Gbar_A01G020640.1	Gbar_D01G021790.1	2e-53
31-137:	Gbar_A01G020650.1	Gbar_D01G021800.1	0
31-138:	Gbar_A01G020660.1	Gbar_D01G021810.1	0
31-139:	Gbar_A01G020670.1	Gbar_D01G021820.2	7e-177
31-140:	Gbar_A01G020670.2	Gbar_D01G021820.3	1e-171
31-141:	Gbar_A01G020690.1	Gbar_D01G021830.1	0
31-142:	Gbar_A01G020700.1	Gbar_D01G021840.1	3e-159
31-143:	Gbar_A01G020710.1	Gbar_D01G021850.1	0
31-144:	Gbar_A01G020720.1	Gbar_D01G021860.1	0
31-145:	Gbar_A01G020730.1	Gbar_D01G021870.2	0
31-146:	Gbar_A01G020740.1	Gbar_D01G021880.1	0
31-147:	Gbar_A01G020750.1	Gbar_D01G021890.1	0
31-148:	Gbar_A01G020770.1	Gbar_D01G021910.1	0
31-149:	Gbar_A01G020780.1	Gbar_D01G021920.1	2e-137
31-150:	Gbar_A01G020800.1	Gbar_D01G021950.1	6e-116
31-151:	Gbar_A01G020810.1	Gbar_D01G021960.1	0
31-152:	Gbar_A01G020820.1	Gbar_D01G021970.1	0
31-153:	Gbar_A01G020830.1	Gbar_D01G021980.1	0
31-154:	Gbar_A01G020840.1	Gbar_D01G021990.1	0
31-155:	Gbar_A01G020850.1	Gbar_D01G022000.1	0
31-156:	Gbar_A01G020860.1	Gbar_D01G022010.1	0
31-157:	Gbar_A01G020880.1	Gbar_D01G022020.1	0
31-158:	Gbar_A01G020890.1	Gbar_D01G022030.1	0
31-159:	Gbar_A01G020900.1	Gbar_D01G022040.1	7e-174
31-160:	Gbar_A01G020910.1	Gbar_D01G022050.1	0
31-161:	Gbar_A01G020920.1	Gbar_D01G022060.1	0
31-162:	Gbar_A01G020930.3	Gbar_D01G022070.1	0
31-163:	Gbar_A01G020960.1	Gbar_D01G022080.1	0
31-164:	Gbar_A01G020970.1	Gbar_D01G022090.1	1e-143
31-165:	Gbar_A01G020980.1	Gbar_D01G022100.1	2e-138
31-166:	Gbar_A01G020990.1	Gbar_D01G022110.1	1e-174
31-167:	Gbar_A01G021000.2	Gbar_D01G022120.1	0
31-168:	Gbar_A01G021010.1	Gbar_D01G022120.2	2e-77
31-169:	Gbar_A01G021020.1	Gbar_D01G022140.1	0
31-170:	Gbar_A01G021030.1	Gbar_D01G022150.1	0
31-171:	Gbar_A01G021040.1	Gbar_D01G022160.1	0
31-172:	Gbar_A01G021050.1	Gbar_D01G022170.1	0
31-173:	Gbar_A01G021070.1	Gbar_D01G022190.1	5e-130
31-174:	Gbar_A01G021080.1	Gbar_D01G022200.1	0
31-175:	Gbar_A01G021090.1	Gbar_D01G022210.1	3e-83
31-176:	Gbar_A01G021100.1	Gbar_D01G022220.1	0
31-177:	Gbar_A01G021100.2	Gbar_D01G022220.2	0
31-178:	Gbar_A01G021110.1	Gbar_D01G022230.1	0
31-179:	Gbar_A01G021220.1	Gbar_D01G022290.1	0
31-180:	Gbar_A01G021230.1	Gbar_D01G022310.1	0
31-181:	Gbar_A01G021240.1	Gbar_D01G022320.1	0
31-182:	Gbar_A01G021250.1	Gbar_D01G022330.1	0
31-183:	Gbar_A01G021260.1	Gbar_D01G022340.1	0
31-184:	Gbar_A01G021280.1	Gbar_D01G022350.1	0
31-185:	Gbar_A01G021290.1	Gbar_D01G022370.1	0
31-186:	Gbar_A01G021300.1	Gbar_D01G022380.1	7e-51
31-187:	Gbar_A01G021310.1	Gbar_D01G022390.1	0
31-188:	Gbar_A01G021320.1	Gbar_D01G022400.1	3e-45
31-189:	Gbar_A01G021330.1	Gbar_D01G022410.1	0
31-190:	Gbar_A01G021340.1	Gbar_D01G022420.1	0
31-191:	Gbar_A01G021350.1	Gbar_D01G022430.1	2e-86
31-192:	Gbar_A01G021360.1	Gbar_D01G022440.4	0
31-193:	Gbar_A01G021360.5	Gbar_D01G022440.5	2e-164
31-194:	Gbar_A01G021380.1	Gbar_D01G022450.1	0
31-195:	Gbar_A01G021390.1	Gbar_D01G022460.1	2e-101
31-196:	Gbar_A01G021400.1	Gbar_D01G022470.1	0
31-197:	Gbar_A01G021410.1	Gbar_D01G022480.1	0
31-198:	Gbar_A01G021420.1	Gbar_D01G022490.1	0
31-199:	Gbar_A01G021430.1	Gbar_D01G022500.1	7e-120
31-200:	Gbar_A01G021440.1	Gbar_D01G022510.1	0
31-201:	Gbar_A01G021450.1	Gbar_D01G022540.1	0
31-202:	Gbar_A01G021460.1	Gbar_D01G022560.1	0
31-203:	Gbar_A01G021470.1	Gbar_D01G022570.1	0
31-204:	Gbar_A01G021480.1	Gbar_D01G022580.1	0
31-205:	Gbar_A01G021490.1	Gbar_D01G022590.1	0
31-206:	Gbar_A01G021500.1	Gbar_D01G022600.1	0
31-207:	Gbar_A01G021510.1	Gbar_D01G022610.1	0
31-208:	Gbar_A01G021520.1	Gbar_D01G022620.2	4e-144
31-209:	Gbar_A01G021530.1	Gbar_D01G022630.1	1e-164
31-210:	Gbar_A01G021540.1	Gbar_D01G022640.1	2e-117
31-211:	Gbar_A01G021560.1	Gbar_D01G022660.1	0
31-212:	Gbar_A01G021570.1	Gbar_D01G022670.1	0
31-213:	Gbar_A01G021580.1	Gbar_D01G022690.1	0
31-214:	Gbar_A01G021590.1	Gbar_D01G022700.1	1e-103
31-215:	Gbar_A01G021600.1	Gbar_D01G022710.1	0
31-216:	Gbar_A01G021610.1	Gbar_D01G022720.1	0
31-217:	Gbar_A01G021620.1	Gbar_D01G022730.1	1e-136
31-218:	Gbar_A01G021630.1	Gbar_D01G022740.1	0
31-219:	Gbar_A01G021640.1	Gbar_D01G022750.1	0
31-220:	Gbar_A01G021650.1	Gbar_D01G022760.1	4e-118
31-221:	Gbar_A01G021660.1	Gbar_D01G022770.1	2e-160
31-222:	Gbar_A01G021670.1	Gbar_D01G022780.1	4e-92
31-223:	Gbar_A01G021680.1	Gbar_D01G022800.1	9e-98
31-224:	Gbar_A01G021710.1	Gbar_D01G022810.1	6e-102
31-225:	Gbar_A01G021720.1	Gbar_D01G022820.1	0
31-226:	Gbar_A01G021730.1	Gbar_D01G022830.1	8e-70
31-227:	Gbar_A01G021740.1	Gbar_D01G022850.2	2e-101
31-228:	Gbar_A01G021760.1	Gbar_D01G022870.1	0
31-229:	Gbar_A01G021770.1	Gbar_D01G022880.1	0
31-230:	Gbar_A01G021780.1	Gbar_D01G022890.1	0
31-231:	Gbar_A01G021800.1	Gbar_D01G022910.1	4e-52
31-232:	Gbar_A01G021820.1	Gbar_D01G022920.1	0
31-233:	Gbar_A01G021830.1	Gbar_D01G022940.1	0
31-234:	Gbar_A01G021840.1	Gbar_D01G022950.1	0
31-235:	Gbar_A01G021850.1	Gbar_D01G022960.1	2e-78
31-236:	Gbar_A01G021860.1	Gbar_D01G022970.1	0
31-237:	Gbar_A01G021870.1	Gbar_D01G022980.1	0
31-238:	Gbar_A01G021880.1	Gbar_D01G022990.1	0
31-239:	Gbar_A01G021890.1	Gbar_D01G023000.1	0
31-240:	Gbar_A01G021900.1	Gbar_D01G023010.1	3e-86
31-241:	Gbar_A01G021910.1	Gbar_D01G023020.1	0
31-242:	Gbar_A01G021920.1	Gbar_D01G023030.1	0
31-243:	Gbar_A01G021930.1	Gbar_D01G023050.1	0
31-244:	Gbar_A01G021940.1	Gbar_D01G023060.1	0
31-245:	Gbar_A01G021960.1	Gbar_D01G023070.1	0
31-246:	Gbar_A01G021970.1	Gbar_D01G023090.1	0
31-247:	Gbar_A01G021980.1	Gbar_D01G023100.1	0
31-248:	Gbar_A01G021990.1	Gbar_D01G023110.1	0
31-249:	Gbar_A01G022000.1	Gbar_D01G023120.1	0
31-250:	Gbar_A01G022010.1	Gbar_D01G023130.1	3e-32
31-251:	Gbar_A01G022020.1	Gbar_D01G023140.1	0
31-252:	Gbar_A01G022030.1	Gbar_D01G023150.2	0
31-253:	Gbar_A01G022040.1	Gbar_D01G023160.1	1e-60
31-254:	Gbar_A01G022050.1	Gbar_D01G023170.1	0
31-255:	Gbar_A01G022090.1	Gbar_D01G023180.1	0
31-256:	Gbar_A01G022110.1	Gbar_D01G023200.1	0
31-257:	Gbar_A01G022120.1	Gbar_D01G023210.1	0
31-258:	Gbar_A01G022130.1	Gbar_D01G023220.1	0
31-259:	Gbar_A01G022140.1	Gbar_D01G023230.1	7e-103
31-260:	Gbar_A01G022150.1	Gbar_D01G023240.1	0
31-261:	Gbar_A01G022160.1	Gbar_D01G023250.1	0
31-262:	Gbar_A01G022170.1	Gbar_D01G023260.1	5e-119
31-263:	Gbar_A01G022180.1	Gbar_D01G023270.1	0
31-264:	Gbar_A01G022210.1	Gbar_D01G023280.1	0
31-265:	Gbar_A01G022220.1	Gbar_D01G023290.1	1e-78
31-266:	Gbar_A01G022240.1	Gbar_D01G023300.1	0
31-267:	Gbar_A01G022260.1	Gbar_D01G023320.1	0
31-268:	Gbar_A01G022270.1	Gbar_D01G023330.1	0
31-269:	Gbar_A01G022280.1	Gbar_D01G023340.1	0
31-270:	Gbar_A01G022290.1	Gbar_D01G023350.1	1e-166
31-271:	Gbar_A01G022300.1	Gbar_D01G023360.1	0
31-272:	Gbar_A01G022310.1	Gbar_D01G023370.1	0
31-273:	Gbar_A01G022320.1	Gbar_D01G023380.1	0
31-274:	Gbar_A01G022340.1	Gbar_D01G023400.1	0
31-275:	Gbar_A01G022360.1	Gbar_D01G023430.1	0
31-276:	Gbar_A01G022370.1	Gbar_D01G023440.1	0
31-277:	Gbar_A01G022380.1	Gbar_D01G023450.1	0
31-278:	Gbar_A01G022390.1	Gbar_D01G023460.1	1e-58
31-279:	Gbar_A01G022400.1	Gbar_D01G023470.1	5e-143
31-280:	Gbar_A01G022410.1	Gbar_D01G023480.1	0
31-281:	Gbar_A01G022420.1	Gbar_D01G023490.1	0
31-282:	Gbar_A01G022430.1	Gbar_D01G023500.1	3e-81
31-283:	Gbar_A01G022440.1	Gbar_D01G023510.1	0
31-284:	Gbar_A01G022460.1	Gbar_D01G023530.1	0
31-285:	Gbar_A01G022470.1	Gbar_D01G023540.1	1e-155
31-286:	Gbar_A01G022480.1	Gbar_D01G023550.1	0
31-287:	Gbar_A01G022490.1	Gbar_D01G023560.1	0
31-288:	Gbar_A01G022500.1	Gbar_D01G023570.1	0
31-289:	Gbar_A01G022510.1	Gbar_D01G023580.1	0
31-290:	Gbar_A01G022530.1	Gbar_D01G023600.1	0
31-291:	Gbar_A01G022540.1	Gbar_D01G023610.1	0
31-292:	Gbar_A01G022550.1	Gbar_D01G023620.1	0
31-293:	Gbar_A01G022560.1	Gbar_D01G023630.1	0
31-294:	Gbar_A01G022570.1	Gbar_D01G023640.1	0
31-295:	Gbar_A01G022580.1	Gbar_D01G023650.1	0
31-296:	Gbar_A01G022590.1	Gbar_D01G023660.1	0
31-297:	Gbar_A01G022600.1	Gbar_D01G023670.1	7e-85
31-298:	Gbar_A01G022610.1	Gbar_D01G023680.1	0
31-299:	Gbar_A01G022620.1	Gbar_D01G023690.1	2e-116
31-300:	Gbar_A01G022630.1	Gbar_D01G023700.1	0
31-301:	Gbar_A01G022640.1	Gbar_D01G023710.2	0
31-302:	Gbar_A01G022650.1	Gbar_D01G023720.1	0
31-303:	Gbar_A01G022660.1	Gbar_D01G023730.1	0
31-304:	Gbar_A01G022670.1	Gbar_D01G023740.1	6e-121
31-305:	Gbar_A01G022680.1	Gbar_D01G023750.1	0
31-306:	Gbar_A01G022690.1	Gbar_D01G023760.1	0
31-307:	Gbar_A01G022700.1	Gbar_D01G023770.1	0
31-308:	Gbar_A01G022710.1	Gbar_D01G023790.1	0
31-309:	Gbar_A01G022720.1	Gbar_D01G023800.1	0
31-310:	Gbar_A01G022730.1	Gbar_D01G023810.1	0
31-311:	Gbar_A01G022740.1	Gbar_D01G023820.1	2e-144
31-312:	Gbar_A01G022750.1	Gbar_D01G023830.1	0
31-313:	Gbar_A01G022770.1	Gbar_D01G023850.1	1e-114
31-314:	Gbar_A01G022780.1	Gbar_D01G023860.1	3e-132
31-315:	Gbar_A01G022790.1	Gbar_D01G023870.1	0
31-316:	Gbar_A01G022800.1	Gbar_D01G023880.1	0
31-317:	Gbar_A01G022810.1	Gbar_D01G023890.1	0
31-318:	Gbar_A01G022820.1	Gbar_D01G023900.1	6e-150
31-319:	Gbar_A01G022830.1	Gbar_D01G023910.1	1e-80
31-320:	Gbar_A01G022840.1	Gbar_D01G023920.1	0
31-321:	Gbar_A01G022850.1	Gbar_D01G023930.1	2e-86
## Alignment 32: score=8745.0 e_value=0 N=180 A01&D01 plus
32- 0:	Gbar_A01G016020.1	Gbar_D01G017200.1	0
32- 1:	Gbar_A01G016040.1	Gbar_D01G017210.1	0
32- 2:	Gbar_A01G016050.1	Gbar_D01G017220.1	0
32- 3:	Gbar_A01G016060.1	Gbar_D01G017230.1	8e-76
32- 4:	Gbar_A01G016070.1	Gbar_D01G017240.1	0
32- 5:	Gbar_A01G016090.1	Gbar_D01G017270.1	3e-69
32- 6:	Gbar_A01G016110.1	Gbar_D01G017330.1	8e-129
32- 7:	Gbar_A01G016120.1	Gbar_D01G017350.1	1e-127
32- 8:	Gbar_A01G016130.1	Gbar_D01G017360.1	0
32- 9:	Gbar_A01G016140.1	Gbar_D01G017370.1	3e-93
32- 10:	Gbar_A01G016190.1	Gbar_D01G017410.1	3e-115
32- 11:	Gbar_A01G016200.1	Gbar_D01G017420.1	2e-131
32- 12:	Gbar_A01G016240.1	Gbar_D01G017460.1	5e-60
32- 13:	Gbar_A01G016290.1	Gbar_D01G017480.1	0
32- 14:	Gbar_A01G016300.1	Gbar_D01G017490.1	0
32- 15:	Gbar_A01G016310.1	Gbar_D01G017500.1	3e-179
32- 16:	Gbar_A01G016320.1	Gbar_D01G017510.1	0
32- 17:	Gbar_A01G016330.1	Gbar_D01G017520.1	0
32- 18:	Gbar_A01G016340.1	Gbar_D01G017530.1	0
32- 19:	Gbar_A01G016360.1	Gbar_D01G017540.1	0
32- 20:	Gbar_A01G016380.1	Gbar_D01G017550.1	3e-103
32- 21:	Gbar_A01G016400.1	Gbar_D01G017590.1	0
32- 22:	Gbar_A01G016410.1	Gbar_D01G017620.1	0
32- 23:	Gbar_A01G016420.1	Gbar_D01G017630.1	8e-164
32- 24:	Gbar_A01G016440.1	Gbar_D01G017640.1	0
32- 25:	Gbar_A01G016450.1	Gbar_D01G017670.1	0
32- 26:	Gbar_A01G016490.1	Gbar_D01G017700.1	0
32- 27:	Gbar_A01G016500.1	Gbar_D01G017710.1	7e-147
32- 28:	Gbar_A01G016520.1	Gbar_D01G017720.1	0
32- 29:	Gbar_A01G016530.1	Gbar_D01G017730.2	0
32- 30:	Gbar_A01G016540.1	Gbar_D01G017740.1	3e-111
32- 31:	Gbar_A01G016550.1	Gbar_D01G017750.1	0
32- 32:	Gbar_A01G016560.1	Gbar_D01G017760.1	4e-167
32- 33:	Gbar_A01G016570.1	Gbar_D01G017770.1	0
32- 34:	Gbar_A01G016580.1	Gbar_D01G017780.1	0
32- 35:	Gbar_A01G016590.1	Gbar_D01G017790.1	1e-112
32- 36:	Gbar_A01G016600.1	Gbar_D01G017800.1	8e-125
32- 37:	Gbar_A01G016610.1	Gbar_D01G017810.1	5e-131
32- 38:	Gbar_A01G016620.1	Gbar_D01G017820.1	0
32- 39:	Gbar_A01G016630.1	Gbar_D01G017830.1	2e-92
32- 40:	Gbar_A01G016640.1	Gbar_D01G017840.1	0
32- 41:	Gbar_A01G016650.1	Gbar_D01G017850.1	0
32- 42:	Gbar_A01G016670.1	Gbar_D01G017880.1	0
32- 43:	Gbar_A01G016680.1	Gbar_D01G017890.1	0
32- 44:	Gbar_A01G016690.1	Gbar_D01G017900.1	0
32- 45:	Gbar_A01G016700.1	Gbar_D01G017910.1	0
32- 46:	Gbar_A01G016710.1	Gbar_D01G017930.1	0
32- 47:	Gbar_A01G016720.1	Gbar_D01G017940.1	0
32- 48:	Gbar_A01G016730.1	Gbar_D01G017950.1	0
32- 49:	Gbar_A01G016740.1	Gbar_D01G017960.1	8e-26
32- 50:	Gbar_A01G016750.1	Gbar_D01G017970.1	0
32- 51:	Gbar_A01G016760.1	Gbar_D01G017980.1	3e-71
32- 52:	Gbar_A01G016770.1	Gbar_D01G017990.1	0
32- 53:	Gbar_A01G016790.1	Gbar_D01G018020.1	0
32- 54:	Gbar_A01G016800.1	Gbar_D01G018030.1	0
32- 55:	Gbar_A01G016810.1	Gbar_D01G018040.1	0
32- 56:	Gbar_A01G016820.1	Gbar_D01G018060.1	0
32- 57:	Gbar_A01G016830.1	Gbar_D01G018070.1	0
32- 58:	Gbar_A01G016850.1	Gbar_D01G018090.1	5e-55
32- 59:	Gbar_A01G016860.1	Gbar_D01G018100.1	0
32- 60:	Gbar_A01G016870.1	Gbar_D01G018110.1	7e-90
32- 61:	Gbar_A01G016880.1	Gbar_D01G018120.1	0
32- 62:	Gbar_A01G016890.1	Gbar_D01G018130.1	0
32- 63:	Gbar_A01G016900.1	Gbar_D01G018140.1	0
32- 64:	Gbar_A01G016910.1	Gbar_D01G018150.1	0
32- 65:	Gbar_A01G016920.1	Gbar_D01G018160.1	0
32- 66:	Gbar_A01G016930.1	Gbar_D01G018170.1	1e-77
32- 67:	Gbar_A01G016950.1	Gbar_D01G018210.1	0
32- 68:	Gbar_A01G016960.1	Gbar_D01G018230.1	4e-170
32- 69:	Gbar_A01G016970.1	Gbar_D01G018240.1	0
32- 70:	Gbar_A01G016990.1	Gbar_D01G018270.1	1e-173
32- 71:	Gbar_A01G017040.1	Gbar_D01G018300.1	3e-89
32- 72:	Gbar_A01G017050.1	Gbar_D01G018310.1	0
32- 73:	Gbar_A01G017060.1	Gbar_D01G018320.1	0
32- 74:	Gbar_A01G017070.1	Gbar_D01G018330.1	0
32- 75:	Gbar_A01G017080.1	Gbar_D01G018340.1	0
32- 76:	Gbar_A01G017110.1	Gbar_D01G018360.1	0
32- 77:	Gbar_A01G017130.1	Gbar_D01G018370.1	0
32- 78:	Gbar_A01G017140.1	Gbar_D01G018380.1	0
32- 79:	Gbar_A01G017150.1	Gbar_D01G018390.1	0
32- 80:	Gbar_A01G017160.1	Gbar_D01G018400.1	0
32- 81:	Gbar_A01G017180.1	Gbar_D01G018410.1	0
32- 82:	Gbar_A01G017200.1	Gbar_D01G018430.1	0
32- 83:	Gbar_A01G017210.1	Gbar_D01G018440.2	0
32- 84:	Gbar_A01G017230.1	Gbar_D01G018450.1	0
32- 85:	Gbar_A01G017250.1	Gbar_D01G018470.1	0
32- 86:	Gbar_A01G017260.1	Gbar_D01G018480.1	0
32- 87:	Gbar_A01G017270.1	Gbar_D01G018490.1	0
32- 88:	Gbar_A01G017280.1	Gbar_D01G018500.2	0
32- 89:	Gbar_A01G017280.5	Gbar_D01G018500.4	0
32- 90:	Gbar_A01G017290.1	Gbar_D01G018510.1	7e-164
32- 91:	Gbar_A01G017300.1	Gbar_D01G018520.1	0
32- 92:	Gbar_A01G017310.1	Gbar_D01G018530.1	0
32- 93:	Gbar_A01G017320.1	Gbar_D01G018540.1	0
32- 94:	Gbar_A01G017330.1	Gbar_D01G018550.1	0
32- 95:	Gbar_A01G017350.1	Gbar_D01G018560.1	2e-114
32- 96:	Gbar_A01G017360.1	Gbar_D01G018570.1	1e-165
32- 97:	Gbar_A01G017370.1	Gbar_D01G018580.1	9e-160
32- 98:	Gbar_A01G017380.1	Gbar_D01G018590.1	0
32- 99:	Gbar_A01G017400.1	Gbar_D01G018600.1	2e-153
32-100:	Gbar_A01G017410.1	Gbar_D01G018610.1	0
32-101:	Gbar_A01G017430.1	Gbar_D01G018620.1	5e-152
32-102:	Gbar_A01G017440.1	Gbar_D01G018630.1	0
32-103:	Gbar_A01G017450.1	Gbar_D01G018640.1	1e-85
32-104:	Gbar_A01G017480.1	Gbar_D01G018650.1	6e-166
32-105:	Gbar_A01G017480.3	Gbar_D01G018650.2	9e-131
32-106:	Gbar_A01G017490.1	Gbar_D01G018660.1	0
32-107:	Gbar_A01G017500.1	Gbar_D01G018670.1	0
32-108:	Gbar_A01G017510.1	Gbar_D01G018680.1	7e-29
32-109:	Gbar_A01G017520.1	Gbar_D01G018690.1	8e-39
32-110:	Gbar_A01G017530.1	Gbar_D01G018700.1	0
32-111:	Gbar_A01G017550.1	Gbar_D01G018710.1	2e-80
32-112:	Gbar_A01G017570.1	Gbar_D01G018730.1	1e-150
32-113:	Gbar_A01G017590.1	Gbar_D01G018740.1	0
32-114:	Gbar_A01G017600.1	Gbar_D01G018750.1	1e-74
32-115:	Gbar_A01G017610.1	Gbar_D01G018760.1	0
32-116:	Gbar_A01G017620.1	Gbar_D01G018770.1	0
32-117:	Gbar_A01G017630.1	Gbar_D01G018780.1	3e-94
32-118:	Gbar_A01G017640.2	Gbar_D01G018790.1	0
32-119:	Gbar_A01G017650.1	Gbar_D01G018800.1	0
32-120:	Gbar_A01G017670.1	Gbar_D01G018810.1	0
32-121:	Gbar_A01G017680.1	Gbar_D01G018820.1	0
32-122:	Gbar_A01G017690.1	Gbar_D01G018830.1	0
32-123:	Gbar_A01G017700.1	Gbar_D01G018850.1	0
32-124:	Gbar_A01G017710.1	Gbar_D01G018860.1	0
32-125:	Gbar_A01G017720.1	Gbar_D01G018870.1	0
32-126:	Gbar_A01G017740.1	Gbar_D01G018880.1	0
32-127:	Gbar_A01G017750.1	Gbar_D01G018890.1	0
32-128:	Gbar_A01G017760.1	Gbar_D01G018900.1	0
32-129:	Gbar_A01G017760.4	Gbar_D01G018900.2	0
32-130:	Gbar_A01G017760.5	Gbar_D01G018900.4	0
32-131:	Gbar_A01G017770.1	Gbar_D01G018910.1	1e-118
32-132:	Gbar_A01G017790.1	Gbar_D01G018930.1	1e-112
32-133:	Gbar_A01G017800.1	Gbar_D01G018950.1	0
32-134:	Gbar_A01G017810.1	Gbar_D01G018980.1	2e-37
32-135:	Gbar_A01G017840.1	Gbar_D01G018990.1	0
32-136:	Gbar_A01G017850.1	Gbar_D01G019000.1	0
32-137:	Gbar_A01G017860.1	Gbar_D01G019020.1	0
32-138:	Gbar_A01G017870.1	Gbar_D01G019030.1	0
32-139:	Gbar_A01G017880.1	Gbar_D01G019040.1	0
32-140:	Gbar_A01G017890.1	Gbar_D01G019050.1	0
32-141:	Gbar_A01G017900.1	Gbar_D01G019100.1	0
32-142:	Gbar_A01G017910.1	Gbar_D01G019110.1	4e-49
32-143:	Gbar_A01G017920.1	Gbar_D01G019120.1	0
32-144:	Gbar_A01G017930.1	Gbar_D01G019130.1	2e-71
32-145:	Gbar_A01G017940.1	Gbar_D01G019140.2	0
32-146:	Gbar_A01G017950.1	Gbar_D01G019150.1	0
32-147:	Gbar_A01G017960.1	Gbar_D01G019160.1	0
32-148:	Gbar_A01G017980.1	Gbar_D01G019170.1	0
32-149:	Gbar_A01G017990.1	Gbar_D01G019180.1	0
32-150:	Gbar_A01G018010.1	Gbar_D01G019190.1	0
32-151:	Gbar_A01G018030.1	Gbar_D01G019210.1	2e-163
32-152:	Gbar_A01G018040.1	Gbar_D01G019220.1	7e-167
32-153:	Gbar_A01G018050.1	Gbar_D01G019230.1	0
32-154:	Gbar_A01G018060.1	Gbar_D01G019240.1	0
32-155:	Gbar_A01G018070.1	Gbar_D01G019250.1	0
32-156:	Gbar_A01G018070.4	Gbar_D01G019250.2	0
32-157:	Gbar_A01G018080.1	Gbar_D01G019260.1	0
32-158:	Gbar_A01G018090.1	Gbar_D01G019270.1	5e-166
32-159:	Gbar_A01G018100.1	Gbar_D01G019290.1	0
32-160:	Gbar_A01G018110.1	Gbar_D01G019300.1	6e-158
32-161:	Gbar_A01G018120.3	Gbar_D01G019310.1	0
32-162:	Gbar_A01G018130.1	Gbar_D01G019330.1	0
32-163:	Gbar_A01G018140.1	Gbar_D01G019340.1	0
32-164:	Gbar_A01G018150.1	Gbar_D01G019350.1	0
32-165:	Gbar_A01G018170.7	Gbar_D01G019370.4	3e-72
32-166:	Gbar_A01G018180.1	Gbar_D01G019380.1	0
32-167:	Gbar_A01G018200.1	Gbar_D01G019390.1	0
32-168:	Gbar_A01G018210.1	Gbar_D01G019420.1	2e-123
32-169:	Gbar_A01G018230.1	Gbar_D01G019430.1	4e-160
32-170:	Gbar_A01G018240.1	Gbar_D01G019440.1	4e-68
32-171:	Gbar_A01G018260.1	Gbar_D01G019450.1	0
32-172:	Gbar_A01G018270.1	Gbar_D01G019470.1	0
32-173:	Gbar_A01G018310.1	Gbar_D01G019490.1	0
32-174:	Gbar_A01G018330.1	Gbar_D01G019520.1	0
32-175:	Gbar_A01G018350.1	Gbar_D01G019530.1	0
32-176:	Gbar_A01G018360.1	Gbar_D01G019540.1	0
32-177:	Gbar_A01G018370.1	Gbar_D01G019550.1	0
32-178:	Gbar_A01G018380.1	Gbar_D01G019570.1	0
32-179:	Gbar_A01G018410.1	Gbar_D01G019580.1	0
## Alignment 33: score=2193.0 e_value=0 N=47 A01&D01 plus
33- 0:	Gbar_A01G012610.1	Gbar_D01G013270.1	0
33- 1:	Gbar_A01G012640.1	Gbar_D01G013310.1	0
33- 2:	Gbar_A01G012650.1	Gbar_D01G013320.1	5e-36
33- 3:	Gbar_A01G012670.1	Gbar_D01G013340.1	5e-35
33- 4:	Gbar_A01G012710.1	Gbar_D01G013360.1	0
33- 5:	Gbar_A01G012720.1	Gbar_D01G013370.1	0
33- 6:	Gbar_A01G012730.1	Gbar_D01G013380.1	1e-96
33- 7:	Gbar_A01G012740.1	Gbar_D01G013390.1	0
33- 8:	Gbar_A01G012750.1	Gbar_D01G013400.1	0
33- 9:	Gbar_A01G012770.1	Gbar_D01G013420.1	1e-124
33- 10:	Gbar_A01G012780.1	Gbar_D01G013430.1	0
33- 11:	Gbar_A01G012790.1	Gbar_D01G013440.1	0
33- 12:	Gbar_A01G012810.1	Gbar_D01G013460.1	0
33- 13:	Gbar_A01G012820.1	Gbar_D01G013480.1	1e-152
33- 14:	Gbar_A01G012830.1	Gbar_D01G013490.2	5e-41
33- 15:	Gbar_A01G012850.1	Gbar_D01G013520.1	0
33- 16:	Gbar_A01G012890.1	Gbar_D01G013530.1	3e-54
33- 17:	Gbar_A01G012940.1	Gbar_D01G013630.1	0
33- 18:	Gbar_A01G012940.2	Gbar_D01G013630.4	0
33- 19:	Gbar_A01G013000.1	Gbar_D01G013720.1	0
33- 20:	Gbar_A01G013040.1	Gbar_D01G013730.1	0
33- 21:	Gbar_A01G013050.1	Gbar_D01G013750.1	0
33- 22:	Gbar_A01G013060.1	Gbar_D01G013760.1	0
33- 23:	Gbar_A01G013070.1	Gbar_D01G013770.1	0
33- 24:	Gbar_A01G013080.1	Gbar_D01G013780.1	0
33- 25:	Gbar_A01G013090.1	Gbar_D01G013790.3	1e-159
33- 26:	Gbar_A01G013100.1	Gbar_D01G013800.1	3e-168
33- 27:	Gbar_A01G013110.1	Gbar_D01G013810.1	0
33- 28:	Gbar_A01G013120.1	Gbar_D01G013820.1	2e-134
33- 29:	Gbar_A01G013130.1	Gbar_D01G013840.1	8e-139
33- 30:	Gbar_A01G013140.1	Gbar_D01G013860.1	1e-28
33- 31:	Gbar_A01G013150.1	Gbar_D01G013870.1	9e-108
33- 32:	Gbar_A01G013180.1	Gbar_D01G013880.2	0
33- 33:	Gbar_A01G013190.1	Gbar_D01G013890.1	8e-106
33- 34:	Gbar_A01G013200.1	Gbar_D01G013900.1	2e-116
33- 35:	Gbar_A01G013220.1	Gbar_D01G013920.1	0
33- 36:	Gbar_A01G013230.1	Gbar_D01G013930.1	0
33- 37:	Gbar_A01G013240.1	Gbar_D01G013940.1	8e-179
33- 38:	Gbar_A01G013250.1	Gbar_D01G013950.1	0
33- 39:	Gbar_A01G013260.1	Gbar_D01G013990.1	0
33- 40:	Gbar_A01G013280.1	Gbar_D01G014000.1	1e-127
33- 41:	Gbar_A01G013290.1	Gbar_D01G014020.1	0
33- 42:	Gbar_A01G013320.2	Gbar_D01G014150.2	9e-88
33- 43:	Gbar_A01G013350.1	Gbar_D01G014170.1	0
33- 44:	Gbar_A01G013410.1	Gbar_D01G014310.1	0
33- 45:	Gbar_A01G013430.1	Gbar_D01G014320.1	0
33- 46:	Gbar_A01G013600.1	Gbar_D01G014510.1	0
## Alignment 34: score=1509.0 e_value=0 N=31 A01&D01 plus
34- 0:	Gbar_A01G013860.1	Gbar_D01G014690.1	2e-73
34- 1:	Gbar_A01G013900.1	Gbar_D01G014760.1	0
34- 2:	Gbar_A01G013910.1	Gbar_D01G014770.1	0
34- 3:	Gbar_A01G013920.1	Gbar_D01G014780.1	0
34- 4:	Gbar_A01G013930.1	Gbar_D01G014790.1	0
34- 5:	Gbar_A01G013940.1	Gbar_D01G014800.1	9e-82
34- 6:	Gbar_A01G013950.1	Gbar_D01G014810.1	0
34- 7:	Gbar_A01G013960.1	Gbar_D01G014820.1	0
34- 8:	Gbar_A01G013970.1	Gbar_D01G014830.1	0
34- 9:	Gbar_A01G013980.1	Gbar_D01G014840.1	0
34- 10:	Gbar_A01G013990.1	Gbar_D01G014860.1	0
34- 11:	Gbar_A01G014000.1	Gbar_D01G014880.1	7e-154
34- 12:	Gbar_A01G014010.1	Gbar_D01G014890.1	0
34- 13:	Gbar_A01G014020.1	Gbar_D01G014900.1	0
34- 14:	Gbar_A01G014020.4	Gbar_D01G014900.2	0
34- 15:	Gbar_A01G014030.1	Gbar_D01G014910.1	7e-43
34- 16:	Gbar_A01G014040.1	Gbar_D01G014920.1	0
34- 17:	Gbar_A01G014050.1	Gbar_D01G014930.1	2e-79
34- 18:	Gbar_A01G014060.1	Gbar_D01G014950.1	0
34- 19:	Gbar_A01G014070.1	Gbar_D01G014970.2	0
34- 20:	Gbar_A01G014080.1	Gbar_D01G014980.1	2e-135
34- 21:	Gbar_A01G014090.1	Gbar_D01G015000.1	1e-45
34- 22:	Gbar_A01G014110.1	Gbar_D01G015010.1	0
34- 23:	Gbar_A01G014140.1	Gbar_D01G015020.1	0
34- 24:	Gbar_A01G014150.1	Gbar_D01G015030.2	0
34- 25:	Gbar_A01G014150.3	Gbar_D01G015030.3	0
34- 26:	Gbar_A01G014160.1	Gbar_D01G015050.1	0
34- 27:	Gbar_A01G014180.1	Gbar_D01G015060.1	0
34- 28:	Gbar_A01G014200.1	Gbar_D01G015070.1	0
34- 29:	Gbar_A01G014220.1	Gbar_D01G015090.1	0
34- 30:	Gbar_A01G014230.1	Gbar_D01G015100.1	0
## Alignment 35: score=1100.0 e_value=0 N=23 A01&D01 plus
35- 0:	Gbar_A01G014830.1	Gbar_D01G015860.1	0
35- 1:	Gbar_A01G014830.3	Gbar_D01G015860.3	0
35- 2:	Gbar_A01G014870.1	Gbar_D01G015880.1	8e-61
35- 3:	Gbar_A01G014890.1	Gbar_D01G015890.1	0
35- 4:	Gbar_A01G014910.1	Gbar_D01G015930.1	0
35- 5:	Gbar_A01G014920.1	Gbar_D01G015950.1	3e-150
35- 6:	Gbar_A01G014930.1	Gbar_D01G015960.1	0
35- 7:	Gbar_A01G014950.1	Gbar_D01G015970.1	0
35- 8:	Gbar_A01G014970.1	Gbar_D01G015980.1	0
35- 9:	Gbar_A01G014980.1	Gbar_D01G015990.1	0
35- 10:	Gbar_A01G014990.1	Gbar_D01G016000.1	0
35- 11:	Gbar_A01G015000.1	Gbar_D01G016030.1	6e-105
35- 12:	Gbar_A01G015010.1	Gbar_D01G016040.1	0
35- 13:	Gbar_A01G015020.1	Gbar_D01G016060.2	0
35- 14:	Gbar_A01G015030.1	Gbar_D01G016070.1	0
35- 15:	Gbar_A01G015040.1	Gbar_D01G016080.1	4e-109
35- 16:	Gbar_A01G015050.1	Gbar_D01G016100.1	0
35- 17:	Gbar_A01G015070.1	Gbar_D01G016110.1	8e-95
35- 18:	Gbar_A01G015080.2	Gbar_D01G016130.1	0
35- 19:	Gbar_A01G015090.1	Gbar_D01G016140.1	4e-42
35- 20:	Gbar_A01G015100.1	Gbar_D01G016150.1	0
35- 21:	Gbar_A01G015130.1	Gbar_D01G016180.1	0
35- 22:	Gbar_A01G015140.1	Gbar_D01G016190.1	3e-133
## Alignment 36: score=764.0 e_value=2.6e-51 N=16 A01&D01 plus
36- 0:	Gbar_A01G015710.1	Gbar_D01G016230.1	2e-154
36- 1:	Gbar_A01G015760.1	Gbar_D01G016350.1	0
36- 2:	Gbar_A01G015780.1	Gbar_D01G016380.1	7e-133
36- 3:	Gbar_A01G015790.1	Gbar_D01G016390.1	0
36- 4:	Gbar_A01G015800.1	Gbar_D01G016400.1	0
36- 5:	Gbar_A01G015810.1	Gbar_D01G016410.1	1e-114
36- 6:	Gbar_A01G015820.1	Gbar_D01G016420.1	0
36- 7:	Gbar_A01G015830.1	Gbar_D01G016430.1	0
36- 8:	Gbar_A01G015850.1	Gbar_D01G016460.1	0
36- 9:	Gbar_A01G015880.1	Gbar_D01G016480.1	0
36- 10:	Gbar_A01G015890.1	Gbar_D01G016500.3	0
36- 11:	Gbar_A01G015900.1	Gbar_D01G016510.1	4e-163
36- 12:	Gbar_A01G015910.1	Gbar_D01G016520.1	0
36- 13:	Gbar_A01G015920.1	Gbar_D01G016530.1	4e-52
36- 14:	Gbar_A01G015930.1	Gbar_D01G016540.1	3e-60
36- 15:	Gbar_A01G015940.1	Gbar_D01G016550.1	1e-158
## Alignment 37: score=307.0 e_value=1.2e-13 N=7 A01&D01 plus
37- 0:	Gbar_A01G015740.1	Gbar_D01G016200.1	0
37- 1:	Gbar_A01G015950.1	Gbar_D01G016260.1	0
37- 2:	Gbar_A01G015970.1	Gbar_D01G016290.2	0
37- 3:	Gbar_A01G015980.1	Gbar_D01G016300.1	9e-140
37- 4:	Gbar_A01G016000.1	Gbar_D01G016320.1	0
37- 5:	Gbar_A01G016010.1	Gbar_D01G016330.1	0
37- 6:	Gbar_A01G016080.1	Gbar_D01G016380.1	8e-68
## Alignment 38: score=283.0 e_value=0 N=6 A01&D01 plus
38- 0:	Gbar_A01G014240.1	Gbar_D01G015760.1	4e-104
38- 1:	Gbar_A01G014250.1	Gbar_D01G015780.1	0
38- 2:	Gbar_A01G014270.1	Gbar_D01G015820.1	0
38- 3:	Gbar_A01G014280.1	Gbar_D01G015830.6	0
38- 4:	Gbar_A01G014280.2	Gbar_D01G015830.8	0
38- 5:	Gbar_A01G014290.1	Gbar_D01G015840.1	1e-167
## Alignment 39: score=266.0 e_value=4e-09 N=6 A01&D01 plus
39- 0:	Gbar_A01G020390.1	Gbar_D01G013900.1	6e-81
39- 1:	Gbar_A01G020460.1	Gbar_D01G013940.1	1e-140
39- 2:	Gbar_A01G020580.1	Gbar_D01G013990.2	2e-144
39- 3:	Gbar_A01G020600.1	Gbar_D01G014000.1	3e-74
39- 4:	Gbar_A01G020610.1	Gbar_D01G014020.1	0
39- 5:	Gbar_A01G020630.1	Gbar_D01G014030.1	7e-117
## Alignment 40: score=253.0 e_value=2.2e-15 N=7 A01&D01 plus
40- 0:	Gbar_A01G013120.1	Gbar_D01G021170.1	4e-63
40- 1:	Gbar_A01G013160.1	Gbar_D01G021360.1	4e-65
40- 2:	Gbar_A01G013200.1	Gbar_D01G021520.1	3e-89
40- 3:	Gbar_A01G013210.1	Gbar_D01G021530.1	3e-24
40- 4:	Gbar_A01G013240.1	Gbar_D01G021600.1	5e-122
40- 5:	Gbar_A01G013280.1	Gbar_D01G021750.1	8e-76
40- 6:	Gbar_A01G013380.1	Gbar_D01G021830.1	4e-30
## Alignment 41: score=2690.0 e_value=0 N=55 A01&D01 minus
41- 0:	Gbar_A01G018440.1	Gbar_D01G020220.1	0
41- 1:	Gbar_A01G018450.1	Gbar_D01G020210.1	0
[truncated: 2,587 more rows]
