# Supplementary material for: Genome-Wide Identification and Classification of Arabinogalactan Proteins Gene Family in Gossypium Species and GhAGP50 Increases Numbers of Epidermal Hairs in Arabidopsis
Source: Int J Mol Sci. 2025 Apr 27;26(9):4159. doi: 10.3390/ijms26094159 (PMC12071561; doi:10.3390/ijms26094159)
Supplement: Supplementary file 1 [file ijms-26-04159-s001.zip › Supplymentaty Table/Table S7.tab]

############### Parameters ###############
# MATCH_SCORE: 50
# MATCH_SIZE: 5
# GAP_PENALTY: -1
# OVERLAP_WINDOW: 5
# E_VALUE: 1e-05
# MAX GAPS: 25
############### Statistics ###############
# Number of collinear genes: 13754, Percentage: 17.80
# Number of all genes: 77267
##########################################
## Alignment 0: score=665.0 e_value=0 N=16 Chr01&Chr01 plus
0- 0:	Gorai.001G089700.1	Gorai.001G206600.1	3e-50
0- 1:	Gorai.001G089900.1	Gorai.001G207100.1	3e-106
0- 2:	Gorai.001G090100.1	Gorai.001G207500.1	2e-79
0- 3:	Gorai.001G090200.1	Gorai.001G208000.1	0
0- 4:	Gorai.001G090300.1	Gorai.001G208200.2	0
0- 5:	Gorai.001G090300.4	Gorai.001G208200.3	0
0- 6:	Gorai.001G090300.5	Gorai.001G208200.4	0
0- 7:	Gorai.001G091200.1	Gorai.001G208800.1	7e-06
0- 8:	Gorai.001G091400.1	Gorai.001G209000.1	3e-24
0- 9:	Gorai.001G091800.1	Gorai.001G210400.1	1e-08
0- 10:	Gorai.001G092200.1	Gorai.001G211700.1	2e-95
0- 11:	Gorai.001G092700.1	Gorai.001G212600.1	0
0- 12:	Gorai.001G092800.1	Gorai.001G213300.1	3e-20
0- 13:	Gorai.001G092900.1	Gorai.001G213400.1	8e-93
0- 14:	Gorai.001G093900.1	Gorai.001G214500.1	1e-76
0- 15:	Gorai.001G094300.1	Gorai.001G214800.1	0
## Alignment 1: score=515.0 e_value=0 N=12 Chr01&Chr01 plus
1- 0:	Gorai.001G176600.1	Gorai.001G252400.1	7e-48
1- 1:	Gorai.001G176700.1	Gorai.001G252500.1	3e-45
1- 2:	Gorai.001G177600.1	Gorai.001G253900.1	2e-151
1- 3:	Gorai.001G177700.1	Gorai.001G254000.1	3e-132
1- 4:	Gorai.001G178000.2	Gorai.001G254100.1	0
1- 5:	Gorai.001G178100.1	Gorai.001G254200.1	8e-96
1- 6:	Gorai.001G178800.1	Gorai.001G254300.1	5e-152
1- 7:	Gorai.001G179100.1	Gorai.001G254400.1	4e-166
1- 8:	Gorai.001G179300.2	Gorai.001G254700.1	0
1- 9:	Gorai.001G179300.6	Gorai.001G255700.2	1e-70
1- 10:	Gorai.001G179300.7	Gorai.001G255700.1	1e-79
1- 11:	Gorai.001G179300.8	Gorai.001G255900.2	8e-44
## Alignment 2: score=492.0 e_value=0 N=11 Chr01&Chr01 plus
2- 0:	Gorai.001G101000.1	Gorai.001G226500.1	2e-143
2- 1:	Gorai.001G101100.1	Gorai.001G227000.2	0
2- 2:	Gorai.001G101100.3	Gorai.001G227000.3	0
2- 3:	Gorai.001G101100.4	Gorai.001G227000.1	0
2- 4:	Gorai.001G101400.1	Gorai.001G227600.1	2e-98
2- 5:	Gorai.001G102000.1	Gorai.001G227700.1	1e-43
2- 6:	Gorai.001G102500.1	Gorai.001G228800.1	4e-65
2- 7:	Gorai.001G102600.1	Gorai.001G229000.1	0
2- 8:	Gorai.001G102800.1	Gorai.001G229300.1	0
2- 9:	Gorai.001G103300.1	Gorai.001G230000.1	7e-86
2- 10:	Gorai.001G103800.1	Gorai.001G230300.1	9e-175
## Alignment 3: score=401.0 e_value=4.7e-23 N=10 Chr01&Chr01 plus
3- 0:	Gorai.001G095200.1	Gorai.001G216800.2	2e-66
3- 1:	Gorai.001G096300.1	Gorai.001G217400.1	0
3- 2:	Gorai.001G096500.1	Gorai.001G217500.1	5e-115
3- 3:	Gorai.001G097000.1	Gorai.001G218300.1	1e-153
3- 4:	Gorai.001G097600.1	Gorai.001G218800.1	0
3- 5:	Gorai.001G097800.1	Gorai.001G218900.1	0
3- 6:	Gorai.001G098000.1	Gorai.001G219100.1	7e-125
3- 7:	Gorai.001G099200.1	Gorai.001G220800.1	2e-24
3- 8:	Gorai.001G099500.1	Gorai.001G223300.1	0
3- 9:	Gorai.001G099600.1	Gorai.001G223700.1	2e-75
## Alignment 4: score=291.0 e_value=5.2e-12 N=7 Chr01&Chr01 minus
4- 0:	Gorai.001G193600.1	Gorai.001G220300.1	0
4- 1:	Gorai.001G194000.1	Gorai.001G219600.1	2e-42
4- 2:	Gorai.001G194200.1	Gorai.001G219500.1	0
4- 3:	Gorai.001G194400.1	Gorai.001G219000.1	3e-125
4- 4:	Gorai.001G194500.1	Gorai.001G218800.1	0
4- 5:	Gorai.001G195400.1	Gorai.001G217700.1	0
4- 6:	Gorai.001G195900.1	Gorai.001G217500.1	2e-79
## Alignment 5: score=254.0 e_value=1.9e-11 N=7 Chr01&Chr01 minus
5- 0:	Gorai.001G180200.1	Gorai.001G238300.1	2e-157
5- 1:	Gorai.001G181300.1	Gorai.001G237600.1	2e-56
5- 2:	Gorai.001G181900.1	Gorai.001G237400.1	0
5- 3:	Gorai.001G182300.1	Gorai.001G237300.1	6e-31
5- 4:	Gorai.001G182700.1	Gorai.001G236500.1	0
5- 5:	Gorai.001G183200.1	Gorai.001G236200.1	0
5- 6:	Gorai.001G183300.1	Gorai.001G235400.1	0
## Alignment 6: score=1511.0 e_value=0 N=35 Chr01&Chr03 minus
6- 0:	Gorai.001G105700.1	Gorai.003G139500.1	8e-32
6- 1:	Gorai.001G105800.1	Gorai.003G139400.1	0
6- 2:	Gorai.001G105900.1	Gorai.003G139200.1	0
6- 3:	Gorai.001G106600.1	Gorai.003G138200.1	6e-90
6- 4:	Gorai.001G106700.1	Gorai.003G138100.1	1e-74
6- 5:	Gorai.001G106800.2	Gorai.003G137900.1	0
6- 6:	Gorai.001G106900.1	Gorai.003G137800.1	1e-63
6- 7:	Gorai.001G107000.1	Gorai.003G137700.1	0
6- 8:	Gorai.001G107200.1	Gorai.003G137600.1	0
6- 9:	Gorai.001G107400.1	Gorai.003G137500.1	0
6- 10:	Gorai.001G107500.1	Gorai.003G137300.1	7e-72
6- 11:	Gorai.001G107600.2	Gorai.003G136800.1	1e-100
6- 12:	Gorai.001G107800.1	Gorai.003G136700.1	5e-91
6- 13:	Gorai.001G107900.1	Gorai.003G136400.1	2e-120
6- 14:	Gorai.001G108000.1	Gorai.003G136300.1	1e-155
6- 15:	Gorai.001G108200.1	Gorai.003G136100.1	2e-93
6- 16:	Gorai.001G108200.3	Gorai.003G136100.6	3e-93
6- 17:	Gorai.001G108300.1	Gorai.003G135400.1	4e-80
6- 18:	Gorai.001G108400.1	Gorai.003G135300.1	2e-53
6- 19:	Gorai.001G108500.4	Gorai.003G135200.2	2e-127
6- 20:	Gorai.001G108800.4	Gorai.003G134400.7	4e-85
6- 21:	Gorai.001G108800.5	Gorai.003G134400.2	4e-102
6- 22:	Gorai.001G109100.1	Gorai.003G133600.1	2e-142
6- 23:	Gorai.001G109500.1	Gorai.003G133100.1	0
6- 24:	Gorai.001G110100.2	Gorai.003G132700.1	0
6- 25:	Gorai.001G110300.1	Gorai.003G132600.1	2e-44
6- 26:	Gorai.001G110500.1	Gorai.003G132100.1	0
6- 27:	Gorai.001G111100.2	Gorai.003G131000.1	2e-178
6- 28:	Gorai.001G111400.1	Gorai.003G130800.2	1e-75
6- 29:	Gorai.001G111500.2	Gorai.003G130500.1	0
6- 30:	Gorai.001G111700.1	Gorai.003G129900.1	0
6- 31:	Gorai.001G111900.1	Gorai.003G129300.1	0
6- 32:	Gorai.001G112200.2	Gorai.003G129100.3	3e-166
6- 33:	Gorai.001G112800.1	Gorai.003G128300.1	0
6- 34:	Gorai.001G112900.2	Gorai.003G128200.1	4e-76
## Alignment 7: score=770.0 e_value=0 N=18 Chr01&Chr03 minus
7- 0:	Gorai.001G061000.1	Gorai.003G109600.1	4e-94
7- 1:	Gorai.001G061700.1	Gorai.003G109200.1	0
7- 2:	Gorai.001G062000.1	Gorai.003G108800.1	0
7- 3:	Gorai.001G062400.1	Gorai.003G108300.1	0
7- 4:	Gorai.001G063000.1	Gorai.003G107800.1	6e-146
7- 5:	Gorai.001G063100.2	Gorai.003G107700.1	1e-164
7- 6:	Gorai.001G063600.1	Gorai.003G107400.1	2e-154
7- 7:	Gorai.001G063800.2	Gorai.003G107300.5	3e-151
7- 8:	Gorai.001G063800.5	Gorai.003G107300.2	0
7- 9:	Gorai.001G063900.1	Gorai.003G107200.2	2e-179
7- 10:	Gorai.001G064200.1	Gorai.003G106700.1	3e-111
7- 11:	Gorai.001G064600.1	Gorai.003G106600.1	0
7- 12:	Gorai.001G064800.1	Gorai.003G106100.1	0
7- 13:	Gorai.001G065800.1	Gorai.003G104900.1	5e-100
7- 14:	Gorai.001G066000.1	Gorai.003G104700.1	0
7- 15:	Gorai.001G066600.2	Gorai.003G103300.2	0
7- 16:	Gorai.001G066900.1	Gorai.003G103200.1	3e-126
7- 17:	Gorai.001G067000.1	Gorai.003G103100.1	4e-144
## Alignment 8: score=402.0 e_value=0 N=10 Chr01&Chr03 minus
8- 0:	Gorai.001G075800.3	Gorai.003G103000.2	8e-108
8- 1:	Gorai.001G076200.1	Gorai.003G102700.1	0
8- 2:	Gorai.001G076400.1	Gorai.003G102000.3	2e-41
8- 3:	Gorai.001G076400.2	Gorai.003G102000.2	1e-23
8- 4:	Gorai.001G077000.2	Gorai.003G101300.1	8e-83
8- 5:	Gorai.001G077400.1	Gorai.003G101200.1	0
8- 6:	Gorai.001G077600.1	Gorai.003G100900.1	0
8- 7:	Gorai.001G078500.1	Gorai.003G099500.1	2e-118
8- 8:	Gorai.001G078600.1	Gorai.003G099200.1	0
8- 9:	Gorai.001G078800.4	Gorai.003G098700.3	2e-73
## Alignment 9: score=362.0 e_value=6.6e-16 N=9 Chr01&Chr03 minus
9- 0:	Gorai.001G048200.1	Gorai.003G114100.1	3e-163
9- 1:	Gorai.001G048600.1	Gorai.003G113500.1	0
9- 2:	Gorai.001G049100.1	Gorai.003G113400.1	0
9- 3:	Gorai.001G050200.1	Gorai.003G112800.1	0
9- 4:	Gorai.001G051100.1	Gorai.003G112200.1	1e-44
9- 5:	Gorai.001G051500.1	Gorai.003G112000.2	0
9- 6:	Gorai.001G051800.4	Gorai.003G111300.5	6e-117
9- 7:	Gorai.001G052200.1	Gorai.003G111000.1	0
9- 8:	Gorai.001G052500.4	Gorai.003G110600.2	2e-52
## Alignment 10: score=265.0 e_value=3.3e-08 N=6 Chr01&Chr03 minus
10- 0:	Gorai.001G198700.1	Gorai.003G002800.1	0
10- 1:	Gorai.001G199100.1	Gorai.003G002300.1	0
10- 2:	Gorai.001G199200.1	Gorai.003G002200.1	4e-116
10- 3:	Gorai.001G199300.1	Gorai.003G001900.1	8e-125
10- 4:	Gorai.001G199400.1	Gorai.003G001700.2	3e-82
10- 5:	Gorai.001G199900.1	Gorai.003G001200.1	0
## Alignment 11: score=256.0 e_value=9.3e-09 N=6 Chr01&Chr03 minus
11- 0:	Gorai.001G052900.1	Gorai.003G118000.1	5e-171
11- 1:	Gorai.001G053300.1	Gorai.003G117900.1	0
11- 2:	Gorai.001G053500.1	Gorai.003G117500.2	0
11- 3:	Gorai.001G053800.1	Gorai.003G117000.2	1e-140
11- 4:	Gorai.001G054100.1	Gorai.003G116700.1	0
11- 5:	Gorai.001G054700.2	Gorai.003G116200.1	0
## Alignment 12: score=568.0 e_value=3.4e-32 N=14 Chr01&Chr04 plus
12- 0:	Gorai.001G002600.1	Gorai.004G278200.1	0
12- 1:	Gorai.001G002700.1	Gorai.004G278500.1	0
12- 2:	Gorai.001G003200.1	Gorai.004G278900.1	0
12- 3:	Gorai.001G003300.1	Gorai.004G279300.1	0
12- 4:	Gorai.001G004700.1	Gorai.004G279800.1	2e-22
12- 5:	Gorai.001G005700.1	Gorai.004G280200.1	0
12- 6:	Gorai.001G006000.1	Gorai.004G280400.1	0
12- 7:	Gorai.001G006400.1	Gorai.004G280500.1	0
12- 8:	Gorai.001G007200.1	Gorai.004G280900.1	3e-142
12- 9:	Gorai.001G008100.1	Gorai.004G281600.1	4e-110
12- 10:	Gorai.001G009200.1	Gorai.004G281900.1	0
12- 11:	Gorai.001G009300.1	Gorai.004G282000.1	8e-138
12- 12:	Gorai.001G009500.1	Gorai.004G282100.1	3e-38
12- 13:	Gorai.001G009900.1	Gorai.004G283000.1	1e-178
## Alignment 13: score=539.0 e_value=3.5e-33 N=13 Chr01&Chr04 plus
13- 0:	Gorai.001G146800.1	Gorai.004G146800.4	0
13- 1:	Gorai.001G148000.1	Gorai.004G147400.1	5e-11
13- 2:	Gorai.001G148100.1	Gorai.004G147500.1	8e-84
13- 3:	Gorai.001G148500.1	Gorai.004G147600.1	0
13- 4:	Gorai.001G148600.1	Gorai.004G147700.1	8e-81
13- 5:	Gorai.001G148800.1	Gorai.004G147900.1	1e-103
13- 6:	Gorai.001G148900.1	Gorai.004G148200.1	1e-157
13- 7:	Gorai.001G149900.1	Gorai.004G148800.1	0
13- 8:	Gorai.001G150500.2	Gorai.004G149200.1	2e-134
13- 9:	Gorai.001G150900.1	Gorai.004G149300.1	0
13- 10:	Gorai.001G151700.1	Gorai.004G149500.1	0
13- 11:	Gorai.001G152500.1	Gorai.004G150200.1	0
13- 12:	Gorai.001G153000.1	Gorai.004G150500.1	4e-142
## Alignment 14: score=367.0 e_value=0 N=10 Chr01&Chr04 plus
14- 0:	Gorai.001G176800.1	Gorai.004G220800.1	3e-56
14- 1:	Gorai.001G178100.1	Gorai.004G221200.1	2e-84
14- 2:	Gorai.001G178800.1	Gorai.004G221300.1	1e-124
14- 3:	Gorai.001G179300.2	Gorai.004G221700.1	0
14- 4:	Gorai.001G180300.1	Gorai.004G222100.1	0
14- 5:	Gorai.001G181300.1	Gorai.004G222400.1	2e-56
14- 6:	Gorai.001G181800.1	Gorai.004G222500.1	3e-125
14- 7:	Gorai.001G181800.2	Gorai.004G222500.3	9e-80
14- 8:	Gorai.001G182900.1	Gorai.004G222800.2	0
14- 9:	Gorai.001G183200.1	Gorai.004G223200.1	0
## Alignment 15: score=306.0 e_value=5.8e-13 N=7 Chr01&Chr04 plus
15- 0:	Gorai.001G106900.1	Gorai.004G003100.1	3e-65
15- 1:	Gorai.001G107000.1	Gorai.004G003200.1	0
15- 2:	Gorai.001G107200.1	Gorai.004G003600.1	0
15- 3:	Gorai.001G107600.2	Gorai.004G003800.1	3e-100
15- 4:	Gorai.001G108300.1	Gorai.004G003900.1	3e-76
15- 5:	Gorai.001G108500.2	Gorai.004G004300.1	4e-130
15- 6:	Gorai.001G109300.1	Gorai.004G004800.2	8e-134
## Alignment 16: score=302.0 e_value=0 N=7 Chr01&Chr04 plus
16- 0:	Gorai.001G141400.1	Gorai.004G142900.1	0
16- 1:	Gorai.001G141400.5	Gorai.004G142900.2	0
16- 2:	Gorai.001G142300.1	Gorai.004G143100.2	0
16- 3:	Gorai.001G143100.1	Gorai.004G143300.1	0
16- 4:	Gorai.001G143300.1	Gorai.004G143900.1	0
16- 5:	Gorai.001G143700.1	Gorai.004G144000.1	3e-95
16- 6:	Gorai.001G144400.1	Gorai.004G144400.2	2e-40
## Alignment 17: score=297.0 e_value=9.1e-12 N=7 Chr01&Chr04 plus
17- 0:	Gorai.001G174200.2	Gorai.004G162400.1	1e-108
17- 1:	Gorai.001G174300.1	Gorai.004G162700.1	0
17- 2:	Gorai.001G174900.1	Gorai.004G163500.1	8e-130
17- 3:	Gorai.001G175400.1	Gorai.004G164000.2	6e-109
17- 4:	Gorai.001G175800.1	Gorai.004G164800.1	3e-76
17- 5:	Gorai.001G176400.1	Gorai.004G165200.1	0
17- 6:	Gorai.001G176500.1	Gorai.004G165300.1	1e-87
## Alignment 18: score=289.0 e_value=1.1e-15 N=7 Chr01&Chr04 plus
18- 0:	Gorai.001G027900.2	Gorai.004G290500.1	0
18- 1:	Gorai.001G028600.2	Gorai.004G290600.2	5e-150
18- 2:	Gorai.001G028600.4	Gorai.004G290600.1	1e-101
18- 3:	Gorai.001G029900.1	Gorai.004G291000.1	7e-31
18- 4:	Gorai.001G030600.2	Gorai.004G291100.1	0
18- 5:	Gorai.001G030700.1	Gorai.004G291300.1	2e-97
18- 6:	Gorai.001G031200.2	Gorai.004G291400.1	3e-138
## Alignment 19: score=682.0 e_value=8.5e-42 N=16 Chr01&Chr04 minus
19- 0:	Gorai.001G231400.1	Gorai.004G227000.1	4e-119
19- 1:	Gorai.001G231500.1	Gorai.004G226900.1	6e-149
19- 2:	Gorai.001G232400.1	Gorai.004G226600.1	2e-137
19- 3:	Gorai.001G232500.1	Gorai.004G226500.1	8e-135
19- 4:	Gorai.001G233300.1	Gorai.004G226300.1	4e-164
19- 5:	Gorai.001G233400.1	Gorai.004G226100.4	4e-56
19- 6:	Gorai.001G233900.2	Gorai.004G225700.1	2e-49
19- 7:	Gorai.001G234000.2	Gorai.004G225600.1	0
19- 8:	Gorai.001G234500.1	Gorai.004G224900.1	2e-38
19- 9:	Gorai.001G234700.1	Gorai.004G224000.1	0
19- 10:	Gorai.001G235000.1	Gorai.004G223700.2	3e-59
19- 11:	Gorai.001G235200.1	Gorai.004G223600.1	4e-29
19- 12:	Gorai.001G235400.2	Gorai.004G223500.2	0
19- 13:	Gorai.001G235600.6	Gorai.004G223300.5	0
19- 14:	Gorai.001G236200.1	Gorai.004G223200.1	0
19- 15:	Gorai.001G236400.1	Gorai.004G222600.1	7e-59
## Alignment 20: score=312.0 e_value=0 N=7 Chr01&Chr04 minus
20- 0:	Gorai.001G241800.1	Gorai.004G075800.1	1e-167
20- 1:	Gorai.001G241900.1	Gorai.004G075700.3	0
20- 2:	Gorai.001G242200.1	Gorai.004G075500.1	0
20- 3:	Gorai.001G242500.1	Gorai.004G075200.2	5e-147
20- 4:	Gorai.001G242800.1	Gorai.004G075000.4	3e-58
20- 5:	Gorai.001G242800.4	Gorai.004G075000.2	5e-81
20- 6:	Gorai.001G243400.1	Gorai.004G074500.1	4e-58
## Alignment 21: score=261.0 e_value=1e-08 N=6 Chr01&Chr05 plus
21- 0:	Gorai.001G243800.1	Gorai.005G248900.8	0
21- 1:	Gorai.001G244000.1	Gorai.005G249000.1	0
21- 2:	Gorai.001G244500.1	Gorai.005G249300.1	2e-62
21- 3:	Gorai.001G245300.1	Gorai.005G250900.1	1e-44
21- 4:	Gorai.001G245600.1	Gorai.005G251100.1	5e-35
21- 5:	Gorai.001G246500.1	Gorai.005G251600.1	6e-45
## Alignment 22: score=1471.0 e_value=3.5e-112 N=34 Chr01&Chr06 plus
22- 0:	Gorai.001G119200.1	Gorai.006G109200.3	8e-54
22- 1:	Gorai.001G119300.2	Gorai.006G109400.1	4e-97
22- 2:	Gorai.001G119600.1	Gorai.006G109700.1	4e-38
22- 3:	Gorai.001G120000.1	Gorai.006G109900.1	1e-137
22- 4:	Gorai.001G120200.1	Gorai.006G110200.1	1e-108
22- 5:	Gorai.001G120300.1	Gorai.006G110300.1	2e-100
22- 6:	Gorai.001G120600.1	Gorai.006G110800.1	0
22- 7:	Gorai.001G121200.1	Gorai.006G111100.1	1e-178
22- 8:	Gorai.001G121400.1	Gorai.006G111300.1	0
22- 9:	Gorai.001G121700.1	Gorai.006G111400.1	0
22- 10:	Gorai.001G121900.1	Gorai.006G111500.1	2e-126
22- 11:	Gorai.001G122100.1	Gorai.006G111800.1	0
22- 12:	Gorai.001G122200.1	Gorai.006G111900.1	0
22- 13:	Gorai.001G122500.1	Gorai.006G112300.2	0
22- 14:	Gorai.001G122800.1	Gorai.006G113000.1	3e-121
22- 15:	Gorai.001G123000.2	Gorai.006G113400.5	2e-96
22- 16:	Gorai.001G123500.1	Gorai.006G113900.1	6e-39
22- 17:	Gorai.001G123600.1	Gorai.006G114000.1	4e-175
22- 18:	Gorai.001G123800.1	Gorai.006G114200.1	1e-39
22- 19:	Gorai.001G123900.1	Gorai.006G114300.1	0
22- 20:	Gorai.001G124400.1	Gorai.006G114500.1	6e-106
22- 21:	Gorai.001G124500.1	Gorai.006G114600.1	3e-124
22- 22:	Gorai.001G124600.1	Gorai.006G114700.1	6e-18
22- 23:	Gorai.001G125200.1	Gorai.006G115200.1	0
22- 24:	Gorai.001G125300.1	Gorai.006G115300.1	1e-171
22- 25:	Gorai.001G125400.1	Gorai.006G115600.1	0
22- 26:	Gorai.001G125700.1	Gorai.006G116300.1	0
22- 27:	Gorai.001G126000.1	Gorai.006G116500.1	1e-168
22- 28:	Gorai.001G126200.1	Gorai.006G117100.2	0
22- 29:	Gorai.001G126900.1	Gorai.006G117500.2	0
22- 30:	Gorai.001G127000.1	Gorai.006G117800.1	2e-115
22- 31:	Gorai.001G127600.1	Gorai.006G118100.1	0
22- 32:	Gorai.001G127800.1	Gorai.006G118300.1	0
22- 33:	Gorai.001G128100.1	Gorai.006G118400.1	3e-106
## Alignment 23: score=1043.0 e_value=4.4e-79 N=26 Chr01&Chr06 plus
23- 0:	Gorai.001G255500.1	Gorai.006G021500.1	1e-28
23- 1:	Gorai.001G256100.1	Gorai.006G021600.1	0
23- 2:	Gorai.001G256200.1	Gorai.006G021800.2	2e-49
23- 3:	Gorai.001G256300.1	Gorai.006G022100.1	6e-103
23- 4:	Gorai.001G256600.1	Gorai.006G023200.1	2e-130
23- 5:	Gorai.001G256700.1	Gorai.006G024500.1	0
23- 6:	Gorai.001G256800.1	Gorai.006G024700.1	0
23- 7:	Gorai.001G256900.1	Gorai.006G025100.1	9e-167
23- 8:	Gorai.001G257000.1	Gorai.006G025300.1	0
23- 9:	Gorai.001G257400.1	Gorai.006G026000.1	3e-175
23- 10:	Gorai.001G257700.1	Gorai.006G026400.1	2e-119
23- 11:	Gorai.001G258200.1	Gorai.006G026700.2	0
23- 12:	Gorai.001G258400.1	Gorai.006G026800.1	0
23- 13:	Gorai.001G258600.1	Gorai.006G027500.1	0
23- 14:	Gorai.001G259100.2	Gorai.006G028000.2	7e-97
23- 15:	Gorai.001G259700.1	Gorai.006G028200.1	4e-36
23- 16:	Gorai.001G260700.1	Gorai.006G029000.2	7e-95
23- 17:	Gorai.001G261200.2	Gorai.006G029700.1	0
23- 18:	Gorai.001G261600.1	Gorai.006G030000.2	5e-157
23- 19:	Gorai.001G262000.1	Gorai.006G030100.1	0
23- 20:	Gorai.001G262400.1	Gorai.006G030300.4	0
23- 21:	Gorai.001G263200.1	Gorai.006G030800.1	2e-106
23- 22:	Gorai.001G263500.1	Gorai.006G031200.1	0
23- 23:	Gorai.001G264000.1	Gorai.006G032200.1	0
23- 24:	Gorai.001G264500.1	Gorai.006G033000.1	7e-64
23- 25:	Gorai.001G264800.1	Gorai.006G033200.1	4e-82
## Alignment 24: score=564.0 e_value=2.4e-30 N=13 Chr01&Chr06 plus
24- 0:	Gorai.001G266100.1	Gorai.006G034500.2	0
24- 1:	Gorai.001G266800.1	Gorai.006G034900.2	0
24- 2:	Gorai.001G267000.1	Gorai.006G035100.2	3e-139
24- 3:	Gorai.001G267300.1	Gorai.006G036300.1	0
24- 4:	Gorai.001G267400.1	Gorai.006G036700.1	2e-86
24- 5:	Gorai.001G267700.1	Gorai.006G037200.1	0
24- 6:	Gorai.001G268000.2	Gorai.006G037500.1	6e-75
24- 7:	Gorai.001G268100.1	Gorai.006G038400.1	0
24- 8:	Gorai.001G268200.3	Gorai.006G038500.1	0
24- 9:	Gorai.001G268300.2	Gorai.006G038700.1	0
24- 10:	Gorai.001G268500.1	Gorai.006G038900.1	0
24- 11:	Gorai.001G268600.1	Gorai.006G039200.2	0
24- 12:	Gorai.001G268800.4	Gorai.006G039400.2	0
## Alignment 25: score=332.0 e_value=0 N=8 Chr01&Chr06 plus
25- 0:	Gorai.001G270100.1	Gorai.006G041100.2	0
25- 1:	Gorai.001G270700.1	Gorai.006G041400.2	0
25- 2:	Gorai.001G270800.2	Gorai.006G041700.2	0
25- 3:	Gorai.001G270800.4	Gorai.006G041700.3	7e-126
25- 4:	Gorai.001G272000.1	Gorai.006G042500.1	0
25- 5:	Gorai.001G272000.2	Gorai.006G042500.2	0
25- 6:	Gorai.001G273100.1	Gorai.006G043200.1	4e-74
25- 7:	Gorai.001G273300.2	Gorai.006G043800.1	6e-138
## Alignment 26: score=292.0 e_value=0 N=7 Chr01&Chr06 plus
26- 0:	Gorai.001G137600.2	Gorai.006G127400.1	0
26- 1:	Gorai.001G137600.4	Gorai.006G127400.2	9e-143
26- 2:	Gorai.001G138000.1	Gorai.006G128200.1	0
26- 3:	Gorai.001G138100.1	Gorai.006G128400.1	1e-28
26- 4:	Gorai.001G138800.1	Gorai.006G129100.1	2e-157
26- 5:	Gorai.001G140000.1	Gorai.006G129400.1	0
26- 6:	Gorai.001G140400.1	Gorai.006G129500.1	0
## Alignment 27: score=383.0 e_value=4.7e-19 N=9 Chr01&Chr06 minus
27- 0:	Gorai.001G116400.1	Gorai.006G106200.1	0
27- 1:	Gorai.001G116500.1	Gorai.006G106100.1	0
27- 2:	Gorai.001G116600.2	Gorai.006G105800.1	0
27- 3:	Gorai.001G116900.1	Gorai.006G105300.1	0
27- 4:	Gorai.001G117000.1	Gorai.006G105200.1	0
27- 5:	Gorai.001G117100.1	Gorai.006G104800.1	2e-125
27- 6:	Gorai.001G117500.1	Gorai.006G104200.1	0
27- 7:	Gorai.001G118300.1	Gorai.006G103400.1	0
27- 8:	Gorai.001G118500.1	Gorai.006G103200.1	0
## Alignment 28: score=267.0 e_value=8.6e-09 N=6 Chr01&Chr06 minus
28- 0:	Gorai.001G055000.2	Gorai.006G272900.1	2e-121
28- 1:	Gorai.001G055200.1	Gorai.006G272800.1	0
28- 2:	Gorai.001G055300.1	Gorai.006G272600.1	0
28- 3:	Gorai.001G056300.1	Gorai.006G272400.1	6e-176
28- 4:	Gorai.001G056800.1	Gorai.006G272300.1	1e-34
28- 5:	Gorai.001G057100.1	Gorai.006G272200.1	3e-129
## Alignment 29: score=1016.0 e_value=0 N=25 Chr01&Chr07 plus
29- 0:	Gorai.001G180300.1	Gorai.007G148900.1	0
29- 1:	Gorai.001G180500.1	Gorai.007G149200.1	1e-27
29- 2:	Gorai.001G180900.1	Gorai.007G149400.1	3e-99
29- 3:	Gorai.001G181600.1	Gorai.007G149800.2	9e-177
29- 4:	Gorai.001G181600.4	Gorai.007G149800.1	1e-105
29- 5:	Gorai.001G181800.1	Gorai.007G150000.1	3e-140
29- 6:	Gorai.001G182200.1	Gorai.007G150100.1	0
29- 7:	Gorai.001G182400.1	Gorai.007G150300.2	0
29- 8:	Gorai.001G182400.3	Gorai.007G150300.4	0
29- 9:	Gorai.001G183200.1	Gorai.007G151100.1	0
29- 10:	Gorai.001G183400.5	Gorai.007G151900.3	1e-175
29- 11:	Gorai.001G184600.1	Gorai.007G152500.1	0
29- 12:	Gorai.001G185200.1	Gorai.007G152600.1	0
29- 13:	Gorai.001G185300.1	Gorai.007G152700.1	5e-59
29- 14:	Gorai.001G185700.1	Gorai.007G153100.1	6e-174
29- 15:	Gorai.001G186000.1	Gorai.007G153200.1	7e-148
29- 16:	Gorai.001G186200.1	Gorai.007G153300.1	0
29- 17:	Gorai.001G186300.1	Gorai.007G153500.1	7e-12
29- 18:	Gorai.001G186700.1	Gorai.007G154600.1	1e-144
29- 19:	Gorai.001G187100.1	Gorai.007G155000.7	0
29- 20:	Gorai.001G187400.1	Gorai.007G155500.1	1e-82
29- 21:	Gorai.001G188000.2	Gorai.007G155800.1	0
29- 22:	Gorai.001G188300.5	Gorai.007G156300.2	9e-127
29- 23:	Gorai.001G188400.1	Gorai.007G156400.1	1e-84
29- 24:	Gorai.001G188600.1	Gorai.007G156800.1	0
## Alignment 30: score=856.0 e_value=0 N=19 Chr01&Chr07 plus
30- 0:	Gorai.001G251300.1	Gorai.007G144000.1	7e-68
30- 1:	Gorai.001G251400.1	Gorai.007G144100.1	3e-32
30- 2:	Gorai.001G251600.1	Gorai.007G144400.1	2e-107
30- 3:	Gorai.001G251700.1	Gorai.007G144500.1	3e-125
30- 4:	Gorai.001G251800.1	Gorai.007G144800.1	1e-129
30- 5:	Gorai.001G252100.1	Gorai.007G145100.1	0
30- 6:	Gorai.001G252300.1	Gorai.007G145500.1	2e-129
30- 7:	Gorai.001G252300.4	Gorai.007G145500.2	2e-103
30- 8:	Gorai.001G252400.1	Gorai.007G145700.1	1e-41
30- 9:	Gorai.001G252600.1	Gorai.007G145800.1	6e-67
30- 10:	Gorai.001G253200.1	Gorai.007G146000.1	0
30- 11:	Gorai.001G253700.1	Gorai.007G146400.1	1e-170
30- 12:	Gorai.001G253900.2	Gorai.007G146500.2	0
30- 13:	Gorai.001G254100.1	Gorai.007G146800.2	0
30- 14:	Gorai.001G254200.1	Gorai.007G147000.1	3e-91
30- 15:	Gorai.001G254300.1	Gorai.007G147300.1	3e-145
30- 16:	Gorai.001G254700.1	Gorai.007G147800.1	0
30- 17:	Gorai.001G255000.1	Gorai.007G148000.1	0
30- 18:	Gorai.001G255300.1	Gorai.007G148300.1	1e-60
## Alignment 31: score=505.0 e_value=6.6e-26 N=11 Chr01&Chr07 plus
31- 0:	Gorai.001G176600.1	Gorai.007G145700.1	8e-40
31- 1:	Gorai.001G176800.1	Gorai.007G145800.1	2e-52
31- 2:	Gorai.001G177000.1	Gorai.007G146100.1	5e-89
31- 3:	Gorai.001G177100.1	Gorai.007G146200.1	2e-139
31- 4:	Gorai.001G177400.1	Gorai.007G146300.1	8e-53
31- 5:	Gorai.001G178100.1	Gorai.007G147000.1	5e-97
31- 6:	Gorai.001G178500.1	Gorai.007G147100.1	0
31- 7:	Gorai.001G178800.1	Gorai.007G147300.1	3e-136
31- 8:	Gorai.001G179000.9	Gorai.007G147600.1	0
31- 9:	Gorai.001G179300.2	Gorai.007G147800.1	0
31- 10:	Gorai.001G179300.4	Gorai.007G147800.2	0
## Alignment 32: score=455.0 e_value=4.2e-21 N=10 Chr01&Chr07 plus
32- 0:	Gorai.001G147100.1	Gorai.007G115800.1	6e-28
32- 1:	Gorai.001G147300.1	Gorai.007G115900.1	0
32- 2:	Gorai.001G147900.1	Gorai.007G117200.1	0
32- 3:	Gorai.001G148100.1	Gorai.007G117700.1	4e-65
32- 4:	Gorai.001G148200.1	Gorai.007G117900.1	0
32- 5:	Gorai.001G148300.2	Gorai.007G118100.1	8e-132
32- 6:	Gorai.001G148500.1	Gorai.007G118200.1	0
32- 7:	Gorai.001G148600.1	Gorai.007G118300.1	1e-146
32- 8:	Gorai.001G148900.1	Gorai.007G118900.1	3e-162
32- 9:	Gorai.001G149200.1	Gorai.007G119100.1	2e-147
## Alignment 33: score=403.0 e_value=0 N=9 Chr01&Chr07 plus
33- 0:	Gorai.001G241900.1	Gorai.007G140900.2	0
33- 1:	Gorai.001G242100.1	Gorai.007G141000.1	2e-94
33- 2:	Gorai.001G242400.1	Gorai.007G141200.1	0
33- 3:	Gorai.001G242400.2	Gorai.007G141200.5	0
33- 4:	Gorai.001G242400.4	Gorai.007G141200.6	0
33- 5:	Gorai.001G242500.1	Gorai.007G141800.2	4e-151
33- 6:	Gorai.001G242900.2	Gorai.007G141900.1	2e-119
33- 7:	Gorai.001G243300.1	Gorai.007G142300.1	6e-53
33- 8:	Gorai.001G243400.1	Gorai.007G142400.1	0
## Alignment 34: score=353.0 e_value=1.9e-17 N=8 Chr01&Chr07 plus
34- 0:	Gorai.001G191600.1	Gorai.007G166800.2	2e-82
34- 1:	Gorai.001G192400.1	Gorai.007G166900.1	0
34- 2:	Gorai.001G192400.4	Gorai.007G166900.2	0
34- 3:	Gorai.001G192800.1	Gorai.007G167000.2	0
34- 4:	Gorai.001G192900.1	Gorai.007G167100.1	0
34- 5:	Gorai.001G193100.2	Gorai.007G167500.2	0
34- 6:	Gorai.001G193800.1	Gorai.007G167600.1	0
34- 7:	Gorai.001G194000.1	Gorai.007G167900.1	2e-35
## Alignment 35: score=1007.0 e_value=1.6e-69 N=24 Chr01&Chr07 minus
35- 0:	Gorai.001G210100.1	Gorai.007G176100.1	2e-103
35- 1:	Gorai.001G210300.1	Gorai.007G176000.1	5e-102
35- 2:	Gorai.001G211400.2	Gorai.007G174800.2	2e-109
35- 3:	Gorai.001G211700.1	Gorai.007G174600.1	5e-100
35- 4:	Gorai.001G212200.1	Gorai.007G174400.1	3e-11
35- 5:	Gorai.001G212600.1	Gorai.007G174200.1	0
35- 6:	Gorai.001G213400.1	Gorai.007G174100.2	1e-85
35- 7:	Gorai.001G213700.1	Gorai.007G173400.1	0
35- 8:	Gorai.001G213900.1	Gorai.007G173200.1	6e-160
35- 9:	Gorai.001G214600.2	Gorai.007G172100.2	3e-166
35- 10:	Gorai.001G214800.1	Gorai.007G171900.1	0
35- 11:	Gorai.001G215500.1	Gorai.007G171500.1	0
35- 12:	Gorai.001G215700.1	Gorai.007G171400.1	5e-154
35- 13:	Gorai.001G215800.1	Gorai.007G171200.1	3e-27
35- 14:	Gorai.001G216400.1	Gorai.007G171000.1	0
35- 15:	Gorai.001G217000.1	Gorai.007G170300.1	0
35- 16:	Gorai.001G217400.1	Gorai.007G170100.1	0
35- 17:	Gorai.001G217700.1	Gorai.007G169900.1	1e-160
35- 18:	Gorai.001G217800.1	Gorai.007G169400.1	0
35- 19:	Gorai.001G218300.1	Gorai.007G169300.1	4e-158
35- 20:	Gorai.001G218400.1	Gorai.007G168900.1	3e-100
35- 21:	Gorai.001G219200.1	Gorai.007G168600.1	4e-12
35- 22:	Gorai.001G219600.1	Gorai.007G167900.1	2e-36
35- 23:	Gorai.001G219900.1	Gorai.007G167500.2	0
## Alignment 36: score=893.0 e_value=2.2e-61 N=21 Chr01&Chr07 minus
36- 0:	Gorai.001G224300.1	Gorai.007G164000.1	0
36- 1:	Gorai.001G224500.3	Gorai.007G163700.2	0
36- 2:	Gorai.001G225500.1	Gorai.007G163400.1	3e-83
36- 3:	Gorai.001G225600.1	Gorai.007G163300.1	0
36- 4:	Gorai.001G225900.4	Gorai.007G162500.1	0
36- 5:	Gorai.001G226100.2	Gorai.007G161700.2	2e-158
36- 6:	Gorai.001G226300.1	Gorai.007G161500.1	0
36- 7:	Gorai.001G226700.2	Gorai.007G161400.1	0
36- 8:	Gorai.001G227700.1	Gorai.007G160700.1	1e-43
36- 9:	Gorai.001G228000.1	Gorai.007G160300.1	2e-101
36- 10:	Gorai.001G228200.1	Gorai.007G159900.2	4e-90
36- 11:	Gorai.001G228500.1	Gorai.007G159800.1	5e-77
36- 12:	Gorai.001G228600.1	Gorai.007G159300.1	5e-77
36- 13:	Gorai.001G228800.1	Gorai.007G158900.2	9e-68
36- 14:	Gorai.001G228900.1	Gorai.007G158800.2	2e-55
36- 15:	Gorai.001G229000.1	Gorai.007G158700.1	0
36- 16:	Gorai.001G229100.1	Gorai.007G158600.1	1e-22
36- 17:	Gorai.001G229300.1	Gorai.007G158400.1	0
36- 18:	Gorai.001G229800.1	Gorai.007G157900.1	0
36- 19:	Gorai.001G230000.1	Gorai.007G157700.1	6e-94
36- 20:	Gorai.001G230100.1	Gorai.007G157500.1	7e-89
## Alignment 37: score=889.0 e_value=0 N=21 Chr01&Chr07 minus
37- 0:	Gorai.001G053400.3	Gorai.007G045500.4	0
37- 1:	Gorai.001G053700.1	Gorai.007G045300.1	2e-37
37- 2:	Gorai.001G054600.2	Gorai.007G044900.1	0
37- 3:	Gorai.001G054800.1	Gorai.007G044500.1	0
37- 4:	Gorai.001G054900.1	Gorai.007G044400.1	1e-85
37- 5:	Gorai.001G055500.1	Gorai.007G043800.1	7e-97
37- 6:	Gorai.001G056300.1	Gorai.007G043600.2	0
37- 7:	Gorai.001G057700.1	Gorai.007G043500.1	1e-80
37- 8:	Gorai.001G057900.1	Gorai.007G043300.1	2e-33
37- 9:	Gorai.001G058100.1	Gorai.007G043100.1	0
37- 10:	Gorai.001G058200.1	Gorai.007G043000.1	0
37- 11:	Gorai.001G058300.1	Gorai.007G042900.3	2e-14
37- 12:	Gorai.001G058300.3	Gorai.007G042900.1	2e-10
37- 13:	Gorai.001G058700.1	Gorai.007G042800.4	1e-83
37- 14:	Gorai.001G059200.1	Gorai.007G042700.1	0
37- 15:	Gorai.001G059500.1	Gorai.007G042400.1	2e-72
37- 16:	Gorai.001G060200.1	Gorai.007G042300.1	0
37- 17:	Gorai.001G060700.2	Gorai.007G042200.1	0
37- 18:	Gorai.001G060700.1	Gorai.007G042200.2	0
37- 19:	Gorai.001G061500.1	Gorai.007G041800.1	0
37- 20:	Gorai.001G061800.2	Gorai.007G041600.3	3e-119
## Alignment 38: score=888.0 e_value=3.9e-63 N=21 Chr01&Chr07 minus
38- 0:	Gorai.001G098800.1	Gorai.007G165400.1	0
38- 1:	Gorai.001G099600.1	Gorai.007G165000.1	2e-60
38- 2:	Gorai.001G099700.1	Gorai.007G164600.2	0
38- 3:	Gorai.001G100000.1	Gorai.007G163500.1	2e-39
38- 4:	Gorai.001G100100.1	Gorai.007G163300.1	0
38- 5:	Gorai.001G100300.2	Gorai.007G162800.1	0
38- 6:	Gorai.001G100400.1	Gorai.007G162300.1	2e-21
38- 7:	Gorai.001G100800.1	Gorai.007G161900.2	8e-176
38- 8:	Gorai.001G100900.1	Gorai.007G161600.1	0
38- 9:	Gorai.001G102000.1	Gorai.007G160700.1	2e-100
38- 10:	Gorai.001G102200.1	Gorai.007G159600.2	3e-66
38- 11:	Gorai.001G102300.1	Gorai.007G159100.1	3e-113
38- 12:	Gorai.001G102400.1	Gorai.007G159000.1	1e-24
38- 13:	Gorai.001G102500.1	Gorai.007G158900.2	6e-72
38- 14:	Gorai.001G102600.1	Gorai.007G158700.1	0
38- 15:	Gorai.001G102700.1	Gorai.007G158500.1	0
38- 16:	Gorai.001G102800.1	Gorai.007G158400.1	0
38- 17:	Gorai.001G102900.1	Gorai.007G158300.2	8e-96
38- 18:	Gorai.001G103200.1	Gorai.007G157800.1	2e-141
38- 19:	Gorai.001G103300.1	Gorai.007G157700.1	0
38- 20:	Gorai.001G103400.3	Gorai.007G157600.2	0
## Alignment 39: score=734.0 e_value=1.8e-41 N=16 Chr01&Chr07 minus
39- 0:	Gorai.001G150600.1	Gorai.007G112800.3	9e-41
39- 1:	Gorai.001G150700.2	Gorai.007G112700.1	4e-136
39- 2:	Gorai.001G150800.1	Gorai.007G112500.1	0
39- 3:	Gorai.001G151000.1	Gorai.007G112100.2	0
39- 4:	Gorai.001G151200.1	Gorai.007G112000.1	1e-37
39- 5:	Gorai.001G151700.1	Gorai.007G111800.1	0
39- 6:	Gorai.001G152000.7	Gorai.007G111600.2	0
39- 7:	Gorai.001G152200.1	Gorai.007G111400.1	3e-112
39- 8:	Gorai.001G152400.1	Gorai.007G111100.1	4e-121
39- 9:	Gorai.001G152500.1	Gorai.007G110900.1	0
39- 10:	Gorai.001G152600.2	Gorai.007G110800.2	9e-147
39- 11:	Gorai.001G152900.1	Gorai.007G110700.1	0
39- 12:	Gorai.001G153400.2	Gorai.007G110600.4	0
39- 13:	Gorai.001G153600.1	Gorai.007G110100.1	0
39- 14:	Gorai.001G153700.1	Gorai.007G109800.1	0
39- 15:	Gorai.001G153800.1	Gorai.007G109600.1	9e-61
## Alignment 40: score=706.0 e_value=3.5e-47 N=17 Chr01&Chr07 minus
40- 0:	Gorai.001G089600.1	Gorai.007G177600.1	4e-37
40- 1:	Gorai.001G090200.1	Gorai.007G176700.1	0
40- 2:	Gorai.001G090400.1	Gorai.007G175600.1	2e-156
40- 3:	Gorai.001G092200.1	Gorai.007G174600.1	2e-90
40- 4:	Gorai.001G092700.1	Gorai.007G174200.1	0
40- 5:	Gorai.001G092900.1	Gorai.007G174100.2	8e-85
40- 6:	Gorai.001G093100.2	Gorai.007G174000.1	0
40- 7:	Gorai.001G093400.1	Gorai.007G173300.1	7e-37
40- 8:	Gorai.001G093500.1	Gorai.007G173100.1	8e-180
40- 9:	Gorai.001G093700.1	Gorai.007G172700.1	0
40- 10:	Gorai.001G093800.1	Gorai.007G172400.2	5e-149
40- 11:	Gorai.001G094000.1	Gorai.007G172300.1	3e-39
40- 12:	Gorai.001G094300.1	Gorai.007G171900.1	7e-158
40- 13:	Gorai.001G094500.1	Gorai.007G171700.1	9e-97
40- 14:	Gorai.001G095700.1	Gorai.007G170600.2	0
40- 15:	Gorai.001G096200.1	Gorai.007G170100.1	8e-32
40- 16:	Gorai.001G097000.1	Gorai.007G169300.1	5e-169
## Alignment 41: score=638.0 e_value=7.8e-39 N=15 Chr01&Chr07 minus
41- 0:	Gorai.001G140500.1	Gorai.007G127000.1	0
41- 1:	Gorai.001G140600.1	Gorai.007G126700.1	1e-16
41- 2:	Gorai.001G140800.1	Gorai.007G126500.1	3e-41
41- 3:	Gorai.001G142000.1	Gorai.007G125800.1	1e-141
41- 4:	Gorai.001G142100.1	Gorai.007G125600.1	0
41- 5:	Gorai.001G142300.1	Gorai.007G124900.3	0
41- 6:	Gorai.001G142500.1	Gorai.007G124800.1	4e-75
41- 7:	Gorai.001G143000.1	Gorai.007G124700.1	1e-69
41- 8:	Gorai.001G143100.1	Gorai.007G124200.1	0
41- 9:	Gorai.001G143200.1	Gorai.007G124000.1	3e-125
41- 10:	Gorai.001G143300.1	Gorai.007G123400.1	0
41- 11:	Gorai.001G143800.1	Gorai.007G123300.1	9e-55
41- 12:	Gorai.001G144200.1	Gorai.007G122800.1	3e-67
41- 13:	Gorai.001G144300.1	Gorai.007G122700.1	1e-66
41- 14:	Gorai.001G144500.1	Gorai.007G122200.2	0
## Alignment 42: score=541.0 e_value=5.5e-30 N=12 Chr01&Chr07 minus
42- 0:	Gorai.001G154400.1	Gorai.007G108800.1	0
42- 1:	Gorai.001G154500.1	Gorai.007G108300.1	0
42- 2:	Gorai.001G155700.1	Gorai.007G107400.1	4e-47
42- 3:	Gorai.001G155800.2	Gorai.007G107300.1	2e-153
42- 4:	Gorai.001G155900.1	Gorai.007G107200.2	2e-79
42- 5:	Gorai.001G156000.1	Gorai.007G107000.1	2e-138
42- 6:	Gorai.001G156200.1	Gorai.007G106900.1	6e-21
42- 7:	Gorai.001G156300.1	Gorai.007G106800.1	0
42- 8:	Gorai.001G156400.1	Gorai.007G106700.1	5e-10
42- 9:	Gorai.001G156600.1	Gorai.007G106500.1	0
42- 10:	Gorai.001G156700.1	Gorai.007G105900.1	6e-33
42- 11:	Gorai.001G156900.1	Gorai.007G105600.1	5e-143
## Alignment 43: score=410.0 e_value=1.3e-18 N=9 Chr01&Chr07 minus
43- 0:	Gorai.001G173500.1	Gorai.007G091800.1	5e-146
43- 1:	Gorai.001G173900.2	Gorai.007G091000.1	6e-77
43- 2:	Gorai.001G174100.2	Gorai.007G090900.1	0
43- 3:	Gorai.001G174200.2	Gorai.007G090600.1	4e-108
43- 4:	Gorai.001G174300.1	Gorai.007G090500.1	0
43- 5:	Gorai.001G174600.1	Gorai.007G090400.1	0
43- 6:	Gorai.001G174700.2	Gorai.007G089800.1	2e-163
43- 7:	Gorai.001G174800.1	Gorai.007G089700.1	1e-115
43- 8:	Gorai.001G174900.1	Gorai.007G089600.1	1e-141
## Alignment 44: score=390.0 e_value=4.9e-23 N=9 Chr01&Chr07 minus
44- 0:	Gorai.001G206000.1	Gorai.007G178200.3	0
44- 1:	Gorai.001G206000.2	Gorai.007G178200.1	0
44- 2:	Gorai.001G206700.1	Gorai.007G177000.1	2e-48
44- 3:	Gorai.001G207700.2	Gorai.007G176800.1	0
44- 4:	Gorai.001G208000.1	Gorai.007G176700.1	0
44- 5:	Gorai.001G208300.1	Gorai.007G176300.2	0
44- 6:	Gorai.001G208600.1	Gorai.007G175700.1	5e-102
44- 7:	Gorai.001G208900.1	Gorai.007G175500.1	3e-142
44- 8:	Gorai.001G209100.1	Gorai.007G175400.1	1e-08
## Alignment 45: score=284.0 e_value=3.9e-09 N=6 Chr01&Chr07 minus
45- 0:	Gorai.001G145800.1	Gorai.007G120900.1	0
45- 1:	Gorai.001G145900.1	Gorai.007G120800.1	9e-35
45- 2:	Gorai.001G146100.1	Gorai.007G120600.1	3e-131
45- 3:	Gorai.001G146300.1	Gorai.007G119900.1	3e-119
45- 4:	Gorai.001G146400.1	Gorai.007G119800.2	1e-148
45- 5:	Gorai.001G146500.1	Gorai.007G119500.1	2e-113
## Alignment 46: score=270.0 e_value=3.7e-08 N=6 Chr01&Chr07 minus
46- 0:	Gorai.001G267600.1	Gorai.007G074700.1	6e-130
46- 1:	Gorai.001G267800.2	Gorai.007G074600.2	7e-144
46- 2:	Gorai.001G268000.2	Gorai.007G074500.1	1e-63
46- 3:	Gorai.001G268100.1	Gorai.007G074300.2	0
46- 4:	Gorai.001G268200.1	Gorai.007G074200.1	0
46- 5:	Gorai.001G268500.1	Gorai.007G074000.1	0
## Alignment 47: score=267.0 e_value=1.7e-09 N=6 Chr01&Chr07 minus
47- 0:	Gorai.001G168400.1	Gorai.007G101000.1	3e-106
47- 1:	Gorai.001G168700.2	Gorai.007G100800.1	0
47- 2:	Gorai.001G168900.2	Gorai.007G100200.1	0
47- 3:	Gorai.001G169000.1	Gorai.007G100000.1	2e-41
47- 4:	Gorai.001G169100.1	Gorai.007G099700.1	0
47- 5:	Gorai.001G169200.1	Gorai.007G099600.1	0
## Alignment 48: score=254.0 e_value=3.4e-12 N=6 Chr01&Chr07 minus
48- 0:	Gorai.001G234900.4	Gorai.007G151900.2	0
48- 1:	Gorai.001G235800.2	Gorai.007G151500.2	5e-24
48- 2:	Gorai.001G236000.1	Gorai.007G151400.1	4e-34
48- 3:	Gorai.001G236100.1	Gorai.007G151300.1	1e-89
48- 4:	Gorai.001G236200.1	Gorai.007G151100.1	0
48- 5:	Gorai.001G237100.3	Gorai.007G150400.2	0
## Alignment 49: score=1193.0 e_value=5.8e-90 N=28 Chr01&Chr08 minus
49- 0:	Gorai.001G052800.1	Gorai.008G212200.1	0
49- 1:	Gorai.001G053300.1	Gorai.008G212100.2	0
49- 2:	Gorai.001G053400.2	Gorai.008G211600.1	0
49- 3:	Gorai.001G053500.1	Gorai.008G211500.1	0
49- 4:	Gorai.001G053600.1	Gorai.008G211400.2	0
49- 5:	Gorai.001G054200.2	Gorai.008G210400.2	0
49- 6:	Gorai.001G054600.2	Gorai.008G210200.2	0
49- 7:	Gorai.001G054900.1	Gorai.008G209900.1	2e-75
49- 8:	Gorai.001G055400.1	Gorai.008G209400.1	2e-06
49- 9:	Gorai.001G055500.1	Gorai.008G209100.1	4e-93
49- 10:	Gorai.001G055600.1	Gorai.008G209000.1	3e-149
49- 11:	Gorai.001G055900.1	Gorai.008G208700.2	0
49- 12:	Gorai.001G056100.1	Gorai.008G208300.1	2e-42
49- 13:	Gorai.001G056200.1	Gorai.008G208200.2	0
49- 14:	Gorai.001G056200.3	Gorai.008G208200.1	0
49- 15:	Gorai.001G056300.1	Gorai.008G208100.1	0
49- 16:	Gorai.001G057000.1	Gorai.008G207600.2	5e-81
49- 17:	Gorai.001G057100.1	Gorai.008G207300.1	6e-119
49- 18:	Gorai.001G057800.1	Gorai.008G207000.1	2e-173
49- 19:	Gorai.001G058400.1	Gorai.008G206800.2	4e-61
49- 20:	Gorai.001G058500.2	Gorai.008G206700.1	5e-134
49- 21:	Gorai.001G059000.1	Gorai.008G206300.1	1e-41
49- 22:	Gorai.001G059100.1	Gorai.008G206200.1	9e-164
49- 23:	Gorai.001G059200.1	Gorai.008G205700.1	0
49- 24:	Gorai.001G059400.9	Gorai.008G205400.2	0
49- 25:	Gorai.001G060100.1	Gorai.008G205300.1	0
49- 26:	Gorai.001G060300.1	Gorai.008G205200.1	1e-157
49- 27:	Gorai.001G060800.1	Gorai.008G205000.1	0
## Alignment 50: score=799.0 e_value=4.5e-54 N=19 Chr01&Chr08 minus
50- 0:	Gorai.001G150800.1	Gorai.008G130300.1	0
50- 1:	Gorai.001G150900.1	Gorai.008G129800.1	0
50- 2:	Gorai.001G151400.1	Gorai.008G129200.1	7e-156
50- 3:	Gorai.001G151700.1	Gorai.008G128800.1	0
50- 4:	Gorai.001G152200.1	Gorai.008G128000.1	4e-87
50- 5:	Gorai.001G152300.1	Gorai.008G127700.1	6e-72
50- 6:	Gorai.001G153200.1	Gorai.008G126900.2	1e-112
50- 7:	Gorai.001G153300.1	Gorai.008G126800.1	3e-87
50- 8:	Gorai.001G153800.1	Gorai.008G126300.1	5e-49
50- 9:	Gorai.001G153900.6	Gorai.008G126200.3	0
50- 10:	Gorai.001G154400.1	Gorai.008G125700.1	0
50- 11:	Gorai.001G154500.1	Gorai.008G125500.2	0
50- 12:	Gorai.001G155300.1	Gorai.008G124800.1	0
50- 13:	Gorai.001G155400.3	Gorai.008G124600.2	0
50- 14:	Gorai.001G156000.1	Gorai.008G124100.1	0
50- 15:	Gorai.001G156300.1	Gorai.008G123900.1	0
50- 16:	Gorai.001G156700.1	Gorai.008G123500.1	5e-32
50- 17:	Gorai.001G156900.1	Gorai.008G123400.1	4e-109
50- 18:	Gorai.001G158200.1	Gorai.008G122600.2	2e-107
## Alignment 51: score=629.0 e_value=1e-33 N=14 Chr01&Chr08 minus
51- 0:	Gorai.001G142200.1	Gorai.008G142100.1	0
51- 1:	Gorai.001G142400.1	Gorai.008G141700.1	1e-24
51- 2:	Gorai.001G142900.1	Gorai.008G141500.1	6e-34
51- 3:	Gorai.001G143000.1	Gorai.008G141400.1	6e-52
51- 4:	Gorai.001G143100.1	Gorai.008G141100.1	0
51- 5:	Gorai.001G143200.1	Gorai.008G141000.1	5e-75
51- 6:	Gorai.001G143300.1	Gorai.008G140700.1	0
51- 7:	Gorai.001G143600.1	Gorai.008G140600.1	0
51- 8:	Gorai.001G143700.1	Gorai.008G140400.1	3e-08
51- 9:	Gorai.001G144200.1	Gorai.008G139700.1	5e-66
51- 10:	Gorai.001G144300.1	Gorai.008G139400.1	3e-60
51- 11:	Gorai.001G144500.1	Gorai.008G138800.1	0
51- 12:	Gorai.001G144700.1	Gorai.008G138500.1	0
51- 13:	Gorai.001G144800.1	Gorai.008G138400.1	0
## Alignment 52: score=472.0 e_value=3.3e-23 N=11 Chr01&Chr08 minus
52- 0:	Gorai.001G062300.1	Gorai.008G204000.1	4e-151
52- 1:	Gorai.001G062400.1	Gorai.008G203900.1	0
52- 2:	Gorai.001G062900.1	Gorai.008G203500.1	1e-22
52- 3:	Gorai.001G063000.1	Gorai.008G203200.1	8e-166
52- 4:	Gorai.001G063900.1	Gorai.008G202400.1	0
52- 5:	Gorai.001G064200.1	Gorai.008G201900.1	2e-138
52- 6:	Gorai.001G064300.1	Gorai.008G201800.1	3e-86
52- 7:	Gorai.001G065000.1	Gorai.008G201600.1	8e-84
52- 8:	Gorai.001G065600.1	Gorai.008G201500.1	9e-166
52- 9:	Gorai.001G065800.1	Gorai.008G201400.1	4e-43
52- 10:	Gorai.001G066000.1	Gorai.008G201200.1	0
## Alignment 53: score=389.0 e_value=8.3e-17 N=9 Chr01&Chr08 minus
53- 0:	Gorai.001G147900.1	Gorai.008G134300.1	0
53- 1:	Gorai.001G148000.1	Gorai.008G134100.1	1e-14
53- 2:	Gorai.001G148100.1	Gorai.008G134000.1	5e-78
53- 3:	Gorai.001G148500.1	Gorai.008G133700.2	2e-95
53- 4:	Gorai.001G148600.1	Gorai.008G133600.1	8e-116
53- 5:	Gorai.001G149000.1	Gorai.008G133300.1	1e-30
53- 6:	Gorai.001G149500.1	Gorai.008G132600.1	2e-64
53- 7:	Gorai.001G150200.1	Gorai.008G132400.1	1e-120
53- 8:	Gorai.001G150500.2	Gorai.008G132200.1	5e-136
## Alignment 54: score=349.0 e_value=3.5e-13 N=8 Chr01&Chr08 minus
54- 0:	Gorai.001G077800.2	Gorai.008G197400.2	0
54- 1:	Gorai.001G078100.2	Gorai.008G196700.2	5e-172
54- 2:	Gorai.001G078300.1	Gorai.008G196300.1	2e-82
54- 3:	Gorai.001G078600.1	Gorai.008G196100.1	4e-118
54- 4:	Gorai.001G078800.4	Gorai.008G195800.2	4e-74
54- 5:	Gorai.001G078900.2	Gorai.008G195600.3	0
54- 6:	Gorai.001G079000.1	Gorai.008G195500.1	3e-114
54- 7:	Gorai.001G079200.1	Gorai.008G195200.1	0
## Alignment 55: score=292.0 e_value=9.3e-11 N=7 Chr01&Chr08 minus
55- 0:	Gorai.001G048500.1	Gorai.008G216500.1	0
55- 1:	Gorai.001G048600.1	Gorai.008G216200.1	0
55- 2:	Gorai.001G049500.1	Gorai.008G215400.1	0
55- 3:	Gorai.001G050200.1	Gorai.008G215100.1	0
55- 4:	Gorai.001G050600.1	Gorai.008G214400.1	1e-107
55- 5:	Gorai.001G051100.1	Gorai.008G214000.1	1e-39
55- 6:	Gorai.001G051300.1	Gorai.008G213900.1	1e-71
## Alignment 56: score=258.0 e_value=4e-09 N=6 Chr01&Chr08 minus
56- 0:	Gorai.001G145700.1	Gorai.008G137500.1	0
56- 1:	Gorai.001G146100.1	Gorai.008G137100.2	3e-131
56- 2:	Gorai.001G146200.2	Gorai.008G136500.3	1e-167
56- 3:	Gorai.001G146500.1	Gorai.008G136200.1	4e-97
56- 4:	Gorai.001G146800.1	Gorai.008G135900.2	0
56- 5:	Gorai.001G147400.6	Gorai.008G135600.1	0
## Alignment 57: score=2926.0 e_value=0 N=69 Chr01&Chr09 plus
57- 0:	Gorai.001G002400.2	Gorai.009G020000.1	1e-77
57- 1:	Gorai.001G002400.1	Gorai.009G020000.2	4e-107
57- 2:	Gorai.001G002400.3	Gorai.009G020000.3	2e-106
57- 3:	Gorai.001G002600.1	Gorai.009G020500.1	0
57- 4:	Gorai.001G002800.1	Gorai.009G022100.1	0
57- 5:	Gorai.001G003200.1	Gorai.009G022300.1	0
57- 6:	Gorai.001G003600.1	Gorai.009G022800.1	0
57- 7:	Gorai.001G003800.1	Gorai.009G023400.1	1e-79
57- 8:	Gorai.001G003900.1	Gorai.009G023600.2	0
57- 9:	Gorai.001G004000.2	Gorai.009G023700.1	0
57- 10:	Gorai.001G004100.1	Gorai.009G023800.1	0
57- 11:	Gorai.001G004300.1	Gorai.009G024000.1	0
57- 12:	Gorai.001G004300.2	Gorai.009G024000.2	0
57- 13:	Gorai.001G005000.1	Gorai.009G024300.1	3e-127
57- 14:	Gorai.001G005400.1	Gorai.009G024900.1	4e-76
57- 15:	Gorai.001G005700.1	Gorai.009G025100.2	0
57- 16:	Gorai.001G005800.1	Gorai.009G025700.1	2e-162
57- 17:	Gorai.001G006500.1	Gorai.009G025900.1	0
57- 18:	Gorai.001G006600.1	Gorai.009G026100.1	4e-179
57- 19:	Gorai.001G007300.1	Gorai.009G026800.1	2e-58
57- 20:	Gorai.001G007900.1	Gorai.009G027100.1	0
57- 21:	Gorai.001G008200.1	Gorai.009G027200.1	0
57- 22:	Gorai.001G009200.1	Gorai.009G027800.1	0
57- 23:	Gorai.001G009300.1	Gorai.009G027900.1	0
57- 24:	Gorai.001G009800.1	Gorai.009G028600.1	0
57- 25:	Gorai.001G009900.1	Gorai.009G029300.1	0
57- 26:	Gorai.001G010500.1	Gorai.009G030200.1	0
57- 27:	Gorai.001G010600.2	Gorai.009G030400.1	2e-78
57- 28:	Gorai.001G010700.1	Gorai.009G030500.1	0
57- 29:	Gorai.001G011200.1	Gorai.009G031000.1	2e-156
57- 30:	Gorai.001G011800.1	Gorai.009G031500.1	0
57- 31:	Gorai.001G012400.1	Gorai.009G031900.1	0
57- 32:	Gorai.001G012500.2	Gorai.009G032000.1	0
57- 33:	Gorai.001G012700.1	Gorai.009G032300.1	5e-127
57- 34:	Gorai.001G012900.1	Gorai.009G032900.2	0
57- 35:	Gorai.001G013400.1	Gorai.009G033700.2	0
57- 36:	Gorai.001G013700.1	Gorai.009G033900.1	9e-110
57- 37:	Gorai.001G014100.1	Gorai.009G034300.1	0
57- 38:	Gorai.001G014500.1	Gorai.009G034600.1	1e-49
57- 39:	Gorai.001G014700.1	Gorai.009G034700.1	1e-164
57- 40:	Gorai.001G014800.2	Gorai.009G034800.1	9e-56
57- 41:	Gorai.001G015100.1	Gorai.009G034900.1	5e-136
57- 42:	Gorai.001G015400.1	Gorai.009G035500.1	4e-112
57- 43:	Gorai.001G015500.1	Gorai.009G035700.1	4e-86
57- 44:	Gorai.001G015600.2	Gorai.009G036200.1	4e-57
57- 45:	Gorai.001G016100.1	Gorai.009G036400.1	1e-67
57- 46:	Gorai.001G016300.1	Gorai.009G036600.1	0
57- 47:	Gorai.001G016500.1	Gorai.009G036700.1	0
57- 48:	Gorai.001G016800.1	Gorai.009G037000.1	2e-38
57- 49:	Gorai.001G017000.1	Gorai.009G037100.1	0
57- 50:	Gorai.001G017200.1	Gorai.009G037300.1	6e-97
57- 51:	Gorai.001G017300.1	Gorai.009G037400.1	5e-56
57- 52:	Gorai.001G017600.1	Gorai.009G037800.1	3e-66
57- 53:	Gorai.001G017900.1	Gorai.009G038500.1	0
57- 54:	Gorai.001G018000.1	Gorai.009G038600.1	0
57- 55:	Gorai.001G018100.1	Gorai.009G038700.1	0
57- 56:	Gorai.001G018600.1	Gorai.009G039200.1	0
57- 57:	Gorai.001G018700.1	Gorai.009G039300.1	0
57- 58:	Gorai.001G018800.1	Gorai.009G039500.1	3e-105
57- 59:	Gorai.001G019200.1	Gorai.009G039800.1	0
57- 60:	Gorai.001G019700.1	Gorai.009G040300.1	6e-49
57- 61:	Gorai.001G020800.1	Gorai.009G041200.1	8e-35
57- 62:	Gorai.001G020900.1	Gorai.009G041300.1	0
57- 63:	Gorai.001G020900.2	Gorai.009G041300.3	0
57- 64:	Gorai.001G020900.4	Gorai.009G041300.4	0
57- 65:	Gorai.001G021000.1	Gorai.009G041500.1	5e-113
57- 66:	Gorai.001G021100.1	Gorai.009G041600.1	0
57- 67:	Gorai.001G021300.3	Gorai.009G041700.4	6e-89
57- 68:	Gorai.001G021400.1	Gorai.009G042000.1	5e-61
## Alignment 58: score=1208.0 e_value=0 N=28 Chr01&Chr09 plus
58- 0:	Gorai.001G033400.1	Gorai.009G058000.1	0
58- 1:	Gorai.001G033800.1	Gorai.009G058400.1	4e-164
58- 2:	Gorai.001G033900.1	Gorai.009G058500.5	0
58- 3:	Gorai.001G034800.2	Gorai.009G058900.1	7e-89
58- 4:	Gorai.001G035200.1	Gorai.009G059600.1	1e-44
58- 5:	Gorai.001G035600.1	Gorai.009G060100.1	1e-35
58- 6:	Gorai.001G036400.1	Gorai.009G060300.1	0
58- 7:	Gorai.001G036500.1	Gorai.009G060600.1	1e-105
58- 8:	Gorai.001G036600.1	Gorai.009G060700.1	4e-172
58- 9:	Gorai.001G036700.2	Gorai.009G060900.1	3e-95
58- 10:	Gorai.001G037000.1	Gorai.009G061200.1	0
58- 11:	Gorai.001G037100.1	Gorai.009G061600.1	5e-135
58- 12:	Gorai.001G037200.1	Gorai.009G061900.2	0
58- 13:	Gorai.001G037600.1	Gorai.009G062200.1	0
58- 14:	Gorai.001G037700.1	Gorai.009G062300.1	6e-142
58- 15:	Gorai.001G037700.4	Gorai.009G062300.2	4e-111
58- 16:	Gorai.001G038000.1	Gorai.009G062800.1	0
58- 17:	Gorai.001G038000.2	Gorai.009G062800.2	0
58- 18:	Gorai.001G038200.1	Gorai.009G062900.1	0
58- 19:	Gorai.001G038300.1	Gorai.009G063200.1	2e-98
58- 20:	Gorai.001G038400.1	Gorai.009G063600.2	0
58- 21:	Gorai.001G039000.1	Gorai.009G064400.1	1e-58
58- 22:	Gorai.001G039200.2	Gorai.009G064700.2	6e-144
58- 23:	Gorai.001G039400.1	Gorai.009G065200.1	4e-174
58- 24:	Gorai.001G039500.1	Gorai.009G065600.1	3e-144
58- 25:	Gorai.001G039700.1	Gorai.009G065800.1	3e-46
58- 26:	Gorai.001G039800.1	Gorai.009G066200.2	4e-94
58- 27:	Gorai.001G040500.1	Gorai.009G066500.1	0
## Alignment 59: score=1015.0 e_value=0 N=23 Chr01&Chr09 plus
59- 0:	Gorai.001G028200.1	Gorai.009G051000.1	0
59- 1:	Gorai.001G028700.1	Gorai.009G051700.1	0
59- 2:	Gorai.001G028700.2	Gorai.009G051700.3	0
59- 3:	Gorai.001G028800.1	Gorai.009G051900.1	3e-62
59- 4:	Gorai.001G028900.1	Gorai.009G052000.1	0
59- 5:	Gorai.001G029000.1	Gorai.009G052400.2	9e-119
59- 6:	Gorai.001G029100.1	Gorai.009G052600.1	2e-48
59- 7:	Gorai.001G029800.1	Gorai.009G053100.1	0
59- 8:	Gorai.001G029900.1	Gorai.009G053600.1	5e-32
59- 9:	Gorai.001G030000.1	Gorai.009G053800.1	0
59- 10:	Gorai.001G030100.1	Gorai.009G053900.1	0
59- 11:	Gorai.001G030500.1	Gorai.009G054100.1	5e-180
59- 12:	Gorai.001G030600.2	Gorai.009G054200.1	0
59- 13:	Gorai.001G030700.1	Gorai.009G054300.1	2e-61
59- 14:	Gorai.001G030800.1	Gorai.009G054400.1	0
59- 15:	Gorai.001G031100.1	Gorai.009G054500.1	1e-104
59- 16:	Gorai.001G031200.2	Gorai.009G054600.1	2e-133
59- 17:	Gorai.001G031400.1	Gorai.009G054800.2	0
59- 18:	Gorai.001G031700.1	Gorai.009G055100.1	0
59- 19:	Gorai.001G032000.1	Gorai.009G055400.1	0
59- 20:	Gorai.001G032100.1	Gorai.009G055800.1	0
59- 21:	Gorai.001G032700.1	Gorai.009G056300.1	1e-118
59- 22:	Gorai.001G032700.2	Gorai.009G056300.3	3e-67
## Alignment 60: score=737.0 e_value=3.7e-48 N=18 Chr01&Chr09 plus
60- 0:	Gorai.001G021900.1	Gorai.009G042900.1	3e-32
60- 1:	Gorai.001G022400.1	Gorai.009G043900.1	0
60- 2:	Gorai.001G022800.1	Gorai.009G045200.1	0
60- 3:	Gorai.001G023000.1	Gorai.009G045700.1	1e-111
60- 4:	Gorai.001G023200.1	Gorai.009G045800.1	0
60- 5:	Gorai.001G023300.2	Gorai.009G046000.1	0
60- 6:	Gorai.001G023600.1	Gorai.009G046700.1	4e-116
60- 7:	Gorai.001G023700.2	Gorai.009G046800.1	0
60- 8:	Gorai.001G024400.1	Gorai.009G047600.1	2e-176
60- 9:	Gorai.001G024800.1	Gorai.009G047800.1	3e-51
60- 10:	Gorai.001G024900.1	Gorai.009G047900.1	0
60- 11:	Gorai.001G025900.3	Gorai.009G048100.1	0
60- 12:	Gorai.001G026000.1	Gorai.009G048200.1	0
60- 13:	Gorai.001G026200.2	Gorai.009G048600.2	0
60- 14:	Gorai.001G026300.3	Gorai.009G048800.1	0
60- 15:	Gorai.001G026500.1	Gorai.009G048900.1	0
60- 16:	Gorai.001G026700.1	Gorai.009G049000.1	0
60- 17:	Gorai.001G026800.1	Gorai.009G049100.2	0
## Alignment 61: score=989.0 e_value=0 N=25 Chr01&Chr09 minus
61- 0:	Gorai.001G118900.1	Gorai.009G088500.1	0
61- 1:	Gorai.001G119900.1	Gorai.009G088100.1	4e-33
61- 2:	Gorai.001G120000.1	Gorai.009G088000.1	1e-146
61- 3:	Gorai.001G120600.2	Gorai.009G087400.3	5e-111
61- 4:	Gorai.001G121400.1	Gorai.009G086700.2	0
61- 5:	Gorai.001G121500.1	Gorai.009G086500.1	2e-73
61- 6:	Gorai.001G121600.2	Gorai.009G086400.1	0
61- 7:	Gorai.001G122300.2	Gorai.009G085300.9	0
61- 8:	Gorai.001G122300.4	Gorai.009G085300.1	0
61- 9:	Gorai.001G122500.1	Gorai.009G084800.1	0
61- 10:	Gorai.001G123100.1	Gorai.009G083800.1	5e-138
61- 11:	Gorai.001G123200.1	Gorai.009G083700.1	8e-88
61- 12:	Gorai.001G123300.1	Gorai.009G083600.1	0
61- 13:	Gorai.001G123500.1	Gorai.009G083300.1	3e-31
61- 14:	Gorai.001G124400.1	Gorai.009G083100.1	6e-115
61- 15:	Gorai.001G124800.1	Gorai.009G082900.1	0
61- 16:	Gorai.001G125400.2	Gorai.009G082700.2	0
61- 17:	Gorai.001G126000.1	Gorai.009G082500.1	4e-172
61- 18:	Gorai.001G126400.1	Gorai.009G082000.1	3e-92
61- 19:	Gorai.001G126700.6	Gorai.009G081600.1	0
61- 20:	Gorai.001G127100.1	Gorai.009G081400.1	0
61- 21:	Gorai.001G127800.1	Gorai.009G080800.1	0
61- 22:	Gorai.001G128100.1	Gorai.009G080400.1	3e-106
61- 23:	Gorai.001G128400.1	Gorai.009G080300.1	0
61- 24:	Gorai.001G129500.1	Gorai.009G079400.1	7e-87
## Alignment 62: score=850.0 e_value=9.3e-54 N=19 Chr01&Chr09 minus
62- 0:	Gorai.001G107300.1	Gorai.009G102300.1	0
62- 1:	Gorai.001G107400.1	Gorai.009G102200.1	0
62- 2:	Gorai.001G107500.1	Gorai.009G102100.1	7e-69
62- 3:	Gorai.001G107600.1	Gorai.009G101800.1	8e-81
62- 4:	Gorai.001G108000.1	Gorai.009G101600.1	0
62- 5:	Gorai.001G108200.1	Gorai.009G101300.1	9e-81
62- 6:	Gorai.001G108200.3	Gorai.009G101300.2	1e-67
62- 7:	Gorai.001G108700.1	Gorai.009G100800.1	2e-60
62- 8:	Gorai.001G108800.1	Gorai.009G100700.1	3e-104
62- 9:	Gorai.001G109100.1	Gorai.009G100200.1	2e-141
62- 10:	Gorai.001G109300.1	Gorai.009G100100.1	2e-135
62- 11:	Gorai.001G109500.1	Gorai.009G100000.1	0
62- 12:	Gorai.001G110000.1	Gorai.009G099900.1	2e-84
62- 13:	Gorai.001G110100.2	Gorai.009G099800.2	0
62- 14:	Gorai.001G110200.1	Gorai.009G099700.1	6e-96
62- 15:	Gorai.001G110900.1	Gorai.009G099200.1	2e-31
62- 16:	Gorai.001G111100.2	Gorai.009G098800.1	5e-180
62- 17:	Gorai.001G111200.1	Gorai.009G098600.1	0
62- 18:	Gorai.001G111400.1	Gorai.009G098500.1	1e-75
## Alignment 63: score=479.0 e_value=8.8e-25 N=11 Chr01&Chr09 minus
63- 0:	Gorai.001G112300.1	Gorai.009G096900.1	0
63- 1:	Gorai.001G112400.1	Gorai.009G096600.1	5e-23
63- 2:	Gorai.001G112500.1	Gorai.009G096500.1	0
63- 3:	Gorai.001G112800.1	Gorai.009G095800.2	0
63- 4:	Gorai.001G113000.2	Gorai.009G095700.2	2e-144
63- 5:	Gorai.001G114100.1	Gorai.009G095000.1	3e-92
63- 6:	Gorai.001G114400.1	Gorai.009G094800.1	0
63- 7:	Gorai.001G114900.1	Gorai.009G094200.1	0
63- 8:	Gorai.001G115000.1	Gorai.009G093100.1	4e-47
63- 9:	Gorai.001G115100.1	Gorai.009G092900.1	0
63- 10:	Gorai.001G115200.1	Gorai.009G092800.1	0
## Alignment 64: score=474.0 e_value=4.4e-22 N=11 Chr01&Chr09 minus
64- 0:	Gorai.001G040900.1	Gorai.009G019200.1	6e-179
64- 1:	Gorai.001G041100.1	Gorai.009G019100.2	0
64- 2:	Gorai.001G041600.1	Gorai.009G018400.2	0
64- 3:	Gorai.001G042100.1	Gorai.009G017600.1	4e-158
64- 4:	Gorai.001G042300.1	Gorai.009G017500.2	5e-114
64- 5:	Gorai.001G042500.1	Gorai.009G017300.1	3e-51
64- 6:	Gorai.001G042600.1	Gorai.009G017100.1	0
64- 7:	Gorai.001G042700.1	Gorai.009G016700.1	2e-98
64- 8:	Gorai.001G042900.1	Gorai.009G016600.1	4e-68
64- 9:	Gorai.001G043900.1	Gorai.009G016200.1	2e-80
64- 10:	Gorai.001G044200.1	Gorai.009G015800.1	0
## Alignment 65: score=453.0 e_value=0 N=10 Chr01&Chr09 minus
65- 0:	Gorai.001G116400.1	Gorai.009G091200.1	0
65- 1:	Gorai.001G117000.2	Gorai.009G090500.1	0
65- 2:	Gorai.001G117100.1	Gorai.009G090200.1	1e-125
65- 3:	Gorai.001G117400.1	Gorai.009G089700.1	4e-61
65- 4:	Gorai.001G117600.1	Gorai.009G089300.6	0
65- 5:	Gorai.001G117600.3	Gorai.009G089300.4	0
65- 6:	Gorai.001G117600.4	Gorai.009G089300.1	0
65- 7:	Gorai.001G117700.1	Gorai.009G089100.1	2e-34
65- 8:	Gorai.001G118200.1	Gorai.009G089000.2	0
65- 9:	Gorai.001G118300.1	Gorai.009G088900.1	0
## Alignment 66: score=388.0 e_value=4.5e-19 N=9 Chr01&Chr09 minus
66- 0:	Gorai.001G122800.1	Gorai.009G399900.1	2e-74
66- 1:	Gorai.001G122900.1	Gorai.009G399700.1	0
66- 2:	Gorai.001G123100.1	Gorai.009G399200.1	2e-109
66- 3:	Gorai.001G123300.1	Gorai.009G398800.1	1e-172
66- 4:	Gorai.001G123400.1	Gorai.009G398700.1	2e-125
66- 5:	Gorai.001G123700.1	Gorai.009G398200.1	8e-28
66- 6:	Gorai.001G124400.1	Gorai.009G397400.1	1e-69
66- 7:	Gorai.001G125300.1	Gorai.009G397200.1	9e-164
66- 8:	Gorai.001G125700.1	Gorai.009G396700.1	9e-147
## Alignment 67: score=307.0 e_value=4.6e-11 N=7 Chr01&Chr09 minus
67- 0:	Gorai.001G001500.1	Gorai.009G068400.2	0
67- 1:	Gorai.001G001600.1	Gorai.009G068300.1	0
67- 2:	Gorai.001G001700.1	Gorai.009G068200.1	6e-78
67- 3:	Gorai.001G001900.1	Gorai.009G067900.1	0
67- 4:	Gorai.001G002100.1	Gorai.009G067700.1	3e-16
67- 5:	Gorai.001G002200.1	Gorai.009G066900.1	2e-160
67- 6:	Gorai.001G002300.1	Gorai.009G066800.1	0
## Alignment 68: score=1468.0 e_value=0 N=33 Chr01&Chr10 plus
68- 0:	Gorai.001G002500.1	Gorai.010G065600.1	0
68- 1:	Gorai.001G002600.1	Gorai.010G065800.2	0
68- 2:	Gorai.001G002700.1	Gorai.010G066400.1	0
68- 3:	Gorai.001G002800.1	Gorai.010G067300.1	5e-88
68- 4:	Gorai.001G003200.1	Gorai.010G067400.1	0
68- 5:	Gorai.001G003300.1	Gorai.010G068500.1	0
68- 6:	Gorai.001G004300.1	Gorai.010G069600.1	0
68- 7:	Gorai.001G004700.1	Gorai.010G069800.1	6e-24
68- 8:	Gorai.001G004800.1	Gorai.010G069900.2	9e-108
68- 9:	Gorai.001G004900.1	Gorai.010G070100.1	3e-39
68- 10:	Gorai.001G005000.1	Gorai.010G070200.1	1e-118
68- 11:	Gorai.001G005100.1	Gorai.010G070300.1	5e-31
68- 12:	Gorai.001G005200.5	Gorai.010G070400.1	0
68- 13:	Gorai.001G005300.1	Gorai.010G071200.1	2e-25
68- 14:	Gorai.001G005400.1	Gorai.010G071300.1	7e-95
68- 15:	Gorai.001G005700.1	Gorai.010G072000.1	0
68- 16:	Gorai.001G005800.1	Gorai.010G072300.1	5e-163
68- 17:	Gorai.001G005800.3	Gorai.010G072300.5	3e-132
68- 18:	Gorai.001G005900.1	Gorai.010G072700.1	0
68- 19:	Gorai.001G006000.1	Gorai.010G072800.2	0
68- 20:	Gorai.001G006400.2	Gorai.010G073100.1	0
68- 21:	Gorai.001G006500.1	Gorai.010G073200.1	0
68- 22:	Gorai.001G007000.1	Gorai.010G073600.1	1e-135
68- 23:	Gorai.001G007300.1	Gorai.010G073900.1	9e-50
68- 24:	Gorai.001G007400.1	Gorai.010G074400.4	0
68- 25:	Gorai.001G007400.3	Gorai.010G074400.5	0
68- 26:	Gorai.001G007600.2	Gorai.010G074600.1	0
68- 27:	Gorai.001G007600.3	Gorai.010G074600.2	0
68- 28:	Gorai.001G007600.4	Gorai.010G074600.5	0
68- 29:	Gorai.001G007700.1	Gorai.010G074800.1	2e-153
68- 30:	Gorai.001G007800.1	Gorai.010G075100.1	0
68- 31:	Gorai.001G008100.1	Gorai.010G075300.1	2e-117
68- 32:	Gorai.001G008200.1	Gorai.010G075600.1	0
## Alignment 69: score=1398.0 e_value=0 N=32 Chr01&Chr10 plus
69- 0:	Gorai.001G032000.1	Gorai.010G112400.1	0
69- 1:	Gorai.001G032100.1	Gorai.010G112800.1	0
69- 2:	Gorai.001G032200.1	Gorai.010G113000.1	0
69- 3:	Gorai.001G032200.2	Gorai.010G113000.3	7e-149
69- 4:	Gorai.001G032300.1	Gorai.010G113200.2	0
69- 5:	Gorai.001G032400.1	Gorai.010G113600.1	0
69- 6:	Gorai.001G033200.1	Gorai.010G114800.1	1e-89
69- 7:	Gorai.001G033400.1	Gorai.010G114900.1	0
69- 8:	Gorai.001G033500.1	Gorai.010G115000.1	2e-87
69- 9:	Gorai.001G033600.1	Gorai.010G115100.1	0
69- 10:	Gorai.001G033600.3	Gorai.010G115100.3	0
69- 11:	Gorai.001G033800.1	Gorai.010G115300.1	2e-123
69- 12:	Gorai.001G034300.1	Gorai.010G115600.1	6e-45
69- 13:	Gorai.001G034600.1	Gorai.010G115900.2	0
69- 14:	Gorai.001G035100.1	Gorai.010G116300.1	2e-117
69- 15:	Gorai.001G035900.1	Gorai.010G117200.1	0
69- 16:	Gorai.001G036300.1	Gorai.010G117300.1	6e-61
69- 17:	Gorai.001G036500.1	Gorai.010G117500.1	3e-86
69- 18:	Gorai.001G036600.1	Gorai.010G117700.1	1e-137
69- 19:	Gorai.001G037200.1	Gorai.010G118000.1	0
69- 20:	Gorai.001G037600.1	Gorai.010G118500.1	0
69- 21:	Gorai.001G038100.1	Gorai.010G118800.1	0
69- 22:	Gorai.001G038200.1	Gorai.010G118900.1	0
69- 23:	Gorai.001G038400.1	Gorai.010G119300.2	0
69- 24:	Gorai.001G038400.2	Gorai.010G119300.3	0
69- 25:	Gorai.001G038800.1	Gorai.010G119400.2	4e-66
69- 26:	Gorai.001G038800.4	Gorai.010G119400.1	2e-43
69- 27:	Gorai.001G039000.1	Gorai.010G119600.1	5e-60
69- 28:	Gorai.001G039100.1	Gorai.010G119700.1	0
69- 29:	Gorai.001G039700.1	Gorai.010G120700.1	4e-47
69- 30:	Gorai.001G040200.1	Gorai.010G120800.1	0
69- 31:	Gorai.001G040500.1	Gorai.010G120900.1	0
## Alignment 70: score=716.0 e_value=0 N=18 Chr01&Chr10 plus
70- 0:	Gorai.001G010000.1	Gorai.010G079900.1	4e-86
70- 1:	Gorai.001G010300.1	Gorai.010G080200.1	2e-150
70- 2:	Gorai.001G010500.1	Gorai.010G081100.1	0
70- 3:	Gorai.001G010600.1	Gorai.010G081200.1	1e-69
70- 4:	Gorai.001G011000.1	Gorai.010G081500.1	0
70- 5:	Gorai.001G011200.1	Gorai.010G082000.1	4e-129
70- 6:	Gorai.001G011600.1	Gorai.010G082900.2	0
70- 7:	Gorai.001G011600.3	Gorai.010G082900.6	0
70- 8:	Gorai.001G011900.1	Gorai.010G083000.1	1e-50
70- 9:	Gorai.001G012300.1	Gorai.010G083400.1	0
70- 10:	Gorai.001G012400.1	Gorai.010G083900.1	2e-132
70- 11:	Gorai.001G012500.2	Gorai.010G084100.2	0
70- 12:	Gorai.001G013400.1	Gorai.010G084900.2	0
70- 13:	Gorai.001G013600.2	Gorai.010G085300.4	0
70- 14:	Gorai.001G014000.1	Gorai.010G085400.1	0
70- 15:	Gorai.001G014200.2	Gorai.010G086300.9	3e-108
70- 16:	Gorai.001G014300.1	Gorai.010G086700.1	2e-131
70- 17:	Gorai.001G015200.1	Gorai.010G087200.1	9e-74
## Alignment 71: score=614.0 e_value=5.2e-34 N=14 Chr01&Chr10 plus
71- 0:	Gorai.001G015700.1	Gorai.010G088900.1	9e-48
71- 1:	Gorai.001G015900.1	Gorai.010G089700.1	0
71- 2:	Gorai.001G016000.1	Gorai.010G089800.3	0
71- 3:	Gorai.001G016100.1	Gorai.010G090100.3	8e-86
71- 4:	Gorai.001G016500.1	Gorai.010G090400.1	0
71- 5:	Gorai.001G016600.2	Gorai.010G090700.1	0
71- 6:	Gorai.001G016700.1	Gorai.010G090800.1	3e-68
71- 7:	Gorai.001G016900.1	Gorai.010G091000.1	6e-165
71- 8:	Gorai.001G017000.1	Gorai.010G091300.1	0
71- 9:	Gorai.001G017300.1	Gorai.010G091500.1	2e-58
71- 10:	Gorai.001G017500.1	Gorai.010G091700.7	3e-77
71- 11:	Gorai.001G017600.1	Gorai.010G092200.1	1e-59
71- 12:	Gorai.001G017700.1	Gorai.010G092300.2	0
71- 13:	Gorai.001G017800.1	Gorai.010G092400.1	0
## Alignment 72: score=491.0 e_value=0 N=11 Chr01&Chr10 plus
72- 0:	Gorai.001G024800.1	Gorai.010G103700.1	3e-53
72- 1:	Gorai.001G025000.1	Gorai.010G103900.1	0
72- 2:	Gorai.001G025600.1	Gorai.010G104000.1	5e-64
72- 3:	Gorai.001G025600.2	Gorai.010G104000.2	2e-45
72- 4:	Gorai.001G025900.2	Gorai.010G104200.1	0
72- 5:	Gorai.001G025900.3	Gorai.010G104200.2	0
72- 6:	Gorai.001G026000.1	Gorai.010G104300.1	0
72- 7:	Gorai.001G026200.2	Gorai.010G105100.1	0
72- 8:	Gorai.001G026500.1	Gorai.010G105600.1	0
72- 9:	Gorai.001G026800.1	Gorai.010G105900.1	0
72- 10:	Gorai.001G027000.1	Gorai.010G106400.1	0
## Alignment 73: score=391.0 e_value=9.8e-20 N=9 Chr01&Chr10 plus
73- 0:	Gorai.001G019800.2	Gorai.010G096300.2	0
73- 1:	Gorai.001G020200.2	Gorai.010G096600.2	0
73- 2:	Gorai.001G020300.2	Gorai.010G096900.1	4e-176
73- 3:	Gorai.001G021000.1	Gorai.010G097300.1	3e-102
73- 4:	Gorai.001G021300.1	Gorai.010G097500.2	8e-130
73- 5:	Gorai.001G021400.1	Gorai.010G097900.1	2e-55
73- 6:	Gorai.001G021500.1	Gorai.010G098000.1	9e-67
73- 7:	Gorai.001G021600.1	Gorai.010G098100.1	0
73- 8:	Gorai.001G022600.1	Gorai.010G098600.1	2e-41
## Alignment 74: score=285.0 e_value=3.8e-12 N=7 Chr01&Chr10 plus
74- 0:	Gorai.001G022000.1	Gorai.010G100100.1	1e-127
74- 1:	Gorai.001G022700.1	Gorai.010G100300.1	5e-104
74- 2:	Gorai.001G022800.1	Gorai.010G101300.1	0
74- 3:	Gorai.001G023200.1	Gorai.010G101700.1	0
74- 4:	Gorai.001G023300.2	Gorai.010G101800.1	0
74- 5:	Gorai.001G023500.1	Gorai.010G102000.1	2e-139
74- 6:	Gorai.001G023700.2	Gorai.010G103000.1	0
## Alignment 75: score=278.0 e_value=7.3e-11 N=7 Chr01&Chr10 minus
75- 0:	Gorai.001G018000.1	Gorai.010G095800.1	0
75- 1:	Gorai.001G018300.2	Gorai.010G094800.1	0
75- 2:	Gorai.001G018400.1	Gorai.010G094600.1	0
75- 3:	Gorai.001G019000.1	Gorai.010G094200.1	5e-30
75- 4:	Gorai.001G019500.2	Gorai.010G093000.1	0
75- 5:	Gorai.001G019600.6	Gorai.010G092800.4	1e-180
75- 6:	Gorai.001G019700.1	Gorai.010G092500.1	1e-84
## Alignment 76: score=392.0 e_value=1e-18 N=9 Chr01&Chr11 plus
76- 0:	Gorai.001G040900.1	Gorai.011G081300.1	5e-120
76- 1:	Gorai.001G041000.1	Gorai.011G081600.1	9e-18
76- 2:	Gorai.001G042100.1	Gorai.011G082600.1	8e-37
76- 3:	Gorai.001G042300.1	Gorai.011G082900.1	8e-85
76- 4:	Gorai.001G042400.1	Gorai.011G083000.2	9e-75
76- 5:	Gorai.001G042500.1	Gorai.011G083300.1	6e-28
76- 6:	Gorai.001G042900.1	Gorai.011G083900.1	2e-28
76- 7:	Gorai.001G043100.2	Gorai.011G084000.1	9e-58
76- 8:	Gorai.001G043300.1	Gorai.011G084100.1	1e-73
## Alignment 77: score=905.0 e_value=0 N=22 Chr01&Chr12 plus
77- 0:	Gorai.001G259000.1	Gorai.012G059200.1	3e-106
77- 1:	Gorai.001G259000.3	Gorai.012G059200.2	3e-85
77- 2:	Gorai.001G259400.1	Gorai.012G059300.1	0
77- 3:	Gorai.001G259700.5	Gorai.012G059400.1	8e-16
77- 4:	Gorai.001G260300.1	Gorai.012G059900.1	4e-106
77- 5:	Gorai.001G260800.1	Gorai.012G060400.1	1e-10
77- 6:	Gorai.001G261300.1	Gorai.012G061300.2	0
77- 7:	Gorai.001G262100.1	Gorai.012G061700.1	0
77- 8:	Gorai.001G262400.2	Gorai.012G061900.2	1e-161
77- 9:	Gorai.001G262700.1	Gorai.012G062000.1	0
77- 10:	Gorai.001G263000.1	Gorai.012G062300.1	7e-108
77- 11:	Gorai.001G263100.1	Gorai.012G062600.1	3e-92
77- 12:	Gorai.001G263300.3	Gorai.012G062700.2	3e-134
77- 13:	Gorai.001G263500.5	Gorai.012G063000.1	0
77- 14:	Gorai.001G264400.1	Gorai.012G063700.4	0
77- 15:	Gorai.001G264800.1	Gorai.012G063900.1	1e-83
77- 16:	Gorai.001G265000.1	Gorai.012G064200.1	0
77- 17:	Gorai.001G266100.1	Gorai.012G064800.2	0
77- 18:	Gorai.001G266300.1	Gorai.012G065300.5	0
77- 19:	Gorai.001G266400.1	Gorai.012G065400.1	3e-180
77- 20:	Gorai.001G267100.1	Gorai.012G065800.1	0
77- 21:	Gorai.001G267100.5	Gorai.012G065800.2	7e-137
## Alignment 78: score=270.0 e_value=7.6e-09 N=6 Chr01&Chr12 plus
78- 0:	Gorai.001G274200.1	Gorai.012G083200.1	1e-35
78- 1:	Gorai.001G274300.1	Gorai.012G083300.2	2e-100
78- 2:	Gorai.001G274500.1	Gorai.012G083700.1	1e-82
78- 3:	Gorai.001G274800.1	Gorai.012G084000.1	1e-84
78- 4:	Gorai.001G275000.2	Gorai.012G084100.7	2e-84
78- 5:	Gorai.001G275100.1	Gorai.012G084200.1	6e-84
## Alignment 79: score=252.0 e_value=1.1e-07 N=6 Chr01&Chr12 plus
79- 0:	Gorai.001G256200.1	Gorai.012G055200.1	2e-30
79- 1:	Gorai.001G256300.1	Gorai.012G055400.1	4e-77
79- 2:	Gorai.001G256900.1	Gorai.012G056300.1	2e-157
79- 3:	Gorai.001G257300.1	Gorai.012G057000.1	0
79- 4:	Gorai.001G257700.1	Gorai.012G058000.1	0
79- 5:	Gorai.001G258400.1	Gorai.012G058100.1	0
## Alignment 80: score=776.0 e_value=1.2e-52 N=18 Chr01&Chr12 minus
80- 0:	Gorai.001G269200.1	Gorai.012G088400.1	0
80- 1:	Gorai.001G269400.1	Gorai.012G088300.1	5e-136
80- 2:	Gorai.001G269500.1	Gorai.012G087800.1	1e-62
80- 3:	Gorai.001G269900.2	Gorai.012G087600.1	3e-108
80- 4:	Gorai.001G270200.1	Gorai.012G087500.2	0
80- 5:	Gorai.001G270600.1	Gorai.012G087300.1	0
80- 6:	Gorai.001G271200.1	Gorai.012G087000.2	1e-73
80- 7:	Gorai.001G271300.2	Gorai.012G086900.9	4e-166
80- 8:	Gorai.001G271600.1	Gorai.012G086400.1	8e-44
80- 9:	Gorai.001G271800.1	Gorai.012G086200.1	1e-168
80- 10:	Gorai.001G272000.1	Gorai.012G086100.1	0
80- 11:	Gorai.001G272500.1	Gorai.012G085900.1	2e-16
80- 12:	Gorai.001G272600.1	Gorai.012G085700.1	2e-27
80- 13:	Gorai.001G272900.1	Gorai.012G085600.1	5e-56
80- 14:	Gorai.001G273100.1	Gorai.012G085100.1	1e-79
80- 15:	Gorai.001G273200.1	Gorai.012G085000.1	6e-156
80- 16:	Gorai.001G273300.2	Gorai.012G084600.1	2e-140
80- 17:	Gorai.001G274500.1	Gorai.012G083700.1	1e-82
## Alignment 81: score=468.0 e_value=0 N=11 Chr01&Chr13 minus
81- 0:	Gorai.001G107800.1	Gorai.013G265500.1	2e-74
81- 1:	Gorai.001G107900.1	Gorai.013G265300.1	2e-106
81- 2:	Gorai.001G107900.2	Gorai.013G265300.2	1e-61
81- 3:	Gorai.001G108200.1	Gorai.013G265000.1	2e-94
81- 4:	Gorai.001G108300.1	Gorai.013G264900.1	8e-76
81- 5:	Gorai.001G108500.4	Gorai.013G264600.1	3e-116
81- 6:	Gorai.001G108800.1	Gorai.013G264300.1	1e-98
81- 7:	Gorai.001G108900.1	Gorai.013G264200.1	3e-74
81- 8:	Gorai.001G110400.1	Gorai.013G264100.1	0
81- 9:	Gorai.001G110900.1	Gorai.013G263700.1	2e-37
81- 10:	Gorai.001G112300.1	Gorai.013G262900.1	0
## Alignment 82: score=350.0 e_value=1.8e-16 N=9 Chr01&Chr13 minus
82- 0:	Gorai.001G029400.1	Gorai.013G218200.1	0
82- 1:	Gorai.001G029900.1	Gorai.013G217800.1	5e-32
82- 2:	Gorai.001G030400.1	Gorai.013G217700.1	8e-82
82- 3:	Gorai.001G031400.1	Gorai.013G217400.1	0
82- 4:	Gorai.001G031600.1	Gorai.013G217000.1	4e-96
82- 5:	Gorai.001G032000.1	Gorai.013G216700.1	0
82- 6:	Gorai.001G032100.1	Gorai.013G216200.2	0
82- 7:	Gorai.001G032300.2	Gorai.013G216000.1	0
82- 8:	Gorai.001G033400.1	Gorai.013G215000.1	0
## Alignment 83: score=286.0 e_value=5e-12 N=6 Chr01&Chr13 minus
83- 0:	Gorai.001G162400.1	Gorai.013G213200.1	4e-139
83- 1:	Gorai.001G162500.1	Gorai.013G213100.1	0
83- 2:	Gorai.001G162900.1	Gorai.013G213000.1	2e-176
83- 3:	Gorai.001G164100.1	Gorai.013G212800.1	9e-166
83- 4:	Gorai.001G164200.1	Gorai.013G212700.1	8e-88
83- 5:	Gorai.001G164300.1	Gorai.013G212600.1	1e-74
## Alignment 84: score=285.0 e_value=8.6e-11 N=7 Chr01&Chr13 minus
84- 0:	Gorai.001G012100.1	Gorai.013G227500.1	1e-55
84- 1:	Gorai.001G012300.1	Gorai.013G227400.1	0
84- 2:	Gorai.001G013300.4	Gorai.013G227100.2	0
84- 3:	Gorai.001G014100.1	Gorai.013G226700.1	0
84- 4:	Gorai.001G014200.2	Gorai.013G226200.1	2e-119
84- 5:	Gorai.001G014500.1	Gorai.013G225800.1	5e-41
84- 6:	Gorai.001G014800.1	Gorai.013G225600.1	5e-57
## Alignment 85: score=436.0 e_value=1.8e-20 N=10 Chr01&scaffold_14 plus
85- 0:	Gorai.001G227700.1	Gorai.N002200.1	3e-41
85- 1:	Gorai.001G227900.1	Gorai.N002400.1	8e-84
85- 2:	Gorai.001G228500.1	Gorai.N002800.1	1e-43
85- 3:	Gorai.001G228600.1	Gorai.N003500.1	6e-76
85- 4:	Gorai.001G228900.1	Gorai.N003800.1	8e-48
85- 5:	Gorai.001G229200.1	Gorai.N003900.1	7e-140
85- 6:	Gorai.001G229400.1	Gorai.N004000.1	1e-91
85- 7:	Gorai.001G229700.2	Gorai.N004100.1	0
85- 8:	Gorai.001G229800.1	Gorai.N004700.1	0
85- 9:	Gorai.001G230200.1	Gorai.N004800.1	0
## Alignment 86: score=310.0 e_value=5.1e-13 N=7 Chr02&Chr02 plus
86- 0:	Gorai.002G158400.1	Gorai.002G239900.1	5e-87
86- 1:	Gorai.002G158500.1	Gorai.002G240000.1	1e-43
86- 2:	Gorai.002G158800.1	Gorai.002G240700.1	4e-150
86- 3:	Gorai.002G159100.1	Gorai.002G241600.1	2e-138
86- 4:	Gorai.002G159400.1	Gorai.002G241800.1	6e-81
86- 5:	Gorai.002G159600.1	Gorai.002G242000.1	0
86- 6:	Gorai.002G159700.1	Gorai.002G242200.1	4e-122
## Alignment 87: score=256.0 e_value=1.7e-10 N=6 Chr02&Chr02 minus
87- 0:	Gorai.002G151800.3	Gorai.002G234400.1	6e-35
87- 1:	Gorai.002G153700.1	Gorai.002G233600.1	4e-41
87- 2:	Gorai.002G153900.1	Gorai.002G233500.1	0
87- 3:	Gorai.002G154000.1	Gorai.002G233400.1	1e-32
87- 4:	Gorai.002G154100.1	Gorai.002G233200.1	0
87- 5:	Gorai.002G154300.1	Gorai.002G232600.1	6e-128
## Alignment 88: score=265.0 e_value=2.1e-13 N=6 Chr02&Chr03 plus
88- 0:	Gorai.002G149600.1	Gorai.003G048200.1	0
88- 1:	Gorai.002G149700.1	Gorai.003G048400.1	4e-96
88- 2:	Gorai.002G149800.2	Gorai.003G049000.1	0
88- 3:	Gorai.002G149800.5	Gorai.003G049000.2	0
88- 4:	Gorai.002G150300.1	Gorai.003G049300.1	0
88- 5:	Gorai.002G150700.1	Gorai.003G049700.1	7e-130
## Alignment 89: score=391.0 e_value=0 N=9 Chr02&Chr03 minus
89- 0:	Gorai.002G252900.1	Gorai.003G137900.3	0
89- 1:	Gorai.002G252900.2	Gorai.003G137900.1	0
89- 2:	Gorai.002G253000.1	Gorai.003G137800.1	1e-32
89- 3:	Gorai.002G253200.1	Gorai.003G137500.1	0
89- 4:	Gorai.002G253400.2	Gorai.003G137300.2	7e-40
89- 5:	Gorai.002G253700.1	Gorai.003G136700.2	3e-10
89- 6:	Gorai.002G253900.1	Gorai.003G136000.1	1e-71
89- 7:	Gorai.002G254700.1	Gorai.003G135600.1	1e-92
89- 8:	Gorai.002G255200.1	Gorai.003G134900.1	3e-68
## Alignment 90: score=279.0 e_value=1.6e-10 N=7 Chr02&Chr03 minus
90- 0:	Gorai.002G259000.1	Gorai.003G126900.1	3e-47
90- 1:	Gorai.002G259200.1	Gorai.003G126600.1	0
90- 2:	Gorai.002G260100.1	Gorai.003G125600.2	3e-21
90- 3:	Gorai.002G260400.1	Gorai.003G125400.2	0
90- 4:	Gorai.002G261400.1	Gorai.003G124700.1	7e-180
90- 5:	Gorai.002G261500.1	Gorai.003G124600.1	0
90- 6:	Gorai.002G261800.1	Gorai.003G124100.1	2e-09
## Alignment 91: score=2274.0 e_value=7e-217 N=53 Chr02&Chr05 plus
91- 0:	Gorai.002G195000.1	Gorai.005G253200.1	5e-43
91- 1:	Gorai.002G195200.1	Gorai.005G253300.1	0
91- 2:	Gorai.002G195500.1	Gorai.005G253500.1	2e-179
91- 3:	Gorai.002G195700.1	Gorai.005G253600.1	0
91- 4:	Gorai.002G195900.1	Gorai.005G253800.1	2e-97
91- 5:	Gorai.002G195900.2	Gorai.005G253800.2	2e-61
91- 6:	Gorai.002G196700.1	Gorai.005G254000.1	1e-106
91- 7:	Gorai.002G196800.1	Gorai.005G254100.1	0
91- 8:	Gorai.002G197800.2	Gorai.005G254200.1	4e-155
91- 9:	Gorai.002G198200.1	Gorai.005G254300.1	1e-86
91- 10:	Gorai.002G198900.2	Gorai.005G254400.1	0
91- 11:	Gorai.002G199700.1	Gorai.005G255000.1	0
91- 12:	Gorai.002G200500.2	Gorai.005G255100.1	0
91- 13:	Gorai.002G200600.1	Gorai.005G255300.1	2e-26
91- 14:	Gorai.002G200800.1	Gorai.005G255400.1	1e-49
91- 15:	Gorai.002G200900.1	Gorai.005G255500.2	0
91- 16:	Gorai.002G201700.1	Gorai.005G255700.1	3e-114
91- 17:	Gorai.002G202000.1	Gorai.005G255800.1	0
91- 18:	Gorai.002G202000.4	Gorai.005G255800.5	0
91- 19:	Gorai.002G202100.1	Gorai.005G255900.1	2e-36
91- 20:	Gorai.002G202400.1	Gorai.005G256100.1	4e-170
91- 21:	Gorai.002G202500.1	Gorai.005G256200.1	1e-160
91- 22:	Gorai.002G202800.1	Gorai.005G256800.1	1e-64
91- 23:	Gorai.002G203200.1	Gorai.005G257500.1	6e-165
91- 24:	Gorai.002G203500.1	Gorai.005G257900.1	7e-113
91- 25:	Gorai.002G205400.1	Gorai.005G258200.1	0
91- 26:	Gorai.002G205500.1	Gorai.005G258400.1	0
91- 27:	Gorai.002G205800.1	Gorai.005G258600.1	0
91- 28:	Gorai.002G206200.1	Gorai.005G258700.1	0
91- 29:	Gorai.002G206400.1	Gorai.005G258800.1	0
91- 30:	Gorai.002G206500.1	Gorai.005G258900.7	6e-150
91- 31:	Gorai.002G206600.1	Gorai.005G259000.1	2e-120
91- 32:	Gorai.002G206700.1	Gorai.005G259100.1	0
91- 33:	Gorai.002G207000.1	Gorai.005G259700.2	6e-126
91- 34:	Gorai.002G207000.2	Gorai.005G259700.4	3e-99
91- 35:	Gorai.002G207800.1	Gorai.005G260100.1	0
91- 36:	Gorai.002G208000.1	Gorai.005G260200.1	0
91- 37:	Gorai.002G208500.1	Gorai.005G260300.1	7e-114
91- 38:	Gorai.002G209000.1	Gorai.005G260400.1	0
91- 39:	Gorai.002G209500.1	Gorai.005G260500.1	0
91- 40:	Gorai.002G210200.1	Gorai.005G261000.1	2e-51
91- 41:	Gorai.002G211000.1	Gorai.005G261600.1	5e-39
91- 42:	Gorai.002G211800.1	Gorai.005G262200.1	0
91- 43:	Gorai.002G212100.1	Gorai.005G262600.1	3e-19
91- 44:	Gorai.002G212300.1	Gorai.005G262700.2	0
91- 45:	Gorai.002G213400.1	Gorai.005G263000.1	0
91- 46:	Gorai.002G213500.1	Gorai.005G263100.1	1e-85
91- 47:	Gorai.002G214400.1	Gorai.005G263700.1	2e-17
91- 48:	Gorai.002G214600.1	Gorai.005G264100.1	3e-58
91- 49:	Gorai.002G215100.1	Gorai.005G264400.2	0
91- 50:	Gorai.002G215100.6	Gorai.005G264400.4	0
91- 51:	Gorai.002G215500.1	Gorai.005G264500.1	4e-46
91- 52:	Gorai.002G215600.1	Gorai.005G264600.1	0
## Alignment 92: score=1121.0 e_value=1.8e-89 N=25 Chr02&Chr05 plus
92- 0:	Gorai.002G178700.2	Gorai.005G161300.2	0
92- 1:	Gorai.002G178700.6	Gorai.005G161300.3	1e-139
92- 2:	Gorai.002G179000.2	Gorai.005G161800.1	0
92- 3:	Gorai.002G179200.1	Gorai.005G162100.1	5e-40
92- 4:	Gorai.002G179300.1	Gorai.005G162200.1	1e-33
92- 5:	Gorai.002G180000.2	Gorai.005G162400.1	0
92- 6:	Gorai.002G180100.1	Gorai.005G162500.1	2e-110
92- 7:	Gorai.002G180300.1	Gorai.005G162600.1	4e-102
92- 8:	Gorai.002G180500.1	Gorai.005G162900.1	0
92- 9:	Gorai.002G181000.1	Gorai.005G163000.1	1e-51
92- 10:	Gorai.002G181100.1	Gorai.005G163200.1	1e-172
92- 11:	Gorai.002G181200.1	Gorai.005G163500.2	8e-137
92- 12:	Gorai.002G181600.1	Gorai.005G164300.1	4e-72
92- 13:	Gorai.002G181700.1	Gorai.005G164600.1	1e-116
92- 14:	Gorai.002G181800.1	Gorai.005G164700.1	2e-19
92- 15:	Gorai.002G181900.2	Gorai.005G165100.4	4e-37
92- 16:	Gorai.002G182000.1	Gorai.005G165500.1	7e-87
92- 17:	Gorai.002G182200.1	Gorai.005G165600.1	0
92- 18:	Gorai.002G182200.3	Gorai.005G165600.3	0
92- 19:	Gorai.002G182300.1	Gorai.005G165800.1	8e-38
92- 20:	Gorai.002G182600.1	Gorai.005G165900.1	0
92- 21:	Gorai.002G182700.4	Gorai.005G166500.2	0
92- 22:	Gorai.002G183200.1	Gorai.005G166800.1	3e-167
92- 23:	Gorai.002G183600.1	Gorai.005G167000.1	0
92- 24:	Gorai.002G183700.1	Gorai.005G167200.2	9e-105
## Alignment 93: score=406.0 e_value=0 N=9 Chr02&Chr05 plus
93- 0:	Gorai.002G173100.1	Gorai.005G158400.2	2e-110
93- 1:	Gorai.002G173100.2	Gorai.005G158400.4	4e-99
93- 2:	Gorai.002G173300.1	Gorai.005G158500.1	3e-164
93- 3:	Gorai.002G173400.1	Gorai.005G158800.2	0
93- 4:	Gorai.002G174000.1	Gorai.005G158900.3	3e-31
93- 5:	Gorai.002G174100.1	Gorai.005G159100.1	0
93- 6:	Gorai.002G174500.1	Gorai.005G159200.1	6e-113
93- 7:	Gorai.002G175700.1	Gorai.005G160300.1	0
93- 8:	Gorai.002G175700.3	Gorai.005G160300.2	0
## Alignment 94: score=641.0 e_value=0 N=16 Chr02&Chr05 minus
94- 0:	Gorai.002G006900.1	Gorai.005G239800.1	0
94- 1:	Gorai.002G007500.2	Gorai.005G238800.1	0
94- 2:	Gorai.002G007600.4	Gorai.005G238700.1	5e-48
94- 3:	Gorai.002G007900.1	Gorai.005G238300.1	0
94- 4:	Gorai.002G008000.1	Gorai.005G238200.1	3e-40
94- 5:	Gorai.002G008100.1	Gorai.005G238100.1	0
94- 6:	Gorai.002G008300.1	Gorai.005G237700.1	5e-07
94- 7:	Gorai.002G008400.1	Gorai.005G236900.1	6e-101
94- 8:	Gorai.002G008600.1	Gorai.005G236100.1	0
94- 9:	Gorai.002G008800.1	Gorai.005G235700.2	1e-69
94- 10:	Gorai.002G009300.1	Gorai.005G234900.1	9e-92
94- 11:	Gorai.002G009700.1	Gorai.005G234100.1	0
94- 12:	Gorai.002G010100.1	Gorai.005G232700.1	1e-37
94- 13:	Gorai.002G010200.1	Gorai.005G232000.1	0
94- 14:	Gorai.002G010300.4	Gorai.005G231800.3	0
94- 15:	Gorai.002G010300.5	Gorai.005G231800.2	0
## Alignment 95: score=347.0 e_value=2.7e-16 N=9 Chr02&Chr05 minus
95- 0:	Gorai.002G122700.1	Gorai.005G112400.1	3e-23
95- 1:	Gorai.002G123000.1	Gorai.005G112000.1	2e-163
95- 2:	Gorai.002G124300.1	Gorai.005G111700.1	1e-36
95- 3:	Gorai.002G124700.1	Gorai.005G111400.1	0
95- 4:	Gorai.002G125600.1	Gorai.005G110600.2	1e-102
95- 5:	Gorai.002G126200.1	Gorai.005G110000.1	4e-55
95- 6:	Gorai.002G126500.1	Gorai.005G109600.1	2e-81
95- 7:	Gorai.002G126600.1	Gorai.005G109100.1	5e-80
95- 8:	Gorai.002G127000.1	Gorai.005G108300.1	0
## Alignment 96: score=330.0 e_value=3.2e-14 N=8 Chr02&Chr05 minus
96- 0:	Gorai.002G186800.1	Gorai.005G178700.1	5e-70
96- 1:	Gorai.002G187500.1	Gorai.005G177900.1	4e-164
96- 2:	Gorai.002G187700.1	Gorai.005G177600.1	0
96- 3:	Gorai.002G188000.1	Gorai.005G176900.1	0
96- 4:	Gorai.002G188100.1	Gorai.005G176700.1	0
96- 5:	Gorai.002G188400.2	Gorai.005G176500.1	0
96- 6:	Gorai.002G188800.1	Gorai.005G175100.1	0
96- 7:	Gorai.002G189900.1	Gorai.005G174600.1	0
## Alignment 97: score=329.0 e_value=4.7e-14 N=8 Chr02&Chr05 minus
97- 0:	Gorai.002G017300.1	Gorai.005G204700.1	2e-38
97- 1:	Gorai.002G017700.1	Gorai.005G204000.1	0
97- 2:	Gorai.002G018000.1	Gorai.005G202900.1	4e-135
97- 3:	Gorai.002G018100.1	Gorai.005G202000.1	2e-116
97- 4:	Gorai.002G018200.1	Gorai.005G201300.1	0
97- 5:	Gorai.002G018300.1	Gorai.005G201000.1	2e-67
97- 6:	Gorai.002G019600.1	Gorai.005G200500.1	1e-71
97- 7:	Gorai.002G019900.2	Gorai.005G200300.1	0
## Alignment 98: score=307.0 e_value=4.6e-12 N=7 Chr02&Chr05 minus
98- 0:	Gorai.002G002200.1	Gorai.005G255100.1	0
98- 1:	Gorai.002G002300.1	Gorai.005G254800.1	0
98- 2:	Gorai.002G002400.1	Gorai.005G254600.1	2e-72
98- 3:	Gorai.002G002500.1	Gorai.005G254400.1	0
98- 4:	Gorai.002G002800.1	Gorai.005G254300.1	3e-69
98- 5:	Gorai.002G003000.1	Gorai.005G254200.1	2e-167
98- 6:	Gorai.002G003500.1	Gorai.005G253200.1	5e-39
## Alignment 99: score=286.0 e_value=1.8e-11 N=7 Chr02&Chr05 minus
99- 0:	Gorai.002G220400.2	Gorai.005G092000.1	1e-56
99- 1:	Gorai.002G220500.1	Gorai.005G091900.1	8e-132
99- 2:	Gorai.002G220700.1	Gorai.005G091600.1	0
99- 3:	Gorai.002G220800.1	Gorai.005G090500.1	2e-77
99- 4:	Gorai.002G221300.2	Gorai.005G090300.3	0
99- 5:	Gorai.002G222000.1	Gorai.005G089800.1	1e-84
99- 6:	Gorai.002G222600.2	Gorai.005G089200.1	7e-77
## Alignment 100: score=276.0 e_value=7.8e-10 N=6 Chr02&Chr05 minus
100- 0:	Gorai.002G169600.1	Gorai.005G154900.2	8e-37
100- 1:	Gorai.002G169900.1	Gorai.005G154700.1	0
100- 2:	Gorai.002G170700.1	Gorai.005G154500.1	1e-132
100- 3:	Gorai.002G171100.1	Gorai.005G154300.1	0
100- 4:	Gorai.002G171200.2	Gorai.005G154200.2	3e-156
100- 5:	Gorai.002G171300.1	Gorai.005G154100.1	1e-144
## Alignment 101: score=255.0 e_value=1.5e-09 N=6 Chr02&Chr05 minus
101- 0:	Gorai.002G021700.1	Gorai.005G196700.2	0
101- 1:	Gorai.002G021800.1	Gorai.005G196200.1	3e-90
101- 2:	Gorai.002G021900.1	Gorai.005G196000.1	8e-140
101- 3:	Gorai.002G022100.1	Gorai.005G195900.2	3e-74
101- 4:	Gorai.002G022300.1	Gorai.005G195800.7	1e-168
101- 5:	Gorai.002G022600.1	Gorai.005G195100.1	4e-145
## Alignment 102: score=2097.0 e_value=0 N=46 Chr02&Chr06 plus
102- 0:	Gorai.002G232600.1	Gorai.006G146000.1	3e-99
102- 1:	Gorai.002G233100.2	Gorai.006G146500.4	7e-98
102- 2:	Gorai.002G233100.3	Gorai.006G146500.1	8e-170
102- 3:	Gorai.002G233200.1	Gorai.006G146900.1	0
102- 4:	Gorai.002G233500.1	Gorai.006G147000.1	0
102- 5:	Gorai.002G233600.1	Gorai.006G147300.1	7e-50
102- 6:	Gorai.002G234000.1	Gorai.006G147800.1	2e-99
102- 7:	Gorai.002G234100.1	Gorai.006G148000.1	0
102- 8:	Gorai.002G234400.1	Gorai.006G148400.1	2e-52
102- 9:	Gorai.002G234700.1	Gorai.006G148800.1	3e-111
102- 10:	Gorai.002G234800.1	Gorai.006G148900.1	0
102- 11:	Gorai.002G234900.1	Gorai.006G149100.1	0
102- 12:	Gorai.002G235200.1	Gorai.006G149400.1	0
102- 13:	Gorai.002G235300.1	Gorai.006G149500.2	0
102- 14:	Gorai.002G235800.1	Gorai.006G150100.1	3e-126
102- 15:	Gorai.002G235900.1	Gorai.006G150200.1	3e-103
102- 16:	Gorai.002G236000.1	Gorai.006G150600.1	0
102- 17:	Gorai.002G236100.1	Gorai.006G150700.1	2e-140
102- 18:	Gorai.002G236300.1	Gorai.006G150800.1	1e-78
102- 19:	Gorai.002G236400.1	Gorai.006G150900.1	1e-91
102- 20:	Gorai.002G236600.1	Gorai.006G151000.1	3e-32
102- 21:	Gorai.002G236700.1	Gorai.006G151100.1	3e-47
102- 22:	Gorai.002G236800.1	Gorai.006G151500.1	9e-149
102- 23:	Gorai.002G237600.1	Gorai.006G151600.1	8e-106
102- 24:	Gorai.002G237900.1	Gorai.006G152400.1	2e-115
102- 25:	Gorai.002G238000.1	Gorai.006G152600.1	0
102- 26:	Gorai.002G238600.1	Gorai.006G153700.1	1e-170
102- 27:	Gorai.002G238600.2	Gorai.006G153700.2	6e-121
102- 28:	Gorai.002G238800.1	Gorai.006G153900.1	0
102- 29:	Gorai.002G238900.1	Gorai.006G154400.1	4e-53
102- 30:	Gorai.002G239000.1	Gorai.006G154600.1	0
102- 31:	Gorai.002G239100.1	Gorai.006G154700.1	2e-06
102- 32:	Gorai.002G239600.1	Gorai.006G155000.1	4e-126
102- 33:	Gorai.002G239800.1	Gorai.006G155100.1	1e-61
102- 34:	Gorai.002G240000.1	Gorai.006G155200.1	1e-43
102- 35:	Gorai.002G240400.1	Gorai.006G155300.4	0
102- 36:	Gorai.002G240400.3	Gorai.006G155300.5	0
102- 37:	Gorai.002G240500.1	Gorai.006G155600.1	0
102- 38:	Gorai.002G240800.1	Gorai.006G156000.1	2e-23
102- 39:	Gorai.002G240900.1	Gorai.006G156200.1	5e-82
102- 40:	Gorai.002G241100.1	Gorai.006G156400.1	0
102- 41:	Gorai.002G241200.1	Gorai.006G156700.1	5e-43
102- 42:	Gorai.002G241300.1	Gorai.006G156800.1	0
102- 43:	Gorai.002G241500.1	Gorai.006G157400.1	4e-106
102- 44:	Gorai.002G241500.5	Gorai.006G157400.3	4e-70
102- 45:	Gorai.002G241600.1	Gorai.006G157500.1	0
## Alignment 103: score=590.0 e_value=0 N=13 Chr02&Chr06 plus
103- 0:	Gorai.002G264500.1	Gorai.006G184100.1	0
103- 1:	Gorai.002G265100.2	Gorai.006G184200.1	1e-63
103- 2:	Gorai.002G266000.1	Gorai.006G184600.1	0
103- 3:	Gorai.002G266000.2	Gorai.006G184600.2	2e-175
103- 4:	Gorai.002G266100.1	Gorai.006G185000.1	4e-112
103- 5:	Gorai.002G266200.1	Gorai.006G185100.1	1e-143
103- 6:	Gorai.002G266400.3	Gorai.006G185200.1	5e-174
103- 7:	Gorai.002G266500.1	Gorai.006G185300.1	6e-108
103- 8:	Gorai.002G266600.1	Gorai.006G185500.1	3e-38
103- 9:	Gorai.002G266700.1	Gorai.006G185800.1	0
103- 10:	Gorai.002G266700.2	Gorai.006G185800.4	2e-139
103- 11:	Gorai.002G267000.2	Gorai.006G186000.1	0
103- 12:	Gorai.002G267700.1	Gorai.006G186200.1	2e-90
## Alignment 104: score=467.0 e_value=1.2e-22 N=11 Chr02&Chr06 plus
104- 0:	Gorai.002G255600.1	Gorai.006G169200.1	3e-37
104- 1:	Gorai.002G255700.1	Gorai.006G169500.1	0
104- 2:	Gorai.002G256400.1	Gorai.006G170800.1	2e-133
104- 3:	Gorai.002G256700.1	Gorai.006G171000.1	0
104- 4:	Gorai.002G257200.1	Gorai.006G171800.1	0
104- 5:	Gorai.002G257400.1	Gorai.006G172400.1	2e-174
104- 6:	Gorai.002G257500.1	Gorai.006G172600.1	0
104- 7:	Gorai.002G257900.1	Gorai.006G173100.1	0
104- 8:	Gorai.002G258100.1	Gorai.006G173300.1	0
104- 9:	Gorai.002G258500.1	Gorai.006G174000.1	0
104- 10:	Gorai.002G258800.1	Gorai.006G174200.1	3e-17
## Alignment 105: score=371.0 e_value=0 N=9 Chr02&Chr06 plus
105- 0:	Gorai.002G248000.1	Gorai.006G166000.1	0
105- 1:	Gorai.002G248400.1	Gorai.006G166800.1	0
105- 2:	Gorai.002G248700.1	Gorai.006G167500.1	0
105- 3:	Gorai.002G249300.1	Gorai.006G168100.1	9e-32
105- 4:	Gorai.002G249700.1	Gorai.006G168400.1	0
105- 5:	Gorai.002G250100.1	Gorai.006G168600.3	0
105- 6:	Gorai.002G250200.1	Gorai.006G168700.1	4e-99
105- 7:	Gorai.002G250200.2	Gorai.006G168700.2	2e-100
105- 8:	Gorai.002G250300.1	Gorai.006G168800.1	0
## Alignment 106: score=323.0 e_value=5e-17 N=8 Chr02&Chr06 plus
106- 0:	Gorai.002G026700.2	Gorai.006G074700.1	0
106- 1:	Gorai.002G026900.1	Gorai.006G075700.1	0
106- 2:	Gorai.002G027800.1	Gorai.006G075900.1	0
106- 3:	Gorai.002G028500.2	Gorai.006G076400.2	0
106- 4:	Gorai.002G028500.1	Gorai.006G076400.1	0
106- 5:	Gorai.002G029000.1	Gorai.006G077000.1	0
106- 6:	Gorai.002G029100.1	Gorai.006G077100.1	4e-101
106- 7:	Gorai.002G029900.1	Gorai.006G078100.1	7e-19
## Alignment 107: score=317.0 e_value=9.2e-16 N=7 Chr02&Chr06 plus
107- 0:	Gorai.002G243100.1	Gorai.006G158500.2	0
107- 1:	Gorai.002G243700.2	Gorai.006G158900.2	0
107- 2:	Gorai.002G243700.8	Gorai.006G158900.4	0
107- 3:	Gorai.002G243900.1	Gorai.006G159000.1	0
107- 4:	Gorai.002G244200.1	Gorai.006G159300.1	1e-16
107- 5:	Gorai.002G244300.1	Gorai.006G159400.1	1e-115
107- 6:	Gorai.002G244500.1	Gorai.006G159600.1	3e-73
## Alignment 108: score=313.0 e_value=0 N=7 Chr02&Chr06 plus
108- 0:	Gorai.002G245800.1	Gorai.006G161200.1	6e-80
108- 1:	Gorai.002G246300.1	Gorai.006G161400.1	0
108- 2:	Gorai.002G246400.1	Gorai.006G161800.1	0
108- 3:	Gorai.002G246700.1	Gorai.006G162800.1	8e-83
108- 4:	Gorai.002G246800.1	Gorai.006G163000.1	0
108- 5:	Gorai.002G247000.1	Gorai.006G163100.1	0
108- 6:	Gorai.002G247000.3	Gorai.006G163100.3	0
## Alignment 109: score=277.0 e_value=1.5e-09 N=6 Chr02&Chr06 plus
109- 0:	Gorai.002G160500.1	Gorai.006G160600.1	0
109- 1:	Gorai.002G160600.1	Gorai.006G160900.1	1e-95
109- 2:	Gorai.002G160900.1	Gorai.006G161100.1	4e-126
109- 3:	Gorai.002G161500.1	Gorai.006G161400.1	0
109- 4:	Gorai.002G161600.1	Gorai.006G161700.1	0
109- 5:	Gorai.002G161700.1	Gorai.006G162400.1	5e-163
## Alignment 110: score=406.0 e_value=1.9e-20 N=10 Chr02&Chr06 minus
110- 0:	Gorai.002G228100.1	Gorai.006G141400.1	0
110- 1:	Gorai.002G228200.1	Gorai.006G141000.1	0
110- 2:	Gorai.002G228600.1	Gorai.006G140400.1	4e-138
110- 3:	Gorai.002G228900.1	Gorai.006G140200.2	1e-144
110- 4:	Gorai.002G229100.2	Gorai.006G139900.1	2e-117
110- 5:	Gorai.002G229200.1	Gorai.006G139100.2	3e-91
110- 6:	Gorai.002G229400.2	Gorai.006G139000.1	0
110- 7:	Gorai.002G230000.1	Gorai.006G138600.1	0
110- 8:	Gorai.002G230400.1	Gorai.006G137400.1	2e-142
110- 9:	Gorai.002G230600.1	Gorai.006G137200.1	5e-22
## Alignment 111: score=331.0 e_value=2.7e-14 N=8 Chr02&Chr06 minus
111- 0:	Gorai.002G153300.1	Gorai.006G148600.1	2e-175
111- 1:	Gorai.002G153500.2	Gorai.006G147700.2	0
111- 2:	Gorai.002G153600.1	Gorai.006G147600.1	0
111- 3:	Gorai.002G153900.1	Gorai.006G147000.1	0
111- 4:	Gorai.002G154100.1	Gorai.006G146900.1	0
111- 5:	Gorai.002G154300.1	Gorai.006G146000.1	9e-117
111- 6:	Gorai.002G154400.1	Gorai.006G145900.2	6e-41
111- 7:	Gorai.002G154600.1	Gorai.006G145500.1	5e-168
## Alignment 112: score=299.0 e_value=2.2e-10 N=7 Chr02&Chr06 minus
112- 0:	Gorai.002G262300.1	Gorai.006G184100.1	0
112- 1:	Gorai.002G262700.1	Gorai.006G183700.1	0
112- 2:	Gorai.002G262900.1	Gorai.006G183000.1	3e-113
112- 3:	Gorai.002G263100.1	Gorai.006G182900.1	0
112- 4:	Gorai.002G263400.1	Gorai.006G182600.1	0
112- 5:	Gorai.002G263600.1	Gorai.006G182300.1	0
112- 6:	Gorai.002G263800.2	Gorai.006G181900.2	2e-63
## Alignment 113: score=277.0 e_value=8.3e-11 N=7 Chr02&Chr06 minus
113- 0:	Gorai.002G252300.1	Gorai.006G177600.1	2e-125
113- 1:	Gorai.002G253000.1	Gorai.006G177000.1	1e-64
113- 2:	Gorai.002G253100.1	Gorai.006G176700.1	1e-46
113- 3:	Gorai.002G253500.1	Gorai.006G176300.1	0
113- 4:	Gorai.002G253800.4	Gorai.006G175600.3	3e-99
113- 5:	Gorai.002G254400.2	Gorai.006G175000.2	0
113- 6:	Gorai.002G255000.3	Gorai.006G174500.1	0
## Alignment 114: score=251.0 e_value=9.6e-09 N=6 Chr02&Chr06 minus
114- 0:	Gorai.002G240300.1	Gorai.006G112200.1	3e-120
114- 1:	Gorai.002G240500.1	Gorai.006G111600.1	3e-78
114- 2:	Gorai.002G241100.1	Gorai.006G111000.1	0
114- 3:	Gorai.002G241500.4	Gorai.006G110300.2	6e-43
114- 4:	Gorai.002G242200.1	Gorai.006G109900.1	3e-69
114- 5:	Gorai.002G242400.1	Gorai.006G109700.1	2e-14
## Alignment 115: score=431.0 e_value=1.3e-21 N=10 Chr02&Chr07 plus
115- 0:	Gorai.002G234100.1	Gorai.007G363300.1	0
115- 1:	Gorai.002G234400.1	Gorai.007G363800.1	1e-122
115- 2:	Gorai.002G235100.1	Gorai.007G364000.1	0
115- 3:	Gorai.002G235800.1	Gorai.007G365600.1	5e-102
115- 4:	Gorai.002G236300.1	Gorai.007G366700.2	9e-77
115- 5:	Gorai.002G236500.1	Gorai.007G366800.1	8e-57
115- 6:	Gorai.002G236600.1	Gorai.007G367000.1	2e-103
115- 7:	Gorai.002G236700.1	Gorai.007G367300.1	7e-33
115- 8:	Gorai.002G237000.1	Gorai.007G367500.1	2e-113
115- 9:	Gorai.002G238200.1	Gorai.007G367900.1	0
## Alignment 116: score=250.0 e_value=9.5e-08 N=6 Chr02&Chr07 plus
116- 0:	Gorai.002G135700.1	Gorai.007G225100.3	3e-34
116- 1:	Gorai.002G135800.1	Gorai.007G225900.1	6e-125
116- 2:	Gorai.002G136100.1	Gorai.007G226200.1	4e-14
116- 3:	Gorai.002G136800.1	Gorai.007G226900.1	0
116- 4:	Gorai.002G136900.1	Gorai.007G227400.1	0
116- 5:	Gorai.002G137300.1	Gorai.007G228000.1	2e-85
## Alignment 117: score=392.0 e_value=0 N=9 Chr02&Chr07 minus
117- 0:	Gorai.002G081900.1	Gorai.007G314800.1	8e-139
117- 1:	Gorai.002G082200.2	Gorai.007G314600.1	0
117- 2:	Gorai.002G082200.1	Gorai.007G314600.2	0
117- 3:	Gorai.002G083300.2	Gorai.007G314200.4	2e-57
117- 4:	Gorai.002G083300.3	Gorai.007G314200.2	8e-57
117- 5:	Gorai.002G083600.1	Gorai.007G314200.1	4e-80
117- 6:	Gorai.002G083900.1	Gorai.007G313900.1	0
117- 7:	Gorai.002G085200.1	Gorai.007G313700.1	0
117- 8:	Gorai.002G085500.2	Gorai.007G313600.1	2e-66
## Alignment 118: score=361.0 e_value=6.5e-14 N=8 Chr02&Chr07 minus
118- 0:	Gorai.002G256200.1	Gorai.007G377200.2	0
118- 1:	Gorai.002G256700.1	Gorai.007G376900.1	0
118- 2:	Gorai.002G257000.2	Gorai.007G376700.1	0
118- 3:	Gorai.002G257100.1	Gorai.007G376600.1	0
118- 4:	Gorai.002G257300.1	Gorai.007G376500.1	0
118- 5:	Gorai.002G257400.1	Gorai.007G376300.2	4e-175
118- 6:	Gorai.002G257700.1	Gorai.007G376000.1	9e-26
118- 7:	Gorai.002G258500.1	Gorai.007G375600.2	0
## Alignment 119: score=339.0 e_value=1.3e-17 N=8 Chr02&Chr07 minus
119- 0:	Gorai.002G069100.1	Gorai.007G324600.1	6e-103
119- 1:	Gorai.002G069200.1	Gorai.007G324100.1	0
119- 2:	Gorai.002G069800.1	Gorai.007G323000.1	0
119- 3:	Gorai.002G070100.1	Gorai.007G322600.1	3e-24
119- 4:	Gorai.002G070200.2	Gorai.007G322500.2	0
119- 5:	Gorai.002G070300.1	Gorai.007G322400.1	1e-177
119- 6:	Gorai.002G071200.1	Gorai.007G321700.1	8e-14
119- 7:	Gorai.002G072200.1	Gorai.007G321200.1	0
## Alignment 120: score=1574.0 e_value=0 N=37 Chr02&Chr08 plus
120- 0:	Gorai.002G192500.1	Gorai.008G033000.1	1e-72
120- 1:	Gorai.002G192600.1	Gorai.008G033400.1	0
120- 2:	Gorai.002G192600.5	Gorai.008G033400.2	1e-123
120- 3:	Gorai.002G192800.1	Gorai.008G033700.1	6e-68
120- 4:	Gorai.002G193400.1	Gorai.008G033900.1	7e-121
120- 5:	Gorai.002G193600.1	Gorai.008G034100.1	4e-104
120- 6:	Gorai.002G195400.1	Gorai.008G035200.2	3e-175
120- 7:	Gorai.002G195900.1	Gorai.008G035300.1	3e-104
120- 8:	Gorai.002G196700.1	Gorai.008G035700.1	4e-152
120- 9:	Gorai.002G196900.1	Gorai.008G035900.1	0
120- 10:	Gorai.002G197100.1	Gorai.008G036000.1	0
120- 11:	Gorai.002G197500.1	Gorai.008G036100.1	2e-144
120- 12:	Gorai.002G197600.1	Gorai.008G036200.1	6e-103
120- 13:	Gorai.002G197700.1	Gorai.008G036300.1	0
120- 14:	Gorai.002G198700.1	Gorai.008G036400.1	3e-77
120- 15:	Gorai.002G199200.1	Gorai.008G037000.1	0
120- 16:	Gorai.002G199700.2	Gorai.008G037200.4	0
120- 17:	Gorai.002G199900.1	Gorai.008G037300.1	1e-179
120- 18:	Gorai.002G200000.2	Gorai.008G037500.1	0
120- 19:	Gorai.002G200900.1	Gorai.008G037600.1	0
120- 20:	Gorai.002G202100.1	Gorai.008G038300.1	9e-130
120- 21:	Gorai.002G202200.1	Gorai.008G038500.1	1e-161
120- 22:	Gorai.002G202300.1	Gorai.008G038600.1	0
120- 23:	Gorai.002G203900.1	Gorai.008G039200.1	4e-56
120- 24:	Gorai.002G204100.1	Gorai.008G039400.1	3e-137
120- 25:	Gorai.002G204200.1	Gorai.008G039700.1	2e-103
120- 26:	Gorai.002G204800.1	Gorai.008G040000.1	3e-32
120- 27:	Gorai.002G205100.1	Gorai.008G040100.2	0
120- 28:	Gorai.002G205400.1	Gorai.008G040200.1	0
120- 29:	Gorai.002G205600.1	Gorai.008G040500.1	4e-176
120- 30:	Gorai.002G205800.1	Gorai.008G040600.1	0
120- 31:	Gorai.002G206000.1	Gorai.008G040800.1	0
120- 32:	Gorai.002G206400.1	Gorai.008G041000.1	0
120- 33:	Gorai.002G206700.1	Gorai.008G041100.1	0
120- 34:	Gorai.002G206700.3	Gorai.008G041100.2	0
120- 35:	Gorai.002G207200.1	Gorai.008G041300.1	3e-166
120- 36:	Gorai.002G207600.1	Gorai.008G041400.1	3e-167
## Alignment 121: score=706.0 e_value=0 N=17 Chr02&Chr08 plus
121- 0:	Gorai.002G185100.2	Gorai.008G159400.1	5e-175
121- 1:	Gorai.002G185100.3	Gorai.008G159400.2	5e-133
121- 2:	Gorai.002G185700.2	Gorai.008G159600.1	0
121- 3:	Gorai.002G186200.2	Gorai.008G160400.2	0
121- 4:	Gorai.002G186900.1	Gorai.008G160800.1	0
121- 5:	Gorai.002G187500.1	Gorai.008G161000.1	6e-116
121- 6:	Gorai.002G187700.1	Gorai.008G161100.2	0
121- 7:	Gorai.002G187800.1	Gorai.008G161200.1	0
121- 8:	Gorai.002G189100.1	Gorai.008G161700.1	2e-32
121- 9:	Gorai.002G189200.1	Gorai.008G161900.1	2e-29
121- 10:	Gorai.002G189400.1	Gorai.008G162200.4	0
121- 11:	Gorai.002G189400.2	Gorai.008G162200.5	0
121- 12:	Gorai.002G189700.2	Gorai.008G162400.2	0
121- 13:	Gorai.002G189900.1	Gorai.008G162500.2	0
121- 14:	Gorai.002G190600.2	Gorai.008G163200.1	0
121- 15:	Gorai.002G191200.1	Gorai.008G164300.1	0
121- 16:	Gorai.002G191700.1	Gorai.008G164800.1	0
## Alignment 122: score=406.0 e_value=0 N=9 Chr02&Chr08 plus
122- 0:	Gorai.002G216200.1	Gorai.008G045200.1	0
122- 1:	Gorai.002G216700.1	Gorai.008G045300.2	0
122- 2:	Gorai.002G216800.2	Gorai.008G045300.3	8e-52
122- 3:	Gorai.002G217000.2	Gorai.008G045400.1	0
122- 4:	Gorai.002G217400.1	Gorai.008G045500.1	0
122- 5:	Gorai.002G218100.1	Gorai.008G045800.2	0
122- 6:	Gorai.002G218100.2	Gorai.008G045800.3	0
122- 7:	Gorai.002G218100.3	Gorai.008G045800.1	0
122- 8:	Gorai.002G218100.4	Gorai.008G045800.5	0
## Alignment 123: score=278.0 e_value=4.4e-11 N=7 Chr02&Chr08 plus
123- 0:	Gorai.002G209600.1	Gorai.008G041800.1	3e-102
123- 1:	Gorai.002G210900.1	Gorai.008G042100.1	0
123- 2:	Gorai.002G211300.1	Gorai.008G042800.1	0
123- 3:	Gorai.002G211600.1	Gorai.008G043000.1	0
123- 4:	Gorai.002G212300.1	Gorai.008G043300.1	0
123- 5:	Gorai.002G212900.1	Gorai.008G043500.1	4e-53
123- 6:	Gorai.002G213900.1	Gorai.008G044300.1	3e-52
## Alignment 124: score=674.0 e_value=1.3e-47 N=17 Chr02&Chr08 minus
124- 0:	Gorai.002G175900.1	Gorai.008G167500.1	5e-103
124- 1:	Gorai.002G177100.1	Gorai.008G167200.1	1e-81
124- 2:	Gorai.002G177200.1	Gorai.008G167100.1	2e-21
124- 3:	Gorai.002G178200.1	Gorai.008G166900.1	0
124- 4:	Gorai.002G178600.1	Gorai.008G166800.1	0
124- 5:	Gorai.002G179300.1	Gorai.008G166600.1	8e-28
124- 6:	Gorai.002G180100.1	Gorai.008G166500.1	2e-74
124- 7:	Gorai.002G181100.1	Gorai.008G166200.1	4e-170
124- 8:	Gorai.002G181700.1	Gorai.008G166000.2	2e-99
124- 9:	Gorai.002G181800.1	Gorai.008G165900.1	6e-30
124- 10:	Gorai.002G181900.2	Gorai.008G165800.1	6e-48
124- 11:	Gorai.002G182200.1	Gorai.008G165600.1	0
124- 12:	Gorai.002G182300.1	Gorai.008G165500.1	4e-37
124- 13:	Gorai.002G183200.1	Gorai.008G165400.1	3e-166
124- 14:	Gorai.002G183400.4	Gorai.008G165200.1	0
124- 15:	Gorai.002G183600.1	Gorai.008G165100.1	0
124- 16:	Gorai.002G184400.1	Gorai.008G164500.1	0
## Alignment 125: score=287.0 e_value=2e-12 N=7 Chr02&Chr08 minus
125- 0:	Gorai.002G171100.1	Gorai.008G169500.1	0
125- 1:	Gorai.002G171700.1	Gorai.008G168400.1	0
125- 2:	Gorai.002G171800.2	Gorai.008G168300.1	0
125- 3:	Gorai.002G172300.1	Gorai.008G168200.1	0
125- 4:	Gorai.002G172400.1	Gorai.008G168100.1	1e-106
125- 5:	Gorai.002G172600.1	Gorai.008G167900.1	4e-103
125- 6:	Gorai.002G173200.1	Gorai.008G167700.1	3e-99
## Alignment 126: score=2288.0 e_value=0 N=54 Chr02&Chr09 plus
126- 0:	Gorai.002G115100.2	Gorai.009G186800.2	1e-74
126- 1:	Gorai.002G115800.1	Gorai.009G187500.2	0
126- 2:	Gorai.002G115900.2	Gorai.009G187600.1	0
126- 3:	Gorai.002G116800.1	Gorai.009G187800.1	3e-62
126- 4:	Gorai.002G117500.1	Gorai.009G188000.1	2e-26
126- 5:	Gorai.002G118400.1	Gorai.009G188200.1	0
126- 6:	Gorai.002G118500.1	Gorai.009G188300.1	0
126- 7:	Gorai.002G118700.1	Gorai.009G188400.1	3e-133
126- 8:	Gorai.002G118800.1	Gorai.009G188700.2	0
126- 9:	Gorai.002G118800.4	Gorai.009G188700.1	0
126- 10:	Gorai.002G119100.1	Gorai.009G188900.1	2e-151
126- 11:	Gorai.002G119300.1	Gorai.009G189100.1	4e-44
126- 12:	Gorai.002G119600.1	Gorai.009G189500.2	2e-42
126- 13:	Gorai.002G119600.2	Gorai.009G189500.3	3e-27
126- 14:	Gorai.002G120000.1	Gorai.009G189900.1	0
126- 15:	Gorai.002G120900.2	Gorai.009G190900.1	0
126- 16:	Gorai.002G121200.4	Gorai.009G191800.1	0
126- 17:	Gorai.002G121600.2	Gorai.009G192000.1	3e-107
126- 18:	Gorai.002G121800.1	Gorai.009G192300.1	0
126- 19:	Gorai.002G122200.1	Gorai.009G192500.1	3e-52
126- 20:	Gorai.002G122400.2	Gorai.009G193100.1	2e-82
126- 21:	Gorai.002G122600.1	Gorai.009G193200.1	0
126- 22:	Gorai.002G122700.1	Gorai.009G193400.1	2e-68
126- 23:	Gorai.002G122900.1	Gorai.009G194000.1	1e-173
126- 24:	Gorai.002G123000.1	Gorai.009G194100.1	3e-177
126- 25:	Gorai.002G123400.1	Gorai.009G194500.1	0
126- 26:	Gorai.002G123600.1	Gorai.009G195000.1	0
126- 27:	Gorai.002G123700.1	Gorai.009G195400.1	0
126- 28:	Gorai.002G123800.1	Gorai.009G195500.1	3e-150
126- 29:	Gorai.002G124000.1	Gorai.009G195800.1	5e-68
126- 30:	Gorai.002G124100.3	Gorai.009G195900.6	0
126- 31:	Gorai.002G124300.1	Gorai.009G196000.1	3e-86
126- 32:	Gorai.002G124400.1	Gorai.009G196100.1	0
126- 33:	Gorai.002G124800.4	Gorai.009G196200.1	0
126- 34:	Gorai.002G125000.1	Gorai.009G196400.1	0
126- 35:	Gorai.002G125100.1	Gorai.009G196800.1	0
126- 36:	Gorai.002G125500.1	Gorai.009G197100.1	1e-165
126- 37:	Gorai.002G125600.1	Gorai.009G197300.1	7e-174
126- 38:	Gorai.002G125900.1	Gorai.009G197500.1	0
126- 39:	Gorai.002G126100.1	Gorai.009G198000.1	2e-162
126- 40:	Gorai.002G126300.1	Gorai.009G198300.1	0
126- 41:	Gorai.002G126400.1	Gorai.009G198400.1	1e-112
126- 42:	Gorai.002G126500.1	Gorai.009G199300.1	9e-91
126- 43:	Gorai.002G126600.1	Gorai.009G200200.1	1e-94
126- 44:	Gorai.002G127100.1	Gorai.009G200900.1	2e-67
126- 45:	Gorai.002G127300.1	Gorai.009G201200.1	8e-47
126- 46:	Gorai.002G127500.1	Gorai.009G201300.1	4e-136
126- 47:	Gorai.002G128000.1	Gorai.009G202100.1	6e-15
126- 48:	Gorai.002G128200.1	Gorai.009G202500.1	0
126- 49:	Gorai.002G128400.2	Gorai.009G203000.1	4e-39
126- 50:	Gorai.002G128700.1	Gorai.009G203300.1	0
126- 51:	Gorai.002G129200.1	Gorai.009G203900.1	0
126- 52:	Gorai.002G129300.6	Gorai.009G204100.3	0
126- 53:	Gorai.002G129400.1	Gorai.009G204200.2	1e-175
## Alignment 127: score=1339.0 e_value=0 N=31 Chr02&Chr09 plus
127- 0:	Gorai.002G088300.1	Gorai.009G438000.1	6e-42
127- 1:	Gorai.002G088400.1	Gorai.009G438100.1	0
127- 2:	Gorai.002G088700.3	Gorai.009G438200.3	4e-33
127- 3:	Gorai.002G088800.2	Gorai.009G438300.1	0
127- 4:	Gorai.002G089100.1	Gorai.009G438800.1	0
127- 5:	Gorai.002G089600.1	Gorai.009G440100.1	9e-131
127- 6:	Gorai.002G089700.1	Gorai.009G440200.1	0
127- 7:	Gorai.002G090200.1	Gorai.009G440500.1	0
127- 8:	Gorai.002G090300.1	Gorai.009G440800.1	0
127- 9:	Gorai.002G090500.1	Gorai.009G440900.1	1e-08
127- 10:	Gorai.002G091500.1	Gorai.009G441300.1	2e-50
127- 11:	Gorai.002G092200.1	Gorai.009G442000.1	0
127- 12:	Gorai.002G092600.2	Gorai.009G442700.1	0
127- 13:	Gorai.002G092900.1	Gorai.009G443400.1	3e-86
127- 14:	Gorai.002G093000.1	Gorai.009G443500.1	0
127- 15:	Gorai.002G093400.2	Gorai.009G443600.2	3e-165
127- 16:	Gorai.002G093800.1	Gorai.009G443700.4	0
127- 17:	Gorai.002G093900.1	Gorai.009G443800.1	0
127- 18:	Gorai.002G094300.2	Gorai.009G444600.2	3e-90
127- 19:	Gorai.002G094300.8	Gorai.009G444600.1	2e-127
127- 20:	Gorai.002G094400.1	Gorai.009G444800.1	3e-91
127- 21:	Gorai.002G094700.1	Gorai.009G445200.1	1e-47
127- 22:	Gorai.002G094900.1	Gorai.009G445400.1	0
127- 23:	Gorai.002G095100.1	Gorai.009G445500.1	0
127- 24:	Gorai.002G095200.1	Gorai.009G445600.1	0
127- 25:	Gorai.002G095300.2	Gorai.009G445800.1	2e-141
127- 26:	Gorai.002G095700.2	Gorai.009G445900.2	0
127- 27:	Gorai.002G095900.2	Gorai.009G446000.4	0
127- 28:	Gorai.002G096300.1	Gorai.009G446100.2	0
127- 29:	Gorai.002G096600.2	Gorai.009G446200.1	0
127- 30:	Gorai.002G096700.2	Gorai.009G446300.1	0
## Alignment 128: score=780.0 e_value=0 N=18 Chr02&Chr09 plus
128- 0:	Gorai.002G238900.1	Gorai.009G401000.1	1e-52
128- 1:	Gorai.002G239200.1	Gorai.009G401300.2	0
128- 2:	Gorai.002G239200.3	Gorai.009G401300.1	0
128- 3:	Gorai.002G239400.1	Gorai.009G401400.2	0
128- 4:	Gorai.002G239400.2	Gorai.009G401400.3	8e-162
128- 5:	Gorai.002G239600.1	Gorai.009G401500.1	7e-147
128- 6:	Gorai.002G239800.1	Gorai.009G402300.1	1e-59
128- 7:	Gorai.002G240200.1	Gorai.009G403000.1	1e-39
128- 8:	Gorai.002G240800.1	Gorai.009G404100.1	2e-23
128- 9:	Gorai.002G240900.2	Gorai.009G404700.1	2e-73
128- 10:	Gorai.002G241000.1	Gorai.009G405200.2	0
128- 11:	Gorai.002G241100.1	Gorai.009G405300.1	0
128- 12:	Gorai.002G241200.1	Gorai.009G405600.1	2e-28
128- 13:	Gorai.002G241400.2	Gorai.009G406400.1	0
128- 14:	Gorai.002G241400.4	Gorai.009G406400.4	0
128- 15:	Gorai.002G241700.1	Gorai.009G406800.1	2e-74
128- 16:	Gorai.002G241800.1	Gorai.009G407200.1	3e-75
128- 17:	Gorai.002G242100.1	Gorai.009G407500.2	0
## Alignment 129: score=645.0 e_value=0 N=15 Chr02&Chr09 plus
129- 0:	Gorai.002G060900.1	Gorai.009G367900.1	0
129- 1:	Gorai.002G061000.1	Gorai.009G368000.1	3e-105
129- 2:	Gorai.002G061500.1	Gorai.009G368100.1	2e-52
129- 3:	Gorai.002G061700.2	Gorai.009G368300.1	3e-111
129- 4:	Gorai.002G062000.1	Gorai.009G368400.1	0
129- 5:	Gorai.002G062100.1	Gorai.009G368600.1	0
129- 6:	Gorai.002G062100.3	Gorai.009G368600.2	0
129- 7:	Gorai.002G062600.1	Gorai.009G369000.1	2e-172
129- 8:	Gorai.002G062900.1	Gorai.009G369400.1	5e-84
129- 9:	Gorai.002G063000.1	Gorai.009G369600.2	3e-56
129- 10:	Gorai.002G063400.1	Gorai.009G371500.1	1e-50
129- 11:	Gorai.002G063500.1	Gorai.009G372700.2	0
129- 12:	Gorai.002G063700.1	Gorai.009G372900.1	9e-29
129- 13:	Gorai.002G064500.1	Gorai.009G373000.1	0
129- 14:	Gorai.002G065100.1	Gorai.009G374600.1	3e-136
## Alignment 130: score=515.0 e_value=0 N=12 Chr02&Chr09 plus
130- 0:	Gorai.002G251600.1	Gorai.009G420600.1	0
130- 1:	Gorai.002G251900.1	Gorai.009G421300.1	0
130- 2:	Gorai.002G253000.1	Gorai.009G422300.1	7e-57
130- 3:	Gorai.002G253100.1	Gorai.009G422500.1	3e-46
130- 4:	Gorai.002G253200.1	Gorai.009G422700.1	0
130- 5:	Gorai.002G253300.1	Gorai.009G422900.1	0
130- 6:	Gorai.002G253300.2	Gorai.009G422900.3	0
130- 7:	Gorai.002G253400.1	Gorai.009G423000.1	3e-68
130- 8:	Gorai.002G253500.1	Gorai.009G423300.1	0
130- 9:	Gorai.002G253800.1	Gorai.009G424200.1	7e-156
130- 10:	Gorai.002G253800.4	Gorai.009G424200.2	4e-99
130- 11:	Gorai.002G253900.1	Gorai.009G424400.1	4e-75
## Alignment 131: score=512.0 e_value=1.1e-28 N=13 Chr02&Chr09 plus
131- 0:	Gorai.002G124000.1	Gorai.009G270400.1	1e-64
131- 1:	Gorai.002G124300.1	Gorai.009G270500.1	6e-82
131- 2:	Gorai.002G125000.1	Gorai.009G270800.1	0
131- 3:	Gorai.002G125800.1	Gorai.009G271200.1	5e-165
131- 4:	Gorai.002G126600.1	Gorai.009G271900.1	4e-84
131- 5:	Gorai.002G126700.1	Gorai.009G272200.1	0
131- 6:	Gorai.002G127100.1	Gorai.009G272400.1	1e-55
131- 7:	Gorai.002G127300.1	Gorai.009G273000.1	8e-43
131- 8:	Gorai.002G128200.1	Gorai.009G273400.1	0
131- 9:	Gorai.002G128300.1	Gorai.009G273500.1	4e-103
131- 10:	Gorai.002G128900.1	Gorai.009G273800.2	0
131- 11:	Gorai.002G129800.1	Gorai.009G274300.1	0
131- 12:	Gorai.002G130700.1	Gorai.009G275000.1	0
## Alignment 132: score=432.0 e_value=9.9e-21 N=10 Chr02&Chr09 plus
132- 0:	Gorai.002G234800.1	Gorai.009G396600.1	0
132- 1:	Gorai.002G234900.1	Gorai.009G396900.1	0
132- 2:	Gorai.002G235800.1	Gorai.009G397400.1	4e-115
132- 3:	Gorai.002G236100.1	Gorai.009G397700.1	5e-117
132- 4:	Gorai.002G236300.1	Gorai.009G397900.1	8e-82
132- 5:	Gorai.002G236400.1	Gorai.009G398100.1	2e-83
132- 6:	Gorai.002G236500.1	Gorai.009G398200.1	2e-73
132- 7:	Gorai.002G236700.1	Gorai.009G398500.1	3e-52
132- 8:	Gorai.002G237900.1	Gorai.009G399000.1	3e-106
132- 9:	Gorai.002G238300.1	Gorai.009G399900.1	2e-107
## Alignment 133: score=403.0 e_value=0 N=9 Chr02&Chr09 plus
133- 0:	Gorai.002G135700.1	Gorai.009G221200.1	9e-68
133- 1:	Gorai.002G135900.1	Gorai.009G221800.1	1e-58
133- 2:	Gorai.002G136000.2	Gorai.009G221900.1	2e-32
133- 3:	Gorai.002G136100.1	Gorai.009G222000.1	3e-37
133- 4:	Gorai.002G136800.1	Gorai.009G222400.1	0
133- 5:	Gorai.002G136900.1	Gorai.009G222700.1	0
133- 6:	Gorai.002G137000.1	Gorai.009G222800.1	0
133- 7:	Gorai.002G137000.2	Gorai.009G222800.2	0
133- 8:	Gorai.002G137300.1	Gorai.009G223100.1	5e-90
## Alignment 134: score=383.0 e_value=1.9e-22 N=10 Chr02&Chr09 plus
134- 0:	Gorai.002G068500.1	Gorai.009G381200.1	0
134- 1:	Gorai.002G068800.1	Gorai.009G382800.1	0
134- 2:	Gorai.002G069400.1	Gorai.009G384400.1	9e-110
134- 3:	Gorai.002G069500.1	Gorai.009G384500.1	0
134- 4:	Gorai.002G069700.1	Gorai.009G386800.1	0
134- 5:	Gorai.002G069900.1	Gorai.009G387900.1	0
134- 6:	Gorai.002G070000.1	Gorai.009G388000.1	9e-88
134- 7:	Gorai.002G070100.1	Gorai.009G388600.1	6e-26
134- 8:	Gorai.002G070700.1	Gorai.009G389600.1	4e-48
134- 9:	Gorai.002G071500.1	Gorai.009G390700.1	6e-130
## Alignment 135: score=383.0 e_value=1e-16 N=9 Chr02&Chr09 plus
135- 0:	Gorai.002G058000.1	Gorai.009G132100.1	0
135- 1:	Gorai.002G058200.1	Gorai.009G132500.1	0
135- 2:	Gorai.002G058400.1	Gorai.009G132600.1	0
135- 3:	Gorai.002G059100.1	Gorai.009G132900.1	0
135- 4:	Gorai.002G059200.1	Gorai.009G133000.1	2e-73
135- 5:	Gorai.002G059300.1	Gorai.009G133400.1	4e-105
135- 6:	Gorai.002G059700.1	Gorai.009G133700.1	7e-143
135- 7:	Gorai.002G059800.1	Gorai.009G133800.2	1e-31
135- 8:	Gorai.002G060000.1	Gorai.009G134200.2	9e-64
## Alignment 136: score=376.0 e_value=1e-19 N=9 Chr02&Chr09 plus
136- 0:	Gorai.002G247900.1	Gorai.009G415800.1	2e-09
136- 1:	Gorai.002G248000.1	Gorai.009G416300.1	0
136- 2:	Gorai.002G248300.1	Gorai.009G417300.1	9e-155
136- 3:	Gorai.002G248400.1	Gorai.009G418100.1	0
136- 4:	Gorai.002G248800.1	Gorai.009G418800.1	0
136- 5:	Gorai.002G249200.2	Gorai.009G419200.1	0
136- 6:	Gorai.002G249300.1	Gorai.009G419300.1	1e-38
136- 7:	Gorai.002G249400.1	Gorai.009G419400.1	7e-136
136- 8:	Gorai.002G249600.1	Gorai.009G420000.1	0
## Alignment 137: score=375.0 e_value=4.1e-17 N=8 Chr02&Chr09 plus
137- 0:	Gorai.002G245600.1	Gorai.009G412700.1	0
137- 1:	Gorai.002G245600.5	Gorai.009G412700.2	0
137- 2:	Gorai.002G245800.1	Gorai.009G412900.1	9e-71
137- 3:	Gorai.002G245900.1	Gorai.009G413000.1	2e-161
137- 4:	Gorai.002G246000.1	Gorai.009G413500.2	9e-76
137- 5:	Gorai.002G246100.1	Gorai.009G413500.1	7e-118
137- 6:	Gorai.002G246300.1	Gorai.009G413800.1	0
137- 7:	Gorai.002G246400.1	Gorai.009G413900.1	0
## Alignment 138: score=296.0 e_value=5.7e-13 N=7 Chr02&Chr09 plus
138- 0:	Gorai.002G103200.2	Gorai.009G451900.2	4e-141
[truncated: 45,515 more rows]
