# Supplementary material for: Genome-Wide Identification and Classification of Arabinogalactan Proteins Gene Family in Gossypium Species and GhAGP50 Increases Numbers of Epidermal Hairs in Arabidopsis
Source: Int J Mol Sci. 2025 Apr 27;26(9):4159. doi: 10.3390/ijms26094159 (PMC12071561; doi:10.3390/ijms26094159)
Supplement: Supplementary file 1 [file ijms-26-04159-s001.zip › Supplymentaty Table/Table S8.tab]

############### Parameters ###############
# MATCH_SCORE: 50
# MATCH_SIZE: 5
# GAP_PENALTY: -1
# OVERLAP_WINDOW: 5
# E_VALUE: 1e-05
# MAX GAPS: 25
############### Statistics ###############
# Number of collinear genes: 82923, Percentage: 74.41
# Number of all genes: 111438
##########################################
## Alignment 0: score=34861.0 e_value=0 N=705 A01&Chr01 plus
0- 0:	Gh_A01G0116	Ga01G0192.1	0
0- 1:	Gh_A01G0117	Ga01G0193.1	2e-156
0- 2:	Gh_A01G0118	Ga01G0194.1	3e-100
0- 3:	Gh_A01G0119	Ga01G0195.1	0
0- 4:	Gh_A01G0120	Ga01G0196.1	0
0- 5:	Gh_A01G0121	Ga01G0197.1	0
0- 6:	Gh_A01G0122	Ga01G0198.1	4e-102
0- 7:	Gh_A01G0123	Ga01G0199.1	0
0- 8:	Gh_A01G0124	Ga01G0201.1	0
0- 9:	Gh_A01G0130	Ga01G0207.1	0
0- 10:	Gh_A01G0132	Ga01G0208.1	0
0- 11:	Gh_A01G0133	Ga01G0209.1	0
0- 12:	Gh_A01G0134	Ga01G0210.1	7e-82
0- 13:	Gh_A01G0135	Ga01G0211.1	0
0- 14:	Gh_A01G0137	Ga01G0213.1	0
0- 15:	Gh_A01G0138	Ga01G0214.1	0
0- 16:	Gh_A01G0139	Ga01G0215.1	0
0- 17:	Gh_A01G0140	Ga01G0216.1	0
0- 18:	Gh_A01G0141	Ga01G0217.1	0
0- 19:	Gh_A01G0143	Ga01G0219.1	0
0- 20:	Gh_A01G0144	Ga01G0220.1	0
0- 21:	Gh_A01G0145	Ga01G0221.1	0
0- 22:	Gh_A01G0146	Ga01G0222.1	2e-164
0- 23:	Gh_A01G0147	Ga01G0223.1	0
0- 24:	Gh_A01G0148	Ga01G0224.1	0
0- 25:	Gh_A01G0149	Ga01G0225.1	0
0- 26:	Gh_A01G0150	Ga01G0226.1	0
0- 27:	Gh_A01G0151	Ga01G0227.1	0
0- 28:	Gh_A01G0152	Ga01G0228.1	0
0- 29:	Gh_A01G0153	Ga01G0229.1	6e-127
0- 30:	Gh_A01G0154	Ga01G0230.1	0
0- 31:	Gh_A01G0155	Ga01G0231.1	9e-134
0- 32:	Gh_A01G0156	Ga01G0232.1	7e-95
0- 33:	Gh_A01G0157	Ga01G0233.1	0
0- 34:	Gh_A01G0158	Ga01G0234.1	9e-160
0- 35:	Gh_A01G0159	Ga01G0235.1	0
0- 36:	Gh_A01G0160	Ga01G0236.1	0
0- 37:	Gh_A01G0161	Ga01G0242.1	0
0- 38:	Gh_A01G0162	Ga01G0243.1	0
0- 39:	Gh_A01G0163	Ga01G0244.1	0
0- 40:	Gh_A01G0164	Ga01G0245.1	0
0- 41:	Gh_A01G0165	Ga01G0246.1	0
0- 42:	Gh_A01G0166	Ga01G0247.1	0
0- 43:	Gh_A01G0167	Ga01G0248.1	0
0- 44:	Gh_A01G0168	Ga01G0250.1	0
0- 45:	Gh_A01G0169	Ga01G0251.1	0
0- 46:	Gh_A01G0170	Ga01G0252.1	5e-75
0- 47:	Gh_A01G0171	Ga01G0253.1	8e-116
0- 48:	Gh_A01G0172	Ga01G0254.1	0
0- 49:	Gh_A01G0173	Ga01G0255.1	4e-75
0- 50:	Gh_A01G0174	Ga01G0256.1	5e-148
0- 51:	Gh_A01G0175	Ga01G0257.1	0
0- 52:	Gh_A01G0176	Ga01G0258.1	0
0- 53:	Gh_A01G0177	Ga01G0259.1	0
0- 54:	Gh_A01G0178	Ga01G0260.1	2e-116
0- 55:	Gh_A01G0179	Ga01G0262.1	9e-114
0- 56:	Gh_A01G0180	Ga01G0263.1	1e-176
0- 57:	Gh_A01G0182	Ga01G0265.1	2e-152
0- 58:	Gh_A01G0183	Ga01G0266.1	0
0- 59:	Gh_A01G0184	Ga01G0267.1	0
0- 60:	Gh_A01G0185	Ga01G0268.1	2e-80
0- 61:	Gh_A01G0186	Ga01G0269.1	0
0- 62:	Gh_A01G0187	Ga01G0270.1	0
0- 63:	Gh_A01G0188	Ga01G0271.1	2e-135
0- 64:	Gh_A01G0190	Ga01G0273.1	7e-51
0- 65:	Gh_A01G0191	Ga01G0274.1	0
0- 66:	Gh_A01G0192	Ga01G0275.1	2e-88
0- 67:	Gh_A01G0193	Ga01G0276.1	0
0- 68:	Gh_A01G0194	Ga01G0278.1	0
0- 69:	Gh_A01G0195	Ga01G0279.1	0
0- 70:	Gh_A01G0196	Ga01G0280.1	0
0- 71:	Gh_A01G0197	Ga01G0281.1	0
0- 72:	Gh_A01G0201	Ga01G0284.1	0
0- 73:	Gh_A01G0202	Ga01G0285.1	0
0- 74:	Gh_A01G0204	Ga01G0287.1	0
0- 75:	Gh_A01G0205	Ga01G0288.1	3e-144
0- 76:	Gh_A01G0206	Ga01G0289.1	2e-80
0- 77:	Gh_A01G0207	Ga01G0290.1	6e-168
0- 78:	Gh_A01G0208	Ga01G0291.1	2e-86
0- 79:	Gh_A01G0209	Ga01G0292.1	1e-179
0- 80:	Gh_A01G0210	Ga01G0293.1	0
0- 81:	Gh_A01G0211	Ga01G0294.1	2e-162
0- 82:	Gh_A01G0212	Ga01G0295.1	0
0- 83:	Gh_A01G0213	Ga01G0296.1	0
0- 84:	Gh_A01G0214	Ga01G0297.1	0
0- 85:	Gh_A01G0215	Ga01G0298.1	0
0- 86:	Gh_A01G0216	Ga01G0299.1	0
0- 87:	Gh_A01G0217	Ga01G0300.1	0
0- 88:	Gh_A01G0218	Ga01G0301.1	8e-85
0- 89:	Gh_A01G0219	Ga01G0302.1	6e-97
0- 90:	Gh_A01G0220	Ga01G0303.1	3e-51
0- 91:	Gh_A01G0221	Ga01G0305.1	0
0- 92:	Gh_A01G0222	Ga01G0306.1	3e-74
0- 93:	Gh_A01G0223	Ga01G0308.1	0
0- 94:	Gh_A01G0224	Ga01G0309.1	0
0- 95:	Gh_A01G0225	Ga01G0310.1	1e-72
0- 96:	Gh_A01G0226	Ga01G0311.1	0
0- 97:	Gh_A01G0227	Ga01G0312.1	0
0- 98:	Gh_A01G0228	Ga01G0313.1	2e-142
0- 99:	Gh_A01G0229	Ga01G0314.1	0
0-100:	Gh_A01G0230	Ga01G0315.1	2e-158
0-101:	Gh_A01G0231	Ga01G0316.1	2e-125
0-102:	Gh_A01G0232	Ga01G0317.1	5e-112
0-103:	Gh_A01G0233	Ga01G0318.1	6e-24
0-104:	Gh_A01G0234	Ga01G0319.1	0
0-105:	Gh_A01G0235	Ga01G0320.1	0
0-106:	Gh_A01G0236	Ga01G0321.1	0
0-107:	Gh_A01G0237	Ga01G0322.1	0
0-108:	Gh_A01G0238	Ga01G0323.1	9e-16
0-109:	Gh_A01G0239	Ga01G0325.1	0
0-110:	Gh_A01G0240	Ga01G0326.1	0
0-111:	Gh_A01G0241	Ga01G0327.1	0
0-112:	Gh_A01G0242	Ga01G0328.1	2e-49
0-113:	Gh_A01G0243	Ga01G0329.1	0
0-114:	Gh_A01G0244	Ga01G0330.1	0
0-115:	Gh_A01G0245	Ga01G0331.1	0
0-116:	Gh_A01G0246	Ga01G0332.1	0
0-117:	Gh_A01G0247	Ga01G0333.1	0
0-118:	Gh_A01G0248	Ga01G0334.1	0
0-119:	Gh_A01G0249	Ga01G0335.1	1e-97
0-120:	Gh_A01G0250	Ga01G0336.1	0
0-121:	Gh_A01G0251	Ga01G0337.1	0
0-122:	Gh_A01G0252	Ga01G0338.1	0
0-123:	Gh_A01G0254	Ga01G0348.1	0
0-124:	Gh_A01G0256	Ga01G0353.1	0
0-125:	Gh_A01G0257	Ga01G0354.1	6e-61
0-126:	Gh_A01G0260	Ga01G0355.1	9e-104
0-127:	Gh_A01G0261	Ga01G0356.1	1e-105
0-128:	Gh_A01G0262	Ga01G0357.1	0
0-129:	Gh_A01G0263	Ga01G0358.1	0
0-130:	Gh_A01G0264	Ga01G0359.1	0
0-131:	Gh_A01G0265	Ga01G0360.1	0
0-132:	Gh_A01G0266	Ga01G0361.1	0
0-133:	Gh_A01G0267	Ga01G0362.1	0
0-134:	Gh_A01G0268	Ga01G0363.1	0
0-135:	Gh_A01G0269	Ga01G0364.1	0
0-136:	Gh_A01G0271	Ga01G0368.1	0
0-137:	Gh_A01G0274	Ga01G0372.1	2e-161
0-138:	Gh_A01G0275	Ga01G0373.1	4e-174
0-139:	Gh_A01G0276	Ga01G0374.1	1e-60
0-140:	Gh_A01G0277	Ga01G0375.1	0
0-141:	Gh_A01G0278	Ga01G0376.1	0
0-142:	Gh_A01G0280	Ga01G0379.1	0
0-143:	Gh_A01G0281	Ga01G0393.1	0
0-144:	Gh_A01G0282	Ga01G0394.1	1e-170
0-145:	Gh_A01G0283	Ga01G0397.1	5e-180
0-146:	Gh_A01G0285	Ga01G0413.1	0
0-147:	Gh_A01G0286	Ga01G0422.1	0
0-148:	Gh_A01G0287	Ga01G0423.1	1e-111
0-149:	Gh_A01G0288	Ga01G0424.1	0
0-150:	Gh_A01G0289	Ga01G0425.1	0
0-151:	Gh_A01G0290	Ga01G0426.1	0
0-152:	Gh_A01G0291	Ga01G0427.1	0
0-153:	Gh_A01G0295	Ga01G0433.1	1e-52
0-154:	Gh_A01G0296	Ga01G0434.1	4e-53
0-155:	Gh_A01G0297	Ga01G0436.1	2e-51
0-156:	Gh_A01G0298	Ga01G0440.1	3e-43
0-157:	Gh_A01G0299	Ga01G0441.1	3e-38
0-158:	Gh_A01G0300	Ga01G0442.1	0
0-159:	Gh_A01G0302	Ga01G0446.1	0
0-160:	Gh_A01G0303	Ga01G0447.1	6e-126
0-161:	Gh_A01G0304	Ga01G0448.1	0
0-162:	Gh_A01G0305	Ga01G0449.1	0
0-163:	Gh_A01G0306	Ga01G0450.1	3e-160
0-164:	Gh_A01G0308	Ga01G0452.1	2e-155
0-165:	Gh_A01G0309	Ga01G0454.1	0
0-166:	Gh_A01G0310	Ga01G0455.1	0
0-167:	Gh_A01G0312	Ga01G0457.1	7e-126
0-168:	Gh_A01G0313	Ga01G0458.1	0
0-169:	Gh_A01G0315	Ga01G0459.1	0
0-170:	Gh_A01G0316	Ga01G0469.1	1e-137
0-171:	Gh_A01G0317	Ga01G0471.1	0
0-172:	Gh_A01G0318	Ga01G0473.1	0
0-173:	Gh_A01G0319	Ga01G0474.1	5e-26
0-174:	Gh_A01G0320	Ga01G0475.1	0
0-175:	Gh_A01G0321	Ga01G0476.1	0
0-176:	Gh_A01G0322	Ga01G0480.1	1e-159
0-177:	Gh_A01G0323	Ga01G0481.1	0
0-178:	Gh_A01G0324	Ga01G0482.1	0
0-179:	Gh_A01G0325	Ga01G0484.1	0
0-180:	Gh_A01G0326	Ga01G0485.1	0
0-181:	Gh_A01G0328	Ga01G0487.1	0
0-182:	Gh_A01G0329	Ga01G0488.1	0
0-183:	Gh_A01G0330	Ga01G0489.1	0
0-184:	Gh_A01G0331	Ga01G0496.1	3e-50
0-185:	Gh_A01G0332	Ga01G0497.1	6e-58
0-186:	Gh_A01G0333	Ga01G0498.1	6e-63
0-187:	Gh_A01G0338	Ga01G0499.1	4e-67
0-188:	Gh_A01G0342	Ga01G0502.1	4e-66
0-189:	Gh_A01G0344	Ga01G0505.1	0
0-190:	Gh_A01G0345	Ga01G0506.1	0
0-191:	Gh_A01G0346	Ga01G0508.1	7e-122
0-192:	Gh_A01G0347	Ga01G0509.1	3e-135
0-193:	Gh_A01G0349	Ga01G0512.1	2e-73
0-194:	Gh_A01G0350	Ga01G0513.1	0
0-195:	Gh_A01G0351	Ga01G0514.1	0
0-196:	Gh_A01G0355	Ga01G0516.1	3e-123
0-197:	Gh_A01G0357	Ga01G0524.1	0
0-198:	Gh_A01G0358	Ga01G0525.1	0
0-199:	Gh_A01G0360	Ga01G0527.1	0
0-200:	Gh_A01G0361	Ga01G0528.1	0
0-201:	Gh_A01G0362	Ga01G0529.1	4e-143
0-202:	Gh_A01G0363	Ga01G0530.1	0
0-203:	Gh_A01G0364	Ga01G0535.1	0
0-204:	Gh_A01G0365	Ga01G0536.1	0
0-205:	Gh_A01G0366	Ga01G0537.1	0
0-206:	Gh_A01G0367	Ga01G0538.1	5e-115
0-207:	Gh_A01G0369	Ga01G0540.1	1e-69
0-208:	Gh_A01G0370	Ga01G0541.1	1e-109
0-209:	Gh_A01G0371	Ga01G0542.1	0
0-210:	Gh_A01G0372	Ga01G0543.1	2e-175
0-211:	Gh_A01G0374	Ga01G0544.1	0
0-212:	Gh_A01G0375	Ga01G0545.1	3e-43
0-213:	Gh_A01G0376	Ga01G0546.1	8e-137
0-214:	Gh_A01G0377	Ga01G0547.1	0
0-215:	Gh_A01G0378	Ga01G0548.1	7e-100
0-216:	Gh_A01G0379	Ga01G0549.1	0
0-217:	Gh_A01G0380	Ga01G0550.1	0
0-218:	Gh_A01G0381	Ga01G0551.1	0
0-219:	Gh_A01G0382	Ga01G0552.1	8e-27
0-220:	Gh_A01G0384	Ga01G0564.1	1e-142
0-221:	Gh_A01G0385	Ga01G0565.1	0
0-222:	Gh_A01G0386	Ga01G0566.1	3e-141
0-223:	Gh_A01G0387	Ga01G0567.1	0
0-224:	Gh_A01G0389	Ga01G0569.1	0
0-225:	Gh_A01G0390	Ga01G0572.1	0
0-226:	Gh_A01G0392	Ga01G0576.1	0
0-227:	Gh_A01G0393	Ga01G0577.1	8e-62
0-228:	Gh_A01G0394	Ga01G0578.1	2e-48
0-229:	Gh_A01G0395	Ga01G0581.1	0
0-230:	Gh_A01G0396	Ga01G0582.1	0
0-231:	Gh_A01G0397	Ga01G0585.1	0
0-232:	Gh_A01G0398	Ga01G0586.1	0
0-233:	Gh_A01G0399	Ga01G0587.1	2e-68
0-234:	Gh_A01G0400	Ga01G0588.1	8e-68
0-235:	Gh_A01G0401	Ga01G0589.1	0
0-236:	Gh_A01G0402	Ga01G0590.1	0
0-237:	Gh_A01G0404	Ga01G0593.1	0
0-238:	Gh_A01G0405	Ga01G0594.1	0
0-239:	Gh_A01G0406	Ga01G0595.1	0
0-240:	Gh_A01G0407	Ga01G0596.1	8e-60
0-241:	Gh_A01G0408	Ga01G0597.1	7e-93
0-242:	Gh_A01G0411	Ga01G0600.1	0
0-243:	Gh_A01G0412	Ga01G0601.1	0
0-244:	Gh_A01G0413	Ga01G0602.1	0
0-245:	Gh_A01G0414	Ga01G0604.1	0
0-246:	Gh_A01G0415	Ga01G0605.1	0
0-247:	Gh_A01G0416	Ga01G0606.1	0
0-248:	Gh_A01G0417	Ga01G0607.1	0
0-249:	Gh_A01G0418	Ga01G0608.1	2e-82
0-250:	Gh_A01G0419	Ga01G0609.1	0
0-251:	Gh_A01G0420	Ga01G0610.1	0
0-252:	Gh_A01G0421	Ga01G0611.1	4e-161
0-253:	Gh_A01G0422	Ga01G0612.1	0
0-254:	Gh_A01G0423	Ga01G0613.1	0
0-255:	Gh_A01G0425	Ga01G0615.1	0
0-256:	Gh_A01G0426	Ga01G0617.1	2e-106
0-257:	Gh_A01G0427	Ga01G0618.1	2e-58
0-258:	Gh_A01G0428	Ga01G0619.1	0
0-259:	Gh_A01G0429	Ga01G0620.1	0
0-260:	Gh_A01G0430	Ga01G0621.1	0
0-261:	Gh_A01G0431	Ga01G0623.1	0
0-262:	Gh_A01G0432	Ga01G0624.1	0
0-263:	Gh_A01G0433	Ga01G0626.1	0
0-264:	Gh_A01G0434	Ga01G0627.1	0
0-265:	Gh_A01G0435	Ga01G0628.1	0
0-266:	Gh_A01G0436	Ga01G0629.1	0
0-267:	Gh_A01G0437	Ga01G0630.1	6e-150
0-268:	Gh_A01G0439	Ga01G0631.1	4e-130
0-269:	Gh_A01G0440	Ga01G0634.1	0
0-270:	Gh_A01G0441	Ga01G0635.1	6e-92
0-271:	Gh_A01G0442	Ga01G0636.1	0
0-272:	Gh_A01G0443	Ga01G0637.1	0
0-273:	Gh_A01G0444	Ga01G0638.1	0
0-274:	Gh_A01G0445	Ga01G0639.1	1e-169
0-275:	Gh_A01G0446	Ga01G0640.1	0
0-276:	Gh_A01G0447	Ga01G0641.1	8e-131
0-277:	Gh_A01G0448	Ga01G0642.1	3e-124
0-278:	Gh_A01G0449	Ga01G0643.1	0
0-279:	Gh_A01G0450	Ga01G0644.1	0
0-280:	Gh_A01G0453	Ga01G0645.1	0
0-281:	Gh_A01G0455	Ga01G0646.1	2e-176
0-282:	Gh_A01G0456	Ga01G0651.1	0
0-283:	Gh_A01G0457	Ga01G0652.1	0
0-284:	Gh_A01G0458	Ga01G0653.1	0
0-285:	Gh_A01G0459	Ga01G0654.1	0
0-286:	Gh_A01G0460	Ga01G0655.1	0
0-287:	Gh_A01G0461	Ga01G0656.1	0
0-288:	Gh_A01G0462	Ga01G0657.1	0
0-289:	Gh_A01G0463	Ga01G0658.1	0
0-290:	Gh_A01G0464	Ga01G0659.1	2e-103
0-291:	Gh_A01G0465	Ga01G0660.1	9e-23
0-292:	Gh_A01G0466	Ga01G0661.1	0
0-293:	Gh_A01G0467	Ga01G0662.1	0
0-294:	Gh_A01G0469	Ga01G0665.1	0
0-295:	Gh_A01G0470	Ga01G0666.1	1e-129
0-296:	Gh_A01G0472	Ga01G0669.1	0
0-297:	Gh_A01G0475	Ga01G0672.1	0
0-298:	Gh_A01G0476	Ga01G0680.1	0
0-299:	Gh_A01G0477	Ga01G0681.1	0
0-300:	Gh_A01G0478	Ga01G0682.1	0
0-301:	Gh_A01G0479	Ga01G0683.1	0
0-302:	Gh_A01G0482	Ga01G0688.1	0
0-303:	Gh_A01G0483	Ga01G0689.1	0
0-304:	Gh_A01G0484	Ga01G0690.1	4e-34
0-305:	Gh_A01G0485	Ga01G0691.1	0
0-306:	Gh_A01G0486	Ga01G0692.1	0
0-307:	Gh_A01G0487	Ga01G0693.1	0
0-308:	Gh_A01G0488	Ga01G0694.1	0
0-309:	Gh_A01G0489	Ga01G0695.1	1e-128
0-310:	Gh_A01G0491	Ga01G0701.1	0
0-311:	Gh_A01G0492	Ga01G0702.1	0
0-312:	Gh_A01G0493	Ga01G0703.1	3e-47
0-313:	Gh_A01G0494	Ga01G0704.1	6e-100
0-314:	Gh_A01G0495	Ga01G0705.1	0
0-315:	Gh_A01G0496	Ga01G0706.1	4e-145
0-316:	Gh_A01G0497	Ga01G0709.1	0
0-317:	Gh_A01G0498	Ga01G0710.1	1e-89
0-318:	Gh_A01G0499	Ga01G0711.1	0
0-319:	Gh_A01G0500	Ga01G0712.1	0
0-320:	Gh_A01G0501	Ga01G0713.1	0
0-321:	Gh_A01G0502	Ga01G0714.1	0
0-322:	Gh_A01G0503	Ga01G0715.1	0
0-323:	Gh_A01G0504	Ga01G0716.1	6e-46
0-324:	Gh_A01G0505	Ga01G0719.1	0
0-325:	Gh_A01G0506	Ga01G0720.1	0
0-326:	Gh_A01G0511	Ga01G0723.1	5e-33
0-327:	Gh_A01G0512	Ga01G0724.1	0
0-328:	Gh_A01G0513	Ga01G0725.1	0
0-329:	Gh_A01G0514	Ga01G0726.1	5e-154
0-330:	Gh_A01G0515	Ga01G0727.1	0
0-331:	Gh_A01G0516	Ga01G0728.1	4e-66
0-332:	Gh_A01G0518	Ga01G0730.1	0
0-333:	Gh_A01G0519	Ga01G0731.1	0
0-334:	Gh_A01G0520	Ga01G0732.1	0
0-335:	Gh_A01G0521	Ga01G0733.1	3e-75
0-336:	Gh_A01G0522	Ga01G0734.1	2e-179
0-337:	Gh_A01G0523	Ga01G0735.1	6e-57
0-338:	Gh_A01G0525	Ga01G0738.1	0
0-339:	Gh_A01G0526	Ga01G0740.1	0
0-340:	Gh_A01G0527	Ga01G0741.1	0
0-341:	Gh_A01G0528	Ga01G0742.1	0
0-342:	Gh_A01G0529	Ga01G0743.1	0
0-343:	Gh_A01G0530	Ga01G0744.1	2e-161
0-344:	Gh_A01G0531	Ga01G0745.1	0
0-345:	Gh_A01G0532	Ga01G0746.1	2e-78
0-346:	Gh_A01G0533	Ga01G0747.1	0
0-347:	Gh_A01G0534	Ga01G0749.1	0
0-348:	Gh_A01G0536	Ga01G0750.1	0
0-349:	Gh_A01G0537	Ga01G0754.1	2e-86
0-350:	Gh_A01G0538	Ga01G0755.1	0
0-351:	Gh_A01G0540	Ga01G0757.1	1e-75
0-352:	Gh_A01G0542	Ga01G0765.1	0
0-353:	Gh_A01G0543	Ga01G0766.1	2e-148
0-354:	Gh_A01G0544	Ga01G0767.1	0
0-355:	Gh_A01G0545	Ga01G0768.1	0
0-356:	Gh_A01G0546	Ga01G0770.1	0
0-357:	Gh_A01G0548	Ga01G0773.1	0
0-358:	Gh_A01G0549	Ga01G0774.1	1e-82
0-359:	Gh_A01G0550	Ga01G0775.1	0
0-360:	Gh_A01G0551	Ga01G0776.1	2e-116
0-361:	Gh_A01G0552	Ga01G0777.1	1e-86
0-362:	Gh_A01G0553	Ga01G0778.1	0
0-363:	Gh_A01G0555	Ga01G0779.1	0
0-364:	Gh_A01G0556	Ga01G0782.1	0
0-365:	Gh_A01G0557	Ga01G0783.1	0
0-366:	Gh_A01G0558	Ga01G0784.1	2e-148
0-367:	Gh_A01G0559	Ga01G0785.1	1e-94
0-368:	Gh_A01G0561	Ga01G0787.1	0
0-369:	Gh_A01G0562	Ga01G0788.1	0
0-370:	Gh_A01G0563	Ga01G0791.1	6e-148
0-371:	Gh_A01G0564	Ga01G0792.1	0
0-372:	Gh_A01G0565	Ga01G0793.1	2e-90
0-373:	Gh_A01G0566	Ga01G0794.1	4e-176
0-374:	Gh_A01G0567	Ga01G0795.1	0
0-375:	Gh_A01G0568	Ga01G0796.1	0
0-376:	Gh_A01G0569	Ga01G0797.1	0
0-377:	Gh_A01G0570	Ga01G0798.1	0
0-378:	Gh_A01G0571	Ga01G0799.1	2e-99
0-379:	Gh_A01G0572	Ga01G0802.1	0
0-380:	Gh_A01G0573	Ga01G0804.1	0
0-381:	Gh_A01G0575	Ga01G0807.1	0
0-382:	Gh_A01G0576	Ga01G0808.1	4e-100
0-383:	Gh_A01G0577	Ga01G0809.1	3e-80
0-384:	Gh_A01G0578	Ga01G0810.1	1e-50
0-385:	Gh_A01G0579	Ga01G0811.1	0
0-386:	Gh_A01G0580	Ga01G0812.1	6e-81
0-387:	Gh_A01G0581	Ga01G0813.1	0
0-388:	Gh_A01G0582	Ga01G0814.1	0
0-389:	Gh_A01G0583	Ga01G0815.1	0
0-390:	Gh_A01G0584	Ga01G0816.1	5e-135
0-391:	Gh_A01G0585	Ga01G0817.1	3e-151
0-392:	Gh_A01G0587	Ga01G0819.1	0
0-393:	Gh_A01G0588	Ga01G0820.1	4e-130
0-394:	Gh_A01G0591	Ga01G0822.1	0
0-395:	Gh_A01G0593	Ga01G0825.1	0
0-396:	Gh_A01G0594	Ga01G0827.1	0
0-397:	Gh_A01G0595	Ga01G0828.1	0
0-398:	Gh_A01G0596	Ga01G0829.1	0
0-399:	Gh_A01G0597	Ga01G0830.1	2e-66
0-400:	Gh_A01G0598	Ga01G0831.1	0
0-401:	Gh_A01G0599	Ga01G0832.1	3e-127
0-402:	Gh_A01G0600	Ga01G0833.1	2e-77
0-403:	Gh_A01G0601	Ga01G0835.1	0
0-404:	Gh_A01G0603	Ga01G0839.1	6e-120
0-405:	Gh_A01G0604	Ga01G0840.1	0
0-406:	Gh_A01G0605	Ga01G0841.1	0
0-407:	Gh_A01G0606	Ga01G0844.1	0
0-408:	Gh_A01G0607	Ga01G0845.1	0
0-409:	Gh_A01G0608	Ga01G0846.1	0
0-410:	Gh_A01G0609	Ga01G0847.1	5e-112
0-411:	Gh_A01G0610	Ga01G0848.1	0
0-412:	Gh_A01G0611	Ga01G0849.1	0
0-413:	Gh_A01G0612	Ga01G0850.1	0
0-414:	Gh_A01G0613	Ga01G0851.1	0
0-415:	Gh_A01G0614	Ga01G0852.1	4e-33
0-416:	Gh_A01G0615	Ga01G0853.1	0
0-417:	Gh_A01G0616	Ga01G0855.1	0
0-418:	Gh_A01G0617	Ga01G0856.1	1e-79
0-419:	Gh_A01G0618	Ga01G0857.1	0
0-420:	Gh_A01G0619	Ga01G0858.1	2e-155
0-421:	Gh_A01G0620	Ga01G0860.1	3e-177
0-422:	Gh_A01G0621	Ga01G0861.1	0
0-423:	Gh_A01G0623	Ga01G0862.1	0
0-424:	Gh_A01G0624	Ga01G0863.1	0
0-425:	Gh_A01G0625	Ga01G0864.1	5e-108
0-426:	Gh_A01G0626	Ga01G0865.1	0
0-427:	Gh_A01G0627	Ga01G0866.1	8e-91
0-428:	Gh_A01G0628	Ga01G0867.1	3e-144
0-429:	Gh_A01G0629	Ga01G0868.1	0
0-430:	Gh_A01G0630	Ga01G0869.1	0
0-431:	Gh_A01G0631	Ga01G0871.1	0
0-432:	Gh_A01G0632	Ga01G0872.1	7e-59
0-433:	Gh_A01G0633	Ga01G0873.1	0
0-434:	Gh_A01G0634	Ga01G0874.1	0
0-435:	Gh_A01G0635	Ga01G0878.1	3e-25
0-436:	Gh_A01G0636	Ga01G0881.1	1e-71
0-437:	Gh_A01G0637	Ga01G0882.1	0
0-438:	Gh_A01G0638	Ga01G0883.1	0
0-439:	Gh_A01G0639	Ga01G0884.1	0
0-440:	Gh_A01G0640	Ga01G0885.1	0
0-441:	Gh_A01G0641	Ga01G0886.1	9e-113
0-442:	Gh_A01G0642	Ga01G0887.1	3e-105
0-443:	Gh_A01G0644	Ga01G0889.1	0
0-444:	Gh_A01G0645	Ga01G0890.1	4e-95
0-445:	Gh_A01G0646	Ga01G0891.1	0
0-446:	Gh_A01G0647	Ga01G0892.1	0
0-447:	Gh_A01G0648	Ga01G0893.1	9e-152
0-448:	Gh_A01G0650	Ga01G0896.1	6e-168
0-449:	Gh_A01G0651	Ga01G0897.1	0
0-450:	Gh_A01G0652	Ga01G0898.1	0
0-451:	Gh_A01G0653	Ga01G0899.1	0
0-452:	Gh_A01G0654	Ga01G0900.1	0
0-453:	Gh_A01G0655	Ga01G0901.1	1e-129
0-454:	Gh_A01G0656	Ga01G0902.1	0
0-455:	Gh_A01G0657	Ga01G0903.1	0
0-456:	Gh_A01G0658	Ga01G0904.1	0
0-457:	Gh_A01G0659	Ga01G0905.1	0
0-458:	Gh_A01G0660	Ga01G0906.1	3e-131
0-459:	Gh_A01G0661	Ga01G0907.1	0
0-460:	Gh_A01G0662	Ga01G0908.1	0
0-461:	Gh_A01G0663	Ga01G0909.1	4e-170
0-462:	Gh_A01G0665	Ga01G0911.1	0
0-463:	Gh_A01G0666	Ga01G0912.1	0
0-464:	Gh_A01G0667	Ga01G0913.1	1e-88
0-465:	Gh_A01G0668	Ga01G0914.1	0
0-466:	Gh_A01G0669	Ga01G0915.1	0
0-467:	Gh_A01G0670	Ga01G0916.1	0
0-468:	Gh_A01G0671	Ga01G0917.1	0
0-469:	Gh_A01G0672	Ga01G0918.1	4e-162
0-470:	Gh_A01G0673	Ga01G0919.1	7e-34
0-471:	Gh_A01G0674	Ga01G0920.1	0
0-472:	Gh_A01G0675	Ga01G0921.1	0
0-473:	Gh_A01G0676	Ga01G0922.1	9e-151
0-474:	Gh_A01G0677	Ga01G0924.1	0
0-475:	Gh_A01G0678	Ga01G0925.1	0
0-476:	Gh_A01G0679	Ga01G0927.1	0
0-477:	Gh_A01G0680	Ga01G0928.1	0
0-478:	Gh_A01G0681	Ga01G0929.1	0
0-479:	Gh_A01G0682	Ga01G0930.1	0
0-480:	Gh_A01G0683	Ga01G0931.1	0
0-481:	Gh_A01G0684	Ga01G0932.1	5e-100
0-482:	Gh_A01G0685	Ga01G0934.1	0
0-483:	Gh_A01G0686	Ga01G0935.1	3e-113
0-484:	Gh_A01G0687	Ga01G0936.1	0
0-485:	Gh_A01G0688	Ga01G0937.1	2e-61
0-486:	Gh_A01G0689	Ga01G0938.1	0
0-487:	Gh_A01G0690	Ga01G0939.1	0
0-488:	Gh_A01G0693	Ga01G0942.1	4e-106
0-489:	Gh_A01G0694	Ga01G0943.1	0
0-490:	Gh_A01G0695	Ga01G0944.1	2e-117
0-491:	Gh_A01G0696	Ga01G0945.1	0
0-492:	Gh_A01G0698	Ga01G0949.1	2e-131
0-493:	Gh_A01G0700	Ga01G0952.1	0
0-494:	Gh_A01G0701	Ga01G0953.1	2e-137
0-495:	Gh_A01G0702	Ga01G0954.1	0
0-496:	Gh_A01G0703	Ga01G0955.1	0
0-497:	Gh_A01G0704	Ga01G0956.1	0
0-498:	Gh_A01G0705	Ga01G0957.1	0
0-499:	Gh_A01G0706	Ga01G0958.1	0
0-500:	Gh_A01G0707	Ga01G0959.1	0
0-501:	Gh_A01G0709	Ga01G0962.1	0
0-502:	Gh_A01G0710	Ga01G0963.1	2e-65
0-503:	Gh_A01G0711	Ga01G0964.1	0
0-504:	Gh_A01G0712	Ga01G0966.1	1e-134
0-505:	Gh_A01G0713	Ga01G0967.1	5e-124
0-506:	Gh_A01G0714	Ga01G0969.1	0
0-507:	Gh_A01G0715	Ga01G0972.1	1e-64
0-508:	Gh_A01G0716	Ga01G0973.1	0
0-509:	Gh_A01G0717	Ga01G0975.1	0
0-510:	Gh_A01G0718	Ga01G0976.1	0
0-511:	Gh_A01G0719	Ga01G0977.1	0
0-512:	Gh_A01G0720	Ga01G0978.1	0
0-513:	Gh_A01G0721	Ga01G0979.1	0
0-514:	Gh_A01G0722	Ga01G0980.1	0
0-515:	Gh_A01G0723	Ga01G0982.1	1e-40
0-516:	Gh_A01G0724	Ga01G0983.1	2e-158
0-517:	Gh_A01G0725	Ga01G0984.1	0
0-518:	Gh_A01G0727	Ga01G0985.1	0
0-519:	Gh_A01G0728	Ga01G0986.1	0
0-520:	Gh_A01G0729	Ga01G0987.1	0
0-521:	Gh_A01G0730	Ga01G0988.1	0
0-522:	Gh_A01G0731	Ga01G0989.1	0
0-523:	Gh_A01G0732	Ga01G0990.1	0
0-524:	Gh_A01G0733	Ga01G0991.1	0
0-525:	Gh_A01G0734	Ga01G0992.1	8e-141
0-526:	Gh_A01G0735	Ga01G0993.1	0
0-527:	Gh_A01G0736	Ga01G0994.1	6e-27
0-528:	Gh_A01G0737	Ga01G0995.1	0
0-529:	Gh_A01G0738	Ga01G0996.1	0
0-530:	Gh_A01G0739	Ga01G0997.1	3e-65
0-531:	Gh_A01G0740	Ga01G0998.1	1e-167
0-532:	Gh_A01G0741	Ga01G0999.1	0
0-533:	Gh_A01G0742	Ga01G1000.1	2e-152
0-534:	Gh_A01G0743	Ga01G1001.1	3e-40
0-535:	Gh_A01G0744	Ga01G1002.1	0
0-536:	Gh_A01G0745	Ga01G1003.1	0
0-537:	Gh_A01G0747	Ga01G1005.1	0
0-538:	Gh_A01G0748	Ga01G1006.1	8e-171
0-539:	Gh_A01G0749	Ga01G1007.1	0
0-540:	Gh_A01G0750	Ga01G1008.1	0
0-541:	Gh_A01G0751	Ga01G1009.1	2e-65
0-542:	Gh_A01G0753	Ga01G1010.1	0
0-543:	Gh_A01G0754	Ga01G1014.1	2e-117
0-544:	Gh_A01G0755	Ga01G1022.1	0
0-545:	Gh_A01G0756	Ga01G1023.1	1e-131
0-546:	Gh_A01G0757	Ga01G1025.1	7e-170
0-547:	Gh_A01G0759	Ga01G1026.1	0
0-548:	Gh_A01G0760	Ga01G1027.1	9e-106
0-549:	Gh_A01G0761	Ga01G1028.1	1e-42
0-550:	Gh_A01G0762	Ga01G1029.1	5e-116
0-551:	Gh_A01G0765	Ga01G1031.1	0
0-552:	Gh_A01G0766	Ga01G1032.1	8e-125
0-553:	Gh_A01G0767	Ga01G1035.1	0
0-554:	Gh_A01G0770	Ga01G1037.1	5e-36
0-555:	Gh_A01G0771	Ga01G1043.1	0
0-556:	Gh_A01G0772	Ga01G1044.1	0
0-557:	Gh_A01G0773	Ga01G1045.1	0
0-558:	Gh_A01G0774	Ga01G1046.1	0
0-559:	Gh_A01G0777	Ga01G1049.1	4e-87
0-560:	Gh_A01G0778	Ga01G1050.1	9e-51
0-561:	Gh_A01G0786	Ga01G1055.1	0
0-562:	Gh_A01G0788	Ga01G1057.1	8e-118
0-563:	Gh_A01G0789	Ga01G1058.1	4e-52
0-564:	Gh_A01G0790	Ga01G1059.1	3e-34
0-565:	Gh_A01G0791	Ga01G1060.1	0
0-566:	Gh_A01G0792	Ga01G1062.1	0
0-567:	Gh_A01G0794	Ga01G1064.1	0
0-568:	Gh_A01G0795	Ga01G1065.1	0
0-569:	Gh_A01G0796	Ga01G1066.1	0
0-570:	Gh_A01G0797	Ga01G1067.1	4e-74
0-571:	Gh_A01G0798	Ga01G1068.1	0
0-572:	Gh_A01G0799	Ga01G1070.1	0
0-573:	Gh_A01G0800	Ga01G1071.1	0
0-574:	Gh_A01G0801	Ga01G1073.1	0
0-575:	Gh_A01G0802	Ga01G1075.1	0
0-576:	Gh_A01G0803	Ga01G1076.1	0
0-577:	Gh_A01G0804	Ga01G1077.1	0
0-578:	Gh_A01G0805	Ga01G1078.1	0
0-579:	Gh_A01G0807	Ga01G1079.1	7e-144
0-580:	Gh_A01G0808	Ga01G1080.1	0
0-581:	Gh_A01G0809	Ga01G1082.1	0
0-582:	Gh_A01G0810	Ga01G1084.1	1e-179
0-583:	Gh_A01G0811	Ga01G1085.1	5e-154
0-584:	Gh_A01G0812	Ga01G1086.1	0
0-585:	Gh_A01G0813	Ga01G1088.1	0
0-586:	Gh_A01G0814	Ga01G1089.1	0
0-587:	Gh_A01G0815	Ga01G1090.1	0
0-588:	Gh_A01G0816	Ga01G1092.1	0
0-589:	Gh_A01G0817	Ga01G1093.1	0
0-590:	Gh_A01G0818	Ga01G1095.1	3e-104
0-591:	Gh_A01G0819	Ga01G1096.1	0
0-592:	Gh_A01G0820	Ga01G1097.1	0
0-593:	Gh_A01G0821	Ga01G1098.1	2e-108
0-594:	Gh_A01G0822	Ga01G1099.1	0
0-595:	Gh_A01G0823	Ga01G1100.1	2e-171
0-596:	Gh_A01G0824	Ga01G1101.1	0
0-597:	Gh_A01G0825	Ga01G1102.1	2e-115
0-598:	Gh_A01G0826	Ga01G1103.1	0
0-599:	Gh_A01G0827	Ga01G1104.1	0
0-600:	Gh_A01G0828	Ga01G1105.1	0
0-601:	Gh_A01G0829	Ga01G1106.1	0
0-602:	Gh_A01G0830	Ga01G1107.1	5e-129
0-603:	Gh_A01G0831	Ga01G1108.1	0
0-604:	Gh_A01G0832	Ga01G1109.1	0
0-605:	Gh_A01G0833	Ga01G1111.1	2e-157
0-606:	Gh_A01G0834	Ga01G1112.1	0
0-607:	Gh_A01G0835	Ga01G1114.1	6e-147
0-608:	Gh_A01G0836	Ga01G1115.1	3e-160
0-609:	Gh_A01G0837	Ga01G1116.1	6e-52
0-610:	Gh_A01G0838	Ga01G1117.1	6e-141
0-611:	Gh_A01G0839	Ga01G1118.1	0
0-612:	Gh_A01G0841	Ga01G1121.1	0
0-613:	Gh_A01G0842	Ga01G1123.1	0
0-614:	Gh_A01G0843	Ga01G1124.1	0
0-615:	Gh_A01G0844	Ga01G1125.1	0
0-616:	Gh_A01G0845	Ga01G1126.1	0
0-617:	Gh_A01G0846	Ga01G1127.1	0
0-618:	Gh_A01G0847	Ga01G1128.1	0
0-619:	Gh_A01G0848	Ga01G1129.1	0
0-620:	Gh_A01G0849	Ga01G1130.1	2e-95
0-621:	Gh_A01G0850	Ga01G1131.1	6e-168
0-622:	Gh_A01G0851	Ga01G1132.1	0
0-623:	Gh_A01G0852	Ga01G1133.1	2e-35
0-624:	Gh_A01G0853	Ga01G1135.1	0
0-625:	Gh_A01G0854	Ga01G1139.1	5e-64
0-626:	Gh_A01G0855	Ga01G1141.1	0
0-627:	Gh_A01G0856	Ga01G1142.1	0
0-628:	Gh_A01G0857	Ga01G1143.1	0
0-629:	Gh_A01G0858	Ga01G1144.1	0
0-630:	Gh_A01G0859	Ga01G1145.1	0
0-631:	Gh_A01G0860	Ga01G1146.1	0
0-632:	Gh_A01G0861	Ga01G1147.1	4e-62
0-633:	Gh_A01G0862	Ga01G1148.1	0
0-634:	Gh_A01G0863	Ga01G1149.1	0
0-635:	Gh_A01G0864	Ga01G1150.1	0
0-636:	Gh_A01G0865	Ga01G1151.1	0
0-637:	Gh_A01G0867	Ga01G1153.1	1e-164
0-638:	Gh_A01G0868	Ga01G1154.1	3e-166
0-639:	Gh_A01G0869	Ga01G1155.1	1e-31
0-640:	Gh_A01G0870	Ga01G1156.1	0
0-641:	Gh_A01G0871	Ga01G1158.1	4e-132
0-642:	Gh_A01G0872	Ga01G1162.1	0
0-643:	Gh_A01G0873	Ga01G1164.1	0
0-644:	Gh_A01G0874	Ga01G1165.1	0
0-645:	Gh_A01G0876	Ga01G1168.1	0
0-646:	Gh_A01G0877	Ga01G1169.1	2e-153
0-647:	Gh_A01G0878	Ga01G1170.1	7e-43
0-648:	Gh_A01G0879	Ga01G1171.1	2e-155
0-649:	Gh_A01G0880	Ga01G1172.1	0
0-650:	Gh_A01G0881	Ga01G1173.1	0
0-651:	Gh_A01G0882	Ga01G1174.1	0
0-652:	Gh_A01G0883	Ga01G1175.1	0
0-653:	Gh_A01G0884	Ga01G1177.1	1e-179
0-654:	Gh_A01G0885	Ga01G1178.1	8e-167
0-655:	Gh_A01G0886	Ga01G1179.1	0
0-656:	Gh_A01G0887	Ga01G1181.1	0
0-657:	Gh_A01G0889	Ga01G1184.1	0
0-658:	Gh_A01G0890	Ga01G1185.1	3e-161
0-659:	Gh_A01G0891	Ga01G1186.1	0
0-660:	Gh_A01G0892	Ga01G1187.1	0
0-661:	Gh_A01G0893	Ga01G1188.1	9e-178
0-662:	Gh_A01G0894	Ga01G1189.1	0
0-663:	Gh_A01G0895	Ga01G1191.1	0
0-664:	Gh_A01G0896	Ga01G1194.1	0
0-665:	Gh_A01G0897	Ga01G1195.1	0
0-666:	Gh_A01G0898	Ga01G1196.1	1e-121
0-667:	Gh_A01G0899	Ga01G1197.1	0
0-668:	Gh_A01G0900	Ga01G1198.1	0
0-669:	Gh_A01G0901	Ga01G1199.1	0
0-670:	Gh_A01G0902	Ga01G1201.1	0
0-671:	Gh_A01G0903	Ga01G1202.1	8e-172
0-672:	Gh_A01G0904	Ga01G1203.1	8e-163
0-673:	Gh_A01G0905	Ga01G1204.1	7e-69
0-674:	Gh_A01G0906	Ga01G1205.1	3e-76
0-675:	Gh_A01G0907	Ga01G1206.1	0
0-676:	Gh_A01G0908	Ga01G1210.1	0
0-677:	Gh_A01G0909	Ga01G1211.1	0
0-678:	Gh_A01G0910	Ga01G1212.1	0
0-679:	Gh_A01G0911	Ga01G1213.1	0
0-680:	Gh_A01G0912	Ga01G1214.1	0
0-681:	Gh_A01G0913	Ga01G1215.1	0
0-682:	Gh_A01G0914	Ga01G1216.1	0
0-683:	Gh_A01G0915	Ga01G1217.1	0
0-684:	Gh_A01G0916	Ga01G1219.1	0
0-685:	Gh_A01G0917	Ga01G1221.1	2e-79
0-686:	Gh_A01G0918	Ga01G1224.1	0
0-687:	Gh_A01G0919	Ga01G1227.1	0
0-688:	Gh_A01G0920	Ga01G1228.1	0
0-689:	Gh_A01G0921	Ga01G1229.1	0
0-690:	Gh_A01G0922	Ga01G1230.1	0
0-691:	Gh_A01G0923	Ga01G1231.1	6e-160
0-692:	Gh_A01G0924	Ga01G1232.1	5e-166
0-693:	Gh_A01G0925	Ga01G1233.1	2e-85
0-694:	Gh_A01G0926	Ga01G1235.1	2e-36
0-695:	Gh_A01G0927	Ga01G1236.1	0
0-696:	Gh_A01G0929	Ga01G1239.1	5e-137
0-697:	Gh_A01G0930	Ga01G1245.1	2e-147
0-698:	Gh_A01G0931	Ga01G1246.1	0
0-699:	Gh_A01G0932	Ga01G1247.1	0
0-700:	Gh_A01G0933	Ga01G1248.1	0
0-701:	Gh_A01G0934	Ga01G1249.1	1e-103
0-702:	Gh_A01G0936	Ga01G1251.1	3e-45
0-703:	Gh_A01G0937	Ga01G1252.1	9e-65
0-704:	Gh_A01G0938	Ga01G1253.1	0
## Alignment 1: score=5017.0 e_value=0 N=101 A01&Chr01 plus
1- 0:	Gh_A01G0001	Ga01G0002.1	7e-110
1- 1:	Gh_A01G0002	Ga01G0003.1	1e-88
1- 2:	Gh_A01G0003	Ga01G0005.1	2e-51
1- 3:	Gh_A01G0004	Ga01G0007.1	3e-102
1- 4:	Gh_A01G0005	Ga01G0008.1	0
1- 5:	Gh_A01G0006	Ga01G0009.1	0
1- 6:	Gh_A01G0007	Ga01G0010.1	0
1- 7:	Gh_A01G0008	Ga01G0011.1	0
1- 8:	Gh_A01G0009	Ga01G0012.1	0
1- 9:	Gh_A01G0010	Ga01G0013.1	1e-126
1- 10:	Gh_A01G0011	Ga01G0015.1	0
1- 11:	Gh_A01G0012	Ga01G0016.1	5e-168
1- 12:	Gh_A01G0013	Ga01G0017.1	0
1- 13:	Gh_A01G0014	Ga01G0018.1	6e-169
1- 14:	Gh_A01G0015	Ga01G0019.1	0
1- 15:	Gh_A01G0016	Ga01G0020.1	0
1- 16:	Gh_A01G0017	Ga01G0021.1	0
1- 17:	Gh_A01G0018	Ga01G0022.1	3e-96
1- 18:	Gh_A01G0019	Ga01G0023.1	0
1- 19:	Gh_A01G0020	Ga01G0024.1	3e-74
1- 20:	Gh_A01G0022	Ga01G0025.1	1e-154
1- 21:	Gh_A01G0023	Ga01G0026.1	0
1- 22:	Gh_A01G0024	Ga01G0027.1	0
1- 23:	Gh_A01G0025	Ga01G0028.1	0
1- 24:	Gh_A01G0026	Ga01G0029.1	0
1- 25:	Gh_A01G0027	Ga01G0030.1	1e-161
1- 26:	Gh_A01G0028	Ga01G0031.1	3e-100
1- 27:	Gh_A01G0029	Ga01G0032.1	0
1- 28:	Gh_A01G0030	Ga01G0033.1	0
1- 29:	Gh_A01G0031	Ga01G0034.1	2e-123
1- 30:	Gh_A01G0032	Ga01G0035.1	0
1- 31:	Gh_A01G0033	Ga01G0036.1	0
1- 32:	Gh_A01G0034	Ga01G0037.1	0
1- 33:	Gh_A01G0035	Ga01G0038.1	0
1- 34:	Gh_A01G0036	Ga01G0039.1	0
1- 35:	Gh_A01G0037	Ga01G0040.1	0
1- 36:	Gh_A01G0038	Ga01G0041.1	2e-155
1- 37:	Gh_A01G0039	Ga01G0042.1	0
1- 38:	Gh_A01G0040	Ga01G0043.1	0
1- 39:	Gh_A01G0041	Ga01G0044.1	1e-149
1- 40:	Gh_A01G0042	Ga01G0045.1	3e-68
1- 41:	Gh_A01G0043	Ga01G0046.1	0
1- 42:	Gh_A01G0044	Ga01G0047.1	3e-143
1- 43:	Gh_A01G0045	Ga01G0048.1	0
1- 44:	Gh_A01G0046	Ga01G0051.1	1e-78
1- 45:	Gh_A01G0047	Ga01G0052.1	0
1- 46:	Gh_A01G0048	Ga01G0053.1	0
1- 47:	Gh_A01G0049	Ga01G0054.1	0
1- 48:	Gh_A01G0050	Ga01G0055.1	0
1- 49:	Gh_A01G0051	Ga01G0056.1	0
1- 50:	Gh_A01G0052	Ga01G0057.1	1e-70
1- 51:	Gh_A01G0053	Ga01G0058.1	1e-94
1- 52:	Gh_A01G0054	Ga01G0059.1	0
1- 53:	Gh_A01G0055	Ga01G0061.1	0
1- 54:	Gh_A01G0057	Ga01G0063.1	0
1- 55:	Gh_A01G0058	Ga01G0064.1	0
1- 56:	Gh_A01G0059	Ga01G0065.1	0
1- 57:	Gh_A01G0060	Ga01G0066.1	0
1- 58:	Gh_A01G0061	Ga01G0067.1	1e-156
1- 59:	Gh_A01G0063	Ga01G0073.1	0
1- 60:	Gh_A01G0064	Ga01G0074.1	0
1- 61:	Gh_A01G0065	Ga01G0075.1	0
1- 62:	Gh_A01G0067	Ga01G0077.1	0
1- 63:	Gh_A01G0068	Ga01G0079.1	3e-124
1- 64:	Gh_A01G0069	Ga01G0080.1	0
1- 65:	Gh_A01G0070	Ga01G0081.1	0
1- 66:	Gh_A01G0071	Ga01G0082.1	3e-178
1- 67:	Gh_A01G0072	Ga01G0083.1	2e-104
1- 68:	Gh_A01G0073	Ga01G0084.1	0
1- 69:	Gh_A01G0074	Ga01G0085.1	0
1- 70:	Gh_A01G0075	Ga01G0086.1	0
1- 71:	Gh_A01G0076	Ga01G0087.1	3e-176
1- 72:	Gh_A01G0077	Ga01G0088.1	0
1- 73:	Gh_A01G0078	Ga01G0090.1	0
1- 74:	Gh_A01G0079	Ga01G0091.1	0
1- 75:	Gh_A01G0080	Ga01G0092.1	5e-180
1- 76:	Gh_A01G0081	Ga01G0093.1	1e-124
1- 77:	Gh_A01G0082	Ga01G0094.1	0
1- 78:	Gh_A01G0083	Ga01G0095.1	0
1- 79:	Gh_A01G0084	Ga01G0096.1	0
1- 80:	Gh_A01G0085	Ga01G0097.1	2e-86
1- 81:	Gh_A01G0086	Ga01G0098.1	0
1- 82:	Gh_A01G0087	Ga01G0099.1	0
1- 83:	Gh_A01G0088	Ga01G0100.1	2e-36
1- 84:	Gh_A01G0089	Ga01G0101.1	0
1- 85:	Gh_A01G0091	Ga01G0103.1	0
1- 86:	Gh_A01G0093	Ga01G0106.1	6e-38
1- 87:	Gh_A01G0095	Ga01G0113.1	0
1- 88:	Gh_A01G0096	Ga01G0114.1	0
1- 89:	Gh_A01G0097	Ga01G0115.1	0
1- 90:	Gh_A01G0098	Ga01G0116.1	0
1- 91:	Gh_A01G0099	Ga01G0117.1	0
1- 92:	Gh_A01G0102	Ga01G0120.1	0
1- 93:	Gh_A01G0103	Ga01G0121.1	0
1- 94:	Gh_A01G0104	Ga01G0122.1	0
1- 95:	Gh_A01G0105	Ga01G0123.1	0
1- 96:	Gh_A01G0106	Ga01G0124.1	0
1- 97:	Gh_A01G0107	Ga01G0125.1	4e-90
1- 98:	Gh_A01G0108	Ga01G0126.1	0
1- 99:	Gh_A01G0110	Ga01G0128.1	0
1-100:	Gh_A01G0115	Ga01G0134.1	3e-45
## Alignment 2: score=2364.0 e_value=8.6e-224 N=49 A01&Chr01 plus
2- 0:	Gh_A01G1141	Ga01G1560.1	0
2- 1:	Gh_A01G1143	Ga01G1561.1	2e-109
2- 2:	Gh_A01G1144	Ga01G1563.1	3e-35
2- 3:	Gh_A01G1145	Ga01G1564.1	0
2- 4:	Gh_A01G1146	Ga01G1565.1	0
2- 5:	Gh_A01G1147	Ga01G1566.1	0
2- 6:	Gh_A01G1148	Ga01G1567.1	0
2- 7:	Gh_A01G1149	Ga01G1568.1	1e-42
2- 8:	Gh_A01G1150	Ga01G1569.1	0
2- 9:	Gh_A01G1151	Ga01G1570.1	9e-132
2- 10:	Gh_A01G1152	Ga01G1571.1	8e-83
2- 11:	Gh_A01G1153	Ga01G1572.1	0
2- 12:	Gh_A01G1155	Ga01G1574.1	6e-127
2- 13:	Gh_A01G1158	Ga01G1576.1	0
2- 14:	Gh_A01G1159	Ga01G1578.1	0
2- 15:	Gh_A01G1160	Ga01G1583.1	0
2- 16:	Gh_A01G1161	Ga01G1595.1	0
2- 17:	Gh_A01G1162	Ga01G1596.1	0
2- 18:	Gh_A01G1163	Ga01G1597.1	0
2- 19:	Gh_A01G1164	Ga01G1599.1	0
2- 20:	Gh_A01G1165	Ga01G1604.1	0
2- 21:	Gh_A01G1166	Ga01G1605.1	0
2- 22:	Gh_A01G1167	Ga01G1606.1	3e-162
2- 23:	Gh_A01G1168	Ga01G1607.1	0
2- 24:	Gh_A01G1169	Ga01G1610.1	0
2- 25:	Gh_A01G1170	Ga01G1611.1	0
2- 26:	Gh_A01G1172	Ga01G1612.1	0
2- 27:	Gh_A01G1174	Ga01G1614.1	2e-175
2- 28:	Gh_A01G1175	Ga01G1616.1	6e-72
2- 29:	Gh_A01G1176	Ga01G1617.1	1e-17
2- 30:	Gh_A01G1177	Ga01G1618.1	0
2- 31:	Gh_A01G1180	Ga01G1626.1	0
2- 32:	Gh_A01G1183	Ga01G1636.1	0
2- 33:	Gh_A01G1184	Ga01G1639.1	0
2- 34:	Gh_A01G1185	Ga01G1642.1	0
2- 35:	Gh_A01G1186	Ga01G1643.1	0
2- 36:	Gh_A01G1189	Ga01G1660.1	4e-52
2- 37:	Gh_A01G1190	Ga01G1661.1	7e-43
2- 38:	Gh_A01G1191	Ga01G1662.1	0
2- 39:	Gh_A01G1192	Ga01G1666.1	0
2- 40:	Gh_A01G1193	Ga01G1667.1	1e-80
2- 41:	Gh_A01G1204	Ga01G1668.1	0
2- 42:	Gh_A01G1205	Ga01G1669.1	2e-172
2- 43:	Gh_A01G1207	Ga01G1670.1	0
2- 44:	Gh_A01G1208	Ga01G1671.1	0
2- 45:	Gh_A01G1209	Ga01G1672.1	0
2- 46:	Gh_A01G1214	Ga01G1674.1	0
2- 47:	Gh_A01G1215	Ga01G1675.1	0
2- 48:	Gh_A01G1216	Ga01G1677.1	0
## Alignment 3: score=782.0 e_value=3.6e-48 N=16 A01&Chr01 plus
3- 0:	Gh_A01G1110	Ga01G1493.1	1e-41
3- 1:	Gh_A01G1112	Ga01G1495.1	7e-37
3- 2:	Gh_A01G1113	Ga01G1496.1	7e-39
3- 3:	Gh_A01G1116	Ga01G1499.1	0
3- 4:	Gh_A01G1117	Ga01G1500.1	0
3- 5:	Gh_A01G1118	Ga01G1501.1	2e-41
3- 6:	Gh_A01G1119	Ga01G1503.1	0
3- 7:	Gh_A01G1120	Ga01G1505.1	4e-130
3- 8:	Gh_A01G1121	Ga01G1506.1	2e-44
3- 9:	Gh_A01G1128	Ga01G1510.1	0
3- 10:	Gh_A01G1129	Ga01G1512.1	3e-77
3- 11:	Gh_A01G1133	Ga01G1517.1	0
3- 12:	Gh_A01G1134	Ga01G1519.1	0
3- 13:	Gh_A01G1135	Ga01G1520.1	0
3- 14:	Gh_A01G1136	Ga01G1521.1	0
3- 15:	Gh_A01G1137	Ga01G1523.1	0
## Alignment 4: score=460.0 e_value=2.6e-19 N=10 A01&Chr01 plus
4- 0:	Gh_A01G1066	Ga01G1275.1	0
4- 1:	Gh_A01G1073	Ga01G1284.1	0
4- 2:	Gh_A01G1077	Ga01G1292.1	0
4- 3:	Gh_A01G1080	Ga01G1301.1	4e-107
4- 4:	Gh_A01G1083	Ga01G1307.1	0
4- 5:	Gh_A01G1084	Ga01G1312.1	2e-105
4- 6:	Gh_A01G1087	Ga01G1314.1	8e-38
4- 7:	Gh_A01G1089	Ga01G1318.1	1e-95
4- 8:	Gh_A01G1090	Ga01G1320.1	0
4- 9:	Gh_A01G1093	Ga01G1323.1	0
## Alignment 5: score=305.0 e_value=1.4e-10 N=7 A01&Chr01 plus
5- 0:	Gh_A01G1067	Ga01G1274.1	6e-109
5- 1:	Gh_A01G1071	Ga01G1286.1	0
5- 2:	Gh_A01G1076	Ga01G1293.1	0
5- 3:	Gh_A01G1079	Ga01G1302.1	0
5- 4:	Gh_A01G1082	Ga01G1308.1	1e-170
5- 5:	Gh_A01G1088	Ga01G1313.1	0
5- 6:	Gh_A01G1092	Ga01G1324.1	3e-77
## Alignment 6: score=276.0 e_value=4.7e-19 N=6 A01&Chr01 plus
6- 0:	Gh_A01G1122	Ga01G1485.1	0
6- 1:	Gh_A01G1123	Ga01G1486.1	0
6- 2:	Gh_A01G1125	Ga01G1490.1	4e-148
6- 3:	Gh_A01G1126	Ga01G1491.1	3e-41
6- 4:	Gh_A01G1127	Ga01G1492.1	3e-73
6- 5:	Gh_A01G1138	Ga01G1514.1	9e-176
## Alignment 7: score=274.0 e_value=7e-10 N=6 A01&Chr01 plus
7- 0:	Gh_A01G1762	Ga01G1562.1	8e-89
7- 1:	Gh_A01G1770	Ga01G1566.1	1e-142
7- 2:	Gh_A01G1780	Ga01G1569.1	6e-137
7- 3:	Gh_A01G1783	Ga01G1570.1	7e-80
7- 4:	Gh_A01G1784	Ga01G1572.1	0
7- 5:	Gh_A01G1792	Ga01G1577.1	2e-57
## Alignment 8: score=4909.0 e_value=0 N=100 A01&Chr01 minus
8- 0:	Gh_A01G0941	Ga01G1484.1	0
8- 1:	Gh_A01G0942	Ga01G1483.1	0
8- 2:	Gh_A01G0943	Ga01G1482.1	0
8- 3:	Gh_A01G0944	Ga01G1481.1	0
8- 4:	Gh_A01G0945	Ga01G1477.1	0
8- 5:	Gh_A01G0947	Ga01G1476.1	0
8- 6:	Gh_A01G0948	Ga01G1475.1	0
8- 7:	Gh_A01G0950	Ga01G1472.1	0
8- 8:	Gh_A01G0952	Ga01G1468.1	0
8- 9:	Gh_A01G0953	Ga01G1467.1	0
8- 10:	Gh_A01G0954	Ga01G1465.1	0
8- 11:	Gh_A01G0955	Ga01G1464.1	0
8- 12:	Gh_A01G0956	Ga01G1463.1	5e-175
8- 13:	Gh_A01G0957	Ga01G1462.1	2e-148
8- 14:	Gh_A01G0958	Ga01G1461.1	0
8- 15:	Gh_A01G0959	Ga01G1460.1	0
8- 16:	Gh_A01G0960	Ga01G1459.1	0
8- 17:	Gh_A01G0961	Ga01G1458.1	0
8- 18:	Gh_A01G0962	Ga01G1457.1	0
8- 19:	Gh_A01G0963	Ga01G1456.1	0
8- 20:	Gh_A01G0964	Ga01G1455.1	0
8- 21:	Gh_A01G0965	Ga01G1454.1	1e-174
8- 22:	Gh_A01G0966	Ga01G1452.1	9e-117
8- 23:	Gh_A01G0967	Ga01G1451.1	0
8- 24:	Gh_A01G0968	Ga01G1450.1	0
8- 25:	Gh_A01G0969	Ga01G1449.1	1e-50
8- 26:	Gh_A01G0970	Ga01G1446.1	0
8- 27:	Gh_A01G0971	Ga01G1445.1	1e-167
8- 28:	Gh_A01G0972	Ga01G1444.1	0
8- 29:	Gh_A01G0973	Ga01G1442.1	7e-92
8- 30:	Gh_A01G0974	Ga01G1441.1	0
8- 31:	Gh_A01G0975	Ga01G1438.1	0
8- 32:	Gh_A01G0976	Ga01G1437.1	5e-162
8- 33:	Gh_A01G0978	Ga01G1435.1	0
8- 34:	Gh_A01G0979	Ga01G1432.1	0
8- 35:	Gh_A01G0983	Ga01G1430.1	1e-158
8- 36:	Gh_A01G0984	Ga01G1429.1	2e-126
8- 37:	Gh_A01G0985	Ga01G1428.1	0
8- 38:	Gh_A01G0986	Ga01G1427.1	0
8- 39:	Gh_A01G0987	Ga01G1426.1	0
8- 40:	Gh_A01G0988	Ga01G1423.1	0
8- 41:	Gh_A01G0989	Ga01G1422.1	1e-109
8- 42:	Gh_A01G0990	Ga01G1420.1	2e-62
8- 43:	Gh_A01G0991	Ga01G1419.1	0
8- 44:	Gh_A01G0992	Ga01G1418.1	0
8- 45:	Gh_A01G0993	Ga01G1417.1	0
8- 46:	Gh_A01G0994	Ga01G1416.1	0
8- 47:	Gh_A01G0995	Ga01G1415.1	0
8- 48:	Gh_A01G0996	Ga01G1413.1	0
8- 49:	Gh_A01G0997	Ga01G1412.1	9e-46
8- 50:	Gh_A01G0998	Ga01G1410.1	4e-162
8- 51:	Gh_A01G0999	Ga01G1409.1	0
8- 52:	Gh_A01G1001	Ga01G1406.1	0
8- 53:	Gh_A01G1002	Ga01G1404.1	0
8- 54:	Gh_A01G1004	Ga01G1401.1	4e-116
8- 55:	Gh_A01G1005	Ga01G1400.1	0
8- 56:	Gh_A01G1008	Ga01G1397.1	5e-116
8- 57:	Gh_A01G1009	Ga01G1395.1	0
8- 58:	Gh_A01G1011	Ga01G1394.1	5e-153
8- 59:	Gh_A01G1013	Ga01G1393.1	8e-114
8- 60:	Gh_A01G1014	Ga01G1392.1	1e-134
8- 61:	Gh_A01G1016	Ga01G1391.1	0
8- 62:	Gh_A01G1017	Ga01G1390.1	0
8- 63:	Gh_A01G1018	Ga01G1389.1	0
8- 64:	Gh_A01G1019	Ga01G1388.1	1e-113
8- 65:	Gh_A01G1020	Ga01G1385.1	0
8- 66:	Gh_A01G1021	Ga01G1383.1	0
8- 67:	Gh_A01G1022	Ga01G1382.1	0
8- 68:	Gh_A01G1023	Ga01G1381.1	1e-158
8- 69:	Gh_A01G1024	Ga01G1379.1	4e-36
8- 70:	Gh_A01G1025	Ga01G1378.1	5e-63
8- 71:	Gh_A01G1026	Ga01G1377.1	0
8- 72:	Gh_A01G1029	Ga01G1374.1	0
8- 73:	Gh_A01G1030	Ga01G1373.1	0
8- 74:	Gh_A01G1031	Ga01G1372.1	0
8- 75:	Gh_A01G1032	Ga01G1371.1	0
8- 76:	Gh_A01G1033	Ga01G1370.1	0
8- 77:	Gh_A01G1034	Ga01G1369.1	0
8- 78:	Gh_A01G1036	Ga01G1367.1	3e-90
8- 79:	Gh_A01G1037	Ga01G1366.1	0
8- 80:	Gh_A01G1038	Ga01G1365.1	2e-146
8- 81:	Gh_A01G1040	Ga01G1364.1	0
8- 82:	Gh_A01G1041	Ga01G1363.1	0
8- 83:	Gh_A01G1042	Ga01G1362.1	1e-34
8- 84:	Gh_A01G1044	Ga01G1361.1	2e-64
8- 85:	Gh_A01G1047	Ga01G1359.1	0
8- 86:	Gh_A01G1048	Ga01G1358.1	0
8- 87:	Gh_A01G1050	Ga01G1357.1	0
8- 88:	Gh_A01G1051	Ga01G1356.1	0
8- 89:	Gh_A01G1053	Ga01G1355.1	7e-124
8- 90:	Gh_A01G1055	Ga01G1350.1	0
8- 91:	Gh_A01G1056	Ga01G1349.1	0
8- 92:	Gh_A01G1057	Ga01G1348.1	0
8- 93:	Gh_A01G1058	Ga01G1347.1	1e-174
8- 94:	Gh_A01G1059	Ga01G1346.1	0
8- 95:	Gh_A01G1060	Ga01G1339.1	2e-62
8- 96:	Gh_A01G1061	Ga01G1332.1	0
8- 97:	Gh_A01G1062	Ga01G1331.1	0
8- 98:	Gh_A01G1081	Ga01G1309.1	0
8- 99:	Gh_A01G1084	Ga01G1305.1	0
## Alignment 9: score=720.0 e_value=2.9e-53 N=15 A01&Chr01 minus
9- 0:	Gh_A01G1068	Ga01G1291.1	0
9- 1:	Gh_A01G1069	Ga01G1288.1	1e-43
9- 2:	Gh_A01G1070	Ga01G1287.1	0
9- 3:	Gh_A01G1094	Ga01G1270.1	7e-70
9- 4:	Gh_A01G1095	Ga01G1269.1	1e-56
9- 5:	Gh_A01G1096	Ga01G1267.1	1e-142
9- 6:	Gh_A01G1097	Ga01G1266.1	4e-120
9- 7:	Gh_A01G1098	Ga01G1265.1	0
9- 8:	Gh_A01G1099	Ga01G1264.1	0
9- 9:	Gh_A01G1100	Ga01G1260.1	0
9- 10:	Gh_A01G1101	Ga01G1259.1	3e-59
9- 11:	Gh_A01G1102	Ga01G1258.1	0
9- 12:	Gh_A01G1103	Ga01G1257.1	0
9- 13:	Gh_A01G1104	Ga01G1256.1	0
9- 14:	Gh_A01G1106	Ga01G1254.1	0
## Alignment 10: score=26791.0 e_value=0 N=541 A01&Chr02 plus
10- 0:	Gh_A01G1314	Ga02G1009.1	0
10- 1:	Gh_A01G1315	Ga02G1010.1	0
10- 2:	Gh_A01G1316	Ga02G1012.1	0
10- 3:	Gh_A01G1317	Ga02G1015.1	0
10- 4:	Gh_A01G1318	Ga02G1016.1	0
10- 5:	Gh_A01G1319	Ga02G1017.1	4e-46
10- 6:	Gh_A01G1320	Ga02G1018.1	2e-105
10- 7:	Gh_A01G1321	Ga02G1019.1	0
10- 8:	Gh_A01G1322	Ga02G1020.1	0
10- 9:	Gh_A01G1323	Ga02G1021.1	0
10- 10:	Gh_A01G1324	Ga02G1022.1	0
10- 11:	Gh_A01G1325	Ga02G1023.1	0
10- 12:	Gh_A01G1326	Ga02G1024.1	0
10- 13:	Gh_A01G1333	Ga02G1027.1	0
10- 14:	Gh_A01G1334	Ga02G1028.1	0
10- 15:	Gh_A01G1335	Ga02G1029.1	1e-115
10- 16:	Gh_A01G1337	Ga02G1031.1	0
10- 17:	Gh_A01G1339	Ga02G1034.1	0
10- 18:	Gh_A01G1340	Ga02G1035.1	1e-133
10- 19:	Gh_A01G1341	Ga02G1037.1	0
10- 20:	Gh_A01G1343	Ga02G1038.1	0
10- 21:	Gh_A01G1345	Ga02G1039.1	3e-123
10- 22:	Gh_A01G1346	Ga02G1040.1	7e-102
10- 23:	Gh_A01G1347	Ga02G1041.1	0
10- 24:	Gh_A01G1349	Ga02G1050.1	0
10- 25:	Gh_A01G1351	Ga02G1057.1	0
10- 26:	Gh_A01G1352	Ga02G1058.1	0
10- 27:	Gh_A01G1353	Ga02G1059.1	0
10- 28:	Gh_A01G1354	Ga02G1060.1	1e-88
10- 29:	Gh_A01G1355	Ga02G1061.1	0
10- 30:	Gh_A01G1356	Ga02G1062.1	0
10- 31:	Gh_A01G1357	Ga02G1064.1	2e-154
10- 32:	Gh_A01G1358	Ga02G1065.1	0
10- 33:	Gh_A01G1359	Ga02G1067.1	4e-178
10- 34:	Gh_A01G1360	Ga02G1068.1	0
10- 35:	Gh_A01G1361	Ga02G1069.1	7e-128
10- 36:	Gh_A01G1362	Ga02G1070.1	0
10- 37:	Gh_A01G1363	Ga02G1071.1	4e-136
10- 38:	Gh_A01G1365	Ga02G1077.1	7e-135
10- 39:	Gh_A01G1366	Ga02G1078.1	2e-119
10- 40:	Gh_A01G1367	Ga02G1079.1	7e-144
10- 41:	Gh_A01G1368	Ga02G1080.1	6e-29
10- 42:	Gh_A01G1369	Ga02G1083.1	9e-131
10- 43:	Gh_A01G1370	Ga02G1087.1	5e-102
10- 44:	Gh_A01G1372	Ga02G1089.1	3e-132
10- 45:	Gh_A01G1373	Ga02G1090.1	3e-97
10- 46:	Gh_A01G1374	Ga02G1091.1	0
10- 47:	Gh_A01G1375	Ga02G1092.1	0
10- 48:	Gh_A01G1376	Ga02G1093.1	0
10- 49:	Gh_A01G1377	Ga02G1094.1	0
10- 50:	Gh_A01G1378	Ga02G1095.1	0
10- 51:	Gh_A01G1379	Ga02G1096.1	0
10- 52:	Gh_A01G1380	Ga02G1097.1	1e-97
10- 53:	Gh_A01G1381	Ga02G1099.1	0
10- 54:	Gh_A01G1383	Ga02G1101.1	2e-59
10- 55:	Gh_A01G1384	Ga02G1102.1	1e-103
10- 56:	Gh_A01G1386	Ga02G1104.1	0
10- 57:	Gh_A01G1391	Ga02G1110.1	0
10- 58:	Gh_A01G1392	Ga02G1112.1	4e-147
10- 59:	Gh_A01G1393	Ga02G1113.1	2e-102
10- 60:	Gh_A01G1395	Ga02G1114.1	2e-169
10- 61:	Gh_A01G1397	Ga02G1116.1	0
10- 62:	Gh_A01G1398	Ga02G1117.1	0
10- 63:	Gh_A01G1399	Ga02G1118.1	1e-111
10- 64:	Gh_A01G1400	Ga02G1119.1	0
10- 65:	Gh_A01G1401	Ga02G1121.1	3e-169
10- 66:	Gh_A01G1402	Ga02G1122.1	0
10- 67:	Gh_A01G1403	Ga02G1123.1	0
10- 68:	Gh_A01G1404	Ga02G1124.1	2e-70
10- 69:	Gh_A01G1405	Ga02G1125.1	8e-131
10- 70:	Gh_A01G1406	Ga02G1129.1	0
10- 71:	Gh_A01G1407	Ga02G1130.1	0
10- 72:	Gh_A01G1408	Ga02G1131.1	9e-121
10- 73:	Gh_A01G1409	Ga02G1132.1	0
10- 74:	Gh_A01G1410	Ga02G1133.1	0
10- 75:	Gh_A01G1411	Ga02G1134.1	0
10- 76:	Gh_A01G1412	Ga02G1135.1	0
10- 77:	Gh_A01G1413	Ga02G1136.1	0
10- 78:	Gh_A01G1414	Ga02G1137.1	0
10- 79:	Gh_A01G1415	Ga02G1138.1	0
10- 80:	Gh_A01G1416	Ga02G1139.1	0
10- 81:	Gh_A01G1417	Ga02G1140.1	3e-138
10- 82:	Gh_A01G1418	Ga02G1141.1	0
10- 83:	Gh_A01G1419	Ga02G1142.1	0
10- 84:	Gh_A01G1420	Ga02G1144.1	0
10- 85:	Gh_A01G1421	Ga02G1145.1	7e-89
10- 86:	Gh_A01G1422	Ga02G1146.1	0
10- 87:	Gh_A01G1423	Ga02G1147.1	0
10- 88:	Gh_A01G1424	Ga02G1148.1	0
10- 89:	Gh_A01G1425	Ga02G1149.1	0
10- 90:	Gh_A01G1426	Ga02G1154.1	0
10- 91:	Gh_A01G1427	Ga02G1155.1	0
10- 92:	Gh_A01G1428	Ga02G1156.1	0
10- 93:	Gh_A01G1430	Ga02G1158.1	2e-60
10- 94:	Gh_A01G1431	Ga02G1159.1	0
10- 95:	Gh_A01G1432	Ga02G1160.1	5e-53
10- 96:	Gh_A01G1433	Ga02G1161.1	0
10- 97:	Gh_A01G1434	Ga02G1162.1	0
10- 98:	Gh_A01G1435	Ga02G1163.1	0
10- 99:	Gh_A01G1436	Ga02G1164.1	0
10-100:	Gh_A01G1437	Ga02G1166.1	1e-49
10-101:	Gh_A01G1439	Ga02G1167.1	0
10-102:	Gh_A01G1440	Ga02G1168.1	6e-85
10-103:	Gh_A01G1443	Ga02G1169.1	0
10-104:	Gh_A01G1444	Ga02G1171.1	4e-26
10-105:	Gh_A01G1445	Ga02G1172.1	6e-138
10-106:	Gh_A01G1447	Ga02G1173.1	5e-142
10-107:	Gh_A01G1451	Ga02G1175.1	8e-35
10-108:	Gh_A01G1454	Ga02G1177.1	0
10-109:	Gh_A01G1455	Ga02G1178.1	0
10-110:	Gh_A01G1456	Ga02G1179.1	0
10-111:	Gh_A01G1457	Ga02G1182.1	0
10-112:	Gh_A01G1458	Ga02G1183.1	0
10-113:	Gh_A01G1459	Ga02G1185.1	0
10-114:	Gh_A01G1460	Ga02G1186.1	0
10-115:	Gh_A01G1461	Ga02G1187.1	0
10-116:	Gh_A01G1462	Ga02G1188.1	0
10-117:	Gh_A01G1463	Ga02G1189.1	0
10-118:	Gh_A01G1465	Ga02G1191.1	0
10-119:	Gh_A01G1466	Ga02G1192.1	0
10-120:	Gh_A01G1467	Ga02G1193.1	0
10-121:	Gh_A01G1468	Ga02G1194.1	0
10-122:	Gh_A01G1469	Ga02G1195.1	0
10-123:	Gh_A01G1470	Ga02G1196.1	0
10-124:	Gh_A01G1471	Ga02G1197.1	5e-50
10-125:	Gh_A01G1472	Ga02G1198.1	0
10-126:	Gh_A01G1473	Ga02G1199.1	0
10-127:	Gh_A01G1474	Ga02G1200.1	0
10-128:	Gh_A01G1475	Ga02G1201.1	0
10-129:	Gh_A01G1476	Ga02G1203.1	0
10-130:	Gh_A01G1477	Ga02G1204.1	0
10-131:	Gh_A01G1478	Ga02G1205.1	0
10-132:	Gh_A01G1479	Ga02G1206.1	0
10-133:	Gh_A01G1480	Ga02G1207.1	0
10-134:	Gh_A01G1481	Ga02G1208.1	0
10-135:	Gh_A01G1482	Ga02G1209.1	1e-110
10-136:	Gh_A01G1483	Ga02G1210.1	1e-159
10-137:	Gh_A01G1484	Ga02G1211.1	5e-163
10-138:	Gh_A01G1485	Ga02G1212.1	0
10-139:	Gh_A01G1486	Ga02G1215.1	1e-134
10-140:	Gh_A01G1487	Ga02G1216.1	0
10-141:	Gh_A01G1488	Ga02G1218.1	3e-166
10-142:	Gh_A01G1489	Ga02G1219.1	0
10-143:	Gh_A01G1490	Ga02G1220.1	1e-88
10-144:	Gh_A01G1491	Ga02G1221.1	1e-52
10-145:	Gh_A01G1492	Ga02G1222.1	1e-59
10-146:	Gh_A01G1493	Ga02G1224.1	6e-178
10-147:	Gh_A01G1494	Ga02G1225.1	0
10-148:	Gh_A01G1495	Ga02G1226.1	0
10-149:	Gh_A01G1496	Ga02G1229.1	0
10-150:	Gh_A01G1497	Ga02G1230.1	8e-73
10-151:	Gh_A01G1499	Ga02G1252.1	0
10-152:	Gh_A01G1500	Ga02G1254.1	0
10-153:	Gh_A01G1501	Ga02G1255.1	0
10-154:	Gh_A01G1502	Ga02G1256.1	0
10-155:	Gh_A01G1504	Ga02G1258.1	0
10-156:	Gh_A01G1505	Ga02G1259.1	0
10-157:	Gh_A01G1506	Ga02G1260.1	0
10-158:	Gh_A01G1507	Ga02G1261.1	0
10-159:	Gh_A01G1508	Ga02G1262.1	0
10-160:	Gh_A01G1510	Ga02G1263.1	0
10-161:	Gh_A01G1511	Ga02G1264.1	8e-178
10-162:	Gh_A01G1512	Ga02G1265.1	4e-64
10-163:	Gh_A01G1514	Ga02G1268.1	2e-120
10-164:	Gh_A01G1516	Ga02G1270.1	0
10-165:	Gh_A01G1518	Ga02G1273.1	0
10-166:	Gh_A01G1519	Ga02G1274.1	0
10-167:	Gh_A01G1520	Ga02G1275.1	0
10-168:	Gh_A01G1521	Ga02G1276.1	0
10-169:	Gh_A01G1522	Ga02G1277.1	0
10-170:	Gh_A01G1523	Ga02G1278.1	0
10-171:	Gh_A01G1524	Ga02G1279.1	3e-122
10-172:	Gh_A01G1525	Ga02G1280.1	1e-107
10-173:	Gh_A01G1526	Ga02G1281.1	0
10-174:	Gh_A01G1527	Ga02G1282.1	0
10-175:	Gh_A01G1528	Ga02G1283.1	0
10-176:	Gh_A01G1529	Ga02G1284.1	2e-49
10-177:	Gh_A01G1530	Ga02G1285.1	0
10-178:	Gh_A01G1531	Ga02G1286.1	8e-83
10-179:	Gh_A01G1532	Ga02G1287.1	0
10-180:	Gh_A01G1533	Ga02G1289.1	0
10-181:	Gh_A01G1534	Ga02G1291.1	0
10-182:	Gh_A01G1535	Ga02G1293.1	0
10-183:	Gh_A01G1536	Ga02G1295.1	1e-95
10-184:	Gh_A01G1538	Ga02G1299.1	2e-113
10-185:	Gh_A01G1539	Ga02G1302.1	2e-165
10-186:	Gh_A01G1540	Ga02G1303.1	5e-171
10-187:	Gh_A01G1541	Ga02G1305.1	0
10-188:	Gh_A01G1542	Ga02G1306.1	0
10-189:	Gh_A01G1543	Ga02G1307.1	0
10-190:	Gh_A01G1544	Ga02G1308.1	3e-174
10-191:	Gh_A01G1545	Ga02G1310.1	0
10-192:	Gh_A01G1546	Ga02G1311.1	1e-163
10-193:	Gh_A01G1547	Ga02G1312.1	3e-45
10-194:	Gh_A01G1548	Ga02G1314.1	0
10-195:	Gh_A01G1549	Ga02G1315.1	0
10-196:	Gh_A01G1551	Ga02G1317.1	2e-103
10-197:	Gh_A01G1552	Ga02G1318.1	0
10-198:	Gh_A01G1553	Ga02G1319.1	0
10-199:	Gh_A01G1554	Ga02G1320.1	3e-120
10-200:	Gh_A01G1555	Ga02G1322.1	2e-165
10-201:	Gh_A01G1556	Ga02G1324.1	4e-71
10-202:	Gh_A01G1557	Ga02G1327.1	0
10-203:	Gh_A01G1558	Ga02G1328.1	0
10-204:	Gh_A01G1559	Ga02G1329.1	0
10-205:	Gh_A01G1560	Ga02G1330.1	0
10-206:	Gh_A01G1562	Ga02G1331.1	0
10-207:	Gh_A01G1563	Ga02G1332.1	0
10-208:	Gh_A01G1564	Ga02G1333.1	0
10-209:	Gh_A01G1566	Ga02G1334.1	0
10-210:	Gh_A01G1567	Ga02G1335.1	0
10-211:	Gh_A01G1569	Ga02G1337.1	2e-82
10-212:	Gh_A01G1570	Ga02G1338.1	0
10-213:	Gh_A01G1571	Ga02G1339.1	0
10-214:	Gh_A01G1572	Ga02G1340.1	0
10-215:	Gh_A01G1573	Ga02G1341.1	0
10-216:	Gh_A01G1574	Ga02G1342.1	0
10-217:	Gh_A01G1575	Ga02G1343.1	0
10-218:	Gh_A01G1576	Ga02G1344.1	6e-108
10-219:	Gh_A01G1577	Ga02G1345.1	0
10-220:	Gh_A01G1578	Ga02G1346.1	0
10-221:	Gh_A01G1579	Ga02G1347.1	0
10-222:	Gh_A01G1580	Ga02G1348.1	0
10-223:	Gh_A01G1581	Ga02G1349.1	0
10-224:	Gh_A01G1582	Ga02G1351.1	0
10-225:	Gh_A01G1583	Ga02G1352.1	1e-90
10-226:	Gh_A01G1584	Ga02G1354.1	0
10-227:	Gh_A01G1585	Ga02G1355.1	2e-113
10-228:	Gh_A01G1586	Ga02G1356.1	0
10-229:	Gh_A01G1587	Ga02G1357.1	0
10-230:	Gh_A01G1588	Ga02G1359.1	2e-53
10-231:	Gh_A01G1589	Ga02G1360.1	0
10-232:	Gh_A01G1590	Ga02G1361.1	0
10-233:	Gh_A01G1592	Ga02G1363.1	0
10-234:	Gh_A01G1593	Ga02G1364.1	6e-162
10-235:	Gh_A01G1594	Ga02G1365.1	0
10-236:	Gh_A01G1595	Ga02G1366.1	0
10-237:	Gh_A01G1596	Ga02G1367.1	2e-144
10-238:	Gh_A01G1597	Ga02G1368.1	2e-116
10-239:	Gh_A01G1598	Ga02G1369.1	0
10-240:	Gh_A01G1599	Ga02G1370.1	3e-80
10-241:	Gh_A01G1600	Ga02G1371.1	3e-69
10-242:	Gh_A01G1601	Ga02G1373.1	0
10-243:	Gh_A01G1602	Ga02G1374.1	0
10-244:	Gh_A01G1603	Ga02G1376.1	0
10-245:	Gh_A01G1604	Ga02G1377.1	0
10-246:	Gh_A01G1605	Ga02G1378.1	0
10-247:	Gh_A01G1606	Ga02G1380.1	6e-121
10-248:	Gh_A01G1608	Ga02G1383.1	0
10-249:	Gh_A01G1610	Ga02G1386.1	3e-163
10-250:	Gh_A01G1611	Ga02G1387.1	1e-171
10-251:	Gh_A01G1612	Ga02G1389.1	9e-35
10-252:	Gh_A01G1613	Ga02G1390.1	0
10-253:	Gh_A01G1614	Ga02G1391.1	1e-162
10-254:	Gh_A01G1615	Ga02G1392.1	0
10-255:	Gh_A01G1616	Ga02G1393.1	0
10-256:	Gh_A01G1617	Ga02G1395.1	5e-128
10-257:	Gh_A01G1618	Ga02G1396.1	0
10-258:	Gh_A01G1620	Ga02G1399.1	0
10-259:	Gh_A01G1621	Ga02G1400.1	0
10-260:	Gh_A01G1622	Ga02G1401.1	2e-113
10-261:	Gh_A01G1623	Ga02G1403.1	3e-107
10-262:	Gh_A01G1624	Ga02G1404.1	5e-58
10-263:	Gh_A01G1626	Ga02G1405.1	3e-109
10-264:	Gh_A01G1627	Ga02G1406.1	0
10-265:	Gh_A01G1628	Ga02G1407.1	6e-175
10-266:	Gh_A01G1629	Ga02G1408.1	8e-115
10-267:	Gh_A01G1630	Ga02G1409.1	3e-94
10-268:	Gh_A01G1631	Ga02G1410.1	0
10-269:	Gh_A01G1632	Ga02G1411.1	0
10-270:	Gh_A01G1633	Ga02G1412.1	6e-155
10-271:	Gh_A01G1634	Ga02G1413.1	0
10-272:	Gh_A01G1635	Ga02G1414.1	0
10-273:	Gh_A01G1636	Ga02G1416.1	0
10-274:	Gh_A01G1637	Ga02G1417.1	0
10-275:	Gh_A01G1638	Ga02G1418.1	0
10-276:	Gh_A01G1639	Ga02G1419.1	1e-98
10-277:	Gh_A01G1640	Ga02G1420.1	6e-153
10-278:	Gh_A01G1641	Ga02G1421.1	0
10-279:	Gh_A01G1642	Ga02G1423.1	0
10-280:	Gh_A01G1643	Ga02G1424.1	0
10-281:	Gh_A01G1644	Ga02G1425.1	0
10-282:	Gh_A01G1645	Ga02G1428.1	0
10-283:	Gh_A01G1646	Ga02G1430.1	3e-160
10-284:	Gh_A01G1647	Ga02G1431.1	3e-76
10-285:	Gh_A01G1648	Ga02G1432.1	2e-178
10-286:	Gh_A01G1649	Ga02G1433.1	0
10-287:	Gh_A01G1650	Ga02G1434.1	0
10-288:	Gh_A01G1651	Ga02G1435.1	0
10-289:	Gh_A01G1652	Ga02G1436.1	0
10-290:	Gh_A01G1653	Ga02G1437.1	0
10-291:	Gh_A01G1654	Ga02G1438.1	0
10-292:	Gh_A01G1655	Ga02G1439.1	0
10-293:	Gh_A01G1656	Ga02G1441.1	1e-166
10-294:	Gh_A01G1657	Ga02G1442.1	0
10-295:	Gh_A01G1658	Ga02G1443.1	0
10-296:	Gh_A01G1660	Ga02G1448.1	0
10-297:	Gh_A01G1661	Ga02G1449.1	0
10-298:	Gh_A01G1662	Ga02G1450.1	0
10-299:	Gh_A01G1663	Ga02G1453.1	0
10-300:	Gh_A01G1664	Ga02G1454.1	4e-126
10-301:	Gh_A01G1665	Ga02G1455.1	0
10-302:	Gh_A01G1666	Ga02G1456.1	0
10-303:	Gh_A01G1667	Ga02G1457.1	9e-25
10-304:	Gh_A01G1669	Ga02G1459.1	4e-44
10-305:	Gh_A01G1670	Ga02G1460.1	0
10-306:	Gh_A01G1671	Ga02G1461.1	0
10-307:	Gh_A01G1672	Ga02G1462.1	0
10-308:	Gh_A01G1673	Ga02G1463.1	0
10-309:	Gh_A01G1674	Ga02G1464.1	6e-112
10-310:	Gh_A01G1675	Ga02G1465.1	0
10-311:	Gh_A01G1676	Ga02G1467.1	0
10-312:	Gh_A01G1677	Ga02G1468.1	0
10-313:	Gh_A01G1678	Ga02G1469.1	3e-54
10-314:	Gh_A01G1679	Ga02G1470.1	0
10-315:	Gh_A01G1680	Ga02G1472.1	0
10-316:	Gh_A01G1681	Ga02G1473.1	0
10-317:	Gh_A01G1682	Ga02G1474.1	0
10-318:	Gh_A01G1683	Ga02G1475.1	0
10-319:	Gh_A01G1684	Ga02G1477.1	0
10-320:	Gh_A01G1685	Ga02G1478.1	0
10-321:	Gh_A01G1686	Ga02G1479.1	0
10-322:	Gh_A01G1687	Ga02G1480.1	0
10-323:	Gh_A01G1690	Ga02G1486.1	0
10-324:	Gh_A01G1691	Ga02G1487.1	4e-103
10-325:	Gh_A01G1692	Ga02G1488.1	0
10-326:	Gh_A01G1694	Ga02G1490.1	0
10-327:	Gh_A01G1695	Ga02G1491.1	0
10-328:	Gh_A01G1696	Ga02G1492.1	1e-169
10-329:	Gh_A01G1697	Ga02G1493.1	0
10-330:	Gh_A01G1698	Ga02G1494.1	0
10-331:	Gh_A01G1699	Ga02G1495.1	0
10-332:	Gh_A01G1700	Ga02G1496.1	5e-111
10-333:	Gh_A01G1701	Ga02G1497.1	0
10-334:	Gh_A01G1702	Ga02G1498.1	3e-127
10-335:	Gh_A01G1703	Ga02G1499.1	0
10-336:	Gh_A01G1704	Ga02G1500.1	2e-131
10-337:	Gh_A01G1705	Ga02G1501.1	0
10-338:	Gh_A01G1706	Ga02G1502.1	0
10-339:	Gh_A01G1707	Ga02G1504.1	0
10-340:	Gh_A01G1708	Ga02G1505.1	0
10-341:	Gh_A01G1709	Ga02G1506.1	2e-147
10-342:	Gh_A01G1710	Ga02G1508.1	0
10-343:	Gh_A01G1711	Ga02G1509.1	0
10-344:	Gh_A01G1712	Ga02G1510.1	0
10-345:	Gh_A01G1713	Ga02G1513.1	0
10-346:	Gh_A01G1714	Ga02G1514.1	0
10-347:	Gh_A01G1715	Ga02G1515.1	0
10-348:	Gh_A01G1717	Ga02G1516.1	0
10-349:	Gh_A01G1718	Ga02G1517.1	8e-164
10-350:	Gh_A01G1719	Ga02G1518.1	0
10-351:	Gh_A01G1720	Ga02G1519.1	0
10-352:	Gh_A01G1721	Ga02G1520.1	0
10-353:	Gh_A01G1722	Ga02G1521.1	1e-174
10-354:	Gh_A01G1723	Ga02G1522.1	1e-154
10-355:	Gh_A01G1724	Ga02G1523.1	5e-83
10-356:	Gh_A01G1725	Ga02G1525.1	3e-155
10-357:	Gh_A01G1726	Ga02G1526.1	4e-170
10-358:	Gh_A01G1727	Ga02G1527.1	0
10-359:	Gh_A01G1728	Ga02G1528.1	6e-159
10-360:	Gh_A01G1729	Ga02G1529.1	7e-118
10-361:	Gh_A01G1730	Ga02G1530.1	1e-150
10-362:	Gh_A01G1731	Ga02G1532.1	2e-149
10-363:	Gh_A01G1732	Ga02G1533.1	0
10-364:	Gh_A01G1733	Ga02G1534.1	1e-105
10-365:	Gh_A01G1734	Ga02G1535.1	3e-77
10-366:	Gh_A01G1735	Ga02G1537.1	3e-85
10-367:	Gh_A01G1736	Ga02G1538.1	0
10-368:	Gh_A01G1737	Ga02G1539.1	2e-149
10-369:	Gh_A01G1738	Ga02G1542.1	5e-39
10-370:	Gh_A01G1740	Ga02G1544.1	0
10-371:	Gh_A01G1741	Ga02G1548.1	1e-71
10-372:	Gh_A01G1742	Ga02G1549.1	0
10-373:	Gh_A01G1743	Ga02G1550.1	0
10-374:	Gh_A01G1744	Ga02G1551.1	0
10-375:	Gh_A01G1745	Ga02G1552.1	0
10-376:	Gh_A01G1746	Ga02G1553.1	0
10-377:	Gh_A01G1747	Ga02G1554.1	2e-122
10-378:	Gh_A01G1748	Ga02G1555.1	0
10-379:	Gh_A01G1749	Ga02G1557.1	9e-178
10-380:	Gh_A01G1750	Ga02G1558.1	0
10-381:	Gh_A01G1752	Ga02G1560.1	0
10-382:	Gh_A01G1753	Ga02G1561.1	1e-65
10-383:	Gh_A01G1754	Ga02G1562.1	0
10-384:	Gh_A01G1755	Ga02G1563.1	0
10-385:	Gh_A01G1756	Ga02G1564.1	0
10-386:	Gh_A01G1757	Ga02G1565.1	0
10-387:	Gh_A01G1758	Ga02G1566.1	0
10-388:	Gh_A01G1759	Ga02G1567.1	0
10-389:	Gh_A01G1760	Ga02G1568.1	0
10-390:	Gh_A01G1761	Ga02G1569.1	2e-115
10-391:	Gh_A01G1762	Ga02G1570.1	6e-114
10-392:	Gh_A01G1763	Ga02G1571.1	4e-48
10-393:	Gh_A01G1764	Ga02G1572.1	0
10-394:	Gh_A01G1765	Ga02G1573.1	7e-99
10-395:	Gh_A01G1766	Ga02G1574.1	0
10-396:	Gh_A01G1767	Ga02G1575.1	0
10-397:	Gh_A01G1768	Ga02G1576.1	0
10-398:	Gh_A01G1769	Ga02G1577.1	3e-67
10-399:	Gh_A01G1770	Ga02G1578.1	0
10-400:	Gh_A01G1771	Ga02G1579.1	2e-73
10-401:	Gh_A01G1772	Ga02G1580.1	3e-173
10-402:	Gh_A01G1773	Ga02G1581.1	1e-125
10-403:	Gh_A01G1774	Ga02G1582.1	0
10-404:	Gh_A01G1776	Ga02G1586.1	2e-65
10-405:	Gh_A01G1777	Ga02G1587.1	0
10-406:	Gh_A01G1778	Ga02G1588.1	0
10-407:	Gh_A01G1779	Ga02G1589.1	5e-130
10-408:	Gh_A01G1780	Ga02G1591.1	0
10-409:	Gh_A01G1781	Ga02G1592.1	3e-97
10-410:	Gh_A01G1782	Ga02G1593.1	3e-144
10-411:	Gh_A01G1783	Ga02G1594.1	5e-45
10-412:	Gh_A01G1784	Ga02G1596.1	0
10-413:	Gh_A01G1785	Ga02G1597.1	0
10-414:	Gh_A01G1786	Ga02G1598.1	0
10-415:	Gh_A01G1787	Ga02G1600.1	8e-66
10-416:	Gh_A01G1789	Ga02G1602.1	0
10-417:	Gh_A01G1790	Ga02G1603.1	0
10-418:	Gh_A01G1791	Ga02G1604.1	8e-169
10-419:	Gh_A01G1792	Ga02G1605.1	0
10-420:	Gh_A01G1793	Ga02G1606.1	6e-163
10-421:	Gh_A01G1794	Ga02G1607.1	0
10-422:	Gh_A01G1795	Ga02G1608.1	0
10-423:	Gh_A01G1796	Ga02G1609.1	0
10-424:	Gh_A01G1797	Ga02G1610.1	0
10-425:	Gh_A01G1798	Ga02G1611.1	0
10-426:	Gh_A01G1800	Ga02G1613.1	0
10-427:	Gh_A01G1801	Ga02G1614.1	2e-168
10-428:	Gh_A01G1803	Ga02G1617.1	5e-42
10-429:	Gh_A01G1804	Ga02G1618.1	0
10-430:	Gh_A01G1805	Ga02G1619.1	0
10-431:	Gh_A01G1807	Ga02G1621.1	0
10-432:	Gh_A01G1808	Ga02G1622.1	0
10-433:	Gh_A01G1810	Ga02G1624.1	9e-154
10-434:	Gh_A01G1811	Ga02G1625.1	0
10-435:	Gh_A01G1812	Ga02G1626.1	0
10-436:	Gh_A01G1813	Ga02G1627.1	2e-168
10-437:	Gh_A01G1814	Ga02G1628.1	0
10-438:	Gh_A01G1815	Ga02G1629.1	0
10-439:	Gh_A01G1817	Ga02G1631.1	0
10-440:	Gh_A01G1818	Ga02G1632.1	8e-148
10-441:	Gh_A01G1819	Ga02G1633.1	0
10-442:	Gh_A01G1820	Ga02G1634.1	1e-176
10-443:	Gh_A01G1821	Ga02G1635.1	0
10-444:	Gh_A01G1823	Ga02G1638.1	0
10-445:	Gh_A01G1824	Ga02G1639.1	0
10-446:	Gh_A01G1825	Ga02G1640.1	0
10-447:	Gh_A01G1826	Ga02G1641.1	0
10-448:	Gh_A01G1827	Ga02G1642.1	0
10-449:	Gh_A01G1828	Ga02G1643.1	0
10-450:	Gh_A01G1829	Ga02G1645.1	0
10-451:	Gh_A01G1830	Ga02G1646.1	1e-68
10-452:	Gh_A01G1831	Ga02G1647.1	0
10-453:	Gh_A01G1832	Ga02G1648.1	0
10-454:	Gh_A01G1833	Ga02G1649.1	4e-176
10-455:	Gh_A01G1835	Ga02G1650.1	3e-63
10-456:	Gh_A01G1836	Ga02G1652.1	0
10-457:	Gh_A01G1837	Ga02G1653.1	0
10-458:	Gh_A01G1838	Ga02G1654.1	1e-65
10-459:	Gh_A01G1839	Ga02G1655.1	0
10-460:	Gh_A01G1840	Ga02G1656.1	0
10-461:	Gh_A01G1841	Ga02G1657.1	0
10-462:	Gh_A01G1842	Ga02G1658.1	2e-155
10-463:	Gh_A01G1843	Ga02G1659.1	0
10-464:	Gh_A01G1845	Ga02G1660.1	0
10-465:	Gh_A01G1846	Ga02G1661.1	0
10-466:	Gh_A01G1847	Ga02G1662.1	0
10-467:	Gh_A01G1848	Ga02G1663.1	0
10-468:	Gh_A01G1849	Ga02G1664.1	0
10-469:	Gh_A01G1850	Ga02G1665.1	0
10-470:	Gh_A01G1851	Ga02G1666.1	0
10-471:	Gh_A01G1852	Ga02G1667.1	2e-11
10-472:	Gh_A01G1853	Ga02G1669.1	3e-53
10-473:	Gh_A01G1854	Ga02G1670.1	0
10-474:	Gh_A01G1855	Ga02G1671.1	5e-47
10-475:	Gh_A01G1856	Ga02G1672.1	0
10-476:	Gh_A01G1857	Ga02G1673.1	0
10-477:	Gh_A01G1858	Ga02G1674.1	9e-88
10-478:	Gh_A01G1859	Ga02G1675.1	0
10-479:	Gh_A01G1860	Ga02G1676.1	0
10-480:	Gh_A01G1861	Ga02G1677.1	1e-101
10-481:	Gh_A01G1862	Ga02G1678.1	0
10-482:	Gh_A01G1863	Ga02G1679.1	0
10-483:	Gh_A01G1864	Ga02G1680.1	1e-130
10-484:	Gh_A01G1865	Ga02G1682.1	2e-164
10-485:	Gh_A01G1867	Ga02G1683.1	0
10-486:	Gh_A01G1868	Ga02G1697.1	0
10-487:	Gh_A01G1869	Ga02G1698.1	4e-109
10-488:	Gh_A01G1870	Ga02G1700.1	0
10-489:	Gh_A01G1871	Ga02G1701.1	0
10-490:	Gh_A01G1872	Ga02G1702.1	2e-145
10-491:	Gh_A01G1873	Ga02G1703.1	0
10-492:	Gh_A01G1874	Ga02G1704.1	0
10-493:	Gh_A01G1875	Ga02G1705.1	5e-72
10-494:	Gh_A01G1876	Ga02G1706.1	8e-161
10-495:	Gh_A01G1877	Ga02G1707.1	6e-92
10-496:	Gh_A01G1879	Ga02G1708.1	3e-99
10-497:	Gh_A01G1881	Ga02G1711.1	6e-103
10-498:	Gh_A01G1882	Ga02G1712.1	0
10-499:	Gh_A01G1883	Ga02G1713.1	8e-83
10-500:	Gh_A01G1884	Ga02G1714.1	2e-98
10-501:	Gh_A01G1885	Ga02G1715.1	2e-102
10-502:	Gh_A01G1887	Ga02G1717.1	0
10-503:	Gh_A01G1888	Ga02G1718.1	0
10-504:	Gh_A01G1889	Ga02G1719.1	0
10-505:	Gh_A01G1891	Ga02G1722.1	0
10-506:	Gh_A01G1892	Ga02G1723.1	0
10-507:	Gh_A01G1893	Ga02G1724.1	6e-98
10-508:	Gh_A01G1894	Ga02G1725.1	0
10-509:	Gh_A01G1895	Ga02G1726.1	0
10-510:	Gh_A01G1896	Ga02G1727.1	2e-81
10-511:	Gh_A01G1897	Ga02G1728.1	0
10-512:	Gh_A01G1898	Ga02G1729.1	0
10-513:	Gh_A01G1899	Ga02G1730.1	0
10-514:	Gh_A01G1900	Ga02G1732.1	0
10-515:	Gh_A01G1901	Ga02G1733.1	4e-105
10-516:	Gh_A01G1902	Ga02G1734.1	0
10-517:	Gh_A01G1903	Ga02G1735.1	0
10-518:	Gh_A01G1904	Ga02G1736.1	0
10-519:	Gh_A01G1905	Ga02G1737.1	0
10-520:	Gh_A01G1906	Ga02G1738.1	0
10-521:	Gh_A01G1907	Ga02G1739.1	0
10-522:	Gh_A01G1908	Ga02G1740.1	7e-93
10-523:	Gh_A01G1909	Ga02G1741.1	0
10-524:	Gh_A01G1910	Ga02G1742.1	0
10-525:	Gh_A01G1911	Ga02G1743.1	0
10-526:	Gh_A01G1912	Ga02G1744.1	0
10-527:	Gh_A01G1913	Ga02G1745.1	2e-48
10-528:	Gh_A01G1914	Ga02G1746.1	0
10-529:	Gh_A01G1916	Ga02G1748.1	8e-131
10-530:	Gh_A01G1917	Ga02G1749.1	0
10-531:	Gh_A01G1918	Ga02G1750.1	5e-99
10-532:	Gh_A01G1921	Ga02G1751.1	0
10-533:	Gh_A01G1923	Ga02G1753.1	0
10-534:	Gh_A01G1924	Ga02G1754.1	0
10-535:	Gh_A01G1925	Ga02G1755.1	0
10-536:	Gh_A01G1926	Ga02G1756.1	2e-101
10-537:	Gh_A01G1927	Ga02G1757.1	0
10-538:	Gh_A01G1928	Ga02G1758.1	0
10-539:	Gh_A01G1929	Ga02G1759.1	1e-131
10-540:	Gh_A01G1953	Ga02G1761.1	1e-22
## Alignment 11: score=270.0 e_value=5.3e-09 N=6 A01&Chr02 plus
11- 0:	Gh_A01G0814	Ga02G0007.1	9e-135
11- 1:	Gh_A01G0827	Ga02G0010.1	0
11- 2:	Gh_A01G0829	Ga02G0012.1	0
11- 3:	Gh_A01G0834	Ga02G0014.1	6e-16
11- 4:	Gh_A01G0845	Ga02G0026.1	0
11- 5:	Gh_A01G0848	Ga02G0028.1	0
## Alignment 12: score=3875.0 e_value=0 N=79 A01&Chr02 minus
12- 0:	Gh_A01G1217	Ga02G1005.1	0
12- 1:	Gh_A01G1218	Ga02G1004.1	0
12- 2:	Gh_A01G1219	Ga02G1003.1	1e-142
12- 3:	Gh_A01G1220	Ga02G1002.1	1e-54
12- 4:	Gh_A01G1221	Ga02G1001.1	2e-120
12- 5:	Gh_A01G1222	Ga02G0997.1	8e-112
12- 6:	Gh_A01G1223	Ga02G0996.1	6e-151
12- 7:	Gh_A01G1225	Ga02G0989.1	0
12- 8:	Gh_A01G1226	Ga02G0988.1	1e-175
12- 9:	Gh_A01G1227	Ga02G0987.1	0
12- 10:	Gh_A01G1228	Ga02G0986.1	0
12- 11:	Gh_A01G1229	Ga02G0985.1	4e-68
12- 12:	Gh_A01G1230	Ga02G0984.1	4e-66
12- 13:	Gh_A01G1231	Ga02G0983.1	2e-94
12- 14:	Gh_A01G1232	Ga02G0982.1	1e-45
12- 15:	Gh_A01G1234	Ga02G0975.1	3e-59
12- 16:	Gh_A01G1238	Ga02G0972.1	0
12- 17:	Gh_A01G1239	Ga02G0971.1	3e-57
12- 18:	Gh_A01G1240	Ga02G0967.1	0
12- 19:	Gh_A01G1241	Ga02G0963.1	0
12- 20:	Gh_A01G1242	Ga02G0961.1	0
12- 21:	Gh_A01G1243	Ga02G0960.1	3e-98
12- 22:	Gh_A01G1244	Ga02G0959.1	3e-31
12- 23:	Gh_A01G1245	Ga02G0958.1	0
12- 24:	Gh_A01G1246	Ga02G0957.1	9e-54
12- 25:	Gh_A01G1247	Ga02G0955.1	2e-29
12- 26:	Gh_A01G1249	Ga02G0951.1	0
12- 27:	Gh_A01G1250	Ga02G0950.1	0
12- 28:	Gh_A01G1251	Ga02G0949.1	0
12- 29:	Gh_A01G1252	Ga02G0948.1	0
12- 30:	Gh_A01G1253	Ga02G0946.1	2e-173
12- 31:	Gh_A01G1254	Ga02G0942.1	0
12- 32:	Gh_A01G1255	Ga02G0941.1	1e-43
12- 33:	Gh_A01G1258	Ga02G0939.1	0
12- 34:	Gh_A01G1259	Ga02G0938.1	1e-177
12- 35:	Gh_A01G1260	Ga02G0935.1	0
12- 36:	Gh_A01G1261	Ga02G0934.1	0
12- 37:	Gh_A01G1262	Ga02G0932.1	2e-140
12- 38:	Gh_A01G1263	Ga02G0931.1	0
12- 39:	Gh_A01G1265	Ga02G0929.1	0
12- 40:	Gh_A01G1266	Ga02G0928.1	0
12- 41:	Gh_A01G1267	Ga02G0927.1	0
12- 42:	Gh_A01G1268	Ga02G0926.1	0
12- 43:	Gh_A01G1269	Ga02G0925.1	5e-108
12- 44:	Gh_A01G1270	Ga02G0924.1	0
12- 45:	Gh_A01G1271	Ga02G0923.1	0
12- 46:	Gh_A01G1272	Ga02G0922.1	0
12- 47:	Gh_A01G1273	Ga02G0920.1	6e-112
12- 48:	Gh_A01G1274	Ga02G0919.1	0
12- 49:	Gh_A01G1275	Ga02G0918.1	5e-61
12- 50:	Gh_A01G1276	Ga02G0917.1	9e-136
12- 51:	Gh_A01G1277	Ga02G0916.1	1e-89
12- 52:	Gh_A01G1278	Ga02G0914.1	0
12- 53:	Gh_A01G1279	Ga02G0913.1	5e-40
12- 54:	Gh_A01G1280	Ga02G0912.1	0
12- 55:	Gh_A01G1281	Ga02G0909.1	0
12- 56:	Gh_A01G1282	Ga02G0908.1	0
12- 57:	Gh_A01G1283	Ga02G0907.1	7e-135
12- 58:	Gh_A01G1284	Ga02G0895.1	6e-58
12- 59:	Gh_A01G1285	Ga02G0894.1	0
12- 60:	Gh_A01G1286	Ga02G0891.1	0
12- 61:	Gh_A01G1287	Ga02G0889.1	2e-148
12- 62:	Gh_A01G1288	Ga02G0888.1	0
12- 63:	Gh_A01G1289	Ga02G0887.1	0
12- 64:	Gh_A01G1290	Ga02G0886.1	5e-54
12- 65:	Gh_A01G1291	Ga02G0881.1	0
12- 66:	Gh_A01G1292	Ga02G0880.1	0
12- 67:	Gh_A01G1295	Ga02G0879.1	0
12- 68:	Gh_A01G1296	Ga02G0877.1	0
12- 69:	Gh_A01G1297	Ga02G0876.1	5e-87
12- 70:	Gh_A01G1298	Ga02G0875.1	3e-43
12- 71:	Gh_A01G1302	Ga02G0868.1	0
12- 72:	Gh_A01G1303	Ga02G0867.1	0
12- 73:	Gh_A01G1304	Ga02G0865.1	0
12- 74:	Gh_A01G1305	Ga02G0864.1	0
12- 75:	Gh_A01G1309	Ga02G0863.1	0
12- 76:	Gh_A01G1310	Ga02G0862.1	0
12- 77:	Gh_A01G1311	Ga02G0860.1	4e-115
12- 78:	Gh_A01G1312	Ga02G0859.1	0
## Alignment 13: score=2067.0 e_value=6.5e-169 N=45 A01&Chr03 plus
13- 0:	Gh_A01G1352	Ga03G2618.1	0
13- 1:	Gh_A01G1370	Ga03G2631.1	4e-39
13- 2:	Gh_A01G1374	Ga03G2632.1	0
13- 3:	Gh_A01G1377	Ga03G2633.1	0
13- 4:	Gh_A01G1379	Ga03G2634.1	0
13- 5:	Gh_A01G1384	Ga03G2636.1	2e-97
13- 6:	Gh_A01G1388	Ga03G2641.1	3e-178
13- 7:	Gh_A01G1398	Ga03G2642.1	7e-169
13- 8:	Gh_A01G1400	Ga03G2643.1	5e-87
13- 9:	Gh_A01G1406	Ga03G2644.1	0
13- 10:	Gh_A01G1419	Ga03G2651.1	0
13- 11:	Gh_A01G1421	Ga03G2654.1	2e-44
13- 12:	Gh_A01G1423	Ga03G2656.1	0
13- 13:	Gh_A01G1428	Ga03G2658.1	2e-118
13- 14:	Gh_A01G1431	Ga03G2659.1	0
13- 15:	Gh_A01G1432	Ga03G2660.1	8e-28
13- 16:	Gh_A01G1435	Ga03G2662.1	2e-179
13- 17:	Gh_A01G1436	Ga03G2663.1	0
13- 18:	Gh_A01G1439	Ga03G2675.1	4e-159
13- 19:	Gh_A01G1443	Ga03G2681.1	2e-119
13- 20:	Gh_A01G1455	Ga03G2688.1	0
13- 21:	Gh_A01G1456	Ga03G2690.1	0
13- 22:	Gh_A01G1459	Ga03G2692.1	0
13- 23:	Gh_A01G1463	Ga03G2693.1	0
13- 24:	Gh_A01G1466	Ga03G2695.1	7e-132
13- 25:	Gh_A01G1467	Ga03G2696.1	2e-115
13- 26:	Gh_A01G1468	Ga03G2697.1	0
13- 27:	Gh_A01G1474	Ga03G2701.1	0
13- 28:	Gh_A01G1479	Ga03G2707.1	0
13- 29:	Gh_A01G1481	Ga03G2708.1	3e-176
13- 30:	Gh_A01G1484	Ga03G2709.1	8e-126
13- 31:	Gh_A01G1489	Ga03G2710.1	0
13- 32:	Gh_A01G1494	Ga03G2711.1	0
13- 33:	Gh_A01G1506	Ga03G2729.1	0
13- 34:	Gh_A01G1509	Ga03G2733.1	1e-20
13- 35:	Gh_A01G1510	Ga03G2734.1	0
13- 36:	Gh_A01G1519	Ga03G2736.1	0
13- 37:	Gh_A01G1520	Ga03G2737.1	2e-75
13- 38:	Gh_A01G1529	Ga03G2743.1	1e-15
13- 39:	Gh_A01G1531	Ga03G2747.1	2e-55
13- 40:	Gh_A01G1535	Ga03G2752.1	0
13- 41:	Gh_A01G1536	Ga03G2753.1	2e-46
13- 42:	Gh_A01G1549	Ga03G2763.1	0
13- 43:	Gh_A01G1551	Ga03G2765.1	9e-79
13- 44:	Gh_A01G1554	Ga03G2766.1	1e-28
## Alignment 14: score=945.0 e_value=7.1e-74 N=21 A01&Chr03 plus
14- 0:	Gh_A01G1219	Ga03G1575.1	1e-83
14- 1:	Gh_A01G1220	Ga03G1577.1	4e-43
14- 2:	Gh_A01G1227	Ga03G1588.1	0
14- 3:	Gh_A01G1240	Ga03G1595.1	0
14- 4:	Gh_A01G1253	Ga03G1603.1	2e-15
14- 5:	Gh_A01G1254	Ga03G1626.1	1e-88
14- 6:	Gh_A01G1257	Ga03G1633.1	1e-32
14- 7:	Gh_A01G1261	Ga03G1636.1	0
14- 8:	Gh_A01G1262	Ga03G1637.1	2e-106
14- 9:	Gh_A01G1263	Ga03G1638.1	4e-65
14- 10:	Gh_A01G1265	Ga03G1640.1	1e-97
14- 11:	Gh_A01G1267	Ga03G1645.1	0
14- 12:	Gh_A01G1269	Ga03G1647.1	3e-50
14- 13:	Gh_A01G1270	Ga03G1649.1	2e-175
14- 14:	Gh_A01G1271	Ga03G1655.1	8e-137
14- 15:	Gh_A01G1273	Ga03G1664.1	2e-74
14- 16:	Gh_A01G1276	Ga03G1677.1	1e-45
14- 17:	Gh_A01G1278	Ga03G1680.1	0
14- 18:	Gh_A01G1279	Ga03G1684.1	1e-37
14- 19:	Gh_A01G1280	Ga03G1685.1	0
14- 20:	Gh_A01G1281	Ga03G1688.1	0
## Alignment 15: score=485.0 e_value=9.1e-28 N=12 A01&Chr03 plus
15- 0:	Gh_A01G1287	Ga03G1734.1	9e-145
15- 1:	Gh_A01G1291	Ga03G1746.1	2e-168
15- 2:	Gh_A01G1292	Ga03G1749.1	0
15- 3:	Gh_A01G1295	Ga03G1766.1	0
15- 4:	Gh_A01G1303	Ga03G1778.1	0
15- 5:	Gh_A01G1309	Ga03G1793.1	0
15- 6:	Gh_A01G1313	Ga03G1804.1	0
15- 7:	Gh_A01G1314	Ga03G1808.1	6e-148
15- 8:	Gh_A01G1320	Ga03G1816.1	4e-102
15- 9:	Gh_A01G1323	Ga03G1835.1	0
15- 10:	Gh_A01G1326	Ga03G1843.1	3e-132
15- 11:	Gh_A01G1343	Ga03G1849.1	0
## Alignment 16: score=507.0 e_value=8.8e-29 N=12 A01&Chr03 minus
16- 0:	Gh_A01G0120	Ga03G2104.1	5e-117
16- 1:	Gh_A01G0121	Ga03G2095.1	2e-180
16- 2:	Gh_A01G0122	Ga03G2091.1	2e-71
16- 3:	Gh_A01G0133	Ga03G2083.1	0
16- 4:	Gh_A01G0143	Ga03G2057.1	0
16- 5:	Gh_A01G0152	Ga03G2046.1	0
16- 6:	Gh_A01G0153	Ga03G2040.1	3e-82
16- 7:	Gh_A01G0154	Ga03G2038.1	7e-136
16- 8:	Gh_A01G0156	Ga03G2037.1	4e-75
16- 9:	Gh_A01G0157	Ga03G2035.1	7e-160
16- 10:	Gh_A01G0160	Ga03G2027.1	5e-142
16- 11:	Gh_A01G0161	Ga03G2004.1	0
## Alignment 17: score=409.0 e_value=6.2e-20 N=9 A01&Chr03 minus
17- 0:	Gh_A01G0822	Ga03G1074.1	0
17- 1:	Gh_A01G0825	Ga03G1072.1	4e-87
17- 2:	Gh_A01G0829	Ga03G1070.1	0
17- 3:	Gh_A01G0838	Ga03G1069.1	3e-66
17- 4:	Gh_A01G0847	Ga03G1064.1	0
17- 5:	Gh_A01G0849	Ga03G1062.1	1e-93
17- 6:	Gh_A01G0850	Ga03G1060.1	6e-148
17- 7:	Gh_A01G0858	Ga03G1054.1	0
17- 8:	Gh_A01G0870	Ga03G1049.1	0
## Alignment 18: score=299.0 e_value=2.4e-10 N=7 A01&Chr03 minus
18- 0:	Gh_A01G1572	Ga03G0893.1	0
18- 1:	Gh_A01G1578	Ga03G0886.1	0
18- 2:	Gh_A01G1586	Ga03G0879.1	0
18- 3:	Gh_A01G1590	Ga03G0869.1	0
18- 4:	Gh_A01G1596	Ga03G0865.1	1e-81
18- 5:	Gh_A01G1602	Ga03G0861.1	3e-26
18- 6:	Gh_A01G1608	Ga03G0841.1	6e-119
## Alignment 19: score=448.0 e_value=2.7e-24 N=10 A01&Chr04 plus
19- 0:	Gh_A01G1728	Ga04G0980.1	2e-144
19- 1:	Gh_A01G1730	Ga04G0983.1	3e-71
19- 2:	Gh_A01G1731	Ga04G0985.1	5e-81
19- 3:	Gh_A01G1732	Ga04G0986.1	6e-71
19- 4:	Gh_A01G1753	Ga04G0989.1	4e-53
19- 5:	Gh_A01G1756	Ga04G0992.1	0
19- 6:	Gh_A01G1758	Ga04G0993.1	5e-174
19- 7:	Gh_A01G1759	Ga04G0995.1	7e-148
19- 8:	Gh_A01G1773	Ga04G1017.1	2e-72
19- 9:	Gh_A01G1774	Ga04G1022.1	0
## Alignment 20: score=412.0 e_value=1.6e-16 N=9 A01&Chr04 plus
20- 0:	Gh_A01G1895	Ga04G0693.1	0
20- 1:	Gh_A01G1899	Ga04G0701.1	0
20- 2:	Gh_A01G1902	Ga04G0708.1	2e-170
20- 3:	Gh_A01G1903	Ga04G0712.1	0
20- 4:	Gh_A01G1909	Ga04G0724.1	0
20- 5:	Gh_A01G1913	Ga04G0728.1	2e-28
20- 6:	Gh_A01G1914	Ga04G0729.1	0
20- 7:	Gh_A01G1916	Ga04G0734.1	5e-29
20- 8:	Gh_A01G1921	Ga04G0738.1	0
## Alignment 21: score=299.0 e_value=2.7e-08 N=6 A01&Chr04 plus
21- 0:	Gh_A01G0780	Ga04G1554.1	2e-36
21- 1:	Gh_A01G0781	Ga04G1555.1	0
21- 2:	Gh_A01G0782	Ga04G1556.1	0
21- 3:	Gh_A01G0783	Ga04G1557.1	6e-104
21- 4:	Gh_A01G0784	Ga04G1558.1	0
21- 5:	Gh_A01G0785	Ga04G1560.1	0
## Alignment 22: score=1051.0 e_value=8.9e-82 N=24 A01&Chr04 minus
22- 0:	Gh_A01G1817	Ga04G0891.1	0
22- 1:	Gh_A01G1819	Ga04G0888.1	2e-56
22- 2:	Gh_A01G1820	Ga04G0887.1	8e-162
22- 3:	Gh_A01G1821	Ga04G0885.1	7e-127
22- 4:	Gh_A01G1824	Ga04G0877.1	0
22- 5:	Gh_A01G1825	Ga04G0876.1	0
22- 6:	Gh_A01G1836	Ga04G0860.1	0
22- 7:	Gh_A01G1838	Ga04G0844.1	2e-27
22- 8:	Gh_A01G1843	Ga04G0829.1	0
22- 9:	Gh_A01G1848	Ga04G0819.1	5e-163
22- 10:	Gh_A01G1852	Ga04G0814.1	0
22- 11:	Gh_A01G1853	Ga04G0813.1	2e-29
22- 12:	Gh_A01G1854	Ga04G0812.1	8e-134
22- 13:	Gh_A01G1860	Ga04G0797.1	0
22- 14:	Gh_A01G1869	Ga04G0777.1	8e-65
22- 15:	Gh_A01G1870	Ga04G0772.1	0
22- 16:	Gh_A01G1871	Ga04G0770.1	0
22- 17:	Gh_A01G1872	Ga04G0769.1	3e-63
22- 18:	Gh_A01G1876	Ga04G0754.1	6e-156
22- 19:	Gh_A01G1877	Ga04G0752.1	2e-74
22- 20:	Gh_A01G1881	Ga04G0749.1	1e-78
22- 21:	Gh_A01G1888	Ga04G0741.1	0
22- 22:	Gh_A01G1889	Ga04G0740.1	0
22- 23:	Gh_A01G1909	Ga04G0724.1	0
## Alignment 23: score=722.0 e_value=2e-49 N=17 A01&Chr04 minus
23- 0:	Gh_A01G1899	Ga04G0701.1	0
23- 1:	Gh_A01G1925	Ga04G0681.1	0
23- 2:	Gh_A01G1932	Ga04G0670.1	0
23- 3:	Gh_A01G1941	Ga04G0660.1	2e-79
23- 4:	Gh_A01G1943	Ga04G0656.1	0
23- 5:	Gh_A01G1948	Ga04G0648.1	0
23- 6:	Gh_A01G1950	Ga04G0647.1	0
23- 7:	Gh_A01G1953	Ga04G0645.1	1e-176
23- 8:	Gh_A01G1955	Ga04G0639.1	0
23- 9:	Gh_A01G1961	Ga04G0613.1	0
23- 10:	Gh_A01G1978	Ga04G0588.1	9e-104
23- 11:	Gh_A01G1980	Ga04G0587.1	7e-79
23- 12:	Gh_A01G1981	Ga04G0586.1	0
23- 13:	Gh_A01G1983	Ga04G0583.1	9e-103
23- 14:	Gh_A01G1987	Ga04G0577.1	0
23- 15:	Gh_A01G1988	Ga04G0575.1	0
23- 16:	Gh_A01G1997	Ga04G0566.1	6e-58
## Alignment 24: score=657.0 e_value=1.1e-37 N=15 A01&Chr04 minus
24- 0:	Gh_A01G1407	Ga04G0251.1	0
24- 1:	Gh_A01G1410	Ga04G0249.1	0
24- 2:	Gh_A01G1412	Ga04G0248.1	0
24- 3:	Gh_A01G1423	Ga04G0245.1	0
24- 4:	Gh_A01G1425	Ga04G0244.1	0
24- 5:	Gh_A01G1428	Ga04G0237.1	1e-61
24- 6:	Gh_A01G1435	Ga04G0236.1	9e-132
24- 7:	Gh_A01G1439	Ga04G0235.1	3e-162
24- 8:	Gh_A01G1456	Ga04G0232.1	0
24- 9:	Gh_A01G1458	Ga04G0229.1	0
24- 10:	Gh_A01G1474	Ga04G0217.1	1e-83
24- 11:	Gh_A01G1490	Ga04G0212.1	8e-65
24- 12:	Gh_A01G1493	Ga04G0211.1	2e-104
24- 13:	Gh_A01G1502	Ga04G0200.1	2e-103
24- 14:	Gh_A01G1507	Ga04G0199.1	0
## Alignment 25: score=389.0 e_value=1.4e-17 N=9 A01&Chr04 minus
25- 0:	Gh_A01G1753	Ga04G0989.1	4e-53
25- 1:	Gh_A01G1778	Ga04G0966.1	0
25- 2:	Gh_A01G1782	Ga04G0963.1	7e-74
25- 3:	Gh_A01G1783	Ga04G0959.1	4e-75
25- 4:	Gh_A01G1787	Ga04G0950.1	2e-21
25- 5:	Gh_A01G1792	Ga04G0944.1	0
25- 6:	Gh_A01G1798	Ga04G0933.1	0
25- 7:	Gh_A01G1801	Ga04G0929.1	1e-67
25- 8:	Gh_A01G1804	Ga04G0923.1	0
## Alignment 26: score=328.0 e_value=1.4e-10 N=7 A01&Chr04 minus
26- 0:	Gh_A01G1690	Ga04G1152.1	0
26- 1:	Gh_A01G1692	Ga04G1146.1	0
26- 2:	Gh_A01G1694	Ga04G1142.1	0
26- 3:	Gh_A01G1699	Ga04G1140.1	0
26- 4:	Gh_A01G1702	Ga04G1135.1	4e-41
26- 5:	Gh_A01G1708	Ga04G1133.1	4e-153
26- 6:	Gh_A01G1710	Ga04G1132.1	1e-72
## Alignment 27: score=2804.0 e_value=3.3e-248 N=61 A01&Chr05 plus
27- 0:	Gh_A01G0819	Ga05G1893.1	1e-175
27- 1:	Gh_A01G0826	Ga05G1897.1	0
27- 2:	Gh_A01G0838	Ga05G1901.1	1e-63
27- 3:	Gh_A01G0844	Ga05G1907.1	0
27- 4:	Gh_A01G0845	Ga05G1908.1	0
27- 5:	Gh_A01G0849	Ga05G1910.1	3e-63
27- 6:	Gh_A01G0851	Ga05G1913.1	0
27- 7:	Gh_A01G0859	Ga05G1914.1	0
27- 8:	Gh_A01G0860	Ga05G1916.1	0
27- 9:	Gh_A01G0862	Ga05G1917.1	2e-167
27- 10:	Gh_A01G0863	Ga05G1918.1	0
27- 11:	Gh_A01G0864	Ga05G1920.1	0
27- 12:	Gh_A01G0867	Ga05G1922.1	6e-153
27- 13:	Gh_A01G0869	Ga05G1924.1	2e-29
27- 14:	Gh_A01G0871	Ga05G1927.1	3e-46
27- 15:	Gh_A01G0873	Ga05G1930.1	0
27- 16:	Gh_A01G0881	Ga05G1939.1	0
27- 17:	Gh_A01G0883	Ga05G1947.1	0
27- 18:	Gh_A01G0884	Ga05G1949.1	1e-109
27- 19:	Gh_A01G0886	Ga05G1952.1	0
27- 20:	Gh_A01G0888	Ga05G1954.1	4e-53
27- 21:	Gh_A01G0890	Ga05G1959.1	3e-63
27- 22:	Gh_A01G0892	Ga05G1960.1	0
27- 23:	Gh_A01G0893	Ga05G1962.1	2e-67
27- 24:	Gh_A01G0894	Ga05G1968.1	5e-24
27- 25:	Gh_A01G0895	Ga05G1969.1	6e-172
27- 26:	Gh_A01G0896	Ga05G1970.1	6e-169
27- 27:	Gh_A01G0900	Ga05G1974.1	0
27- 28:	Gh_A01G0902	Ga05G1978.1	0
27- 29:	Gh_A01G0904	Ga05G1983.1	3e-149
27- 30:	Gh_A01G0906	Ga05G1986.1	1e-68
27- 31:	Gh_A01G0907	Ga05G1987.1	0
27- 32:	Gh_A01G0908	Ga05G1989.1	0
27- 33:	Gh_A01G0912	Ga05G1990.1	0
27- 34:	Gh_A01G0915	Ga05G1996.1	0
27- 35:	Gh_A01G0918	Ga05G1999.1	3e-166
27- 36:	Gh_A01G0919	Ga05G2001.1	8e-173
27- 37:	Gh_A01G0922	Ga05G2003.1	0
27- 38:	Gh_A01G0925	Ga05G2009.1	4e-38
27- 39:	Gh_A01G0927	Ga05G2014.1	0
27- 40:	Gh_A01G0929	Ga05G2024.1	6e-89
27- 41:	Gh_A01G0930	Ga05G2033.1	2e-87
27- 42:	Gh_A01G0934	Ga05G2040.1	5e-67
27- 43:	Gh_A01G0936	Ga05G2043.1	2e-46
27- 44:	Gh_A01G0938	Ga05G2044.1	6e-135
27- 45:	Gh_A01G0942	Ga05G2053.1	5e-61
27- 46:	Gh_A01G0943	Ga05G2057.1	0
27- 47:	Gh_A01G0944	Ga05G2061.1	9e-32
27- 48:	Gh_A01G0947	Ga05G2064.1	0
27- 49:	Gh_A01G0952	Ga05G2073.1	0
27- 50:	Gh_A01G0953	Ga05G2074.1	0
27- 51:	Gh_A01G0958	Ga05G2088.1	0
27- 52:	Gh_A01G0961	Ga05G2106.1	0
27- 53:	Gh_A01G0964	Ga05G2117.1	0
27- 54:	Gh_A01G0965	Ga05G2121.1	4e-158
27- 55:	Gh_A01G0970	Ga05G2139.1	8e-65
27- 56:	Gh_A01G0972	Ga05G2141.1	5e-93
27- 57:	Gh_A01G0975	Ga05G2144.1	0
27- 58:	Gh_A01G0979	Ga05G2145.1	0
27- 59:	Gh_A01G0983	Ga05G2151.1	6e-38
27- 60:	Gh_A01G1000	Ga05G2160.1	0
## Alignment 28: score=1023.0 e_value=1.4e-73 N=23 A01&Chr05 plus
28- 0:	Gh_A01G0426	Ga05G3879.1	2e-83
28- 1:	Gh_A01G0448	Ga05G3887.1	4e-25
28- 2:	Gh_A01G0449	Ga05G3892.1	0
28- 3:	Gh_A01G0453	Ga05G3893.1	0
28- 4:	Gh_A01G0458	Ga05G3899.1	6e-98
28- 5:	Gh_A01G0459	Ga05G3900.1	0
28- 6:	Gh_A01G0461	Ga05G3910.1	0
28- 7:	Gh_A01G0463	Ga05G3911.1	0
28- 8:	Gh_A01G0464	Ga05G3912.1	2e-87
28- 9:	Gh_A01G0469	Ga05G3916.1	0
28- 10:	Gh_A01G0470	Ga05G3925.1	1e-49
28- 11:	Gh_A01G0476	Ga05G3944.1	6e-125
28- 12:	Gh_A01G0486	Ga05G3954.1	0
28- 13:	Gh_A01G0490	Ga05G3961.1	4e-83
28- 14:	Gh_A01G0494	Ga05G3963.1	9e-94
28- 15:	Gh_A01G0496	Ga05G3964.1	4e-116
28- 16:	Gh_A01G0497	Ga05G3968.1	0
28- 17:	Gh_A01G0498	Ga05G3970.1	7e-55
28- 18:	Gh_A01G0502	Ga05G3975.1	0
28- 19:	Gh_A01G0504	Ga05G3976.1	1e-23
28- 20:	Gh_A01G0505	Ga05G3977.1	0
28- 21:	Gh_A01G0507	Ga05G3978.1	0
28- 22:	Gh_A01G0532	Ga05G4004.1	8e-65
## Alignment 29: score=616.0 e_value=3.9e-36 N=15 A01&Chr05 plus
29- 0:	Gh_A01G0848	Ga05G2702.1	0
29- 1:	Gh_A01G0873	Ga05G2706.1	0
29- 2:	Gh_A01G0880	Ga05G2709.1	0
29- 3:	Gh_A01G0882	Ga05G2715.1	0
29- 4:	Gh_A01G0888	Ga05G2717.1	1e-46
29- 5:	Gh_A01G0900	Ga05G2720.1	0
29- 6:	Gh_A01G0906	Ga05G2726.1	4e-64
29- 7:	Gh_A01G0921	Ga05G2734.1	2e-171
29- 8:	Gh_A01G0930	Ga05G2741.1	2e-82
29- 9:	Gh_A01G0934	Ga05G2746.1	2e-56
29- 10:	Gh_A01G0936	Ga05G2750.1	3e-44
29- 11:	Gh_A01G0943	Ga05G2754.1	0
29- 12:	Gh_A01G0960	Ga05G2770.1	0
29- 13:	Gh_A01G0964	Ga05G2771.1	2e-74
29- 14:	Gh_A01G0989	Ga05G2793.1	2e-44
## Alignment 30: score=407.0 e_value=6.5e-18 N=9 A01&Chr05 plus
30- 0:	Gh_A01G0703	Ga05G4232.1	4e-27
30- 1:	Gh_A01G0713	Ga05G4240.1	1e-30
30- 2:	Gh_A01G0729	Ga05G4252.1	0
30- 3:	Gh_A01G0730	Ga05G4253.1	0
30- 4:	Gh_A01G0743	Ga05G4257.1	7e-25
30- 5:	Gh_A01G0744	Ga05G4258.1	0
30- 6:	Gh_A01G0745	Ga05G4261.1	0
30- 7:	Gh_A01G0747	Ga05G4262.1	0
30- 8:	Gh_A01G0748	Ga05G4267.1	4e-126
## Alignment 31: score=396.0 e_value=3.7e-22 N=9 A01&Chr05 plus
31- 0:	Gh_A01G1029	Ga05G2281.1	0
31- 1:	Gh_A01G1030	Ga05G2282.1	0
31- 2:	Gh_A01G1032	Ga05G2291.1	0
31- 3:	Gh_A01G1033	Ga05G2295.1	0
31- 4:	Gh_A01G1034	Ga05G2300.1	3e-117
[truncated: 78,230 more rows]
