# Supplementary material for: Genome-Wide Identification and Classification of Arabinogalactan Proteins Gene Family in Gossypium Species and GhAGP50 Increases Numbers of Epidermal Hairs in Arabidopsis
Source: Int J Mol Sci. 2025 Apr 27;26(9):4159. doi: 10.3390/ijms26094159 (PMC12071561; doi:10.3390/ijms26094159)
Supplement: Supplementary file 1 [file ijms-26-04159-s001.zip › Supplymentaty Table/Table S9.tab]

############### Parameters ###############
# MATCH_SCORE: 50
# MATCH_SIZE: 5
# GAP_PENALTY: -1
# OVERLAP_WINDOW: 5
# E_VALUE: 1e-05
# MAX GAPS: 25
############### Statistics ###############
# Number of collinear genes: 86521, Percentage: 77.07
# Number of all genes: 112257
##########################################
## Alignment 0: score=42489.0 e_value=0 N=859 A01&Chr01 plus
0- 0:	Gbar_A01G000010.1	Ga01G0017.1	0
0- 1:	Gbar_A01G000020.1	Ga01G0018.1	6e-169
0- 2:	Gbar_A01G000030.1	Ga01G0019.1	0
0- 3:	Gbar_A01G000040.1	Ga01G0020.1	0
0- 4:	Gbar_A01G000050.1	Ga01G0021.1	0
0- 5:	Gbar_A01G000060.1	Ga01G0022.1	4e-96
0- 6:	Gbar_A01G000070.1	Ga01G0023.1	0
0- 7:	Gbar_A01G000080.1	Ga01G0024.1	6e-73
0- 8:	Gbar_A01G000090.1	Ga01G0025.1	3e-155
0- 9:	Gbar_A01G000100.1	Ga01G0026.1	0
0- 10:	Gbar_A01G000110.3	Ga01G0027.1	0
0- 11:	Gbar_A01G000120.1	Ga01G0028.1	0
0- 12:	Gbar_A01G000130.1	Ga01G0029.1	0
0- 13:	Gbar_A01G000140.1	Ga01G0030.1	1e-161
0- 14:	Gbar_A01G000150.1	Ga01G0032.1	0
0- 15:	Gbar_A01G000160.1	Ga01G0033.1	0
0- 16:	Gbar_A01G000180.1	Ga01G0034.1	6e-126
0- 17:	Gbar_A01G000190.1	Ga01G0035.1	0
0- 18:	Gbar_A01G000200.1	Ga01G0036.1	7e-135
0- 19:	Gbar_A01G000210.1	Ga01G0037.1	0
0- 20:	Gbar_A01G000220.1	Ga01G0038.1	0
0- 21:	Gbar_A01G000230.1	Ga01G0039.1	0
0- 22:	Gbar_A01G000240.4	Ga01G0040.1	0
0- 23:	Gbar_A01G000250.1	Ga01G0041.1	2e-152
0- 24:	Gbar_A01G000260.1	Ga01G0042.1	0
0- 25:	Gbar_A01G000270.1	Ga01G0043.1	0
0- 26:	Gbar_A01G000290.1	Ga01G0045.1	3e-68
0- 27:	Gbar_A01G000300.2	Ga01G0046.1	0
0- 28:	Gbar_A01G000320.3	Ga01G0047.1	8e-143
0- 29:	Gbar_A01G000330.1	Ga01G0048.1	0
0- 30:	Gbar_A01G000350.1	Ga01G0051.1	5e-63
0- 31:	Gbar_A01G000360.1	Ga01G0052.1	0
0- 32:	Gbar_A01G000380.1	Ga01G0053.1	0
0- 33:	Gbar_A01G000390.1	Ga01G0054.1	0
0- 34:	Gbar_A01G000400.1	Ga01G0055.1	0
0- 35:	Gbar_A01G000410.1	Ga01G0056.1	0
0- 36:	Gbar_A01G000420.1	Ga01G0058.1	9e-91
0- 37:	Gbar_A01G000430.1	Ga01G0059.1	0
0- 38:	Gbar_A01G000440.1	Ga01G0061.1	0
0- 39:	Gbar_A01G000460.2	Ga01G0063.1	0
0- 40:	Gbar_A01G000470.1	Ga01G0064.1	0
0- 41:	Gbar_A01G000480.1	Ga01G0065.1	5e-144
0- 42:	Gbar_A01G000490.1	Ga01G0066.1	0
0- 43:	Gbar_A01G000500.1	Ga01G0069.1	3e-27
0- 44:	Gbar_A01G000510.1	Ga01G0071.1	0
0- 45:	Gbar_A01G000520.1	Ga01G0072.1	2e-81
0- 46:	Gbar_A01G000530.1	Ga01G0073.1	0
0- 47:	Gbar_A01G000540.1	Ga01G0074.1	0
0- 48:	Gbar_A01G000550.1	Ga01G0075.1	0
0- 49:	Gbar_A01G000570.1	Ga01G0077.1	0
0- 50:	Gbar_A01G000580.1	Ga01G0079.1	4e-123
0- 51:	Gbar_A01G000590.1	Ga01G0080.1	0
0- 52:	Gbar_A01G000600.1	Ga01G0081.1	0
0- 53:	Gbar_A01G000610.1	Ga01G0082.1	0
0- 54:	Gbar_A01G000620.1	Ga01G0083.1	2e-104
0- 55:	Gbar_A01G000630.1	Ga01G0084.1	0
0- 56:	Gbar_A01G000640.1	Ga01G0085.1	0
0- 57:	Gbar_A01G000650.1	Ga01G0086.1	0
0- 58:	Gbar_A01G000660.1	Ga01G0087.1	4e-176
0- 59:	Gbar_A01G000670.1	Ga01G0088.1	0
0- 60:	Gbar_A01G000680.1	Ga01G0089.1	0
0- 61:	Gbar_A01G000690.1	Ga01G0090.1	0
0- 62:	Gbar_A01G000700.1	Ga01G0091.1	0
0- 63:	Gbar_A01G000710.1	Ga01G0092.1	1e-130
0- 64:	Gbar_A01G000720.1	Ga01G0094.1	0
0- 65:	Gbar_A01G000730.1	Ga01G0095.1	0
0- 66:	Gbar_A01G000740.4	Ga01G0096.1	0
0- 67:	Gbar_A01G000750.1	Ga01G0097.1	2e-87
0- 68:	Gbar_A01G000760.1	Ga01G0098.1	0
0- 69:	Gbar_A01G000770.1	Ga01G0099.1	0
0- 70:	Gbar_A01G000780.1	Ga01G0100.1	1e-37
0- 71:	Gbar_A01G000790.1	Ga01G0101.1	0
0- 72:	Gbar_A01G000800.1	Ga01G0102.1	0
0- 73:	Gbar_A01G000810.1	Ga01G0103.1	0
0- 74:	Gbar_A01G000820.1	Ga01G0104.1	0
0- 75:	Gbar_A01G000830.1	Ga01G0105.1	4e-67
0- 76:	Gbar_A01G000840.2	Ga01G0113.1	0
0- 77:	Gbar_A01G000850.2	Ga01G0114.1	0
0- 78:	Gbar_A01G000870.1	Ga01G0115.1	0
0- 79:	Gbar_A01G000880.1	Ga01G0116.1	0
0- 80:	Gbar_A01G000890.1	Ga01G0117.1	0
0- 81:	Gbar_A01G000900.1	Ga01G0119.1	0
0- 82:	Gbar_A01G000920.4	Ga01G0121.1	0
0- 83:	Gbar_A01G000930.1	Ga01G0122.1	0
0- 84:	Gbar_A01G000940.1	Ga01G0123.1	0
0- 85:	Gbar_A01G000950.1	Ga01G0124.1	0
0- 86:	Gbar_A01G000960.1	Ga01G0125.1	4e-90
0- 87:	Gbar_A01G000980.1	Ga01G0126.1	0
0- 88:	Gbar_A01G001000.3	Ga01G0128.1	0
0- 89:	Gbar_A01G001010.1	Ga01G0129.1	0
0- 90:	Gbar_A01G001020.1	Ga01G0131.1	0
0- 91:	Gbar_A01G001030.1	Ga01G0132.1	0
0- 92:	Gbar_A01G001040.1	Ga01G0133.1	0
0- 93:	Gbar_A01G001050.1	Ga01G0134.1	1e-54
0- 94:	Gbar_A01G001070.1	Ga01G0135.1	2e-51
0- 95:	Gbar_A01G001090.1	Ga01G0137.1	0
0- 96:	Gbar_A01G001100.1	Ga01G0138.1	0
0- 97:	Gbar_A01G001110.1	Ga01G0139.1	1e-149
0- 98:	Gbar_A01G001120.1	Ga01G0140.1	0
0- 99:	Gbar_A01G001130.1	Ga01G0141.1	3e-53
0-100:	Gbar_A01G001140.2	Ga01G0157.1	0
0-101:	Gbar_A01G001150.1	Ga01G0158.1	0
0-102:	Gbar_A01G001160.1	Ga01G0159.1	0
0-103:	Gbar_A01G001170.1	Ga01G0160.1	0
0-104:	Gbar_A01G001180.1	Ga01G0161.1	0
0-105:	Gbar_A01G001190.4	Ga01G0162.1	0
0-106:	Gbar_A01G001200.1	Ga01G0164.1	0
0-107:	Gbar_A01G001210.1	Ga01G0165.1	0
0-108:	Gbar_A01G001220.1	Ga01G0166.1	0
0-109:	Gbar_A01G001230.1	Ga01G0167.1	0
0-110:	Gbar_A01G001240.1	Ga01G0168.1	3e-110
0-111:	Gbar_A01G001250.1	Ga01G0169.1	0
0-112:	Gbar_A01G001270.2	Ga01G0170.1	6e-104
0-113:	Gbar_A01G001280.1	Ga01G0171.1	0
0-114:	Gbar_A01G001290.1	Ga01G0172.1	0
0-115:	Gbar_A01G001300.1	Ga01G0173.1	0
0-116:	Gbar_A01G001310.1	Ga01G0174.1	0
0-117:	Gbar_A01G001320.1	Ga01G0175.1	0
0-118:	Gbar_A01G001330.1	Ga01G0176.1	0
0-119:	Gbar_A01G001340.1	Ga01G0177.1	0
0-120:	Gbar_A01G001360.1	Ga01G0178.1	8e-146
0-121:	Gbar_A01G001370.1	Ga01G0179.1	0
0-122:	Gbar_A01G001380.1	Ga01G0180.1	7e-179
0-123:	Gbar_A01G001390.1	Ga01G0181.1	2e-175
0-124:	Gbar_A01G001400.1	Ga01G0182.1	0
0-125:	Gbar_A01G001420.1	Ga01G0185.1	1e-58
0-126:	Gbar_A01G001430.1	Ga01G0186.1	0
0-127:	Gbar_A01G001440.1	Ga01G0187.1	0
0-128:	Gbar_A01G001450.1	Ga01G0188.1	6e-45
0-129:	Gbar_A01G001460.1	Ga01G0189.1	0
0-130:	Gbar_A01G001470.1	Ga01G0190.1	0
0-131:	Gbar_A01G001480.1	Ga01G0191.1	9e-125
0-132:	Gbar_A01G001490.1	Ga01G0192.1	0
0-133:	Gbar_A01G001500.1	Ga01G0193.1	2e-156
0-134:	Gbar_A01G001510.1	Ga01G0194.1	4e-83
0-135:	Gbar_A01G001520.1	Ga01G0195.1	0
0-136:	Gbar_A01G001530.1	Ga01G0196.1	0
0-137:	Gbar_A01G001550.1	Ga01G0197.1	0
0-138:	Gbar_A01G001560.1	Ga01G0198.1	5e-102
0-139:	Gbar_A01G001570.1	Ga01G0199.1	0
0-140:	Gbar_A01G001580.1	Ga01G0201.1	0
0-141:	Gbar_A01G001620.1	Ga01G0202.1	0
0-142:	Gbar_A01G001630.1	Ga01G0203.1	0
0-143:	Gbar_A01G001670.2	Ga01G0207.1	0
0-144:	Gbar_A01G001690.1	Ga01G0208.1	0
0-145:	Gbar_A01G001700.1	Ga01G0209.1	0
0-146:	Gbar_A01G001710.1	Ga01G0210.1	2e-81
0-147:	Gbar_A01G001720.1	Ga01G0211.1	0
0-148:	Gbar_A01G001740.1	Ga01G0213.1	0
0-149:	Gbar_A01G001750.1	Ga01G0214.1	0
0-150:	Gbar_A01G001760.1	Ga01G0215.1	0
0-151:	Gbar_A01G001780.1	Ga01G0216.1	0
0-152:	Gbar_A01G001800.1	Ga01G0217.1	0
0-153:	Gbar_A01G001810.1	Ga01G0219.1	0
0-154:	Gbar_A01G001820.1	Ga01G0220.1	0
0-155:	Gbar_A01G001830.1	Ga01G0221.1	0
0-156:	Gbar_A01G001840.2	Ga01G0222.1	2e-164
0-157:	Gbar_A01G001850.2	Ga01G0223.1	2e-109
0-158:	Gbar_A01G001860.1	Ga01G0224.1	0
0-159:	Gbar_A01G001870.1	Ga01G0225.1	0
0-160:	Gbar_A01G001880.1	Ga01G0226.1	0
0-161:	Gbar_A01G001890.1	Ga01G0227.1	0
0-162:	Gbar_A01G001900.1	Ga01G0228.1	0
0-163:	Gbar_A01G001910.1	Ga01G0229.1	6e-137
0-164:	Gbar_A01G001920.1	Ga01G0230.1	0
0-165:	Gbar_A01G001930.1	Ga01G0231.1	4e-134
0-166:	Gbar_A01G001940.1	Ga01G0232.1	1e-95
0-167:	Gbar_A01G001950.1	Ga01G0233.1	0
0-168:	Gbar_A01G001960.1	Ga01G0236.1	0
0-169:	Gbar_A01G001970.1	Ga01G0237.1	0
0-170:	Gbar_A01G001990.1	Ga01G0239.1	0
0-171:	Gbar_A01G002000.1	Ga01G0240.1	0
0-172:	Gbar_A01G002010.1	Ga01G0241.1	0
0-173:	Gbar_A01G002020.1	Ga01G0242.1	0
0-174:	Gbar_A01G002030.1	Ga01G0243.1	0
0-175:	Gbar_A01G002040.3	Ga01G0244.1	0
0-176:	Gbar_A01G002050.2	Ga01G0245.1	0
0-177:	Gbar_A01G002060.1	Ga01G0246.1	0
0-178:	Gbar_A01G002070.4	Ga01G0247.1	0
0-179:	Gbar_A01G002080.1	Ga01G0248.1	0
0-180:	Gbar_A01G002100.4	Ga01G0250.1	0
0-181:	Gbar_A01G002110.1	Ga01G0251.1	0
0-182:	Gbar_A01G002120.1	Ga01G0252.1	2e-104
0-183:	Gbar_A01G002130.1	Ga01G0253.1	2e-115
0-184:	Gbar_A01G002140.1	Ga01G0254.1	0
0-185:	Gbar_A01G002150.1	Ga01G0256.1	6e-148
0-186:	Gbar_A01G002160.1	Ga01G0257.1	0
0-187:	Gbar_A01G002170.1	Ga01G0258.1	0
0-188:	Gbar_A01G002180.2	Ga01G0259.1	0
0-189:	Gbar_A01G002190.3	Ga01G0260.1	6e-116
0-190:	Gbar_A01G002200.1	Ga01G0262.1	9e-114
0-191:	Gbar_A01G002210.1	Ga01G0263.1	6e-176
0-192:	Gbar_A01G002230.1	Ga01G0265.1	3e-150
0-193:	Gbar_A01G002240.1	Ga01G0266.1	0
0-194:	Gbar_A01G002250.1	Ga01G0267.1	0
0-195:	Gbar_A01G002260.1	Ga01G0268.1	2e-81
0-196:	Gbar_A01G002270.1	Ga01G0269.1	0
0-197:	Gbar_A01G002280.1	Ga01G0270.1	0
0-198:	Gbar_A01G002290.2	Ga01G0271.1	2e-135
0-199:	Gbar_A01G002310.1	Ga01G0273.1	9e-50
0-200:	Gbar_A01G002320.1	Ga01G0274.1	0
0-201:	Gbar_A01G002340.1	Ga01G0277.1	0
0-202:	Gbar_A01G002350.2	Ga01G0278.1	0
0-203:	Gbar_A01G002360.1	Ga01G0279.1	0
0-204:	Gbar_A01G002370.1	Ga01G0280.1	0
0-205:	Gbar_A01G002380.1	Ga01G0281.1	0
0-206:	Gbar_A01G002390.1	Ga01G0282.1	0
0-207:	Gbar_A01G002440.2	Ga01G0287.1	0
0-208:	Gbar_A01G002450.1	Ga01G0288.1	4e-145
0-209:	Gbar_A01G002460.1	Ga01G0289.1	3e-79
0-210:	Gbar_A01G002470.1	Ga01G0290.1	2e-167
0-211:	Gbar_A01G002480.1	Ga01G0291.1	2e-86
0-212:	Gbar_A01G002490.2	Ga01G0292.1	0
0-213:	Gbar_A01G002510.1	Ga01G0294.1	5e-163
0-214:	Gbar_A01G002520.1	Ga01G0295.1	0
0-215:	Gbar_A01G002530.2	Ga01G0296.1	0
0-216:	Gbar_A01G002540.2	Ga01G0297.1	0
0-217:	Gbar_A01G002550.1	Ga01G0298.1	0
0-218:	Gbar_A01G002560.1	Ga01G0299.1	0
0-219:	Gbar_A01G002570.1	Ga01G0300.1	0
0-220:	Gbar_A01G002590.1	Ga01G0302.1	6e-97
0-221:	Gbar_A01G002600.1	Ga01G0303.1	1e-50
0-222:	Gbar_A01G002610.2	Ga01G0305.1	0
0-223:	Gbar_A01G002620.1	Ga01G0306.1	3e-73
0-224:	Gbar_A01G002630.1	Ga01G0307.1	3e-84
0-225:	Gbar_A01G002640.1	Ga01G0308.1	0
0-226:	Gbar_A01G002660.1	Ga01G0309.1	0
0-227:	Gbar_A01G002670.1	Ga01G0310.1	5e-72
0-228:	Gbar_A01G002680.1	Ga01G0311.1	0
0-229:	Gbar_A01G002690.1	Ga01G0312.1	0
0-230:	Gbar_A01G002700.2	Ga01G0313.1	4e-144
0-231:	Gbar_A01G002710.1	Ga01G0314.1	0
0-232:	Gbar_A01G002730.1	Ga01G0315.1	4e-159
0-233:	Gbar_A01G002740.1	Ga01G0316.1	8e-126
0-234:	Gbar_A01G002760.1	Ga01G0317.1	2e-110
0-235:	Gbar_A01G002770.1	Ga01G0318.1	6e-113
0-236:	Gbar_A01G002780.1	Ga01G0319.1	0
0-237:	Gbar_A01G002790.1	Ga01G0320.1	0
0-238:	Gbar_A01G002800.1	Ga01G0321.1	0
0-239:	Gbar_A01G002810.1	Ga01G0322.1	0
0-240:	Gbar_A01G002820.1	Ga01G0323.1	6e-13
0-241:	Gbar_A01G002840.4	Ga01G0325.1	0
0-242:	Gbar_A01G002850.1	Ga01G0326.1	0
0-243:	Gbar_A01G002860.1	Ga01G0327.1	0
0-244:	Gbar_A01G002870.1	Ga01G0328.1	3e-48
0-245:	Gbar_A01G002880.2	Ga01G0329.1	0
0-246:	Gbar_A01G002890.1	Ga01G0330.1	0
0-247:	Gbar_A01G002900.1	Ga01G0331.1	0
0-248:	Gbar_A01G002910.1	Ga01G0332.1	0
0-249:	Gbar_A01G002920.1	Ga01G0333.1	0
0-250:	Gbar_A01G002930.2	Ga01G0334.1	0
0-251:	Gbar_A01G002940.1	Ga01G0335.1	7e-61
0-252:	Gbar_A01G002950.1	Ga01G0336.1	0
0-253:	Gbar_A01G002970.1	Ga01G0337.1	0
0-254:	Gbar_A01G002980.1	Ga01G0338.1	0
0-255:	Gbar_A01G002990.1	Ga01G0339.1	0
0-256:	Gbar_A01G003010.1	Ga01G0340.1	5e-92
0-257:	Gbar_A01G003030.1	Ga01G0342.1	0
0-258:	Gbar_A01G003050.1	Ga01G0353.1	0
0-259:	Gbar_A01G003060.1	Ga01G0354.1	1e-58
0-260:	Gbar_A01G003080.1	Ga01G0355.1	3e-103
0-261:	Gbar_A01G003090.1	Ga01G0356.1	2e-105
0-262:	Gbar_A01G003100.1	Ga01G0357.1	0
0-263:	Gbar_A01G003110.1	Ga01G0358.1	0
0-264:	Gbar_A01G003120.1	Ga01G0359.1	0
0-265:	Gbar_A01G003130.1	Ga01G0360.1	0
0-266:	Gbar_A01G003140.1	Ga01G0361.1	0
0-267:	Gbar_A01G003150.1	Ga01G0362.1	0
0-268:	Gbar_A01G003160.1	Ga01G0363.1	0
0-269:	Gbar_A01G003170.1	Ga01G0364.1	0
0-270:	Gbar_A01G003180.1	Ga01G0366.1	0
0-271:	Gbar_A01G003210.2	Ga01G0368.1	0
0-272:	Gbar_A01G003240.1	Ga01G0371.1	0
0-273:	Gbar_A01G003250.1	Ga01G0372.1	3e-141
0-274:	Gbar_A01G003260.1	Ga01G0373.1	5e-174
0-275:	Gbar_A01G003270.1	Ga01G0374.1	1e-58
0-276:	Gbar_A01G003280.1	Ga01G0375.1	0
0-277:	Gbar_A01G003290.1	Ga01G0376.1	0
0-278:	Gbar_A01G003310.1	Ga01G0378.1	7e-86
0-279:	Gbar_A01G003320.1	Ga01G0379.1	0
0-280:	Gbar_A01G003330.1	Ga01G0380.1	8e-56
0-281:	Gbar_A01G003350.1	Ga01G0382.1	0
0-282:	Gbar_A01G003360.1	Ga01G0383.1	0
0-283:	Gbar_A01G003370.1	Ga01G0385.1	4e-78
0-284:	Gbar_A01G003400.1	Ga01G0386.1	0
0-285:	Gbar_A01G003410.1	Ga01G0387.1	0
0-286:	Gbar_A01G003420.1	Ga01G0388.1	4e-18
0-287:	Gbar_A01G003430.1	Ga01G0389.1	0
0-288:	Gbar_A01G003440.1	Ga01G0392.1	7e-50
0-289:	Gbar_A01G003450.1	Ga01G0393.1	0
0-290:	Gbar_A01G003460.1	Ga01G0394.1	3e-171
0-291:	Gbar_A01G003470.1	Ga01G0395.1	5e-39
0-292:	Gbar_A01G003480.1	Ga01G0397.1	0
0-293:	Gbar_A01G003500.1	Ga01G0403.1	0
0-294:	Gbar_A01G003510.1	Ga01G0404.1	4e-104
0-295:	Gbar_A01G003520.1	Ga01G0405.1	5e-93
0-296:	Gbar_A01G003550.1	Ga01G0412.1	0
0-297:	Gbar_A01G003560.1	Ga01G0414.1	0
0-298:	Gbar_A01G003570.1	Ga01G0416.1	0
0-299:	Gbar_A01G003590.2	Ga01G0422.1	0
0-300:	Gbar_A01G003610.1	Ga01G0424.1	0
0-301:	Gbar_A01G003620.3	Ga01G0425.1	0
0-302:	Gbar_A01G003640.1	Ga01G0426.1	0
0-303:	Gbar_A01G003650.1	Ga01G0429.1	0
0-304:	Gbar_A01G003680.1	Ga01G0433.1	1e-52
0-305:	Gbar_A01G003690.1	Ga01G0434.1	5e-53
0-306:	Gbar_A01G003700.1	Ga01G0436.1	5e-53
0-307:	Gbar_A01G003720.1	Ga01G0441.1	1e-83
0-308:	Gbar_A01G003730.1	Ga01G0442.1	0
0-309:	Gbar_A01G003740.1	Ga01G0443.1	1e-146
0-310:	Gbar_A01G003770.2	Ga01G0446.1	0
0-311:	Gbar_A01G003780.1	Ga01G0447.1	7e-127
0-312:	Gbar_A01G003790.1	Ga01G0448.1	0
0-313:	Gbar_A01G003800.1	Ga01G0449.1	0
0-314:	Gbar_A01G003810.1	Ga01G0450.1	0
0-315:	Gbar_A01G003830.1	Ga01G0452.1	0
0-316:	Gbar_A01G003850.1	Ga01G0454.1	0
0-317:	Gbar_A01G003860.1	Ga01G0455.1	0
0-318:	Gbar_A01G003880.4	Ga01G0457.1	7e-126
0-319:	Gbar_A01G003920.1	Ga01G0459.1	0
0-320:	Gbar_A01G003930.1	Ga01G0463.1	1e-39
0-321:	Gbar_A01G003950.1	Ga01G0468.1	0
0-322:	Gbar_A01G003960.1	Ga01G0473.1	0
0-323:	Gbar_A01G003970.1	Ga01G0474.1	3e-34
0-324:	Gbar_A01G003980.1	Ga01G0475.1	0
0-325:	Gbar_A01G003990.1	Ga01G0476.1	0
0-326:	Gbar_A01G004020.1	Ga01G0481.1	0
0-327:	Gbar_A01G004030.1	Ga01G0482.1	0
0-328:	Gbar_A01G004040.1	Ga01G0484.1	0
0-329:	Gbar_A01G004050.1	Ga01G0485.1	0
0-330:	Gbar_A01G004080.1	Ga01G0487.1	0
0-331:	Gbar_A01G004090.1	Ga01G0488.1	0
0-332:	Gbar_A01G004100.1	Ga01G0489.1	0
0-333:	Gbar_A01G004110.1	Ga01G0490.1	3e-36
0-334:	Gbar_A01G004150.1	Ga01G0505.1	0
0-335:	Gbar_A01G004170.2	Ga01G0506.1	0
0-336:	Gbar_A01G004180.1	Ga01G0509.1	4e-135
0-337:	Gbar_A01G004190.1	Ga01G0512.1	4e-83
0-338:	Gbar_A01G004200.1	Ga01G0513.1	0
0-339:	Gbar_A01G004210.1	Ga01G0514.1	0
0-340:	Gbar_A01G004220.1	Ga01G0515.1	0
0-341:	Gbar_A01G004260.1	Ga01G0516.1	1e-173
0-342:	Gbar_A01G004270.1	Ga01G0517.1	0
0-343:	Gbar_A01G004290.1	Ga01G0524.1	0
0-344:	Gbar_A01G004300.1	Ga01G0525.1	0
0-345:	Gbar_A01G004320.1	Ga01G0527.1	0
0-346:	Gbar_A01G004330.1	Ga01G0528.1	0
0-347:	Gbar_A01G004370.1	Ga01G0529.1	0
0-348:	Gbar_A01G004380.1	Ga01G0535.1	0
0-349:	Gbar_A01G004390.1	Ga01G0536.1	0
0-350:	Gbar_A01G004400.1	Ga01G0537.1	0
0-351:	Gbar_A01G004410.1	Ga01G0538.1	3e-85
0-352:	Gbar_A01G004420.1	Ga01G0540.1	4e-75
0-353:	Gbar_A01G004430.1	Ga01G0541.1	1e-109
0-354:	Gbar_A01G004440.1	Ga01G0542.1	0
0-355:	Gbar_A01G004450.1	Ga01G0543.1	2e-174
0-356:	Gbar_A01G004470.2	Ga01G0544.1	0
0-357:	Gbar_A01G004480.1	Ga01G0545.1	3e-43
0-358:	Gbar_A01G004490.1	Ga01G0546.1	9e-137
0-359:	Gbar_A01G004500.1	Ga01G0547.1	0
0-360:	Gbar_A01G004510.1	Ga01G0548.1	1e-100
0-361:	Gbar_A01G004520.1	Ga01G0549.1	0
0-362:	Gbar_A01G004530.1	Ga01G0550.1	0
0-363:	Gbar_A01G004540.1	Ga01G0551.1	0
0-364:	Gbar_A01G004560.1	Ga01G0552.1	2e-27
0-365:	Gbar_A01G004580.1	Ga01G0561.1	0
0-366:	Gbar_A01G004600.1	Ga01G0565.1	0
0-367:	Gbar_A01G004620.1	Ga01G0566.1	2e-140
0-368:	Gbar_A01G004630.1	Ga01G0567.1	0
0-369:	Gbar_A01G004650.1	Ga01G0571.1	1e-93
0-370:	Gbar_A01G004660.1	Ga01G0572.1	0
0-371:	Gbar_A01G004690.1	Ga01G0576.1	0
0-372:	Gbar_A01G004700.1	Ga01G0580.1	6e-172
0-373:	Gbar_A01G004710.1	Ga01G0581.1	0
0-374:	Gbar_A01G004720.1	Ga01G0582.1	0
0-375:	Gbar_A01G004730.1	Ga01G0583.1	2e-67
0-376:	Gbar_A01G004750.1	Ga01G0585.1	0
0-377:	Gbar_A01G004760.1	Ga01G0586.1	0
0-378:	Gbar_A01G004770.1	Ga01G0587.1	6e-71
0-379:	Gbar_A01G004780.1	Ga01G0589.1	0
0-380:	Gbar_A01G004820.1	Ga01G0593.1	0
0-381:	Gbar_A01G004830.1	Ga01G0594.1	0
0-382:	Gbar_A01G004840.4	Ga01G0595.1	0
0-383:	Gbar_A01G004850.1	Ga01G0596.1	6e-59
0-384:	Gbar_A01G004860.1	Ga01G0597.1	8e-93
0-385:	Gbar_A01G004890.1	Ga01G0600.1	0
0-386:	Gbar_A01G004900.1	Ga01G0601.1	0
0-387:	Gbar_A01G004910.1	Ga01G0602.1	0
0-388:	Gbar_A01G004920.1	Ga01G0604.1	0
0-389:	Gbar_A01G004930.2	Ga01G0605.1	0
0-390:	Gbar_A01G004940.1	Ga01G0606.1	0
0-391:	Gbar_A01G004950.1	Ga01G0607.1	0
0-392:	Gbar_A01G004960.1	Ga01G0608.1	2e-57
0-393:	Gbar_A01G004970.1	Ga01G0609.1	0
0-394:	Gbar_A01G004980.2	Ga01G0610.1	0
0-395:	Gbar_A01G004990.1	Ga01G0611.1	4e-161
0-396:	Gbar_A01G005010.1	Ga01G0612.1	0
0-397:	Gbar_A01G005020.1	Ga01G0613.1	0
0-398:	Gbar_A01G005040.2	Ga01G0615.1	0
0-399:	Gbar_A01G005050.1	Ga01G0617.1	3e-103
0-400:	Gbar_A01G005070.1	Ga01G0619.1	0
0-401:	Gbar_A01G005080.1	Ga01G0620.1	0
0-402:	Gbar_A01G005090.1	Ga01G0621.1	0
0-403:	Gbar_A01G005100.1	Ga01G0622.1	0
0-404:	Gbar_A01G005110.1	Ga01G0623.1	0
0-405:	Gbar_A01G005120.1	Ga01G0624.1	0
0-406:	Gbar_A01G005130.1	Ga01G0626.1	0
0-407:	Gbar_A01G005140.2	Ga01G0627.1	0
0-408:	Gbar_A01G005150.1	Ga01G0628.1	0
0-409:	Gbar_A01G005160.1	Ga01G0629.1	0
0-410:	Gbar_A01G005170.1	Ga01G0630.1	0
0-411:	Gbar_A01G005180.1	Ga01G0631.1	1e-130
0-412:	Gbar_A01G005190.1	Ga01G0634.1	0
0-413:	Gbar_A01G005200.3	Ga01G0635.1	8e-92
0-414:	Gbar_A01G005210.1	Ga01G0636.1	0
0-415:	Gbar_A01G005220.3	Ga01G0637.1	0
0-416:	Gbar_A01G005230.1	Ga01G0638.1	0
0-417:	Gbar_A01G005240.1	Ga01G0639.1	1e-169
0-418:	Gbar_A01G005250.1	Ga01G0640.1	0
0-419:	Gbar_A01G005260.1	Ga01G0641.1	5e-130
0-420:	Gbar_A01G005270.1	Ga01G0642.1	1e-129
0-421:	Gbar_A01G005280.2	Ga01G0643.1	0
0-422:	Gbar_A01G005300.1	Ga01G0644.1	0
0-423:	Gbar_A01G005310.1	Ga01G0645.1	0
0-424:	Gbar_A01G005320.1	Ga01G0646.1	0
0-425:	Gbar_A01G005330.1	Ga01G0648.1	0
0-426:	Gbar_A01G005350.1	Ga01G0652.1	0
0-427:	Gbar_A01G005360.1	Ga01G0653.1	3e-179
0-428:	Gbar_A01G005370.1	Ga01G0654.1	0
0-429:	Gbar_A01G005380.1	Ga01G0655.1	0
0-430:	Gbar_A01G005390.1	Ga01G0656.1	0
0-431:	Gbar_A01G005400.1	Ga01G0657.1	0
0-432:	Gbar_A01G005410.5	Ga01G0658.1	0
0-433:	Gbar_A01G005420.1	Ga01G0659.1	3e-103
0-434:	Gbar_A01G005430.3	Ga01G0661.1	0
0-435:	Gbar_A01G005450.1	Ga01G0662.1	0
0-436:	Gbar_A01G005460.1	Ga01G0666.1	6e-127
0-437:	Gbar_A01G005480.2	Ga01G0669.1	0
0-438:	Gbar_A01G005510.1	Ga01G0672.1	0
0-439:	Gbar_A01G005530.3	Ga01G0676.1	0
0-440:	Gbar_A01G005540.1	Ga01G0680.1	0
0-441:	Gbar_A01G005550.1	Ga01G0681.1	0
0-442:	Gbar_A01G005560.1	Ga01G0682.1	0
0-443:	Gbar_A01G005570.1	Ga01G0683.1	0
0-444:	Gbar_A01G005580.1	Ga01G0684.1	0
0-445:	Gbar_A01G005600.1	Ga01G0687.1	0
0-446:	Gbar_A01G005610.1	Ga01G0688.1	0
0-447:	Gbar_A01G005620.1	Ga01G0689.1	0
0-448:	Gbar_A01G005630.1	Ga01G0690.1	5e-34
0-449:	Gbar_A01G005640.1	Ga01G0691.1	0
0-450:	Gbar_A01G005650.1	Ga01G0692.1	0
0-451:	Gbar_A01G005660.1	Ga01G0693.1	0
0-452:	Gbar_A01G005670.1	Ga01G0694.1	0
0-453:	Gbar_A01G005680.1	Ga01G0695.1	2e-126
0-454:	Gbar_A01G005700.2	Ga01G0701.1	0
0-455:	Gbar_A01G005710.4	Ga01G0702.1	0
0-456:	Gbar_A01G005720.1	Ga01G0704.1	1e-135
0-457:	Gbar_A01G005730.1	Ga01G0705.1	0
0-458:	Gbar_A01G005740.1	Ga01G0706.1	2e-144
0-459:	Gbar_A01G005750.1	Ga01G0707.1	0
0-460:	Gbar_A01G005760.1	Ga01G0708.1	0
0-461:	Gbar_A01G005770.1	Ga01G0709.1	0
0-462:	Gbar_A01G005780.1	Ga01G0710.1	1e-89
0-463:	Gbar_A01G005790.1	Ga01G0711.1	0
0-464:	Gbar_A01G005800.1	Ga01G0712.1	0
0-465:	Gbar_A01G005810.1	Ga01G0713.1	0
0-466:	Gbar_A01G005820.1	Ga01G0714.1	0
0-467:	Gbar_A01G005830.1	Ga01G0715.1	0
0-468:	Gbar_A01G005850.1	Ga01G0716.1	7e-46
0-469:	Gbar_A01G005860.1	Ga01G0717.1	3e-117
0-470:	Gbar_A01G005880.1	Ga01G0719.1	0
0-471:	Gbar_A01G005890.1	Ga01G0720.1	0
0-472:	Gbar_A01G005910.1	Ga01G0721.1	0
0-473:	Gbar_A01G005940.2	Ga01G0724.1	0
0-474:	Gbar_A01G005950.1	Ga01G0725.1	0
0-475:	Gbar_A01G005960.1	Ga01G0726.1	4e-154
0-476:	Gbar_A01G005970.1	Ga01G0727.1	0
0-477:	Gbar_A01G005980.1	Ga01G0728.1	4e-66
0-478:	Gbar_A01G005990.1	Ga01G0730.1	0
0-479:	Gbar_A01G006000.1	Ga01G0731.1	5e-147
0-480:	Gbar_A01G006020.1	Ga01G0732.1	0
0-481:	Gbar_A01G006030.1	Ga01G0733.1	1e-75
0-482:	Gbar_A01G006040.1	Ga01G0734.1	0
0-483:	Gbar_A01G006050.1	Ga01G0735.1	6e-57
0-484:	Gbar_A01G006070.4	Ga01G0738.1	0
0-485:	Gbar_A01G006090.1	Ga01G0739.1	4e-42
0-486:	Gbar_A01G006100.1	Ga01G0740.1	0
0-487:	Gbar_A01G006110.1	Ga01G0741.1	0
0-488:	Gbar_A01G006120.5	Ga01G0742.1	0
0-489:	Gbar_A01G006130.1	Ga01G0743.1	0
0-490:	Gbar_A01G006140.1	Ga01G0744.1	1e-162
0-491:	Gbar_A01G006150.1	Ga01G0745.1	0
0-492:	Gbar_A01G006160.1	Ga01G0746.1	1e-77
0-493:	Gbar_A01G006170.1	Ga01G0747.1	0
0-494:	Gbar_A01G006180.1	Ga01G0749.1	0
0-495:	Gbar_A01G006210.1	Ga01G0754.1	2e-86
0-496:	Gbar_A01G006220.1	Ga01G0757.1	6e-87
0-497:	Gbar_A01G006240.1	Ga01G0760.1	0
0-498:	Gbar_A01G006270.1	Ga01G0765.1	0
0-499:	Gbar_A01G006280.1	Ga01G0766.1	2e-148
0-500:	Gbar_A01G006290.1	Ga01G0767.1	0
0-501:	Gbar_A01G006300.1	Ga01G0768.1	0
0-502:	Gbar_A01G006310.1	Ga01G0770.1	0
0-503:	Gbar_A01G006330.1	Ga01G0773.1	0
0-504:	Gbar_A01G006340.1	Ga01G0774.1	1e-82
0-505:	Gbar_A01G006350.1	Ga01G0775.1	0
0-506:	Gbar_A01G006360.1	Ga01G0778.1	0
0-507:	Gbar_A01G006390.1	Ga01G0780.1	4e-50
0-508:	Gbar_A01G006400.1	Ga01G0782.1	0
0-509:	Gbar_A01G006410.1	Ga01G0783.1	0
0-510:	Gbar_A01G006420.1	Ga01G0784.1	2e-148
0-511:	Gbar_A01G006430.1	Ga01G0785.1	6e-95
0-512:	Gbar_A01G006450.1	Ga01G0787.1	0
0-513:	Gbar_A01G006460.1	Ga01G0788.1	0
0-514:	Gbar_A01G006470.1	Ga01G0790.1	3e-80
0-515:	Gbar_A01G006480.1	Ga01G0791.1	2e-149
0-516:	Gbar_A01G006490.1	Ga01G0792.1	0
0-517:	Gbar_A01G006500.1	Ga01G0793.1	5e-85
0-518:	Gbar_A01G006510.1	Ga01G0794.1	5e-177
0-519:	Gbar_A01G006520.1	Ga01G0795.1	0
0-520:	Gbar_A01G006530.1	Ga01G0796.1	0
0-521:	Gbar_A01G006540.1	Ga01G0797.1	0
0-522:	Gbar_A01G006550.1	Ga01G0798.1	0
0-523:	Gbar_A01G006560.1	Ga01G0799.1	4e-137
0-524:	Gbar_A01G006580.1	Ga01G0801.1	5e-27
0-525:	Gbar_A01G006590.2	Ga01G0802.1	0
0-526:	Gbar_A01G006600.1	Ga01G0803.1	2e-151
0-527:	Gbar_A01G006610.1	Ga01G0804.1	0
0-528:	Gbar_A01G006620.1	Ga01G0805.1	3e-104
0-529:	Gbar_A01G006630.1	Ga01G0807.1	0
0-530:	Gbar_A01G006640.1	Ga01G0808.1	1e-100
0-531:	Gbar_A01G006650.1	Ga01G0809.1	3e-80
0-532:	Gbar_A01G006660.1	Ga01G0810.1	1e-50
0-533:	Gbar_A01G006670.1	Ga01G0811.1	0
0-534:	Gbar_A01G006680.1	Ga01G0812.1	6e-81
0-535:	Gbar_A01G006690.1	Ga01G0813.1	0
0-536:	Gbar_A01G006700.2	Ga01G0814.1	0
0-537:	Gbar_A01G006710.1	Ga01G0815.1	0
0-538:	Gbar_A01G006720.2	Ga01G0816.1	1e-56
0-539:	Gbar_A01G006730.1	Ga01G0817.1	2e-151
0-540:	Gbar_A01G006750.1	Ga01G0819.1	0
0-541:	Gbar_A01G006760.1	Ga01G0820.1	4e-130
0-542:	Gbar_A01G006800.3	Ga01G0822.1	0
0-543:	Gbar_A01G006810.1	Ga01G0823.1	0
0-544:	Gbar_A01G006820.1	Ga01G0824.1	8e-100
0-545:	Gbar_A01G006830.1	Ga01G0825.1	0
0-546:	Gbar_A01G006840.1	Ga01G0827.1	0
0-547:	Gbar_A01G006850.1	Ga01G0828.1	0
0-548:	Gbar_A01G006860.1	Ga01G0829.1	0
0-549:	Gbar_A01G006870.1	Ga01G0830.1	2e-66
0-550:	Gbar_A01G006880.1	Ga01G0831.1	0
0-551:	Gbar_A01G006890.1	Ga01G0832.1	3e-127
0-552:	Gbar_A01G006900.1	Ga01G0835.1	0
0-553:	Gbar_A01G006930.1	Ga01G0839.1	1e-118
0-554:	Gbar_A01G006940.1	Ga01G0840.1	0
0-555:	Gbar_A01G006950.1	Ga01G0841.1	0
0-556:	Gbar_A01G006960.1	Ga01G0844.1	0
0-557:	Gbar_A01G006970.1	Ga01G0845.1	0
0-558:	Gbar_A01G006980.1	Ga01G0846.1	0
0-559:	Gbar_A01G006990.1	Ga01G0847.1	6e-112
0-560:	Gbar_A01G007000.1	Ga01G0848.1	0
0-561:	Gbar_A01G007010.1	Ga01G0849.1	0
0-562:	Gbar_A01G007020.1	Ga01G0850.1	0
0-563:	Gbar_A01G007030.1	Ga01G0851.1	0
0-564:	Gbar_A01G007040.1	Ga01G0852.1	1e-82
0-565:	Gbar_A01G007050.1	Ga01G0853.1	0
0-566:	Gbar_A01G007060.1	Ga01G0854.1	6e-94
0-567:	Gbar_A01G007070.3	Ga01G0855.1	0
0-568:	Gbar_A01G007080.1	Ga01G0856.1	3e-80
0-569:	Gbar_A01G007090.1	Ga01G0857.1	0
0-570:	Gbar_A01G007100.2	Ga01G0858.1	3e-157
0-571:	Gbar_A01G007110.1	Ga01G0860.1	1e-178
0-572:	Gbar_A01G007130.1	Ga01G0861.1	0
0-573:	Gbar_A01G007140.1	Ga01G0862.1	0
0-574:	Gbar_A01G007150.1	Ga01G0863.1	0
0-575:	Gbar_A01G007160.1	Ga01G0864.1	6e-127
0-576:	Gbar_A01G007170.1	Ga01G0865.1	0
0-577:	Gbar_A01G007190.1	Ga01G0866.1	6e-91
0-578:	Gbar_A01G007200.1	Ga01G0867.1	8e-143
0-579:	Gbar_A01G007210.1	Ga01G0868.1	0
0-580:	Gbar_A01G007220.1	Ga01G0869.1	0
0-581:	Gbar_A01G007230.1	Ga01G0870.1	9e-111
0-582:	Gbar_A01G007240.1	Ga01G0871.1	0
0-583:	Gbar_A01G007250.1	Ga01G0872.1	1e-57
0-584:	Gbar_A01G007260.1	Ga01G0873.1	0
0-585:	Gbar_A01G007270.1	Ga01G0874.1	0
0-586:	Gbar_A01G007280.1	Ga01G0875.1	0
0-587:	Gbar_A01G007290.1	Ga01G0876.1	2e-85
0-588:	Gbar_A01G007310.1	Ga01G0878.1	3e-25
0-589:	Gbar_A01G007320.1	Ga01G0881.1	2e-78
0-590:	Gbar_A01G007330.1	Ga01G0882.1	0
0-591:	Gbar_A01G007340.2	Ga01G0883.1	0
0-592:	Gbar_A01G007350.1	Ga01G0884.1	0
0-593:	Gbar_A01G007360.3	Ga01G0885.1	0
0-594:	Gbar_A01G007370.1	Ga01G0886.1	9e-113
0-595:	Gbar_A01G007380.1	Ga01G0887.1	3e-105
0-596:	Gbar_A01G007400.1	Ga01G0889.1	0
0-597:	Gbar_A01G007410.1	Ga01G0890.1	9e-94
0-598:	Gbar_A01G007430.1	Ga01G0891.1	0
0-599:	Gbar_A01G007450.1	Ga01G0892.1	0
0-600:	Gbar_A01G007460.1	Ga01G0893.1	2e-152
0-601:	Gbar_A01G007480.2	Ga01G0894.1	0
0-602:	Gbar_A01G007500.1	Ga01G0896.1	1e-162
0-603:	Gbar_A01G007510.1	Ga01G0897.1	0
0-604:	Gbar_A01G007520.1	Ga01G0898.1	0
0-605:	Gbar_A01G007540.1	Ga01G0899.1	0
0-606:	Gbar_A01G007550.1	Ga01G0900.1	0
0-607:	Gbar_A01G007560.1	Ga01G0901.1	1e-129
0-608:	Gbar_A01G007570.1	Ga01G0902.1	0
0-609:	Gbar_A01G007580.1	Ga01G0903.1	0
0-610:	Gbar_A01G007590.3	Ga01G0904.1	0
0-611:	Gbar_A01G007600.1	Ga01G0905.1	0
0-612:	Gbar_A01G007610.1	Ga01G0906.1	2e-130
0-613:	Gbar_A01G007620.1	Ga01G0907.1	0
0-614:	Gbar_A01G007630.1	Ga01G0908.1	0
0-615:	Gbar_A01G007640.5	Ga01G0909.1	9e-167
0-616:	Gbar_A01G007650.1	Ga01G0910.1	0
0-617:	Gbar_A01G007660.1	Ga01G0911.1	0
0-618:	Gbar_A01G007670.1	Ga01G0912.1	0
0-619:	Gbar_A01G007680.1	Ga01G0913.1	3e-70
0-620:	Gbar_A01G007690.1	Ga01G0914.1	0
0-621:	Gbar_A01G007700.1	Ga01G0915.1	0
0-622:	Gbar_A01G007710.1	Ga01G0916.1	0
0-623:	Gbar_A01G007720.1	Ga01G0917.1	0
0-624:	Gbar_A01G007730.1	Ga01G0918.1	5e-148
0-625:	Gbar_A01G007740.1	Ga01G0920.1	0
0-626:	Gbar_A01G007750.1	Ga01G0921.1	2e-122
0-627:	Gbar_A01G007770.2	Ga01G0922.1	6e-150
0-628:	Gbar_A01G007780.4	Ga01G0924.1	0
0-629:	Gbar_A01G007790.1	Ga01G0925.1	0
0-630:	Gbar_A01G007800.1	Ga01G0926.1	0
0-631:	Gbar_A01G007820.1	Ga01G0927.1	0
0-632:	Gbar_A01G007830.2	Ga01G0928.1	0
0-633:	Gbar_A01G007840.1	Ga01G0929.1	0
0-634:	Gbar_A01G007850.1	Ga01G0930.1	0
0-635:	Gbar_A01G007860.1	Ga01G0932.1	4e-101
0-636:	Gbar_A01G007870.1	Ga01G0933.1	0
0-637:	Gbar_A01G007880.1	Ga01G0934.1	0
0-638:	Gbar_A01G007890.1	Ga01G0937.1	1e-61
0-639:	Gbar_A01G007900.1	Ga01G0938.1	0
0-640:	Gbar_A01G007910.1	Ga01G0939.1	0
0-641:	Gbar_A01G007930.1	Ga01G0943.1	0
0-642:	Gbar_A01G007940.1	Ga01G0945.1	0
0-643:	Gbar_A01G007950.1	Ga01G0946.1	2e-112
0-644:	Gbar_A01G007980.1	Ga01G0950.1	0
0-645:	Gbar_A01G008000.1	Ga01G0952.1	0
0-646:	Gbar_A01G008010.1	Ga01G0953.1	2e-137
0-647:	Gbar_A01G008020.1	Ga01G0954.1	0
0-648:	Gbar_A01G008030.1	Ga01G0955.1	0
0-649:	Gbar_A01G008040.1	Ga01G0956.1	0
0-650:	Gbar_A01G008050.1	Ga01G0957.1	0
0-651:	Gbar_A01G008060.1	Ga01G0958.1	0
0-652:	Gbar_A01G008080.1	Ga01G0959.1	0
0-653:	Gbar_A01G008110.1	Ga01G0962.1	0
0-654:	Gbar_A01G008120.1	Ga01G0964.1	0
0-655:	Gbar_A01G008140.1	Ga01G0966.1	1e-136
0-656:	Gbar_A01G008150.1	Ga01G0967.1	4e-85
0-657:	Gbar_A01G008170.1	Ga01G0969.1	0
0-658:	Gbar_A01G008180.1	Ga01G0970.1	1e-69
0-659:	Gbar_A01G008190.2	Ga01G0973.1	0
0-660:	Gbar_A01G008200.1	Ga01G0975.1	0
0-661:	Gbar_A01G008210.1	Ga01G0976.1	0
0-662:	Gbar_A01G008220.1	Ga01G0977.1	0
0-663:	Gbar_A01G008230.1	Ga01G0978.1	0
0-664:	Gbar_A01G008240.1	Ga01G0979.1	0
0-665:	Gbar_A01G008250.1	Ga01G0980.1	0
0-666:	Gbar_A01G008260.1	Ga01G0982.1	2e-27
0-667:	Gbar_A01G008270.1	Ga01G0984.1	0
0-668:	Gbar_A01G008290.5	Ga01G0985.1	0
0-669:	Gbar_A01G008300.1	Ga01G0986.1	0
0-670:	Gbar_A01G008310.1	Ga01G0987.1	0
0-671:	Gbar_A01G008320.2	Ga01G0988.1	0
0-672:	Gbar_A01G008330.1	Ga01G0989.1	0
0-673:	Gbar_A01G008340.1	Ga01G0990.1	0
0-674:	Gbar_A01G008350.1	Ga01G0991.1	0
0-675:	Gbar_A01G008360.1	Ga01G0992.1	0
0-676:	Gbar_A01G008370.2	Ga01G0993.1	0
0-677:	Gbar_A01G008380.1	Ga01G0994.1	2e-98
0-678:	Gbar_A01G008400.1	Ga01G0995.1	0
0-679:	Gbar_A01G008410.1	Ga01G0996.1	0
0-680:	Gbar_A01G008420.1	Ga01G0997.1	2e-65
0-681:	Gbar_A01G008430.1	Ga01G0998.1	2e-167
0-682:	Gbar_A01G008440.1	Ga01G0999.1	0
0-683:	Gbar_A01G008450.1	Ga01G1000.1	4e-155
0-684:	Gbar_A01G008460.1	Ga01G1001.1	8e-162
0-685:	Gbar_A01G008470.1	Ga01G1002.1	0
0-686:	Gbar_A01G008480.1	Ga01G1003.1	0
0-687:	Gbar_A01G008500.1	Ga01G1005.1	0
0-688:	Gbar_A01G008510.1	Ga01G1007.1	0
0-689:	Gbar_A01G008520.1	Ga01G1008.1	0
0-690:	Gbar_A01G008540.2	Ga01G1010.1	0
0-691:	Gbar_A01G008550.1	Ga01G1014.1	2e-156
0-692:	Gbar_A01G008580.1	Ga01G1021.1	0
0-693:	Gbar_A01G008590.1	Ga01G1022.1	0
0-694:	Gbar_A01G008600.1	Ga01G1023.1	3e-106
0-695:	Gbar_A01G008610.1	Ga01G1024.1	5e-31
0-696:	Gbar_A01G008620.1	Ga01G1025.1	6e-169
0-697:	Gbar_A01G008640.1	Ga01G1026.1	0
0-698:	Gbar_A01G008650.1	Ga01G1027.1	2e-117
0-699:	Gbar_A01G008660.1	Ga01G1029.1	6e-116
0-700:	Gbar_A01G008710.1	Ga01G1031.1	0
0-701:	Gbar_A01G008720.1	Ga01G1032.1	8e-125
0-702:	Gbar_A01G008730.1	Ga01G1033.1	2e-95
0-703:	Gbar_A01G008740.1	Ga01G1034.1	0
0-704:	Gbar_A01G008750.1	Ga01G1035.1	0
0-705:	Gbar_A01G008800.1	Ga01G1037.1	5e-36
0-706:	Gbar_A01G008810.1	Ga01G1041.1	7e-33
0-707:	Gbar_A01G008830.1	Ga01G1043.1	0
0-708:	Gbar_A01G008850.1	Ga01G1044.1	0
0-709:	Gbar_A01G008870.1	Ga01G1046.1	0
0-710:	Gbar_A01G008890.1	Ga01G1049.1	4e-87
0-711:	Gbar_A01G008900.1	Ga01G1050.1	3e-46
0-712:	Gbar_A01G008920.1	Ga01G1051.1	1e-59
0-713:	Gbar_A01G009010.1	Ga01G1055.1	0
0-714:	Gbar_A01G009030.2	Ga01G1057.1	1e-81
0-715:	Gbar_A01G009040.1	Ga01G1059.1	0
0-716:	Gbar_A01G009050.3	Ga01G1060.1	0
0-717:	Gbar_A01G009060.1	Ga01G1061.1	0
0-718:	Gbar_A01G009070.1	Ga01G1062.1	0
0-719:	Gbar_A01G009090.1	Ga01G1064.1	0
0-720:	Gbar_A01G009100.1	Ga01G1065.1	0
0-721:	Gbar_A01G009110.1	Ga01G1066.1	0
0-722:	Gbar_A01G009120.1	Ga01G1067.1	2e-51
0-723:	Gbar_A01G009130.1	Ga01G1068.1	0
0-724:	Gbar_A01G009140.1	Ga01G1070.1	0
0-725:	Gbar_A01G009150.1	Ga01G1071.1	0
0-726:	Gbar_A01G009160.1	Ga01G1072.1	3e-32
0-727:	Gbar_A01G009170.1	Ga01G1073.1	0
0-728:	Gbar_A01G009180.1	Ga01G1074.1	8e-177
0-729:	Gbar_A01G009190.2	Ga01G1075.1	0
0-730:	Gbar_A01G009200.2	Ga01G1076.1	0
0-731:	Gbar_A01G009210.1	Ga01G1077.1	0
0-732:	Gbar_A01G009220.1	Ga01G1078.1	0
0-733:	Gbar_A01G009230.2	Ga01G1079.1	0
0-734:	Gbar_A01G009240.4	Ga01G1080.1	0
0-735:	Gbar_A01G009250.1	Ga01G1082.1	0
0-736:	Gbar_A01G009260.1	Ga01G1083.1	0
0-737:	Gbar_A01G009270.1	Ga01G1084.1	2e-178
0-738:	Gbar_A01G009280.1	Ga01G1085.1	5e-154
0-739:	Gbar_A01G009290.1	Ga01G1086.1	0
0-740:	Gbar_A01G009300.1	Ga01G1088.1	0
0-741:	Gbar_A01G009310.1	Ga01G1089.1	0
0-742:	Gbar_A01G009320.1	Ga01G1090.1	0
0-743:	Gbar_A01G009330.3	Ga01G1092.1	0
0-744:	Gbar_A01G009340.1	Ga01G1093.1	0
0-745:	Gbar_A01G009350.1	Ga01G1095.1	1e-103
0-746:	Gbar_A01G009360.1	Ga01G1096.1	0
0-747:	Gbar_A01G009370.9	Ga01G1097.1	0
0-748:	Gbar_A01G009380.1	Ga01G1098.1	8e-108
0-749:	Gbar_A01G009390.4	Ga01G1099.1	0
0-750:	Gbar_A01G009400.2	Ga01G1100.1	2e-171
0-751:	Gbar_A01G009410.1	Ga01G1101.1	0
0-752:	Gbar_A01G009420.1	Ga01G1102.1	2e-115
0-753:	Gbar_A01G009430.1	Ga01G1103.1	0
0-754:	Gbar_A01G009440.1	Ga01G1104.1	0
0-755:	Gbar_A01G009450.1	Ga01G1105.1	0
0-756:	Gbar_A01G009460.1	Ga01G1106.1	0
0-757:	Gbar_A01G009470.1	Ga01G1107.1	5e-129
0-758:	Gbar_A01G009480.1	Ga01G1108.1	0
0-759:	Gbar_A01G009490.2	Ga01G1109.1	0
0-760:	Gbar_A01G009500.2	Ga01G1111.1	3e-158
0-761:	Gbar_A01G009510.1	Ga01G1112.1	0
0-762:	Gbar_A01G009520.1	Ga01G1113.1	8e-49
0-763:	Gbar_A01G009530.1	Ga01G1114.1	0
0-764:	Gbar_A01G009540.1	Ga01G1115.1	0
0-765:	Gbar_A01G009560.1	Ga01G1117.1	3e-93
0-766:	Gbar_A01G009570.1	Ga01G1118.1	0
0-767:	Gbar_A01G009590.1	Ga01G1119.1	1e-172
0-768:	Gbar_A01G009600.1	Ga01G1121.1	0
0-769:	Gbar_A01G009610.1	Ga01G1123.1	0
0-770:	Gbar_A01G009620.1	Ga01G1124.1	0
0-771:	Gbar_A01G009630.1	Ga01G1125.1	0
0-772:	Gbar_A01G009640.1	Ga01G1126.1	0
0-773:	Gbar_A01G009650.1	Ga01G1127.1	0
0-774:	Gbar_A01G009660.1	Ga01G1128.1	0
0-775:	Gbar_A01G009670.2	Ga01G1129.1	0
0-776:	Gbar_A01G009680.1	Ga01G1130.1	2e-95
0-777:	Gbar_A01G009690.1	Ga01G1131.1	4e-177
0-778:	Gbar_A01G009700.2	Ga01G1132.1	0
0-779:	Gbar_A01G009710.1	Ga01G1133.1	9e-35
0-780:	Gbar_A01G009720.2	Ga01G1135.1	0
0-781:	Gbar_A01G009740.1	Ga01G1138.1	0
0-782:	Gbar_A01G009760.1	Ga01G1142.1	0
0-783:	Gbar_A01G009770.1	Ga01G1143.1	0
0-784:	Gbar_A01G009780.2	Ga01G1144.1	0
0-785:	Gbar_A01G009790.4	Ga01G1145.1	0
0-786:	Gbar_A01G009800.1	Ga01G1146.1	0
0-787:	Gbar_A01G009810.1	Ga01G1147.1	4e-61
0-788:	Gbar_A01G009820.1	Ga01G1148.1	0
0-789:	Gbar_A01G009830.1	Ga01G1149.1	0
0-790:	Gbar_A01G009840.1	Ga01G1150.1	0
0-791:	Gbar_A01G009850.1	Ga01G1151.1	7e-55
0-792:	Gbar_A01G009860.1	Ga01G1153.1	7e-165
0-793:	Gbar_A01G009870.1	Ga01G1154.1	3e-166
0-794:	Gbar_A01G009880.1	Ga01G1155.1	2e-42
0-795:	Gbar_A01G009890.2	Ga01G1156.1	0
0-796:	Gbar_A01G009900.1	Ga01G1158.1	5e-133
0-797:	Gbar_A01G009910.1	Ga01G1162.1	0
0-798:	Gbar_A01G009930.1	Ga01G1163.1	0
0-799:	Gbar_A01G009940.1	Ga01G1164.1	0
0-800:	Gbar_A01G009950.1	Ga01G1165.1	0
0-801:	Gbar_A01G009980.1	Ga01G1168.1	0
0-802:	Gbar_A01G009990.1	Ga01G1170.1	5e-91
0-803:	Gbar_A01G010000.1	Ga01G1171.1	2e-155
0-804:	Gbar_A01G010010.1	Ga01G1172.1	0
0-805:	Gbar_A01G010020.2	Ga01G1173.1	0
0-806:	Gbar_A01G010040.1	Ga01G1174.1	0
0-807:	Gbar_A01G010050.1	Ga01G1175.1	0
0-808:	Gbar_A01G010070.1	Ga01G1176.1	0
0-809:	Gbar_A01G010080.1	Ga01G1177.1	1e-177
0-810:	Gbar_A01G010090.2	Ga01G1178.1	9e-166
0-811:	Gbar_A01G010100.1	Ga01G1179.1	0
0-812:	Gbar_A01G010110.2	Ga01G1181.1	0
0-813:	Gbar_A01G010120.1	Ga01G1182.1	6e-27
0-814:	Gbar_A01G010140.1	Ga01G1183.1	1e-49
0-815:	Gbar_A01G010150.1	Ga01G1184.1	0
0-816:	Gbar_A01G010170.1	Ga01G1185.1	0
0-817:	Gbar_A01G010180.1	Ga01G1187.1	0
0-818:	Gbar_A01G010190.1	Ga01G1188.1	1e-179
0-819:	Gbar_A01G010200.1	Ga01G1189.1	0
0-820:	Gbar_A01G010210.1	Ga01G1191.1	0
0-821:	Gbar_A01G010220.1	Ga01G1194.1	0
0-822:	Gbar_A01G010230.1	Ga01G1195.1	0
0-823:	Gbar_A01G010240.1	Ga01G1196.1	7e-121
0-824:	Gbar_A01G010250.1	Ga01G1197.1	0
0-825:	Gbar_A01G010260.1	Ga01G1198.1	0
0-826:	Gbar_A01G010270.1	Ga01G1199.1	0
0-827:	Gbar_A01G010290.1	Ga01G1201.1	0
0-828:	Gbar_A01G010310.1	Ga01G1202.1	4e-86
0-829:	Gbar_A01G010320.1	Ga01G1203.1	7e-163
0-830:	Gbar_A01G010340.8	Ga01G1206.1	0
0-831:	Gbar_A01G010350.1	Ga01G1209.1	6e-111
0-832:	Gbar_A01G010360.1	Ga01G1210.1	0
0-833:	Gbar_A01G010370.1	Ga01G1211.1	0
0-834:	Gbar_A01G010380.1	Ga01G1212.1	0
0-835:	Gbar_A01G010390.2	Ga01G1213.1	0
0-836:	Gbar_A01G010400.6	Ga01G1214.1	0
0-837:	Gbar_A01G010410.1	Ga01G1215.1	0
0-838:	Gbar_A01G010440.2	Ga01G1216.1	0
0-839:	Gbar_A01G010450.1	Ga01G1217.1	0
0-840:	Gbar_A01G010470.1	Ga01G1224.1	0
0-841:	Gbar_A01G010490.1	Ga01G1227.1	0
0-842:	Gbar_A01G010500.1	Ga01G1228.1	0
0-843:	Gbar_A01G010510.1	Ga01G1229.1	0
0-844:	Gbar_A01G010520.2	Ga01G1230.1	0
0-845:	Gbar_A01G010530.1	Ga01G1231.1	6e-160
0-846:	Gbar_A01G010540.1	Ga01G1232.1	8e-145
0-847:	Gbar_A01G010560.1	Ga01G1233.1	1e-84
0-848:	Gbar_A01G010580.1	Ga01G1236.1	0
0-849:	Gbar_A01G010590.1	Ga01G1237.1	3e-115
0-850:	Gbar_A01G010600.1	Ga01G1239.1	2e-107
0-851:	Gbar_A01G010620.1	Ga01G1245.1	9e-150
0-852:	Gbar_A01G010630.1	Ga01G1246.1	0
0-853:	Gbar_A01G010640.1	Ga01G1247.1	0
0-854:	Gbar_A01G010650.1	Ga01G1248.1	0
0-855:	Gbar_A01G010660.1	Ga01G1249.1	1e-104
0-856:	Gbar_A01G010680.1	Ga01G1251.1	3e-46
0-857:	Gbar_A01G010690.1	Ga01G1252.1	6e-63
0-858:	Gbar_A01G010700.1	Ga01G1253.1	0
## Alignment 1: score=2525.0 e_value=3.3e-246 N=53 A01&Chr01 plus
1- 0:	Gbar_A01G012650.1	Ga01G1493.1	1e-41
1- 1:	Gbar_A01G012670.1	Ga01G1495.1	7e-37
1- 2:	Gbar_A01G012680.1	Ga01G1496.1	8e-43
1- 3:	Gbar_A01G012710.1	Ga01G1499.1	0
1- 4:	Gbar_A01G012720.1	Ga01G1500.1	0
1- 5:	Gbar_A01G012730.1	Ga01G1501.1	5e-97
1- 6:	Gbar_A01G012740.1	Ga01G1502.1	1e-76
1- 7:	Gbar_A01G012750.1	Ga01G1503.1	0
1- 8:	Gbar_A01G012760.1	Ga01G1504.1	0
1- 9:	Gbar_A01G012770.1	Ga01G1505.1	4e-130
1- 10:	Gbar_A01G012850.1	Ga01G1510.1	0
1- 11:	Gbar_A01G012890.1	Ga01G1512.1	2e-53
1- 12:	Gbar_A01G012930.1	Ga01G1517.1	0
1- 13:	Gbar_A01G012940.3	Ga01G1519.1	0
1- 14:	Gbar_A01G012950.1	Ga01G1520.1	0
1- 15:	Gbar_A01G012960.1	Ga01G1521.1	0
1- 16:	Gbar_A01G012970.1	Ga01G1523.1	0
1- 17:	Gbar_A01G012980.1	Ga01G1524.1	2e-38
1- 18:	Gbar_A01G013000.1	Ga01G1529.1	0
1- 19:	Gbar_A01G013050.1	Ga01G1535.1	0
1- 20:	Gbar_A01G013100.1	Ga01G1542.1	1e-168
1- 21:	Gbar_A01G013110.1	Ga01G1550.1	0
1- 22:	Gbar_A01G013120.1	Ga01G1551.1	3e-141
1- 23:	Gbar_A01G013130.1	Ga01G1555.1	1e-143
1- 24:	Gbar_A01G013150.1	Ga01G1556.1	4e-108
1- 25:	Gbar_A01G013180.1	Ga01G1560.1	0
1- 26:	Gbar_A01G013190.1	Ga01G1561.1	2e-109
1- 27:	Gbar_A01G013200.1	Ga01G1562.1	5e-122
1- 28:	Gbar_A01G013210.1	Ga01G1563.1	1e-36
1- 29:	Gbar_A01G013220.1	Ga01G1564.1	0
1- 30:	Gbar_A01G013230.1	Ga01G1565.1	0
1- 31:	Gbar_A01G013240.1	Ga01G1566.1	0
1- 32:	Gbar_A01G013250.2	Ga01G1567.1	0
1- 33:	Gbar_A01G013260.1	Ga01G1569.1	0
1- 34:	Gbar_A01G013280.1	Ga01G1570.1	1e-131
1- 35:	Gbar_A01G013290.1	Ga01G1572.1	0
1- 36:	Gbar_A01G013310.3	Ga01G1573.1	1e-41
1- 37:	Gbar_A01G013320.1	Ga01G1574.1	6e-127
1- 38:	Gbar_A01G013350.2	Ga01G1575.1	1e-177
1- 39:	Gbar_A01G013370.1	Ga01G1578.1	0
1- 40:	Gbar_A01G013420.1	Ga01G1584.1	2e-108
1- 41:	Gbar_A01G013640.1	Ga01G1606.1	2e-180
1- 42:	Gbar_A01G013800.2	Ga01G1621.1	1e-48
1- 43:	Gbar_A01G013840.1	Ga01G1626.1	0
1- 44:	Gbar_A01G013850.1	Ga01G1630.1	0
1- 45:	Gbar_A01G013880.1	Ga01G1633.1	0
1- 46:	Gbar_A01G013900.1	Ga01G1635.1	0
1- 47:	Gbar_A01G013910.1	Ga01G1636.1	0
1- 48:	Gbar_A01G013930.1	Ga01G1639.1	0
1- 49:	Gbar_A01G013940.1	Ga01G1641.1	3e-115
1- 50:	Gbar_A01G013960.1	Ga01G1642.1	0
1- 51:	Gbar_A01G013990.1	Ga01G1646.1	4e-161
1- 52:	Gbar_A01G014110.1	Ga01G1656.1	0
## Alignment 2: score=358.0 e_value=1.5e-18 N=8 A01&Chr01 plus
2- 0:	Gbar_A01G020350.1	Ga01G1544.1	1e-174
2- 1:	Gbar_A01G020390.1	Ga01G1562.1	6e-89
2- 2:	Gbar_A01G020400.1	Ga01G1563.1	4e-30
2- 3:	Gbar_A01G020460.1	Ga01G1566.1	8e-131
2- 4:	Gbar_A01G020580.1	Ga01G1569.1	2e-135
2- 5:	Gbar_A01G020600.1	Ga01G1570.1	1e-80
2- 6:	Gbar_A01G020610.1	Ga01G1572.1	0
2- 7:	Gbar_A01G020690.1	Ga01G1577.1	2e-57
## Alignment 3: score=349.0 e_value=1.4e-12 N=7 A01&Chr01 plus
3- 0:	Gbar_A01G012420.1	Ga01G1275.1	0
3- 1:	Gbar_A01G012430.2	Ga01G1277.1	0
3- 2:	Gbar_A01G012440.1	Ga01G1278.1	0
3- 3:	Gbar_A01G012450.1	Ga01G1279.1	0
3- 4:	Gbar_A01G012460.1	Ga01G1280.1	0
3- 5:	Gbar_A01G012470.1	Ga01G1281.1	1e-78
3- 6:	Gbar_A01G012480.1	Ga01G1282.1	0
## Alignment 4: score=324.0 e_value=5.3e-14 N=8 A01&Chr01 plus
4- 0:	Gbar_A01G013360.4	Ga01G1583.1	0
4- 1:	Gbar_A01G013400.1	Ga01G1586.1	0
4- 2:	Gbar_A01G013570.2	Ga01G1607.1	0
4- 3:	Gbar_A01G013830.1	Ga01G1628.1	0
4- 4:	Gbar_A01G013870.1	Ga01G1634.1	0
4- 5:	Gbar_A01G013950.1	Ga01G1643.1	0
4- 6:	Gbar_A01G013980.1	Ga01G1648.1	0
4- 7:	Gbar_A01G014100.1	Ga01G1659.1	2e-102
## Alignment 5: score=297.0 e_value=2.1e-08 N=6 A01&Chr01 plus
5- 0:	Gbar_A01G012340.1	Ga01G1283.1	5e-114
5- 1:	Gbar_A01G012350.1	Ga01G1284.1	0
5- 2:	Gbar_A01G012370.1	Ga01G1286.1	0
5- 3:	Gbar_A01G012380.6	Ga01G1287.1	0
5- 4:	Gbar_A01G012390.1	Ga01G1288.1	2e-42
5- 5:	Gbar_A01G012400.1	Ga01G1291.1	0
## Alignment 6: score=276.0 e_value=1.6e-16 N=6 A01&Chr01 plus
6- 0:	Gbar_A01G012780.1	Ga01G1485.1	0
6- 1:	Gbar_A01G012790.1	Ga01G1486.1	0
6- 2:	Gbar_A01G012810.1	Ga01G1488.1	0
6- 3:	Gbar_A01G012820.2	Ga01G1490.1	5e-148
6- 4:	Gbar_A01G012830.1	Ga01G1491.1	3e-41
6- 5:	Gbar_A01G012990.1	Ga01G1514.1	1e-175
## Alignment 7: score=6282.0 e_value=0 N=128 A01&Chr01 minus
7- 0:	Gbar_A01G010730.1	Ga01G1484.1	0
7- 1:	Gbar_A01G010740.1	Ga01G1483.1	0
7- 2:	Gbar_A01G010750.1	Ga01G1482.1	0
7- 3:	Gbar_A01G010760.6	Ga01G1481.1	0
7- 4:	Gbar_A01G010770.1	Ga01G1477.1	0
7- 5:	Gbar_A01G010790.1	Ga01G1476.1	0
7- 6:	Gbar_A01G010800.1	Ga01G1475.1	0
7- 7:	Gbar_A01G010810.1	Ga01G1474.1	0
7- 8:	Gbar_A01G010820.2	Ga01G1473.1	5e-53
7- 9:	Gbar_A01G010830.1	Ga01G1472.1	0
7- 10:	Gbar_A01G010840.1	Ga01G1471.1	0
7- 11:	Gbar_A01G010850.1	Ga01G1468.1	0
7- 12:	Gbar_A01G010860.2	Ga01G1467.1	0
7- 13:	Gbar_A01G010870.1	Ga01G1466.1	5e-36
7- 14:	Gbar_A01G010880.1	Ga01G1465.1	0
7- 15:	Gbar_A01G010890.1	Ga01G1464.1	0
7- 16:	Gbar_A01G010900.2	Ga01G1463.1	2e-176
7- 17:	Gbar_A01G010910.1	Ga01G1462.1	1e-150
7- 18:	Gbar_A01G010920.2	Ga01G1461.1	0
7- 19:	Gbar_A01G010930.1	Ga01G1460.1	0
7- 20:	Gbar_A01G010940.1	Ga01G1459.1	0
7- 21:	Gbar_A01G010950.1	Ga01G1458.1	0
7- 22:	Gbar_A01G010960.1	Ga01G1457.1	0
7- 23:	Gbar_A01G010970.2	Ga01G1456.1	0
7- 24:	Gbar_A01G010980.1	Ga01G1455.1	0
7- 25:	Gbar_A01G011000.2	Ga01G1454.1	8e-172
7- 26:	Gbar_A01G011010.1	Ga01G1452.1	0
7- 27:	Gbar_A01G011020.1	Ga01G1451.1	0
7- 28:	Gbar_A01G011030.1	Ga01G1450.1	0
7- 29:	Gbar_A01G011040.1	Ga01G1449.1	1e-50
7- 30:	Gbar_A01G011050.1	Ga01G1446.1	0
7- 31:	Gbar_A01G011060.2	Ga01G1445.1	1e-167
7- 32:	Gbar_A01G011070.1	Ga01G1444.1	0
7- 33:	Gbar_A01G011080.1	Ga01G1442.1	8e-92
7- 34:	Gbar_A01G011090.1	Ga01G1441.1	0
7- 35:	Gbar_A01G011100.1	Ga01G1438.1	0
7- 36:	Gbar_A01G011110.1	Ga01G1437.1	0
7- 37:	Gbar_A01G011130.1	Ga01G1436.1	3e-144
7- 38:	Gbar_A01G011140.1	Ga01G1435.1	0
7- 39:	Gbar_A01G011150.1	Ga01G1432.1	0
7- 40:	Gbar_A01G011170.1	Ga01G1431.1	2e-83
7- 41:	Gbar_A01G011180.1	Ga01G1430.1	3e-136
7- 42:	Gbar_A01G011190.1	Ga01G1429.1	3e-143
7- 43:	Gbar_A01G011200.1	Ga01G1428.1	0
7- 44:	Gbar_A01G011210.1	Ga01G1427.1	0
7- 45:	Gbar_A01G011220.2	Ga01G1426.1	0
7- 46:	Gbar_A01G011230.1	Ga01G1423.1	0
7- 47:	Gbar_A01G011250.1	Ga01G1422.1	5e-110
7- 48:	Gbar_A01G011260.1	Ga01G1420.1	1e-61
7- 49:	Gbar_A01G011270.1	Ga01G1419.1	0
7- 50:	Gbar_A01G011280.1	Ga01G1418.1	0
7- 51:	Gbar_A01G011290.2	Ga01G1417.1	0
7- 52:	Gbar_A01G011300.1	Ga01G1416.1	0
7- 53:	Gbar_A01G011310.1	Ga01G1415.1	0
7- 54:	Gbar_A01G011320.1	Ga01G1413.1	0
7- 55:	Gbar_A01G011330.1	Ga01G1412.1	2e-45
7- 56:	Gbar_A01G011340.1	Ga01G1411.1	1e-56
7- 57:	Gbar_A01G011350.1	Ga01G1410.1	6e-161
7- 58:	Gbar_A01G011360.1	Ga01G1409.1	0
7- 59:	Gbar_A01G011390.1	Ga01G1406.1	0
7- 60:	Gbar_A01G011400.1	Ga01G1404.1	0
7- 61:	Gbar_A01G011410.1	Ga01G1403.1	2e-58
7- 62:	Gbar_A01G011430.1	Ga01G1400.1	0
7- 63:	Gbar_A01G011470.1	Ga01G1399.1	0
7- 64:	Gbar_A01G011480.1	Ga01G1398.1	1e-22
7- 65:	Gbar_A01G011490.1	Ga01G1397.1	3e-115
7- 66:	Gbar_A01G011510.1	Ga01G1395.1	0
7- 67:	Gbar_A01G011520.1	Ga01G1393.1	1e-114
7- 68:	Gbar_A01G011530.1	Ga01G1392.1	0
7- 69:	Gbar_A01G011540.1	Ga01G1391.1	0
7- 70:	Gbar_A01G011550.1	Ga01G1390.1	0
7- 71:	Gbar_A01G011560.1	Ga01G1389.1	0
7- 72:	Gbar_A01G011570.1	Ga01G1388.1	3e-79
7- 73:	Gbar_A01G011580.1	Ga01G1387.1	3e-125
7- 74:	Gbar_A01G011590.1	Ga01G1385.1	0
7- 75:	Gbar_A01G011610.2	Ga01G1382.1	0
7- 76:	Gbar_A01G011620.1	Ga01G1381.1	2e-159
7- 77:	Gbar_A01G011630.1	Ga01G1380.1	1e-84
7- 78:	Gbar_A01G011670.1	Ga01G1378.1	4e-37
7- 79:	Gbar_A01G011680.1	Ga01G1377.1	0
7- 80:	Gbar_A01G011690.1	Ga01G1374.1	0
7- 81:	Gbar_A01G011710.1	Ga01G1373.1	0
7- 82:	Gbar_A01G011720.1	Ga01G1372.1	0
7- 83:	Gbar_A01G011730.1	Ga01G1371.1	0
7- 84:	Gbar_A01G011740.1	Ga01G1367.1	4e-47
7- 85:	Gbar_A01G011750.2	Ga01G1366.1	0
7- 86:	Gbar_A01G011760.2	Ga01G1365.1	8e-139
7- 87:	Gbar_A01G011770.2	Ga01G1364.1	0
7- 88:	Gbar_A01G011780.1	Ga01G1363.1	0
7- 89:	Gbar_A01G011790.4	Ga01G1361.1	2e-64
7- 90:	Gbar_A01G011810.1	Ga01G1359.1	0
7- 91:	Gbar_A01G011820.1	Ga01G1358.1	0
7- 92:	Gbar_A01G011830.2	Ga01G1357.1	0
7- 93:	Gbar_A01G011840.1	Ga01G1356.1	0
7- 94:	Gbar_A01G011850.1	Ga01G1355.1	4e-73
7- 95:	Gbar_A01G011860.1	Ga01G1354.1	7e-19
7- 96:	Gbar_A01G011880.1	Ga01G1350.1	0
7- 97:	Gbar_A01G011890.4	Ga01G1349.1	0
7- 98:	Gbar_A01G011900.1	Ga01G1348.1	0
7- 99:	Gbar_A01G011910.2	Ga01G1347.1	7e-175
7-100:	Gbar_A01G011920.1	Ga01G1346.1	0
7-101:	Gbar_A01G011970.1	Ga01G1342.1	0
7-102:	Gbar_A01G012000.2	Ga01G1336.1	0
7-103:	Gbar_A01G012010.6	Ga01G1335.1	0
7-104:	Gbar_A01G012030.1	Ga01G1334.1	0
7-105:	Gbar_A01G012050.1	Ga01G1332.1	0
7-106:	Gbar_A01G012060.1	Ga01G1328.1	0
7-107:	Gbar_A01G012070.1	Ga01G1327.1	1e-79
7-108:	Gbar_A01G012100.1	Ga01G1324.1	3e-98
7-109:	Gbar_A01G012120.1	Ga01G1320.1	0
7-110:	Gbar_A01G012130.1	Ga01G1317.1	2e-43
7-111:	Gbar_A01G012140.3	Ga01G1313.1	0
7-112:	Gbar_A01G012170.1	Ga01G1312.1	0
7-113:	Gbar_A01G012220.1	Ga01G1307.1	0
7-114:	Gbar_A01G012260.1	Ga01G1301.1	3e-94
7-115:	Gbar_A01G012320.1	Ga01G1295.1	0
7-116:	Gbar_A01G012390.1	Ga01G1288.1	2e-42
7-117:	Gbar_A01G012490.1	Ga01G1273.1	1e-105
7-118:	Gbar_A01G012500.1	Ga01G1272.1	0
7-119:	Gbar_A01G012530.1	Ga01G1269.1	2e-38
7-120:	Gbar_A01G012540.1	Ga01G1267.1	1e-78
7-121:	Gbar_A01G012550.1	Ga01G1266.1	6e-122
7-122:	Gbar_A01G012560.1	Ga01G1265.1	0
7-123:	Gbar_A01G012570.1	Ga01G1264.1	0
7-124:	Gbar_A01G012580.1	Ga01G1260.1	0
7-125:	Gbar_A01G012590.1	Ga01G1259.1	2e-46
7-126:	Gbar_A01G012600.1	Ga01G1258.1	0
7-127:	Gbar_A01G012610.1	Ga01G1254.1	0
## Alignment 8: score=681.0 e_value=4.1e-41 N=14 A01&Chr01 minus
8- 0:	Gbar_A01G013490.1	Ga01G1618.1	0
8- 1:	Gbar_A01G013500.1	Ga01G1615.1	0
8- 2:	Gbar_A01G013520.1	Ga01G1612.1	0
8- 3:	Gbar_A01G013550.2	Ga01G1611.1	0
8- 4:	Gbar_A01G013560.1	Ga01G1610.1	0
8- 5:	Gbar_A01G013650.1	Ga01G1605.1	0
8- 6:	Gbar_A01G013660.1	Ga01G1604.1	0
8- 7:	Gbar_A01G013670.1	Ga01G1600.1	0
8- 8:	Gbar_A01G013700.1	Ga01G1599.1	0
8- 9:	Gbar_A01G013710.1	Ga01G1598.1	0
8- 10:	Gbar_A01G013720.1	Ga01G1597.1	0
8- 11:	Gbar_A01G013730.1	Ga01G1596.1	0
8- 12:	Gbar_A01G013740.1	Ga01G1595.1	0
8- 13:	Gbar_A01G013750.1	Ga01G1594.1	0
## Alignment 9: score=442.0 e_value=2.6e-22 N=9 A01&Chr01 minus
9- 0:	Gbar_A01G014620.1	Ga01G1681.1	0
9- 1:	Gbar_A01G014630.7	Ga01G1677.1	0
9- 2:	Gbar_A01G014640.1	Ga01G1675.1	0
9- 3:	Gbar_A01G014650.4	Ga01G1674.1	0
9- 4:	Gbar_A01G014690.3	Ga01G1672.1	0
9- 5:	Gbar_A01G014710.1	Ga01G1671.1	0
9- 6:	Gbar_A01G014720.1	Ga01G1670.1	0
9- 7:	Gbar_A01G014730.1	Ga01G1669.1	3e-172
9- 8:	Gbar_A01G014740.1	Ga01G1668.1	0
## Alignment 10: score=349.0 e_value=3.1e-14 N=8 A01&Chr01 minus
10- 0:	Gbar_A01G011960.1	Ga01G1339.1	0
10- 1:	Gbar_A01G012040.4	Ga01G1331.1	0
10- 2:	Gbar_A01G012090.1	Ga01G1323.1	0
10- 3:	Gbar_A01G012160.1	Ga01G1311.1	4e-157
10- 4:	Gbar_A01G012230.1	Ga01G1309.1	0
10- 5:	Gbar_A01G012290.1	Ga01G1303.1	8e-117
10- 6:	Gbar_A01G012310.1	Ga01G1293.1	0
10- 7:	Gbar_A01G012370.1	Ga01G1286.1	0
## Alignment 11: score=346.0 e_value=2e-14 N=8 A01&Chr01 minus
11- 0:	Gbar_A01G016120.1	Ga01G0034.1	4e-120
11- 1:	Gbar_A01G016240.1	Ga01G0031.1	2e-51
11- 2:	Gbar_A01G016440.1	Ga01G0028.1	0
11- 3:	Gbar_A01G016530.2	Ga01G0027.1	3e-158
11- 4:	Gbar_A01G016550.1	Ga01G0025.1	2e-72
11- 5:	Gbar_A01G016590.1	Ga01G0024.1	8e-73
11- 6:	Gbar_A01G016610.2	Ga01G0023.1	0
11- 7:	Gbar_A01G016730.3	Ga01G0020.1	0
## Alignment 12: score=27100.0 e_value=0 N=547 A01&Chr02 plus
12- 0:	Gbar_A01G015580.1	Ga02G1009.1	0
12- 1:	Gbar_A01G015590.1	Ga02G1010.1	0
12- 2:	Gbar_A01G015600.1	Ga02G1012.1	0
12- 3:	Gbar_A01G015610.1	Ga02G1015.1	0
12- 4:	Gbar_A01G015620.1	Ga02G1016.1	0
12- 5:	Gbar_A01G015630.1	Ga02G1018.1	2e-105
12- 6:	Gbar_A01G015640.1	Ga02G1019.1	0
12- 7:	Gbar_A01G015650.1	Ga02G1020.1	0
12- 8:	Gbar_A01G015660.1	Ga02G1021.1	0
12- 9:	Gbar_A01G015670.1	Ga02G1022.1	0
12- 10:	Gbar_A01G015680.1	Ga02G1023.1	0
12- 11:	Gbar_A01G015690.1	Ga02G1024.1	0
12- 12:	Gbar_A01G015780.1	Ga02G1026.1	9e-174
12- 13:	Gbar_A01G015790.1	Ga02G1027.1	0
12- 14:	Gbar_A01G015800.1	Ga02G1028.1	0
12- 15:	Gbar_A01G015810.1	Ga02G1029.1	6e-120
12- 16:	Gbar_A01G015820.1	Ga02G1030.1	0
12- 17:	Gbar_A01G015830.1	Ga02G1031.1	0
12- 18:	Gbar_A01G015850.1	Ga02G1034.1	0
12- 19:	Gbar_A01G015860.2	Ga02G1035.1	2e-133
12- 20:	Gbar_A01G015870.1	Ga02G1036.1	3e-73
12- 21:	Gbar_A01G015880.1	Ga02G1037.1	0
12- 22:	Gbar_A01G015890.1	Ga02G1038.1	0
12- 23:	Gbar_A01G015900.2	Ga02G1039.1	2e-154
12- 24:	Gbar_A01G015910.1	Ga02G1041.1	0
12- 25:	Gbar_A01G015950.1	Ga02G1050.1	0
12- 26:	Gbar_A01G015970.2	Ga02G1053.1	0
12- 27:	Gbar_A01G015980.1	Ga02G1054.1	3e-172
12- 28:	Gbar_A01G016000.1	Ga02G1056.1	0
12- 29:	Gbar_A01G016020.1	Ga02G1057.1	0
12- 30:	Gbar_A01G016050.1	Ga02G1059.1	0
12- 31:	Gbar_A01G016060.1	Ga02G1060.1	2e-85
12- 32:	Gbar_A01G016070.1	Ga02G1061.1	0
12- 33:	Gbar_A01G016090.2	Ga02G1064.1	1e-72
12- 34:	Gbar_A01G016100.1	Ga02G1067.1	1e-174
12- 35:	Gbar_A01G016110.1	Ga02G1068.1	0
12- 36:	Gbar_A01G016120.1	Ga02G1069.1	7e-128
12- 37:	Gbar_A01G016130.2	Ga02G1070.1	0
12- 38:	Gbar_A01G016140.1	Ga02G1071.1	0
12- 39:	Gbar_A01G016150.1	Ga02G1072.1	0
12- 40:	Gbar_A01G016190.1	Ga02G1077.1	3e-123
12- 41:	Gbar_A01G016200.1	Ga02G1078.1	2e-119
12- 42:	Gbar_A01G016210.1	Ga02G1079.1	8e-144
12- 43:	Gbar_A01G016230.1	Ga02G1081.1	9e-124
12- 44:	Gbar_A01G016240.1	Ga02G1087.1	5e-100
12- 45:	Gbar_A01G016260.1	Ga02G1089.1	4e-133
12- 46:	Gbar_A01G016290.1	Ga02G1091.1	0
12- 47:	Gbar_A01G016300.1	Ga02G1092.1	0
12- 48:	Gbar_A01G016310.2	Ga02G1093.1	0
12- 49:	Gbar_A01G016320.1	Ga02G1094.1	0
12- 50:	Gbar_A01G016330.2	Ga02G1095.1	0
12- 51:	Gbar_A01G016340.1	Ga02G1096.1	0
12- 52:	Gbar_A01G016350.1	Ga02G1097.1	4e-82
12- 53:	Gbar_A01G016360.1	Ga02G1099.1	0
12- 54:	Gbar_A01G016370.1	Ga02G1100.1	4e-103
12- 55:	Gbar_A01G016380.1	Ga02G1102.1	2e-103
12- 56:	Gbar_A01G016390.1	Ga02G1103.1	0
12- 57:	Gbar_A01G016400.1	Ga02G1104.1	0
12- 58:	Gbar_A01G016440.1	Ga02G1105.1	0
12- 59:	Gbar_A01G016450.1	Ga02G1107.1	0
12- 60:	Gbar_A01G016490.1	Ga02G1110.1	0
12- 61:	Gbar_A01G016500.1	Ga02G1112.1	4e-147
12- 62:	Gbar_A01G016510.1	Ga02G1113.1	2e-102
12- 63:	Gbar_A01G016520.1	Ga02G1116.1	0
12- 64:	Gbar_A01G016530.2	Ga02G1117.1	0
12- 65:	Gbar_A01G016540.1	Ga02G1118.1	2e-111
12- 66:	Gbar_A01G016550.1	Ga02G1119.1	0
12- 67:	Gbar_A01G016560.1	Ga02G1121.1	3e-169
12- 68:	Gbar_A01G016570.1	Ga02G1122.1	0
12- 69:	Gbar_A01G016580.1	Ga02G1123.1	0
12- 70:	Gbar_A01G016590.1	Ga02G1124.1	3e-98
12- 71:	Gbar_A01G016600.1	Ga02G1125.1	8e-131
12- 72:	Gbar_A01G016610.2	Ga02G1129.1	0
12- 73:	Gbar_A01G016620.1	Ga02G1130.1	0
12- 74:	Gbar_A01G016630.1	Ga02G1131.1	9e-121
12- 75:	Gbar_A01G016640.1	Ga02G1132.1	0
12- 76:	Gbar_A01G016650.1	Ga02G1133.1	0
12- 77:	Gbar_A01G016670.1	Ga02G1135.1	0
12- 78:	Gbar_A01G016680.1	Ga02G1136.1	0
12- 79:	Gbar_A01G016690.2	Ga02G1137.1	6e-168
12- 80:	Gbar_A01G016700.1	Ga02G1138.1	0
12- 81:	Gbar_A01G016710.1	Ga02G1139.1	0
12- 82:	Gbar_A01G016720.1	Ga02G1141.1	0
12- 83:	Gbar_A01G016730.3	Ga02G1142.1	0
12- 84:	Gbar_A01G016740.1	Ga02G1143.1	7e-22
12- 85:	Gbar_A01G016750.1	Ga02G1144.1	0
12- 86:	Gbar_A01G016760.1	Ga02G1145.1	7e-89
12- 87:	Gbar_A01G016770.1	Ga02G1146.1	0
12- 88:	Gbar_A01G016780.1	Ga02G1147.1	0
12- 89:	Gbar_A01G016790.1	Ga02G1148.1	0
12- 90:	Gbar_A01G016800.1	Ga02G1149.1	0
12- 91:	Gbar_A01G016810.2	Ga02G1154.1	0
12- 92:	Gbar_A01G016820.1	Ga02G1155.1	0
12- 93:	Gbar_A01G016830.1	Ga02G1156.1	0
12- 94:	Gbar_A01G016850.1	Ga02G1158.1	2e-60
12- 95:	Gbar_A01G016860.1	Ga02G1159.1	0
12- 96:	Gbar_A01G016870.1	Ga02G1160.1	4e-96
12- 97:	Gbar_A01G016880.1	Ga02G1161.1	0
12- 98:	Gbar_A01G016890.1	Ga02G1162.1	0
12- 99:	Gbar_A01G016900.1	Ga02G1163.1	0
12-100:	Gbar_A01G016910.1	Ga02G1164.1	0
12-101:	Gbar_A01G016930.1	Ga02G1166.1	1e-49
12-102:	Gbar_A01G016950.1	Ga02G1167.1	0
12-103:	Gbar_A01G016960.1	Ga02G1168.1	6e-99
12-104:	Gbar_A01G016970.1	Ga02G1169.1	0
12-105:	Gbar_A01G016990.1	Ga02G1172.1	7e-73
12-106:	Gbar_A01G017020.1	Ga02G1173.1	7e-145
12-107:	Gbar_A01G017050.1	Ga02G1177.1	0
12-108:	Gbar_A01G017060.1	Ga02G1178.1	0
12-109:	Gbar_A01G017070.1	Ga02G1179.1	0
12-110:	Gbar_A01G017080.1	Ga02G1182.1	0
12-111:	Gbar_A01G017090.1	Ga02G1183.1	0
12-112:	Gbar_A01G017110.1	Ga02G1185.1	0
12-113:	Gbar_A01G017130.1	Ga02G1186.1	0
12-114:	Gbar_A01G017140.1	Ga02G1187.1	0
12-115:	Gbar_A01G017150.1	Ga02G1188.1	0
12-116:	Gbar_A01G017160.2	Ga02G1189.1	0
12-117:	Gbar_A01G017170.1	Ga02G1190.1	1e-23
12-118:	Gbar_A01G017180.1	Ga02G1191.1	0
12-119:	Gbar_A01G017190.1	Ga02G1192.1	0
12-120:	Gbar_A01G017200.1	Ga02G1193.1	0
12-121:	Gbar_A01G017210.1	Ga02G1194.1	0
12-122:	Gbar_A01G017230.2	Ga02G1195.1	0
12-123:	Gbar_A01G017240.2	Ga02G1196.1	1e-167
12-124:	Gbar_A01G017250.1	Ga02G1198.1	0
12-125:	Gbar_A01G017260.1	Ga02G1199.1	0
12-126:	Gbar_A01G017270.1	Ga02G1200.1	0
12-127:	Gbar_A01G017280.1	Ga02G1201.1	0
12-128:	Gbar_A01G017290.1	Ga02G1203.1	0
12-129:	Gbar_A01G017300.1	Ga02G1204.1	0
12-130:	Gbar_A01G017310.1	Ga02G1205.1	0
12-131:	Gbar_A01G017320.1	Ga02G1206.1	0
12-132:	Gbar_A01G017330.1	Ga02G1207.1	0
12-133:	Gbar_A01G017340.1	Ga02G1208.1	0
12-134:	Gbar_A01G017350.1	Ga02G1209.1	2e-116
12-135:	Gbar_A01G017360.1	Ga02G1210.1	1e-166
12-136:	Gbar_A01G017370.1	Ga02G1211.1	4e-163
12-137:	Gbar_A01G017380.2	Ga02G1212.1	0
12-138:	Gbar_A01G017390.1	Ga02G1213.1	9e-45
12-139:	Gbar_A01G017400.1	Ga02G1215.1	1e-123
12-140:	Gbar_A01G017410.1	Ga02G1216.1	0
12-141:	Gbar_A01G017420.1	Ga02G1217.1	6e-115
12-142:	Gbar_A01G017430.1	Ga02G1218.1	7e-154
12-143:	Gbar_A01G017440.1	Ga02G1219.1	0
12-144:	Gbar_A01G017450.1	Ga02G1220.1	2e-88
12-145:	Gbar_A01G017480.1	Ga02G1224.1	6e-178
12-146:	Gbar_A01G017490.1	Ga02G1225.1	0
12-147:	Gbar_A01G017500.1	Ga02G1226.1	0
12-148:	Gbar_A01G017510.1	Ga02G1227.1	6e-37
12-149:	Gbar_A01G017530.1	Ga02G1229.1	0
12-150:	Gbar_A01G017540.1	Ga02G1231.1	2e-100
12-151:	Gbar_A01G017550.1	Ga02G1232.1	6e-103
12-152:	Gbar_A01G017590.1	Ga02G1250.1	0
12-153:	Gbar_A01G017600.1	Ga02G1251.1	1e-77
12-154:	Gbar_A01G017610.2	Ga02G1252.1	0
12-155:	Gbar_A01G017620.2	Ga02G1253.1	0
12-156:	Gbar_A01G017640.3	Ga02G1255.1	0
12-157:	Gbar_A01G017650.1	Ga02G1256.1	0
12-158:	Gbar_A01G017670.2	Ga02G1258.1	0
12-159:	Gbar_A01G017680.1	Ga02G1259.1	0
12-160:	Gbar_A01G017690.1	Ga02G1260.1	0
12-161:	Gbar_A01G017700.2	Ga02G1261.1	0
12-162:	Gbar_A01G017710.1	Ga02G1262.1	0
12-163:	Gbar_A01G017720.1	Ga02G1263.1	0
12-164:	Gbar_A01G017740.1	Ga02G1264.1	0
12-165:	Gbar_A01G017750.1	Ga02G1265.1	0
12-166:	Gbar_A01G017770.1	Ga02G1268.1	2e-120
12-167:	Gbar_A01G017800.1	Ga02G1270.1	0
12-168:	Gbar_A01G017830.1	Ga02G1273.1	3e-137
12-169:	Gbar_A01G017850.1	Ga02G1274.1	0
12-170:	Gbar_A01G017860.1	Ga02G1275.1	0
12-171:	Gbar_A01G017870.1	Ga02G1276.1	0
12-172:	Gbar_A01G017880.1	Ga02G1277.1	0
12-173:	Gbar_A01G017890.1	Ga02G1278.1	0
12-174:	Gbar_A01G017900.1	Ga02G1283.1	0
12-175:	Gbar_A01G017910.1	Ga02G1284.1	1e-50
12-176:	Gbar_A01G017920.1	Ga02G1285.1	0
12-177:	Gbar_A01G017930.1	Ga02G1286.1	8e-83
12-178:	Gbar_A01G017940.1	Ga02G1287.1	0
12-179:	Gbar_A01G017950.1	Ga02G1289.1	0
12-180:	Gbar_A01G017960.1	Ga02G1291.1	0
12-181:	Gbar_A01G017970.1	Ga02G1292.1	1e-68
12-182:	Gbar_A01G017980.2	Ga02G1293.1	0
12-183:	Gbar_A01G017990.1	Ga02G1294.1	0
12-184:	Gbar_A01G018000.1	Ga02G1295.1	1e-95
12-185:	Gbar_A01G018010.1	Ga02G1296.1	2e-127
12-186:	Gbar_A01G018020.1	Ga02G1299.1	1e-93
12-187:	Gbar_A01G018030.1	Ga02G1302.1	2e-167
12-188:	Gbar_A01G018040.1	Ga02G1303.1	5e-171
12-189:	Gbar_A01G018050.1	Ga02G1305.1	0
12-190:	Gbar_A01G018060.1	Ga02G1306.1	0
12-191:	Gbar_A01G018070.1	Ga02G1307.1	0
12-192:	Gbar_A01G018080.1	Ga02G1308.1	0
12-193:	Gbar_A01G018090.1	Ga02G1309.1	1e-85
12-194:	Gbar_A01G018100.1	Ga02G1310.1	0
12-195:	Gbar_A01G018110.1	Ga02G1311.1	6e-163
12-196:	Gbar_A01G018120.4	Ga02G1312.1	0
12-197:	Gbar_A01G018140.1	Ga02G1314.1	0
12-198:	Gbar_A01G018150.1	Ga02G1315.1	0
12-199:	Gbar_A01G018160.1	Ga02G1316.1	1e-64
12-200:	Gbar_A01G018170.1	Ga02G1317.1	2e-103
12-201:	Gbar_A01G018180.1	Ga02G1318.1	0
12-202:	Gbar_A01G018200.1	Ga02G1319.1	0
12-203:	Gbar_A01G018210.1	Ga02G1320.1	4e-120
12-204:	Gbar_A01G018220.1	Ga02G1321.1	6e-20
12-205:	Gbar_A01G018230.1	Ga02G1322.1	2e-165
12-206:	Gbar_A01G018240.1	Ga02G1324.1	5e-72
12-207:	Gbar_A01G018260.1	Ga02G1327.1	0
12-208:	Gbar_A01G018270.1	Ga02G1328.1	0
12-209:	Gbar_A01G018280.1	Ga02G1329.1	0
12-210:	Gbar_A01G018290.1	Ga02G1330.1	0
12-211:	Gbar_A01G018310.1	Ga02G1331.1	0
12-212:	Gbar_A01G018320.1	Ga02G1332.1	0
12-213:	Gbar_A01G018330.1	Ga02G1333.1	0
12-214:	Gbar_A01G018350.2	Ga02G1334.1	0
12-215:	Gbar_A01G018360.1	Ga02G1335.1	0
12-216:	Gbar_A01G018370.1	Ga02G1336.1	0
12-217:	Gbar_A01G018380.1	Ga02G1338.1	0
12-218:	Gbar_A01G018390.1	Ga02G1339.1	0
12-219:	Gbar_A01G018400.1	Ga02G1340.1	0
12-220:	Gbar_A01G018410.1	Ga02G1341.1	0
12-221:	Gbar_A01G018440.1	Ga02G1342.1	0
12-222:	Gbar_A01G018450.1	Ga02G1343.1	0
12-223:	Gbar_A01G018460.1	Ga02G1344.1	3e-106
12-224:	Gbar_A01G018470.3	Ga02G1345.1	0
12-225:	Gbar_A01G018480.1	Ga02G1346.1	0
12-226:	Gbar_A01G018490.1	Ga02G1347.1	0
12-227:	Gbar_A01G018500.1	Ga02G1348.1	0
12-228:	Gbar_A01G018510.2	Ga02G1349.1	0
12-229:	Gbar_A01G018520.1	Ga02G1351.1	0
12-230:	Gbar_A01G018530.2	Ga02G1353.1	2e-50
12-231:	Gbar_A01G018540.1	Ga02G1354.1	0
12-232:	Gbar_A01G018550.1	Ga02G1355.1	3e-115
12-233:	Gbar_A01G018560.1	Ga02G1356.1	0
12-234:	Gbar_A01G018570.1	Ga02G1357.1	0
12-235:	Gbar_A01G018580.1	Ga02G1358.1	2e-151
12-236:	Gbar_A01G018590.1	Ga02G1360.1	0
12-237:	Gbar_A01G018610.1	Ga02G1361.1	0
12-238:	Gbar_A01G018620.1	Ga02G1363.1	0
12-239:	Gbar_A01G018630.1	Ga02G1365.1	0
12-240:	Gbar_A01G018640.1	Ga02G1366.1	0
12-241:	Gbar_A01G018650.1	Ga02G1367.1	2e-144
12-242:	Gbar_A01G018660.1	Ga02G1368.1	2e-116
12-243:	Gbar_A01G018670.1	Ga02G1369.1	0
12-244:	Gbar_A01G018680.2	Ga02G1370.1	3e-80
12-245:	Gbar_A01G018690.1	Ga02G1371.1	7e-70
12-246:	Gbar_A01G018710.1	Ga02G1373.1	0
12-247:	Gbar_A01G018720.1	Ga02G1374.1	0
12-248:	Gbar_A01G018730.1	Ga02G1375.1	1e-25
12-249:	Gbar_A01G018740.1	Ga02G1376.1	0
12-250:	Gbar_A01G018750.1	Ga02G1377.1	0
12-251:	Gbar_A01G018760.2	Ga02G1378.1	0
12-252:	Gbar_A01G018770.1	Ga02G1380.1	8e-118
12-253:	Gbar_A01G018790.1	Ga02G1383.1	2e-134
12-254:	Gbar_A01G018800.1	Ga02G1384.1	0
12-255:	Gbar_A01G018820.1	Ga02G1386.1	3e-163
12-256:	Gbar_A01G018830.1	Ga02G1387.1	4e-158
12-257:	Gbar_A01G018840.2	Ga02G1390.1	0
12-258:	Gbar_A01G018850.1	Ga02G1391.1	2e-111
12-259:	Gbar_A01G018860.1	Ga02G1392.1	0
12-260:	Gbar_A01G018870.1	Ga02G1396.1	0
12-261:	Gbar_A01G018890.1	Ga02G1399.1	0
12-262:	Gbar_A01G018900.1	Ga02G1400.1	0
12-263:	Gbar_A01G018910.1	Ga02G1401.1	3e-113
12-264:	Gbar_A01G018920.1	Ga02G1403.1	3e-107
12-265:	Gbar_A01G018930.1	Ga02G1404.1	5e-58
12-266:	Gbar_A01G018950.1	Ga02G1405.1	2e-114
12-267:	Gbar_A01G018960.1	Ga02G1406.1	0
12-268:	Gbar_A01G018970.1	Ga02G1407.1	7e-175
12-269:	Gbar_A01G018980.2	Ga02G1408.1	1e-114
12-270:	Gbar_A01G018990.1	Ga02G1409.1	3e-94
12-271:	Gbar_A01G019000.1	Ga02G1410.1	0
12-272:	Gbar_A01G019030.1	Ga02G1411.1	0
12-273:	Gbar_A01G019040.1	Ga02G1412.1	7e-147
12-274:	Gbar_A01G019050.1	Ga02G1413.1	0
12-275:	Gbar_A01G019080.2	Ga02G1414.1	0
12-276:	Gbar_A01G019090.3	Ga02G1416.1	0
12-277:	Gbar_A01G019100.1	Ga02G1417.1	0
12-278:	Gbar_A01G019110.1	Ga02G1418.1	0
12-279:	Gbar_A01G019120.1	Ga02G1419.1	1e-98
12-280:	Gbar_A01G019130.1	Ga02G1420.1	6e-153
12-281:	Gbar_A01G019140.1	Ga02G1421.1	0
12-282:	Gbar_A01G019160.1	Ga02G1423.1	0
12-283:	Gbar_A01G019170.1	Ga02G1424.1	0
12-284:	Gbar_A01G019180.1	Ga02G1425.1	0
12-285:	Gbar_A01G019200.3	Ga02G1428.1	0
12-286:	Gbar_A01G019210.1	Ga02G1430.1	8e-162
12-287:	Gbar_A01G019220.1	Ga02G1432.1	4e-180
12-288:	Gbar_A01G019230.1	Ga02G1433.1	0
12-289:	Gbar_A01G019240.1	Ga02G1434.1	0
12-290:	Gbar_A01G019250.1	Ga02G1435.1	5e-75
12-291:	Gbar_A01G019270.1	Ga02G1436.1	0
12-292:	Gbar_A01G019280.1	Ga02G1437.1	0
12-293:	Gbar_A01G019290.4	Ga02G1438.1	0
12-294:	Gbar_A01G019300.1	Ga02G1439.1	0
12-295:	Gbar_A01G019310.1	Ga02G1441.1	1e-168
12-296:	Gbar_A01G019320.1	Ga02G1442.1	0
12-297:	Gbar_A01G019330.1	Ga02G1443.1	0
12-298:	Gbar_A01G019340.1	Ga02G1445.1	0
12-299:	Gbar_A01G019350.1	Ga02G1448.1	0
12-300:	Gbar_A01G019360.1	Ga02G1449.1	0
12-301:	Gbar_A01G019370.1	Ga02G1450.1	0
12-302:	Gbar_A01G019380.3	Ga02G1453.1	0
12-303:	Gbar_A01G019390.3	Ga02G1454.1	4e-126
12-304:	Gbar_A01G019400.1	Ga02G1455.1	0
12-305:	Gbar_A01G019410.1	Ga02G1456.1	0
12-306:	Gbar_A01G019420.1	Ga02G1457.1	3e-24
12-307:	Gbar_A01G019430.1	Ga02G1458.1	4e-24
12-308:	Gbar_A01G019450.1	Ga02G1460.1	0
12-309:	Gbar_A01G019460.3	Ga02G1461.1	0
12-310:	Gbar_A01G019470.1	Ga02G1462.1	0
12-311:	Gbar_A01G019480.1	Ga02G1463.1	0
12-312:	Gbar_A01G019490.1	Ga02G1464.1	2e-135
12-313:	Gbar_A01G019500.1	Ga02G1465.1	0
12-314:	Gbar_A01G019510.1	Ga02G1466.1	6e-99
12-315:	Gbar_A01G019520.1	Ga02G1467.1	0
12-316:	Gbar_A01G019530.2	Ga02G1468.1	0
12-317:	Gbar_A01G019540.1	Ga02G1469.1	4e-53
12-318:	Gbar_A01G019550.1	Ga02G1473.1	0
12-319:	Gbar_A01G019560.1	Ga02G1474.1	9e-75
12-320:	Gbar_A01G019570.2	Ga02G1475.1	0
12-321:	Gbar_A01G019580.1	Ga02G1477.1	0
12-322:	Gbar_A01G019590.1	Ga02G1478.1	0
12-323:	Gbar_A01G019600.1	Ga02G1479.1	0
12-324:	Gbar_A01G019610.1	Ga02G1480.1	0
12-325:	Gbar_A01G019620.1	Ga02G1481.1	0
12-326:	Gbar_A01G019630.1	Ga02G1482.1	0
12-327:	Gbar_A01G019640.1	Ga02G1483.1	2e-119
12-328:	Gbar_A01G019650.1	Ga02G1484.1	0
12-329:	Gbar_A01G019660.4	Ga02G1485.1	0
12-330:	Gbar_A01G019670.3	Ga02G1486.1	0
12-331:	Gbar_A01G019680.1	Ga02G1488.1	0
12-332:	Gbar_A01G019690.1	Ga02G1490.1	0
12-333:	Gbar_A01G019700.1	Ga02G1491.1	0
12-334:	Gbar_A01G019710.1	Ga02G1492.1	3e-169
12-335:	Gbar_A01G019720.1	Ga02G1493.1	0
12-336:	Gbar_A01G019730.1	Ga02G1494.1	0
12-337:	Gbar_A01G019740.1	Ga02G1495.1	0
12-338:	Gbar_A01G019750.1	Ga02G1496.1	6e-111
12-339:	Gbar_A01G019760.1	Ga02G1497.1	0
12-340:	Gbar_A01G019770.1	Ga02G1498.1	1e-127
12-341:	Gbar_A01G019780.2	Ga02G1499.1	0
12-342:	Gbar_A01G019790.1	Ga02G1500.1	8e-130
12-343:	Gbar_A01G019800.1	Ga02G1501.1	0
12-344:	Gbar_A01G019810.1	Ga02G1502.1	0
12-345:	Gbar_A01G019820.1	Ga02G1504.1	0
12-346:	Gbar_A01G019830.1	Ga02G1505.1	0
12-347:	Gbar_A01G019840.1	Ga02G1506.1	7e-149
12-348:	Gbar_A01G019850.1	Ga02G1508.1	0
12-349:	Gbar_A01G019860.1	Ga02G1509.1	0
12-350:	Gbar_A01G019870.1	Ga02G1510.1	0
12-351:	Gbar_A01G019890.1	Ga02G1514.1	0
12-352:	Gbar_A01G019900.1	Ga02G1515.1	0
12-353:	Gbar_A01G019910.1	Ga02G1516.1	0
12-354:	Gbar_A01G019920.1	Ga02G1517.1	0
12-355:	Gbar_A01G019930.1	Ga02G1518.1	0
12-356:	Gbar_A01G019940.1	Ga02G1519.1	0
12-357:	Gbar_A01G019950.2	Ga02G1520.1	0
12-358:	Gbar_A01G019960.1	Ga02G1521.1	7e-174
12-359:	Gbar_A01G019970.1	Ga02G1522.1	9e-137
12-360:	Gbar_A01G019980.1	Ga02G1525.1	3e-155
12-361:	Gbar_A01G019990.1	Ga02G1526.1	4e-170
12-362:	Gbar_A01G020000.1	Ga02G1527.1	0
12-363:	Gbar_A01G020010.1	Ga02G1528.1	6e-159
12-364:	Gbar_A01G020020.1	Ga02G1530.1	1e-150
12-365:	Gbar_A01G020040.1	Ga02G1532.1	3e-150
12-366:	Gbar_A01G020050.1	Ga02G1533.1	0
12-367:	Gbar_A01G020060.1	Ga02G1534.1	7e-106
12-368:	Gbar_A01G020070.1	Ga02G1535.1	2e-76
12-369:	Gbar_A01G020080.1	Ga02G1538.1	0
12-370:	Gbar_A01G020090.1	Ga02G1539.1	2e-150
12-371:	Gbar_A01G020140.1	Ga02G1547.1	5e-153
12-372:	Gbar_A01G020150.1	Ga02G1549.1	0
12-373:	Gbar_A01G020160.1	Ga02G1550.1	0
12-374:	Gbar_A01G020170.1	Ga02G1551.1	0
12-375:	Gbar_A01G020180.1	Ga02G1552.1	0
12-376:	Gbar_A01G020190.1	Ga02G1553.1	0
12-377:	Gbar_A01G020200.1	Ga02G1554.1	2e-122
12-378:	Gbar_A01G020210.1	Ga02G1555.1	0
12-379:	Gbar_A01G020220.1	Ga02G1556.1	2e-176
12-380:	Gbar_A01G020230.1	Ga02G1557.1	1e-157
12-381:	Gbar_A01G020250.1	Ga02G1560.1	0
12-382:	Gbar_A01G020290.1	Ga02G1562.1	0
12-383:	Gbar_A01G020300.1	Ga02G1563.1	0
12-384:	Gbar_A01G020310.1	Ga02G1564.1	0
12-385:	Gbar_A01G020320.1	Ga02G1565.1	0
12-386:	Gbar_A01G020330.1	Ga02G1566.1	0
12-387:	Gbar_A01G020360.1	Ga02G1567.1	0
12-388:	Gbar_A01G020370.1	Ga02G1568.1	0
12-389:	Gbar_A01G020380.1	Ga02G1569.1	2e-115
12-390:	Gbar_A01G020390.1	Ga02G1570.1	8e-114
12-391:	Gbar_A01G020400.1	Ga02G1571.1	4e-48
12-392:	Gbar_A01G020410.1	Ga02G1572.1	0
12-393:	Gbar_A01G020420.1	Ga02G1573.1	2e-98
12-394:	Gbar_A01G020430.1	Ga02G1574.1	0
12-395:	Gbar_A01G020440.7	Ga02G1575.1	0
12-396:	Gbar_A01G020450.1	Ga02G1576.1	0
12-397:	Gbar_A01G020460.1	Ga02G1577.1	2e-62
12-398:	Gbar_A01G020470.1	Ga02G1580.1	1e-168
12-399:	Gbar_A01G020480.1	Ga02G1581.1	1e-125
12-400:	Gbar_A01G020500.1	Ga02G1582.1	0
12-401:	Gbar_A01G020520.1	Ga02G1584.1	0
12-402:	Gbar_A01G020530.1	Ga02G1585.1	5e-69
12-403:	Gbar_A01G020540.1	Ga02G1586.1	3e-70
12-404:	Gbar_A01G020550.1	Ga02G1587.1	0
12-405:	Gbar_A01G020560.1	Ga02G1588.1	0
12-406:	Gbar_A01G020570.1	Ga02G1589.1	6e-112
12-407:	Gbar_A01G020580.1	Ga02G1591.1	0
12-408:	Gbar_A01G020590.1	Ga02G1593.1	1e-132
12-409:	Gbar_A01G020600.1	Ga02G1594.1	2e-46
12-410:	Gbar_A01G020610.1	Ga02G1596.1	0
12-411:	Gbar_A01G020620.1	Ga02G1597.1	0
12-412:	Gbar_A01G020630.1	Ga02G1598.1	0
12-413:	Gbar_A01G020640.1	Ga02G1600.1	8e-66
12-414:	Gbar_A01G020650.1	Ga02G1602.1	0
12-415:	Gbar_A01G020660.1	Ga02G1603.1	0
12-416:	Gbar_A01G020670.4	Ga02G1604.1	0
12-417:	Gbar_A01G020690.1	Ga02G1605.1	0
12-418:	Gbar_A01G020700.1	Ga02G1606.1	7e-163
12-419:	Gbar_A01G020710.1	Ga02G1607.1	0
12-420:	Gbar_A01G020720.1	Ga02G1608.1	0
12-421:	Gbar_A01G020730.1	Ga02G1609.1	0
12-422:	Gbar_A01G020740.2	Ga02G1610.1	0
12-423:	Gbar_A01G020750.2	Ga02G1611.1	0
12-424:	Gbar_A01G020770.1	Ga02G1613.1	0
12-425:	Gbar_A01G020780.1	Ga02G1614.1	4e-166
12-426:	Gbar_A01G020800.1	Ga02G1617.1	3e-116
12-427:	Gbar_A01G020810.1	Ga02G1618.1	0
12-428:	Gbar_A01G020820.1	Ga02G1619.1	7e-80
12-429:	Gbar_A01G020840.1	Ga02G1621.1	0
12-430:	Gbar_A01G020850.1	Ga02G1622.1	0
12-431:	Gbar_A01G020860.1	Ga02G1623.1	0
12-432:	Gbar_A01G020870.1	Ga02G1624.1	1e-161
12-433:	Gbar_A01G020880.1	Ga02G1625.1	0
12-434:	Gbar_A01G020890.1	Ga02G1626.1	0
12-435:	Gbar_A01G020900.1	Ga02G1627.1	3e-175
12-436:	Gbar_A01G020910.1	Ga02G1628.1	0
12-437:	Gbar_A01G020920.2	Ga02G1629.1	0
12-438:	Gbar_A01G020960.1	Ga02G1631.1	0
12-439:	Gbar_A01G020970.1	Ga02G1632.1	3e-148
12-440:	Gbar_A01G020980.1	Ga02G1633.1	0
12-441:	Gbar_A01G020990.1	Ga02G1634.1	1e-176
12-442:	Gbar_A01G021000.2	Ga02G1635.1	0
12-443:	Gbar_A01G021010.1	Ga02G1637.1	1e-152
12-444:	Gbar_A01G021020.1	Ga02G1638.1	0
12-445:	Gbar_A01G021030.1	Ga02G1639.1	0
12-446:	Gbar_A01G021040.1	Ga02G1640.1	0
12-447:	Gbar_A01G021050.1	Ga02G1641.1	0
12-448:	Gbar_A01G021060.2	Ga02G1642.1	0
12-449:	Gbar_A01G021070.1	Ga02G1643.1	1e-159
12-450:	Gbar_A01G021080.1	Ga02G1645.1	0
12-451:	Gbar_A01G021090.1	Ga02G1646.1	4e-76
12-452:	Gbar_A01G021100.3	Ga02G1647.1	0
12-453:	Gbar_A01G021110.1	Ga02G1649.1	2e-156
12-454:	Gbar_A01G021140.1	Ga02G1652.1	0
12-455:	Gbar_A01G021150.1	Ga02G1653.1	0
12-456:	Gbar_A01G021160.1	Ga02G1654.1	6e-66
12-457:	Gbar_A01G021170.1	Ga02G1655.1	0
12-458:	Gbar_A01G021180.1	Ga02G1656.1	0
12-459:	Gbar_A01G021190.1	Ga02G1657.1	0
12-460:	Gbar_A01G021200.1	Ga02G1658.1	1e-153
12-461:	Gbar_A01G021210.1	Ga02G1659.1	0
12-462:	Gbar_A01G021220.1	Ga02G1660.1	0
12-463:	Gbar_A01G021230.1	Ga02G1661.1	0
12-464:	Gbar_A01G021240.1	Ga02G1662.1	0
12-465:	Gbar_A01G021250.1	Ga02G1663.1	0
12-466:	Gbar_A01G021260.1	Ga02G1664.1	0
12-467:	Gbar_A01G021270.1	Ga02G1665.1	0
12-468:	Gbar_A01G021280.1	Ga02G1666.1	0
12-469:	Gbar_A01G021290.1	Ga02G1668.1	0
12-470:	Gbar_A01G021300.1	Ga02G1669.1	3e-53
12-471:	Gbar_A01G021310.1	Ga02G1670.1	0
12-472:	Gbar_A01G021320.1	Ga02G1671.1	1e-52
12-473:	Gbar_A01G021330.2	Ga02G1672.1	0
12-474:	Gbar_A01G021340.1	Ga02G1673.1	0
12-475:	Gbar_A01G021350.1	Ga02G1674.1	1e-87
12-476:	Gbar_A01G021360.1	Ga02G1675.1	0
12-477:	Gbar_A01G021380.1	Ga02G1676.1	0
12-478:	Gbar_A01G021390.1	Ga02G1677.1	1e-101
12-479:	Gbar_A01G021400.1	Ga02G1678.1	0
12-480:	Gbar_A01G021420.1	Ga02G1679.1	0
12-481:	Gbar_A01G021430.2	Ga02G1680.1	2e-134
12-482:	Gbar_A01G021440.1	Ga02G1681.1	0
12-483:	Gbar_A01G021450.1	Ga02G1682.1	0
12-484:	Gbar_A01G021460.1	Ga02G1683.1	0
12-485:	Gbar_A01G021470.1	Ga02G1684.1	0
12-486:	Gbar_A01G021480.1	Ga02G1685.1	0
12-487:	Gbar_A01G021490.1	Ga02G1686.1	0
12-488:	Gbar_A01G021500.1	Ga02G1687.1	0
12-489:	Gbar_A01G021510.1	Ga02G1688.1	0
12-490:	Gbar_A01G021520.1	Ga02G1689.1	5e-161
12-491:	Gbar_A01G021530.1	Ga02G1690.1	5e-171
12-492:	Gbar_A01G021540.1	Ga02G1691.1	8e-124
12-493:	Gbar_A01G021550.1	Ga02G1692.1	0
12-494:	Gbar_A01G021560.1	Ga02G1693.1	0
12-495:	Gbar_A01G021570.1	Ga02G1696.1	0
12-496:	Gbar_A01G021580.1	Ga02G1697.1	0
12-497:	Gbar_A01G021590.1	Ga02G1698.1	2e-108
12-498:	Gbar_A01G021600.1	Ga02G1700.1	0
12-499:	Gbar_A01G021610.1	Ga02G1701.1	0
12-500:	Gbar_A01G021620.1	Ga02G1702.1	3e-145
12-501:	Gbar_A01G021630.3	Ga02G1703.1	0
12-502:	Gbar_A01G021640.1	Ga02G1704.1	0
12-503:	Gbar_A01G021650.1	Ga02G1705.1	3e-72
12-504:	Gbar_A01G021660.1	Ga02G1706.1	8e-161
12-505:	Gbar_A01G021670.1	Ga02G1707.1	5e-93
12-506:	Gbar_A01G021680.1	Ga02G1708.1	4e-101
12-507:	Gbar_A01G021710.1	Ga02G1711.1	4e-104
12-508:	Gbar_A01G021720.1	Ga02G1712.1	0
12-509:	Gbar_A01G021740.2	Ga02G1715.1	5e-101
12-510:	Gbar_A01G021760.2	Ga02G1717.1	0
12-511:	Gbar_A01G021770.1	Ga02G1718.1	0
12-512:	Gbar_A01G021780.1	Ga02G1719.1	0
12-513:	Gbar_A01G021800.1	Ga02G1721.1	7e-87
12-514:	Gbar_A01G021810.1	Ga02G1722.1	0
12-515:	Gbar_A01G021820.1	Ga02G1723.1	0
12-516:	Gbar_A01G021830.1	Ga02G1725.1	0
12-517:	Gbar_A01G021840.1	Ga02G1726.1	0
12-518:	Gbar_A01G021850.1	Ga02G1727.1	2e-81
12-519:	Gbar_A01G021860.1	Ga02G1728.1	0
12-520:	Gbar_A01G021870.2	Ga02G1729.1	0
12-521:	Gbar_A01G021880.1	Ga02G1730.1	0
12-522:	Gbar_A01G021890.1	Ga02G1732.1	0
12-523:	Gbar_A01G021900.1	Ga02G1733.1	4e-105
12-524:	Gbar_A01G021910.1	Ga02G1734.1	0
12-525:	Gbar_A01G021920.1	Ga02G1735.1	0
12-526:	Gbar_A01G021930.1	Ga02G1736.1	0
12-527:	Gbar_A01G021940.1	Ga02G1737.1	0
12-528:	Gbar_A01G021950.1	Ga02G1738.1	0
12-529:	Gbar_A01G021960.1	Ga02G1739.1	0
12-530:	Gbar_A01G021970.1	Ga02G1741.1	0
12-531:	Gbar_A01G021980.1	Ga02G1742.1	0
12-532:	Gbar_A01G021990.1	Ga02G1743.1	0
12-533:	Gbar_A01G022000.1	Ga02G1744.1	0
12-534:	Gbar_A01G022010.1	Ga02G1745.1	1e-47
12-535:	Gbar_A01G022020.1	Ga02G1746.1	0
12-536:	Gbar_A01G022030.1	Ga02G1747.1	0
12-537:	Gbar_A01G022040.1	Ga02G1748.1	3e-130
12-538:	Gbar_A01G022050.1	Ga02G1749.1	0
12-539:	Gbar_A01G022090.1	Ga02G1751.1	0
12-540:	Gbar_A01G022110.1	Ga02G1753.1	0
12-541:	Gbar_A01G022120.1	Ga02G1754.1	0
12-542:	Gbar_A01G022130.1	Ga02G1755.1	0
12-543:	Gbar_A01G022140.1	Ga02G1756.1	1e-103
12-544:	Gbar_A01G022150.2	Ga02G1757.1	0
12-545:	Gbar_A01G022160.1	Ga02G1758.1	0
12-546:	Gbar_A01G022170.1	Ga02G1759.1	1e-131
## Alignment 13: score=1210.0 e_value=4e-95 N=25 A01&Chr02 plus
13- 0:	Gbar_A01G014270.1	Ga02G0943.1	0
13- 1:	Gbar_A01G014280.1	Ga02G0944.1	0
13- 2:	Gbar_A01G014290.1	Ga02G0945.1	1e-171
13- 3:	Gbar_A01G014300.1	Ga02G0963.1	0
13- 4:	Gbar_A01G014310.1	Ga02G0965.1	0
13- 5:	Gbar_A01G014320.1	Ga02G0966.1	4e-123
13- 6:	Gbar_A01G014330.1	Ga02G0967.1	0
13- 7:	Gbar_A01G014350.1	Ga02G0969.1	0
13- 8:	Gbar_A01G014400.1	Ga02G0972.1	0
13- 9:	Gbar_A01G014420.1	Ga02G0974.1	2e-53
13- 10:	Gbar_A01G014430.1	Ga02G0978.1	3e-18
13- 11:	Gbar_A01G014440.1	Ga02G0983.1	2e-94
13- 12:	Gbar_A01G014450.1	Ga02G0986.1	0
13- 13:	Gbar_A01G014460.1	Ga02G0987.1	0
13- 14:	Gbar_A01G014470.1	Ga02G0988.1	3e-106
13- 15:	Gbar_A01G014490.1	Ga02G0992.1	8e-94
13- 16:	Gbar_A01G014500.1	Ga02G0993.1	0
13- 17:	Gbar_A01G014510.1	Ga02G0995.1	0
13- 18:	Gbar_A01G014520.1	Ga02G0996.1	6e-151
13- 19:	Gbar_A01G014530.1	Ga02G0997.1	8e-119
13- 20:	Gbar_A01G014560.1	Ga02G1001.1	3e-120
13- 21:	Gbar_A01G014570.1	Ga02G1002.1	1e-54
13- 22:	Gbar_A01G014580.1	Ga02G1003.1	1e-142
13- 23:	Gbar_A01G014590.1	Ga02G1004.1	0
13- 24:	Gbar_A01G014600.1	Ga02G1005.1	0
## Alignment 14: score=299.0 e_value=1.1e-14 N=6 A01&Chr02 plus
14- 0:	Gbar_A01G014770.1	Ga02G0955.1	2e-29
14- 1:	Gbar_A01G014780.1	Ga02G0957.1	9e-54
14- 2:	Gbar_A01G014790.1	Ga02G0958.1	0
14- 3:	Gbar_A01G014800.1	Ga02G0959.1	3e-31
14- 4:	Gbar_A01G014810.1	Ga02G0960.1	3e-99
14- 5:	Gbar_A01G014820.1	Ga02G0961.1	0
## Alignment 15: score=268.0 e_value=7e-14 N=6 A01&Chr02 plus
15- 0:	Gbar_A01G013200.1	Ga02G1570.1	7e-83
15- 1:	Gbar_A01G013210.1	Ga02G1571.1	1e-31
15- 2:	Gbar_A01G013240.1	Ga02G1578.1	4e-152
15- 3:	Gbar_A01G013280.1	Ga02G1594.1	3e-20
15- 4:	Gbar_A01G013290.1	Ga02G1596.1	0
15- 5:	Gbar_A01G013400.1	Ga02G1598.1	1e-124
## Alignment 16: score=2748.0 e_value=7.3e-260 N=56 A01&Chr02 minus
16- 0:	Gbar_A01G014770.1	Ga02G0955.1	2e-29
16- 1:	Gbar_A01G014830.1	Ga02G0942.1	0
16- 2:	Gbar_A01G014880.1	Ga02G0938.1	3e-121
16- 3:	Gbar_A01G014900.1	Ga02G0935.1	0
16- 4:	Gbar_A01G014910.1	Ga02G0934.1	0
16- 5:	Gbar_A01G014920.1	Ga02G0932.1	1e-141
16- 6:	Gbar_A01G014930.1	Ga02G0931.1	0
16- 7:	Gbar_A01G014950.1	Ga02G0929.1	0
16- 8:	Gbar_A01G014970.1	Ga02G0928.1	0
16- 9:	Gbar_A01G014980.1	Ga02G0927.1	0
16- 10:	Gbar_A01G014990.1	Ga02G0926.1	0
16- 11:	Gbar_A01G015000.1	Ga02G0925.1	4e-109
16- 12:	Gbar_A01G015010.1	Ga02G0924.1	0
16- 13:	Gbar_A01G015020.1	Ga02G0923.1	0
16- 14:	Gbar_A01G015030.1	Ga02G0922.1	0
16- 15:	Gbar_A01G015040.1	Ga02G0920.1	2e-112
16- 16:	Gbar_A01G015050.1	Ga02G0919.1	0
16- 17:	Gbar_A01G015060.1	Ga02G0917.1	5e-93
16- 18:	Gbar_A01G015070.1	Ga02G0916.1	2e-89
16- 19:	Gbar_A01G015080.1	Ga02G0914.1	0
16- 20:	Gbar_A01G015090.1	Ga02G0913.1	2e-43
16- 21:	Gbar_A01G015100.1	Ga02G0912.1	0
16- 22:	Gbar_A01G015120.1	Ga02G0909.1	0
16- 23:	Gbar_A01G015130.1	Ga02G0908.1	0
16- 24:	Gbar_A01G015140.1	Ga02G0907.1	1e-135
16- 25:	Gbar_A01G015150.1	Ga02G0906.1	7e-141
16- 26:	Gbar_A01G015160.1	Ga02G0905.1	2e-117
16- 27:	Gbar_A01G015170.1	Ga02G0902.1	0
16- 28:	Gbar_A01G015180.1	Ga02G0901.1	0
16- 29:	Gbar_A01G015200.2	Ga02G0900.1	8e-64
16- 30:	Gbar_A01G015210.1	Ga02G0899.1	1e-132
16- 31:	Gbar_A01G015220.2	Ga02G0897.1	2e-180
16- 32:	Gbar_A01G015230.1	Ga02G0896.1	0
16- 33:	Gbar_A01G015240.1	Ga02G0895.1	1e-58
16- 34:	Gbar_A01G015250.2	Ga02G0894.1	0
16- 35:	Gbar_A01G015260.1	Ga02G0891.1	0
16- 36:	Gbar_A01G015270.1	Ga02G0890.1	2e-93
16- 37:	Gbar_A01G015280.1	Ga02G0889.1	2e-155
16- 38:	Gbar_A01G015290.1	Ga02G0888.1	0
16- 39:	Gbar_A01G015300.1	Ga02G0887.1	0
16- 40:	Gbar_A01G015320.1	Ga02G0881.1	0
16- 41:	Gbar_A01G015330.1	Ga02G0880.1	0
16- 42:	Gbar_A01G015370.1	Ga02G0879.1	0
16- 43:	Gbar_A01G015380.2	Ga02G0877.1	0
16- 44:	Gbar_A01G015390.1	Ga02G0876.1	4e-50
16- 45:	Gbar_A01G015400.1	Ga02G0875.1	3e-43
16- 46:	Gbar_A01G015430.1	Ga02G0874.1	3e-80
16- 47:	Gbar_A01G015440.1	Ga02G0873.1	5e-118
16- 48:	Gbar_A01G015450.1	Ga02G0868.1	0
16- 49:	Gbar_A01G015460.1	Ga02G0867.1	0
16- 50:	Gbar_A01G015470.1	Ga02G0866.1	1e-101
16- 51:	Gbar_A01G015480.2	Ga02G0864.1	0
16- 52:	Gbar_A01G015500.1	Ga02G0863.1	0
16- 53:	Gbar_A01G015510.2	Ga02G0862.1	0
16- 54:	Gbar_A01G015550.1	Ga02G0860.1	1e-114
16- 55:	Gbar_A01G015560.1	Ga02G0859.1	0
## Alignment 17: score=2228.0 e_value=5.2e-178 N=48 A01&Chr03 plus
17- 0:	Gbar_A01G016240.1	Ga03G2631.1	4e-39
17- 1:	Gbar_A01G016290.1	Ga03G2632.1	0
17- 2:	Gbar_A01G016320.1	Ga03G2633.1	0
17- 3:	Gbar_A01G016340.1	Ga03G2634.1	0
17- 4:	Gbar_A01G016380.1	Ga03G2636.1	2e-97
17- 5:	Gbar_A01G016390.1	Ga03G2637.1	3e-23
17- 6:	Gbar_A01G016420.2	Ga03G2641.1	5e-151
17- 7:	Gbar_A01G016530.2	Ga03G2642.1	7e-172
17- 8:	Gbar_A01G016550.1	Ga03G2643.1	6e-87
17- 9:	Gbar_A01G016670.1	Ga03G2650.1	0
17- 10:	Gbar_A01G016730.3	Ga03G2651.1	0
17- 11:	Gbar_A01G016760.1	Ga03G2654.1	2e-44
17- 12:	Gbar_A01G016780.1	Ga03G2656.1	0
17- 13:	Gbar_A01G016830.1	Ga03G2658.1	4e-112
17- 14:	Gbar_A01G016860.1	Ga03G2659.1	0
17- 15:	Gbar_A01G016870.1	Ga03G2660.1	2e-29
17- 16:	Gbar_A01G016900.1	Ga03G2662.1	2e-179
17- 17:	Gbar_A01G016920.1	Ga03G2663.1	0
17- 18:	Gbar_A01G016930.1	Ga03G2665.1	3e-61
17- 19:	Gbar_A01G016950.1	Ga03G2675.1	5e-159
17- 20:	Gbar_A01G016980.1	Ga03G2681.1	2e-119
17- 21:	Gbar_A01G017060.1	Ga03G2688.1	0
17- 22:	Gbar_A01G017070.1	Ga03G2690.1	0
17- 23:	Gbar_A01G017160.2	Ga03G2693.1	0
17- 24:	Gbar_A01G017180.1	Ga03G2694.1	0
17- 25:	Gbar_A01G017190.1	Ga03G2695.1	7e-132
17- 26:	Gbar_A01G017200.1	Ga03G2696.1	2e-115
17- 27:	Gbar_A01G017210.1	Ga03G2697.1	0
17- 28:	Gbar_A01G017270.1	Ga03G2701.1	0
17- 29:	Gbar_A01G017320.1	Ga03G2707.1	0
17- 30:	Gbar_A01G017340.1	Ga03G2708.1	3e-176
17- 31:	Gbar_A01G017370.1	Ga03G2709.1	1e-125
17- 32:	Gbar_A01G017440.1	Ga03G2710.1	0
17- 33:	Gbar_A01G017490.1	Ga03G2711.1	0
17- 34:	Gbar_A01G017570.1	Ga03G2717.1	1e-67
17- 35:	Gbar_A01G017600.1	Ga03G2724.1	2e-30
17- 36:	Gbar_A01G017690.1	Ga03G2729.1	0
17- 37:	Gbar_A01G017730.1	Ga03G2733.1	9e-47
17- 38:	Gbar_A01G017850.1	Ga03G2736.1	0
17- 39:	Gbar_A01G017860.1	Ga03G2737.1	3e-82
17- 40:	Gbar_A01G017910.1	Ga03G2743.1	5e-16
17- 41:	Gbar_A01G017930.1	Ga03G2747.1	2e-55
17- 42:	Gbar_A01G017980.2	Ga03G2752.1	0
17- 43:	Gbar_A01G018000.1	Ga03G2753.1	2e-46
17- 44:	Gbar_A01G018010.1	Ga03G2754.1	0
17- 45:	Gbar_A01G018150.1	Ga03G2763.1	0
17- 46:	Gbar_A01G018170.1	Ga03G2765.1	9e-79
17- 47:	Gbar_A01G018210.1	Ga03G2766.1	2e-28
## Alignment 18: score=701.0 e_value=4.8e-45 N=15 A01&Chr03 plus
18- 0:	Gbar_A01G014830.1	Ga03G1626.1	1e-88
18- 1:	Gbar_A01G014870.1	Ga03G1633.1	1e-32
18- 2:	Gbar_A01G014910.1	Ga03G1636.1	0
18- 3:	Gbar_A01G014920.1	Ga03G1637.1	2e-107
18- 4:	Gbar_A01G014930.1	Ga03G1638.1	5e-65
18- 5:	Gbar_A01G014950.1	Ga03G1640.1	3e-99
18- 6:	Gbar_A01G015000.1	Ga03G1647.1	1e-51
18- 7:	Gbar_A01G015010.1	Ga03G1649.1	1e-174
18- 8:	Gbar_A01G015020.1	Ga03G1655.1	1e-136
18- 9:	Gbar_A01G015040.1	Ga03G1664.1	5e-75
18- 10:	Gbar_A01G015060.1	Ga03G1677.1	3e-46
18- 11:	Gbar_A01G015080.1	Ga03G1680.1	0
18- 12:	Gbar_A01G015090.1	Ga03G1684.1	1e-40
18- 13:	Gbar_A01G015100.1	Ga03G1685.1	0
18- 14:	Gbar_A01G015120.1	Ga03G1688.1	0
## Alignment 19: score=552.0 e_value=5.6e-31 N=13 A01&Chr03 plus
19- 0:	Gbar_A01G015280.1	Ga03G1734.1	4e-151
19- 1:	Gbar_A01G015320.1	Ga03G1746.1	2e-167
19- 2:	Gbar_A01G015330.1	Ga03G1749.1	0
19- 3:	Gbar_A01G015420.1	Ga03G1769.1	0
19- 4:	Gbar_A01G015460.1	Ga03G1778.1	0
19- 5:	Gbar_A01G015500.1	Ga03G1793.1	0
19- 6:	Gbar_A01G015530.1	Ga03G1795.1	0
19- 7:	Gbar_A01G015540.1	Ga03G1797.1	2e-20
19- 8:	Gbar_A01G015570.2	Ga03G1804.1	0
19- 9:	Gbar_A01G015580.1	Ga03G1808.1	3e-149
19- 10:	Gbar_A01G015630.1	Ga03G1816.1	4e-102
19- 11:	Gbar_A01G015660.1	Ga03G1835.1	0
19- 12:	Gbar_A01G015690.1	Ga03G1843.1	8e-163
## Alignment 20: score=571.0 e_value=8e-34 N=14 A01&Chr03 minus
20- 0:	Gbar_A01G001380.1	Ga03G2140.1	7e-51
20- 1:	Gbar_A01G001390.1	Ga03G2139.1	3e-98
20- 2:	Gbar_A01G001450.1	Ga03G2116.1	8e-38
20- 3:	Gbar_A01G001530.1	Ga03G2104.1	3e-117
20- 4:	Gbar_A01G001550.1	Ga03G2095.1	1e-131
20- 5:	Gbar_A01G001560.1	Ga03G2091.1	2e-71
20- 6:	Gbar_A01G001700.1	Ga03G2083.1	0
20- 7:	Gbar_A01G001810.1	Ga03G2057.1	0
20- 8:	Gbar_A01G001900.1	Ga03G2046.1	0
20- 9:	Gbar_A01G001910.1	Ga03G2040.1	3e-90
20- 10:	Gbar_A01G001920.1	Ga03G2038.1	7e-136
20- 11:	Gbar_A01G001950.1	Ga03G2035.1	4e-160
20- 12:	Gbar_A01G001960.1	Ga03G2027.1	2e-144
20- 13:	Gbar_A01G002020.1	Ga03G2004.1	0
## Alignment 21: score=460.0 e_value=3.5e-25 N=10 A01&Chr03 minus
21- 0:	Gbar_A01G014250.2	Ga03G1615.1	0
21- 1:	Gbar_A01G014380.1	Ga03G1596.1	0
21- 2:	Gbar_A01G014420.1	Ga03G1589.1	8e-69
21- 3:	Gbar_A01G014460.1	Ga03G1588.1	0
21- 4:	Gbar_A01G014490.1	Ga03G1584.1	1e-75
21- 5:	Gbar_A01G014510.1	Ga03G1583.1	2e-161
21- 6:	Gbar_A01G014530.1	Ga03G1582.1	4e-110
21- 7:	Gbar_A01G014570.1	Ga03G1577.1	4e-43
21- 8:	Gbar_A01G014580.1	Ga03G1575.1	1e-83
21- 9:	Gbar_A01G014620.1	Ga03G1571.1	0
## Alignment 22: score=407.0 e_value=1.2e-19 N=9 A01&Chr03 minus
22- 0:	Gbar_A01G009390.4	Ga03G1074.1	0
22- 1:	Gbar_A01G009420.1	Ga03G1072.1	4e-87
22- 2:	Gbar_A01G009460.1	Ga03G1070.1	0
22- 3:	Gbar_A01G009560.1	Ga03G1069.1	1e-64
22- 4:	Gbar_A01G009660.1	Ga03G1064.1	0
22- 5:	Gbar_A01G009680.1	Ga03G1062.1	2e-93
22- 6:	Gbar_A01G009690.1	Ga03G1060.1	1e-157
22- 7:	Gbar_A01G009780.2	Ga03G1054.1	0
22- 8:	Gbar_A01G009890.2	Ga03G1049.1	0
## Alignment 23: score=301.0 e_value=8.9e-11 N=7 A01&Chr03 minus
23- 0:	Gbar_A01G018400.1	Ga03G0893.1	0
23- 1:	Gbar_A01G018480.1	Ga03G0886.1	0
23- 2:	Gbar_A01G018530.2	Ga03G0883.1	6e-90
23- 3:	Gbar_A01G018560.1	Ga03G0879.1	0
23- 4:	Gbar_A01G018610.1	Ga03G0869.1	0
23- 5:	Gbar_A01G018650.1	Ga03G0865.1	1e-81
23- 6:	Gbar_A01G018790.1	Ga03G0841.1	6e-120
## Alignment 24: score=287.0 e_value=9.4e-13 N=7 A01&Chr03 minus
24- 0:	Gbar_A01G001180.1	Ga03G2237.1	0
24- 1:	Gbar_A01G001190.4	Ga03G2231.1	0
24- 2:	Gbar_A01G001200.1	Ga03G2224.1	0
24- 3:	Gbar_A01G001210.1	Ga03G2220.1	0
24- 4:	Gbar_A01G001250.1	Ga03G2200.1	1e-153
24- 5:	Gbar_A01G001310.1	Ga03G2189.1	0
24- 6:	Gbar_A01G001520.1	Ga03G2174.1	4e-124
## Alignment 25: score=445.0 e_value=6.7e-24 N=10 A01&Chr04 plus
25- 0:	Gbar_A01G020010.1	Ga04G0980.1	3e-144
25- 1:	Gbar_A01G020020.1	Ga04G0983.1	4e-71
25- 2:	Gbar_A01G020040.1	Ga04G0985.1	5e-81
25- 3:	Gbar_A01G020050.1	Ga04G0986.1	1e-70
25- 4:	Gbar_A01G020310.1	Ga04G0992.1	0
25- 5:	Gbar_A01G020330.1	Ga04G0993.1	6e-174
25- 6:	Gbar_A01G020360.1	Ga04G0995.1	9e-148
25- 7:	Gbar_A01G020380.1	Ga04G0997.1	2e-52
25- 8:	Gbar_A01G020480.1	Ga04G1017.1	2e-72
25- 9:	Gbar_A01G020500.1	Ga04G1022.1	8e-174
## Alignment 26: score=411.0 e_value=1.1e-16 N=9 A01&Chr04 plus
26- 0:	Gbar_A01G021840.1	Ga04G0693.1	0
26- 1:	Gbar_A01G021880.1	Ga04G0701.1	0
26- 2:	Gbar_A01G021910.1	Ga04G0708.1	5e-170
26- 3:	Gbar_A01G021920.1	Ga04G0712.1	0
26- 4:	Gbar_A01G021970.1	Ga04G0724.1	0
26- 5:	Gbar_A01G022010.1	Ga04G0728.1	2e-28
26- 6:	Gbar_A01G022020.1	Ga04G0729.1	0
26- 7:	Gbar_A01G022040.1	Ga04G0734.1	4e-28
26- 8:	Gbar_A01G022100.1	Ga04G0738.1	0
## Alignment 27: score=350.0 e_value=3.1e-11 N=7 A01&Chr04 plus
27- 0:	Gbar_A01G008940.2	Ga04G1554.1	7e-62
27- 1:	Gbar_A01G008950.1	Ga04G1555.1	0
27- 2:	Gbar_A01G008960.1	Ga04G1556.1	0
27- 3:	Gbar_A01G008970.1	Ga04G1557.1	6e-104
27- 4:	Gbar_A01G008980.3	Ga04G1558.1	0
27- 5:	Gbar_A01G008990.1	Ga04G1559.1	4e-128
27- 6:	Gbar_A01G009000.2	Ga04G1560.1	0
## Alignment 28: score=1071.0 e_value=4.6e-77 N=24 A01&Chr04 minus
28- 0:	Gbar_A01G020960.1	Ga04G0891.1	0
28- 1:	Gbar_A01G020990.1	Ga04G0887.1	9e-162
28- 2:	Gbar_A01G021000.2	Ga04G0885.1	4e-129
28- 3:	Gbar_A01G021030.1	Ga04G0877.1	0
28- 4:	Gbar_A01G021040.1	Ga04G0876.1	0
28- 5:	Gbar_A01G021140.1	Ga04G0860.1	0
28- 6:	Gbar_A01G021160.1	Ga04G0844.1	2e-27
28- 7:	Gbar_A01G021170.1	Ga04G0842.1	0
28- 8:	Gbar_A01G021210.1	Ga04G0829.1	0
28- 9:	Gbar_A01G021250.1	Ga04G0819.1	8e-170
28- 10:	Gbar_A01G021290.1	Ga04G0814.1	0
28- 11:	Gbar_A01G021300.1	Ga04G0813.1	2e-29
28- 12:	Gbar_A01G021310.1	Ga04G0812.1	9e-134
28- 13:	Gbar_A01G021470.1	Ga04G0794.1	0
28- 14:	Gbar_A01G021480.1	Ga04G0792.1	3e-23
28- 15:	Gbar_A01G021500.1	Ga04G0786.1	0
28- 16:	Gbar_A01G021590.1	Ga04G0777.1	4e-65
28- 17:	Gbar_A01G021600.1	Ga04G0772.1	0
28- 18:	Gbar_A01G021610.1	Ga04G0770.1	0
28- 19:	Gbar_A01G021660.1	Ga04G0754.1	6e-156
28- 20:	Gbar_A01G021670.1	Ga04G0752.1	1e-75
28- 21:	Gbar_A01G021710.1	Ga04G0749.1	2e-79
28- 22:	Gbar_A01G021770.1	Ga04G0741.1	0
28- 23:	Gbar_A01G021780.1	Ga04G0740.1	0
## Alignment 29: score=753.0 e_value=2e-44 N=17 A01&Chr04 minus
29- 0:	Gbar_A01G016620.1	Ga04G0251.1	0
29- 1:	Gbar_A01G016650.1	Ga04G0249.1	0
29- 2:	Gbar_A01G016670.1	Ga04G0248.1	0
29- 3:	Gbar_A01G016780.1	Ga04G0245.1	0
29- 4:	Gbar_A01G016800.1	Ga04G0244.1	0
29- 5:	Gbar_A01G016830.1	Ga04G0237.1	6e-61
29- 6:	Gbar_A01G016900.1	Ga04G0236.1	1e-131
29- 7:	Gbar_A01G016950.1	Ga04G0235.1	3e-162
29- 8:	Gbar_A01G017040.1	Ga04G0233.1	1e-89
29- 9:	Gbar_A01G017070.1	Ga04G0232.1	0
29- 10:	Gbar_A01G017090.1	Ga04G0229.1	0
29- 11:	Gbar_A01G017180.1	Ga04G0226.1	0
29- 12:	Gbar_A01G017270.1	Ga04G0217.1	1e-83
29- 13:	Gbar_A01G017450.1	Ga04G0212.1	8e-65
29- 14:	Gbar_A01G017480.1	Ga04G0211.1	3e-104
29- 15:	Gbar_A01G017650.1	Ga04G0200.1	2e-108
29- 16:	Gbar_A01G017700.2	Ga04G0199.1	0
## Alignment 30: score=412.0 e_value=1.3e-20 N=9 A01&Chr04 minus
30- 0:	Gbar_A01G022460.1	Ga04G0596.1	0
30- 1:	Gbar_A01G022650.1	Ga04G0592.1	5e-94
30- 2:	Gbar_A01G022670.1	Ga04G0588.1	9e-104
30- 3:	Gbar_A01G022690.1	Ga04G0587.1	1e-77
30- 4:	Gbar_A01G022700.1	Ga04G0586.1	0
30- 5:	Gbar_A01G022710.1	Ga04G0583.1	3e-103
30- 6:	Gbar_A01G022750.1	Ga04G0577.1	0
30- 7:	Gbar_A01G022760.1	Ga04G0575.1	0
30- 8:	Gbar_A01G022850.1	Ga04G0566.1	1e-50
## Alignment 31: score=377.0 e_value=2.3e-13 N=8 A01&Chr04 minus
31- 0:	Gbar_A01G019660.4	Ga04G1154.1	0
31- 1:	Gbar_A01G019670.3	Ga04G1152.1	0
31- 2:	Gbar_A01G019680.1	Ga04G1146.1	0
31- 3:	Gbar_A01G019690.1	Ga04G1142.1	0
[truncated: 83,143 more rows]
